# Supplementary material for: First RNA-seq approach to study fruit set and parthenocarpy in zucchini (Cucurbita pepo L.)
Source: BMC Plant Biol. 2019 Feb 6;19:61. doi: 10.1186/s12870-019-1632-2 (PMC6366093; doi:10.1186/s12870-019-1632-2)
Supplement: Supplementary file 1 — Tables “PF MU16 vs UF MU16” (List of DEGs during pollinated fruit set in MUCU-16 with their respective accession, length, Log2 fold change, relative fold change, p-value, FDR p-value and Bonferroni), “AFMU16 vs UF MU16 (List of DEGs during auxin treated fruit set in MUCU-16 cultivar with their respective accession, length, Log2 fold change, relative fold change, p-value, FDR p-value and Bonferroni), “PF WHT vs UF WHT” (List of DEGs during pollinated fruit set in Whitaker cultivar with their respective accession, length, Log2 fold change, relative fold change, p-value, FDR p-value and Bonferroni), “AF WHT vs UF WHT (List of DEGs during auxin treated fruit set in Whitaker cultivar with their respective accession, length, Log2 fold change, relative fold change, p-value, FDR p-value and Bonferroni), “UF WHT vs UF MU16” (List of DEGs during parthenocarpic fruit set with their respective accession, length, Log2 fold change, relative fold change, p-value, FDR p-value and Bonferroni). (XLSX 3123 kb) (XLSX 3122 kb) [file 12870_2019_1632_MOESM1_ESM.xlsx]

## Sheet: PF MU16 vs UF MU16
Accesssion	Length	Max group mean	Log₂ fold change	Fold change	P-value	FDR p-value	Bonferroni
CUUC100001	697	9.69561	1.98386	3.95549	0.000456586	0.00284849	1
CUUC100002	1180	4.7423	2.06364	4.1804	0	0	0
CUUC100003	3216	6.56898	-1.12491	-2.18088	0	0	0
CUUC100014	268	11.7109	1.16965	2.24958	4.54931e-05	0.000354605	1
CUUC100016	865	10.7286	-1.5306	-2.88907	0.000572907	0.00349223	1
CUUC100026	2149	18.7022	-1.55955	-2.94761	1.66533e-15	5.32609e-14	1.21967e-10
CUUC100027	445	0.409529	-3.63126	-12.3913	1.06893e-11	2.27382e-10	7.82876e-07
CUUC100032	1831	0.390465	-1.94653	-3.85446	0	0	0
CUUC100044	501	3.30176	-4.61687	-24.5368	9.13476e-09	1.31697e-07	0.000669021
CUUC100052	353	32.8024	-1.25729	-2.39047	1.07692e-14	3.17011e-13	7.88723e-10
CUUC100054	475	82.4877	-1.11449	-2.16519	0	0	0
CUUC100062	583	4.42126	1.0573	2.08104	0	0	0
CUUC100064	4360	9.32122	1.12912	2.18725	0	0	0
CUUC100065	517	3.77155	1.36871	2.58239	0	0	0
CUUC100067	1290	21.2885	-5.43833	-43.3612	0.00700899	0.031611	1
CUUC100068	473	2.34135	-3.78173	-13.7535	1.11022e-16	3.88865e-15	8.13116e-12
CUUC100071	967	19.2666	1.05784	2.08181	0.00367979	0.0180705	1
CUUC100076	1723	0.914648	1.26568	2.40441	0	0	0
CUUC100078	1461	33.4845	1.18918	2.28023	0.00351569	0.0173777	1
CUUC100080	559	1.29015	1.74858	3.36029	0	0	0
CUUC100081	1887	1.15365	1.23364	2.3516	9.44781e-07	9.89912e-06	0.0691948
CUUC100094	1465	5.99854	1.41234	2.66169	3.72555e-08	4.89077e-07	0.00272856
CUUC100095	1686	7.49361	1.23586	2.35522	4.29166e-09	6.49146e-08	0.000314317
CUUC100120	1812	23.1243	-1.65205	-3.1428	0.00554018	0.0258362	1
CUUC100124	2282	16.0827	1.07792	2.11098	7.24976e-13	1.75236e-11	5.30965e-08
CUUC100148	1640	1.53099	1.39571	2.63118	0	0	0
CUUC100167	962	0.91805	-1.3095	-2.47856	5.64508e-08	7.19902e-07	0.0041344
CUUC100170	1258	25.0951	-1.77468	-3.42162	0	0	0
CUUC100171	948	33.2569	-1.32222	-2.5005	5.83977e-13	1.42329e-11	4.27699e-08
CUUC100174	385	2.8037	-1.44718	-2.72675	2.93091e-05	0.000237003	1
CUUC100185	241	1.91954	-1.95056	-3.86524	0	0	0
CUUC100189	1498	10.5738	1.0899	2.12859	1.07269e-05	9.39969e-05	0.785626
CUUC100198	1787	4.20476	-1.06413	-2.09091	0.00189114	0.0101167	1
CUUC100207	1117	15.8508	-1.12918	-2.18734	0	0	0
CUUC100223	426	10.2671	-1.03612	-2.05071	0	0	0
CUUC100226	836	24.2137	-1.01323	-2.01843	0	0	0
CUUC100237	2387	73.1169	-1.30723	-2.47467	0	0	0
CUUC100238	294	9.20261	-3.03329	-8.18673	0	0	0
CUUC100239	885	18.5963	-3.07781	-8.44332	0	0	0
CUUC100275	1906	11.9959	-1.43159	-2.69744	2.30815e-13	5.90454e-12	1.69047e-08
CUUC100306	244	1.0916	-1.9899	-3.9721	3.75255e-14	1.04659e-12	2.74833e-09
CUUC100332	2078	1.47822	2.07928	4.22595	0	0	0
CUUC100341	1336	0.188872	-4.09701	-17.1129	0	0	0
CUUC100345	264	45.1352	-1.37506	-2.59378	0	0	0
CUUC100348	352	0.83633	-2.13341	-4.38754	0	0	0
CUUC100352	1013	39.8551	-1.34331	-2.53732	1.25319e-08	1.77324e-07	0.000917827
CUUC100364	318	4.05566	-1.52373	-2.87534	4.82561e-09	7.25714e-08	0.000353423
CUUC100365	705	2.44578	-1.50752	-2.8432	7.85014e-10	1.31595e-08	5.74937e-05
CUUC100366	773	5.20479	-1.0955	-2.13688	0	0	0
CUUC100387	396	0.741967	2.01996	4.05572	0.00340393	0.016896	1
CUUC100409	2009	5.79687	1.02935	2.04111	0.0103576	0.0442528	1
CUUC100413	2890	47.5573	1.30977	2.47903	9.99201e-16	3.24813e-14	7.31805e-11
CUUC100423	1699	1.93374	1.0956	2.13703	0	0	0
CUUC100445	688	4.72716	-2.42231	-5.3603	0	0	0
CUUC100447	472	17.5528	-1.108	-2.15547	1.11022e-16	3.88865e-15	8.13116e-12
CUUC100452	243	5.38613	1.23554	2.3547	1.11022e-16	3.88865e-15	8.13116e-12
CUUC100456	3320	28.1027	1.00004	2.00005	7.92699e-14	2.11653e-12	5.80565e-09
CUUC100457	862	1.20344	-1.65175	-3.14214	0	0	0
CUUC100459	820	0.341914	-2.77659	-6.85232	0	0	0
CUUC100466	1408	35.6834	-1.36218	-2.57073	0	0	0
CUUC100467	668	34.1018	-1.22195	-2.33262	0	0	0
CUUC100473	1619	411.012	-1.16024	-2.23495	0	0	0
CUUC100474	248	323.329	-1.06561	-2.09306	0	0	0
CUUC100478	2102	848.958	-1.10066	-2.14453	0	0	0
CUUC100495	1914	1242.69	-1.81999	-3.53078	0	0	0
CUUC100521	283	6.39005	-2.45251	-5.47368	0	0	0
CUUC100524	619	5.27674	-1.66832	-3.17844	0	0	0
CUUC100533	2806	369.656	-1.61539	-3.06395	0	0	0
CUUC100534	1610	28.8344	1.105	2.15099	0	0	0
CUUC100537	873	7.11371	2.13921	4.4052	0	0	0
CUUC100538	936	14.925	3.58	11.9588	3.76366e-14	1.04928e-12	2.75646e-09
CUUC100543	405	5.24324	1.43834	2.71009	1.30547e-06	1.33293e-05	0.0956113
CUUC100544	204	11.6533	1.40556	2.6492	0	0	0
CUUC100546	679	6.8449	1.11276	2.16259	0	0	0
CUUC100548	1892	35.7723	-1.9543	-3.87528	0.000572907	0.00349223	1
CUUC100585	1733	0.223489	1.75136	3.36676	1.95615e-09	3.11516e-08	0.000143266
CUUC100588	360	0.741967	1.88329	3.68915	6.61018e-09	9.74287e-08	0.000484123
CUUC100589	1495	5.12776	1.29849	2.45972	0	0	0
CUUC100590	2465	20.877	-2.34795	-5.09099	0.000240114	0.00159914	1
CUUC100600	1599	17.5901	1.48342	2.7961	0	0	0
CUUC100605	266	58.8144	-1.12762	-2.18498	0	0	0
CUUC100606	621	58.1056	-1.03178	-2.04454	0.00341824	0.0169578	1
CUUC100608	575	16.359	-1.11907	-2.17207	3.52312e-10	6.19073e-09	2.5803e-05
CUUC100613	312	207.312	-1.42211	-2.67977	0	0	0
CUUC100614	1328	352.52	-1.35849	-2.56417	0	0	0
CUUC100616	300	10.5606	-2.90634	-7.49715	1.11022e-16	3.88865e-15	8.13116e-12
CUUC100617	695	13.8975	-1.44761	-2.72756	0	0	0
CUUC100618	652	3.95613	-2.52278	-5.74688	0	0	0
CUUC100629	2334	36.9682	-1.9773	-3.93755	3.88578e-15	1.19076e-13	2.84591e-10
CUUC100631	649	1278.86	-1.74446	-3.3507	0	0	0
CUUC100632	1152	1215.17	-1.54749	-2.92309	9.22296e-12	1.9803e-10	6.7548e-07
CUUC100633	1046	1525.79	-1.52646	-2.88078	0	0	0
CUUC100635	1323	44.3666	1.24557	2.37112	0.000282092	0.00184861	1
CUUC100637	1020	721.635	-1.21444	-2.3205	6.55463e-07	7.04098e-06	0.0480054
CUUC100645	2024	7.81267	-1.28503	-2.43688	0.00719209	0.0323353	1
CUUC100652	2252	8.85803	-1.41592	-2.66829	0.0105414	0.0448836	1
CUUC100674	1089	3.10277	1.68075	3.20594	0.000139114	0.000975451	1
CUUC100692	836	2.65191	1.13278	2.19281	0	0	0
CUUC100717	2194	10.4595	-1.27999	-2.42838	0	0	0
CUUC100730	997	9.05543	2.47557	5.56189	4.17777e-13	1.04144e-11	3.05976e-08
CUUC100734	323	1.43223	-1.95056	-3.86524	6.61648e-10	1.12095e-08	4.84585e-05
CUUC100740	490	4.26276	-1.52678	-2.88142	9.54154e-06	8.43468e-05	0.698813
CUUC100751	415	7.20871	1.23932	2.36088	0	0	0
CUUC100758	1154	25.1579	-1.46145	-2.75386	0	0	0
CUUC100761	294	3.08901	1.40676	2.6514	0	0	0
CUUC100780	985	15.0367	1.66598	3.17328	0	0	0
CUUC100796	1686	26.1495	-2.92827	-7.61195	0	0	0
CUUC100811	1409	0.51736	-1.14374	-2.20953	4.24996e-10	7.40397e-09	3.11263e-05
CUUC100812	1263	2.56395	-1.29795	-2.4588	1.93797e-06	1.9222e-05	0.141935
CUUC100821	1233	71.7978	-1.83376	-3.56466	2.21124e-06	2.17264e-05	0.161949
CUUC100823	1210	34.073	-1.3347	-2.52223	2.44743e-06	2.39061e-05	0.179248
CUUC100830	506	7.86808	-1.71594	-3.28511	0	0	0
CUUC100832	2141	20.5072	-3.02063	-8.1152	0	0	0
CUUC100835	880	4.25333	-2.24253	-4.73228	0	0	0
CUUC100836	1055	3.1226	-1.75646	-3.37869	1.11022e-16	3.88865e-15	8.13116e-12
CUUC100849	1143	14.4232	-1.15621	-2.22872	1.25178e-12	2.94503e-11	9.16789e-08
CUUC100858	453	19.9889	1.0283	2.03962	0.00352162	0.0174023	1
CUUC100859	980	27.0788	1.43671	2.70703	7.20704e-09	1.05673e-07	0.000527837
CUUC100870	928	1.14806	-1.2485	-2.37594	0	0	0
CUUC100872	1239	0.59966	-2.98888	-7.93857	0	0	0
CUUC100874	305	2.40835	1.04269	2.06007	0	0	0
CUUC100875	267	1.10258	-1.65831	-3.15648	0	0	0
CUUC100880	1146	0.807347	-1.43068	-2.69573	0	0	0
CUUC100887	1239	64.2655	-1.01638	-2.02283	2.71994e-12	6.18074e-11	1.99205e-07
CUUC100888	1374	16.3103	1.20761	2.30954	2.82629e-12	6.4105e-11	2.06995e-07
CUUC100892	1466	1.3483	-2.18196	-4.53771	0.00679366	0.0308221	1
CUUC100894	1325	1.7457	-1.50136	-2.8311	3.97286e-09	6.04045e-08	0.000290968
CUUC100904	223	5.46909	-1.36106	-2.56874	2.18714e-14	6.25963e-13	1.60184e-09
CUUC100905	768	472.211	-1.56618	-2.96119	3.36699e-08	4.4552e-07	0.00246595
CUUC100906	1360	252.652	-1.54042	-2.90878	0	0	0
CUUC100918	1146	12.6729	-1.29714	-2.45741	2.85327e-14	8.04663e-13	2.08971e-09
CUUC100919	1834	14.8191	1.09705	2.13916	3.08116e-06	2.96801e-05	0.225661
CUUC100921	2907	17.9726	1.04402	2.06197	9.88098e-15	2.92039e-13	7.23673e-10
CUUC100923	606	4.4415	-1.40784	-2.6534	7.62567e-11	1.45783e-09	5.58496e-06
CUUC100926	660	3.41966	-1.08103	-2.11554	6.72588e-10	1.13816e-08	4.92597e-05
CUUC100941	794	2.32122	1.20822	2.31053	0	0	0
CUUC100954	1690	0.539172	-2.01793	-4.05002	0	0	0
CUUC100960	1015	101.776	-1.50164	-2.83165	0	0	0
CUUC100970	218	60.6507	3.28862	9.77177	9.83102e-13	2.34456e-11	7.20014e-08
CUUC100971	1428	66.4404	3.31502	9.95221	7.52145e-10	1.26374e-08	5.50863e-05
CUUC100974	1032	54.1334	1.01061	2.01477	0	0	0
CUUC100979	1069	10.845	-1.01119	-2.01557	0	0	0
CUUC100985	301	1.90792	1.32845	2.51133	3.14117e-11	6.31674e-10	2.30056e-06
CUUC100986	1311	3.36177	1.05539	2.07828	2.34459e-09	3.68726e-08	0.000171716
CUUC100987	508	59.0215	1.07836	2.11164	3.07421e-13	7.78533e-12	2.25152e-08
CUUC101011	1816	6.84713	-1.76453	-3.39763	1.05849e-07	1.29248e-06	0.00775231
CUUC101024	1395	2.7434	-2.34842	-5.09266	0	0	0
CUUC101041	1650	4.63884	-3.39951	-10.5525	0	0	0
CUUC101043	1180	69.4033	-1.68595	-3.21753	9.81612e-05	0.000713925	1
CUUC101044	277	20.8	-1.18864	-2.27938	0	0	0
CUUC101049	1242	3.73134	1.30245	2.46648	1.30451e-06	1.33232e-05	0.0955407
CUUC101062	494	0.766192	-1.51225	-2.85255	6.94775e-06	6.29761e-05	0.508847
CUUC101077	526	7.66794	1.11311	2.16311	5.70988e-13	1.39395e-11	4.18186e-08
CUUC101083	1485	10.9788	-1.03145	-2.04408	0	0	0
CUUC101099	222	16.5439	1.06887	2.09779	0.00332312	0.0165397	1
CUUC101101	1560	12.7694	-1.39121	-2.62299	0.000295594	0.00192847	1
CUUC101103	754	9.90961	-1.21208	-2.31671	0	0	0
CUUC101109	404	2.57852	1.86592	3.64501	1.30331e-07	1.56635e-06	0.00954533
CUUC101119	3355	3.0612	1.1511	2.22083	0	0	0
CUUC101127	574	2.699	2.30102	4.92806	1.13641e-09	1.86864e-08	8.32292e-05
CUUC101133	606	7.69148	1.1169	2.1688	3.09066e-05	0.000248744	1
CUUC101137	997	9.94089	-1.36157	-2.56965	0	0	0
CUUC101146	1653	28.1302	-1.46141	-2.75378	6.40294e-08	8.09363e-07	0.00468945
CUUC101147	468	21.8065	-1.48477	-2.79873	0	0	0
CUUC101173	1913	3.65668	-1.14673	-2.21412	0	0	0
CUUC101178	408	4.84461	1.6892	3.22479	0	0	0
CUUC101194	716	26.4683	1.21443	2.32049	0.008117	0.0359464	1
CUUC101195	2746	67.6879	-1.3116	-2.48216	7.3864e-09	1.08065e-07	0.000540973
CUUC101211	1778	3.55587	-1.08752	-2.12509	0	0	0
CUUC101212	358	12.7263	-1.06854	-2.09731	0	0	0
CUUC101213	1154	9.83966	-1.04534	-2.06385	0	0	0
CUUC101223	1820	1.5559	-1.11901	-2.17197	5.57567e-05	0.000427098	1
CUUC101226	240	28.037	-1.79747	-3.47611	0.00957562	0.0414143	1
CUUC101233	320	16.3841	-1.59272	-3.01617	0	0	0
CUUC101235	484	2.3171	-1.20083	-2.29873	0	0	0
CUUC101245	1017	334.844	-1.02169	-2.03029	2.97438e-11	5.99946e-10	2.1784e-06
CUUC101265	372	4.0322	-6.66045	-101.157	0.00459175	0.0219342	1
CUUC101266	406	1.48472	-3.87624	-14.6847	0.00161316	0.00880835	1
CUUC101288	900	12.7257	-1.03041	-2.0426	0	0	0
CUUC101291	1171	2.75342	-2.206	-4.61394	0	0	0
CUUC101292	740	0.492541	-1.77543	-3.4234	0	0	0
CUUC101295	744	0.771885	1.86407	3.64033	9.96512e-11	1.87957e-09	7.29835e-06
CUUC101299	1911	16.828	-1.32394	-2.5035	0	0	0
CUUC101313	1536	1.84333	1.12792	2.18543	1.47438e-13	3.84277e-12	1.07982e-08
CUUC101314	1640	28.4131	-1.04076	-2.05732	3.72928e-05	0.000295722	1
CUUC101318	819	5.66559	-1.08621	-2.12316	1.06111e-07	1.29525e-06	0.00777147
CUUC101321	633	1.24482	1.87605	3.67069	1.26056e-05	0.000108883	0.923221
CUUC101340	2354	83.5153	-1.10852	-2.15624	4.39058e-10	7.62717e-09	3.21562e-05
CUUC101366	303	2.86847	-3.43275	-10.7985	0	0	0
CUUC101367	793	432.664	-3.4846	-11.1936	0	0	0
CUUC101368	786	177.086	-4.09683	-17.1108	0	0	0
CUUC101369	2617	29.1565	-1.07294	-2.10371	0	0	0
CUUC101370	239	0.99713	-2.14347	-4.41823	3.65311e-06	3.47784e-05	0.26755
CUUC101392	1860	2.16307	-1.07548	-2.10743	0	0	0
CUUC101409	1348	10.2345	1.31758	2.49248	0	0	0
CUUC101410	1419	11.2523	-1.16769	-2.24652	1.4485e-05	0.000123861	1
CUUC101411	824	12.6915	-1.52522	-2.8783	2.78666e-14	7.88001e-13	2.04092e-09
CUUC101418	356	2.85116	1.50833	2.84481	0	0	0
CUUC101427	1261	0.166754	-2.36447	-5.14962	6.66134e-16	2.20556e-14	4.8787e-11
CUUC101456	2168	11.5381	1.26021	2.39531	4.44089e-16	1.49127e-14	3.25246e-11
CUUC101458	1831	13.0079	-1.44423	-2.72118	1.01248e-06	1.05541e-05	0.074153
CUUC101470	1474	2.53698	1.33667	2.52567	6.62481e-07	7.11012e-06	0.0485195
CUUC101492	1116	0.335082	1.70096	3.25118	0	0	0
CUUC101494	354	1.3959	1.64795	3.13388	0	0	0
CUUC101503	2900	27.7056	1.12189	2.17632	1.44329e-14	4.18303e-13	1.05705e-09
CUUC101504	1299	15.1958	1.2117	2.31611	1.78333e-07	2.09544e-06	0.0130609
CUUC101505	2891	129.674	1.18151	2.26815	0	0	0
CUUC101509	2387	1.96946	1.17778	2.26229	5.55112e-16	1.85136e-14	4.06558e-11
CUUC101527	782	4.18424	2.71194	6.55204	0.00343486	0.0170276	1
CUUC101532	1790	6.78995	-1.04669	-2.06579	0	0	0
CUUC101541	1452	0.8922	1.22076	2.3307	0.00649608	0.0296372	1
CUUC101551	434	3.60042	1.5666	2.96205	0	0	0
CUUC101555	553	3.26036	1.10142	2.14565	0	0	0
CUUC101566	1647	3.74507	-1.02036	-2.02842	5.38325e-11	1.05025e-09	3.94264e-06
CUUC101570	721	503.596	-1.43218	-2.69855	0	0	0
CUUC101571	737	511.075	-1.20767	-2.30964	0	0	0
CUUC101585	1684	552.689	-1.11399	-2.16443	0.00476631	0.0226455	1
CUUC101601	1485	34.6162	1.0206	2.02876	0	0	0
CUUC101628	894	1.85031	-1.21697	-2.32459	0	0	0
CUUC101651	1333	14.9124	-1.40577	-2.64959	0	0	0
CUUC101653	1383	30.6318	-1.82415	-3.54099	0	0	0
CUUC101680	548	1.31604	2.19182	4.56881	0.00311413	0.0156206	1
CUUC101697	1531	5.15506	-1.19432	-2.28837	0	0	0
CUUC101723	1387	5.61952	-1.63201	-3.09944	0	0	0
CUUC101725	1497	15.4231	-1.04534	-2.06385	0.00169791	0.00922158	1
CUUC101729	1706	2.17755	-1.7301	-3.3175	6.84912e-09	1.00748e-07	0.000501622
CUUC101736	824	2.48386	-1.17098	-2.25164	0	0	0
CUUC101737	275	5.40349	-1.42402	-2.68331	2.16719e-09	3.42548e-08	0.000158723
CUUC101742	5167	40.9166	1.18083	2.26708	0	0	0
CUUC101746	1155	86.3072	1.99726	3.9924	8.02256e-09	1.16511e-07	0.000587564
CUUC101755	1769	2.50415	-1.47509	-2.78002	0	0	0
CUUC101767	335	9.40859	1.0627	2.08884	4.41169e-09	6.65927e-08	0.000323108
CUUC101777	1722	5.15313	-1.37996	-2.60262	5.53772e-09	8.24343e-08	0.000405577
CUUC101795	1401	15.2292	-1.05915	-2.0837	0.00968765	0.041805	1
CUUC101796	239	2.34619	-1.31918	-2.49524	0.000352809	0.00226086	1
CUUC101810	1581	1.38323	-2.97659	-7.87123	8.59038e-11	1.63246e-09	6.29151e-06
CUUC101818	208	1.61752	-1.66052	-3.1613	0.00208797	0.0110364	1
CUUC101829	867	3.73503	-3.03062	-8.17162	0	0	0
CUUC101833	1411	44.4498	-1.78899	-3.45574	1.53197e-06	1.54333e-05	0.1122
CUUC101838	844	3.10599	-1.52778	-2.88342	0.00636561	0.0291364	1
CUUC101848	1914	121.779	-1.96134	-3.89423	3.13083e-14	8.78876e-13	2.29299e-09
CUUC101852	1231	73.486	-4.9779	-31.5134	3.5646e-05	0.000283677	1
CUUC101854	389	2.23162	1.02132	2.02977	5.36521e-07	5.84911e-06	0.0392943
CUUC101860	1457	46.0291	-1.28926	-2.44403	0	0	0
CUUC101861	955	31.3251	-1.49929	-2.82704	0	0	0
CUUC101866	937	7.16633	-1.72741	-3.31133	2.77139e-08	3.70864e-07	0.00202974
CUUC101867	2715	8.37494	-1.55728	-2.94299	1.7397e-09	2.78257e-08	0.000127414
CUUC101873	431	1.00829	-1.57488	-2.97911	2.24154e-13	5.74215e-12	1.64168e-08
CUUC101884	2110	42.8726	-1.09672	-2.13867	0	0	0
CUUC101885	676	22.8941	-1.67185	-3.18623	1.88331e-05	0.000157925	1
CUUC101892	1149	0.406823	1.70399	3.258	0	0	0
CUUC101896	1807	0.901694	1.74848	3.36003	0	0	0
CUUC101901	2597	12.1832	-1.28578	-2.43814	0	0	0
CUUC101904	700	4.48591	-1.23925	-2.36075	0.006854	0.0310324	1
CUUC101943	1580	4.40391	1.67581	3.19499	0	0	0
CUUC101955	414	8.29068	1.15868	2.23253	0.00263715	0.0135178	1
CUUC101956	1569	38.3638	1.17177	2.25288	0.00139369	0.00773864	1
CUUC101957	744	5.60066	1.09553	2.13692	4.73843e-13	1.17441e-11	3.47038e-08
CUUC101961	366	3.48547	-2.34326	-5.07447	0	0	0
CUUC101983	1011	0.581244	1.11532	2.16643	0	0	0
CUUC101985	257	3.05461	-1.43384	-2.70164	2.19981e-08	2.99549e-07	0.00161112
CUUC101987	1041	4.82096	-1.13976	-2.20344	0.00222631	0.0116624	1
CUUC101990	1265	0.285056	2.05657	4.15996	7.07279e-12	1.53437e-10	5.18004e-07
CUUC102000	2157	15.4028	-1.13306	-2.19323	0.00226484	0.0118431	1
CUUC102010	309	8.94683	1.01644	2.02292	0	0	0
CUUC102026	568	0.370206	-2.9202	-7.56952	0	0	0
CUUC102040	2789	2.31768	1.28026	2.42884	0	0	0
CUUC102045	1188	0.505887	2.38298	5.21612	5.99386e-06	5.50589e-05	0.438985
CUUC102054	1870	1.66407	1.01732	2.02415	0	0	0
CUUC102057	2427	151.777	-1.97904	-3.94229	1.29316e-10	2.40318e-09	9.47094e-06
CUUC102059	726	10.5814	-1.48817	-2.80533	0	0	0
CUUC102077	325	5.17779	1.59769	3.02659	0	0	0
CUUC102078	917	2.30115	1.56643	2.96172	3.17079e-08	4.20774e-07	0.00232225
CUUC102079	2187	3.00451	1.2215	2.33189	0	0	0
CUUC102080	2602	7.44249	1.79199	3.46291	0.00265609	0.0136044	1
CUUC102085	758	2.43146	1.06169	2.08737	0.0119303	0.0498496	1
CUUC102092	1214	60.3118	-1.13913	-2.20248	0.000483776	0.00299833	1
CUUC102093	1847	15.7793	-1.21335	-2.31876	0.000767294	0.00454108	1
CUUC102098	1410	6.16415	-1.43606	-2.70581	4.81236e-11	9.43648e-10	3.52453e-06
CUUC102100	213	0.987217	-3.83592	-14.2799	0	0	0
CUUC102101	1960	6.34382	1.31176	2.48244	1.2982e-09	2.11427e-08	9.50788e-05
CUUC102105	281	2.79372	-1.13993	-2.2037	0	0	0
CUUC102113	563	1.34458	-1.25665	-2.3894	0	0	0
CUUC102135	523	12.9724	1.1897	2.28106	0.00341759	0.0169578	1
CUUC102136	1171	15.7619	1.35534	2.55858	9.56163e-09	1.37526e-07	0.000700284
CUUC102140	2052	3.93501	-1.7846	-3.44524	0	0	0
CUUC102141	1851	0.870948	-1.61163	-3.05596	0	0	0
CUUC102143	274	1.21856	2.20338	4.60557	5.14632e-06	4.78496e-05	0.376911
CUUC102162	2063	2.21523	-1.25923	-2.39368	7.55006e-06	6.79895e-05	0.552959
CUUC102168	475	0.944403	-1.62051	-3.07483	3.71658e-12	8.29874e-11	2.72199e-07
CUUC102170	1667	5.37361	-1.6823	-3.20939	4.34964e-10	7.56322e-09	3.18563e-05
CUUC102179	1025	22.1424	-1.26204	-2.39834	6.13153e-05	0.000466466	1
CUUC102182	525	69.585	-1.18365	-2.27151	3.71925e-14	1.03809e-12	2.72394e-09
CUUC102190	870	1.35351	-1.43558	-2.7049	4.65442e-10	8.05493e-09	3.40885e-05
CUUC102191	3380	46.5554	-1.02273	-2.03176	0	0	0
CUUC102197	828	6.97538	-1.07675	-2.10927	0	0	0
CUUC102198	793	6.02812	-3.21516	-9.28665	9.54832e-06	8.43761e-05	0.699309
CUUC102199	2702	6.25263	1.21076	2.3146	0.0118219	0.0494925	1
CUUC102203	1259	1.08006	-1.77984	-3.43387	0	0	0
CUUC102208	1579	45.0143	1.09058	2.1296	0.00552246	0.0257847	1
CUUC102223	825	0.900581	-1.17116	-2.25192	0	0	0
CUUC102224	315	0.57854	-2.71554	-6.56839	0	0	0
CUUC102226	435	0.982467	2.30062	4.92669	3.75855e-12	8.38223e-11	2.75272e-07
CUUC102234	218	3.43075	1.3888	2.61862	7.67625e-08	9.58079e-07	0.00562201
CUUC102254	1516	1.70145	-1.54682	-2.92172	1.86681e-10	3.40616e-09	1.36723e-05
CUUC102258	413	10.0811	-2.30317	-4.93542	0	0	0
CUUC102262	429	5.68582	-1.4239	-2.6831	0.00101528	0.00582379	1
CUUC102273	1651	11.4033	-4.98657	-31.7034	0.000274031	0.00180062	1
CUUC102276	575	9.4838	-5.35494	-40.9259	1.9083e-06	1.89482e-05	0.139762
CUUC102282	1175	0.625147	1.16238	2.23826	4.42916e-05	0.000345755	1
CUUC102298	207	8.66843	-1.56495	-2.95867	0	0	0
CUUC102314	1886	81.4354	1.24178	2.3649	0.00704022	0.0317167	1
CUUC102358	1885	58.9268	1.1808	2.26703	6.00076e-13	1.46155e-11	4.39489e-08
CUUC102376	679	1.36262	-1.88059	-3.68225	0.00965707	0.0417006	1
CUUC102377	1040	1.631	-1.1503	-2.2196	0.00592157	0.0273794	1
CUUC102381	344	13.0812	-1.28752	-2.44108	0.00302842	0.0152544	1
CUUC102383	596	10.7961	-1.00831	-2.01155	2.68516e-10	4.78139e-09	1.96659e-05
CUUC102390	234	5.51154	-1.153	-2.22375	1.07699e-11	2.28897e-10	7.8878e-07
CUUC102394	559	3.08457	-3.84479	-14.368	0	0	0
CUUC102396	964	2.37034	-1.53099	-2.88983	1.77636e-15	5.64664e-14	1.30099e-10
CUUC102401	421	7.59195	-4.9019	-29.8964	1.20237e-13	3.15403e-12	8.80605e-09
CUUC102402	1291	3.9634	-3.84167	-14.337	2.39074e-07	2.76045e-06	0.0175095
CUUC102409	1760	1.21069	-1.01599	-2.0223	0	0	0
CUUC102419	864	0.46373	1.34655	2.54303	1.11022e-16	3.88865e-15	8.13116e-12
CUUC102446	1742	23.4755	1.23518	2.35411	2.1059e-05	0.000174937	1
CUUC102455	228	0.983753	-3.9283	-15.2242	0	0	0
CUUC102466	3082	17.9848	-1.39451	-2.629	0.000478564	0.0029698	1
CUUC102472	1507	27.1811	-1.62935	-3.09373	0	0	0
CUUC102474	979	4.2528	-1.32731	-2.50935	0	0	0
CUUC102477	1144	2.05866	-1.23415	-2.35243	1.16573e-14	3.40691e-13	8.53772e-10
CUUC102483	1282	2.50408	-1.3293	-2.51281	0.000303836	0.00197713	1
CUUC102487	1573	40.8345	-1.30084	-2.46372	2.62383e-11	5.33353e-10	1.92167e-06
CUUC102517	295	3.56402	-1.10787	-2.15527	0	0	0
CUUC102531	465	1.95957	-1.35451	-2.55709	0.00353359	0.0174532	1
CUUC102540	1418	0.978723	-1.39574	-2.63123	1.80336e-06	1.79965e-05	0.132076
CUUC102568	531	2.69281	-1.11775	-2.17008	8.50534e-08	1.05348e-06	0.00622922
CUUC102577	1327	7.43708	-5.95055	-61.8437	0	0	0
CUUC102596	674	0.686365	-1.32037	-2.49731	0	0	0
CUUC102610	759	3.97671	1.66114	3.16266	3.11817e-05	0.000250627	1
CUUC102615	799	0.367734	1.76266	3.39323	2.22045e-16	7.63131e-15	1.62623e-11
CUUC102616	797	0.687041	1.25995	2.39487	0	0	0
CUUC102617	459	0.960193	1.61942	3.07251	0.0107201	0.0455625	1
CUUC102645	1070	4.93027	1.09939	2.14264	9.94847e-06	8.76477e-05	0.728616
CUUC102676	418	8.35072	-1.39181	-2.62409	2.05163e-08	2.81332e-07	0.0015026
CUUC102684	1262	14.3184	1.28269	2.43293	0	0	0
CUUC102690	1478	5.31147	-1.26	-2.39496	6.54609e-10	1.10979e-08	4.79429e-05
CUUC102695	667	2.78321	4.19685	18.3391	0.00130573	0.00730337	1
CUUC102717	397	7.52125	-1.0568	-2.08032	1.14963e-10	2.15174e-09	8.41976e-06
CUUC102718	2024	7.50792	-1.23939	-2.36098	1.05704e-12	2.5054e-11	7.74168e-08
CUUC102719	1528	7.9909	-1.18854	-2.27922	0.00748019	0.0334595	1
CUUC102723	1829	0.413886	-1.93014	-3.81091	0.00997303	0.0428597	1
CUUC102726	1749	115.182	1.19828	2.29466	0	0	0
CUUC102735	1469	0.772972	-1.03646	-2.05118	0	0	0
CUUC102745	1009	7.38585	1.51665	2.86125	0.000338303	0.00217781	1
CUUC102760	2170	12.5779	-1.49838	-2.82526	1.11022e-16	3.88865e-15	8.13116e-12
CUUC102766	1023	5.69204	1.35444	2.55697	0.00325783	0.0162545	1
CUUC102778	482	2.32672	-1.08873	-2.12687	0	0	0
CUUC102780	516	3.96647	-1.81855	-3.52727	1.11022e-16	3.88865e-15	8.13116e-12
CUUC102785	751	9.54974	1.42245	2.68041	0	0	0
CUUC102792	901	0.280058	-2.62556	-6.17124	1.67906e-11	3.49155e-10	1.22972e-06
CUUC102798	643	3.9025	-1.0348	-2.04883	8.88178e-16	2.90918e-14	6.50493e-11
CUUC102811	894	3.22681	1.13912	2.20247	2.90878e-14	8.19686e-13	2.13036e-09
CUUC102813	1966	30.6713	1.07204	2.1024	0	0	0
CUUC102821	1029	8.0378	-5.11586	-34.676	2.67378e-05	0.000218079	1
CUUC102843	605	2.00883	1.28438	2.43577	1.065e-05	9.33789e-05	0.779994
CUUC102854	986	16.4923	-1.1186	-2.17136	0	0	0
CUUC102859	807	247.596	1.17205	2.25331	1.52987e-10	2.82375e-09	1.12046e-05
CUUC102860	1314	0.508197	1.02521	2.03525	0.00280253	0.0142558	1
CUUC102867	1332	1.13663	-1.20012	-2.29758	2.77477e-11	5.61697e-10	2.03221e-06
CUUC102868	2594	1.2862	-1.11476	-2.16559	0	0	0
CUUC102888	779	243.621	1.15922	2.23336	0	0	0
CUUC102891	317	13.5661	1.15159	2.22158	1.11022e-16	3.88865e-15	8.13116e-12
CUUC102892	208	4.23778	1.19465	2.2889	0.0110645	0.0467925	1
CUUC102893	703	9.38489	1.04946	2.06975	2.04181e-12	4.70548e-11	1.4954e-07
CUUC102894	2080	6.20256	1.00117	2.00162	4.71057e-12	1.03915e-10	3.44997e-07
CUUC102897	1666	0.185118	-1.72505	-3.30592	0.00226701	0.0118511	1
CUUC102899	1395	0.422062	-1.08656	-2.12367	0.00866574	0.0379633	1
CUUC102916	2081	144.631	1.19949	2.29658	0.000116721	0.000833272	1
CUUC102917	1836	10.552	-1.35859	-2.56434	0.00235375	0.0122503	1
CUUC102925	779	0.683828	-1.86757	-3.64917	0	0	0
CUUC102927	2531	8.42438	-1.09197	-2.13164	2.55795e-13	6.51851e-12	1.87342e-08
CUUC102942	1510	0.194582	2.33332	5.03965	1.54492e-08	2.16015e-07	0.00113149
CUUC102956	1619	21.8373	-1.92983	-3.81009	2.22045e-16	7.63131e-15	1.62623e-11
CUUC102966	1208	7.69484	1.26927	2.41039	0	0	0
CUUC102967	1247	10.785	1.33752	2.52717	3.10564e-05	0.000249737	1
CUUC102970	590	10.6843	1.1186	2.17136	0.000429065	0.00269251	1
CUUC102972	498	18.3972	1.23779	2.35837	1.02876e-08	1.47216e-07	0.000753453
CUUC102996	4376	3.14963	1.0619	2.08768	0	0	0
CUUC103016	1180	2.77994	-2.12613	-4.36546	2.28706e-14	6.52775e-13	1.67502e-09
CUUC103037	259	4.00528	-1.54126	-2.91049	1.69087e-13	4.37898e-12	1.23838e-08
CUUC103042	317	3.32832	1.68378	3.21268	2.02741e-05	0.000168945	1
CUUC103051	385	57.8217	-1.14658	-2.21389	2.90421e-10	5.14891e-09	2.12701e-05
CUUC103054	1416	4.89063	-1.01679	-2.02341	1.62007e-11	3.37752e-10	1.18652e-06
CUUC103108	277	0.96429	3.15458	8.9048	0	0	0
CUUC103120	1168	2.08837	-1.62513	-3.08471	9.8474e-05	0.000715987	1
CUUC103128	1464	214.615	-1.1066	-2.15338	2.57606e-06	2.50888e-05	0.188668
CUUC103129	3762	19.1645	-1.23524	-2.3542	5.74886e-11	1.1189e-09	4.21041e-06
CUUC103138	343	59.2622	1.0903	2.12918	0	0	0
CUUC103163	569	0.739111	-1.28931	-2.44411	3.14526e-13	7.95977e-12	2.30356e-08
CUUC103167	1607	6.38267	1.03413	2.04787	0	0	0
CUUC103168	345	10.7618	1.41196	2.66098	0.00273433	0.0139469	1
CUUC103171	1025	0.443009	1.66232	3.16525	0.000950348	0.00548829	1
CUUC103214	895	0.219283	-2.8215	-7.06896	0	0	0
CUUC103219	394	2.84735	1.21074	2.31456	0	0	0
CUUC103256	244	1.25891	4.27439	19.3517	0	0	0
CUUC103284	1457	10.7087	-1.88005	-3.68088	0.000162108	0.0011207	1
CUUC103285	1247	4.26063	-1.29022	-2.44566	6.78905e-07	7.27147e-06	0.0497223
CUUC103286	461	2.7672	-2.19979	-4.59411	0	0	0
CUUC103303	1689	5.30362	-1.2607	-2.39611	6.22835e-13	1.51397e-11	4.56158e-08
CUUC103311	2484	11.1854	-1.33295	-2.51917	3.33511e-06	3.19587e-05	0.24426
CUUC103315	2068	0.298265	-2.21429	-4.64053	0	0	0
CUUC103335	368	3.31415	-1.00854	-2.01187	0	0	0
CUUC103366	771	4.64235	1.12861	2.18649	0	0	0
CUUC103371	1752	19.0354	-1.57922	-2.98808	0	0	0
CUUC103380	499	21.407	-1.11378	-2.16413	0.000204241	0.00138082	1
CUUC103385	584	12.4635	1.19117	2.28337	0	0	0
CUUC103386	209	9.52132	1.01819	2.02538	8.88178e-16	2.90918e-14	6.50493e-11
CUUC103395	1675	1.81612	-1.34368	-2.53799	0	0	0
CUUC103398	906	7.01675	1.11671	2.16851	0	0	0
CUUC103410	1379	6.02825	-1.97127	-3.92112	2.09832e-14	6.01483e-13	1.53679e-09
CUUC103427	582	1.54155	-1.50125	-2.83089	1.84224e-10	3.36217e-09	1.34924e-05
CUUC103429	1480	1.58181	-1.04749	-2.06693	0	0	0
CUUC103438	1175	2.24296	-6.55715	-94.1672	0	0	0
CUUC103439	845	333	1.074	2.10526	0	0	0
CUUC103440	368	5.48007	2.28445	4.87177	1.27804e-06	1.30821e-05	0.0936026
CUUC103441	978	177.826	1.0398	2.05594	0.00332156	0.0165397	1
CUUC103448	1374	0.592926	1.13543	2.19683	0.000533617	0.0032752	1
CUUC103474	1661	0.201015	2.91762	7.556	1.12177e-08	1.59777e-07	0.000821571
CUUC103489	2940	17.9618	-1.40136	-2.64151	0	0	0
CUUC103498	1003	8.80522	-2.27036	-4.82445	2.99233e-09	4.63624e-08	0.000219155
CUUC103499	1107	6.14179	-2.17884	-4.52789	2.33735e-12	5.34954e-11	1.71185e-07
CUUC103504	659	0.63817	-3.91437	-15.078	0.00114957	0.00651198	1
CUUC103508	303	9.66951	-1.01631	-2.02274	0	0	0
CUUC103515	766	80.5335	1.20412	2.30396	7.99361e-15	2.3847e-13	5.85444e-10
CUUC103534	1458	5.81666	1.1106	2.15935	0	0	0
CUUC103535	822	2.48586	1.12039	2.17406	0	0	0
CUUC103547	1356	14.8972	-2.09577	-4.27453	0	0	0
CUUC103559	2117	37.334	-1.98787	-3.96652	4.60297e-05	0.000358444	1
CUUC103560	1611	8.97148	-1.43181	-2.69784	4.4531e-13	1.10556e-11	3.26141e-08
CUUC103562	1121	46.92	-2.03076	-4.08619	0.000465567	0.00289651	1
CUUC103570	1368	0.594351	-1.48435	-2.79792	0	0	0
CUUC103572	1506	9.42012	-2.78773	-6.90541	1.38182e-06	1.40385e-05	0.101203
CUUC103581	2055	7.20737	1.11381	2.16416	1.59961e-12	3.71917e-11	1.17154e-07
CUUC103613	1207	751.344	1.0429	2.06037	2.27157e-06	2.22773e-05	0.166367
CUUC103619	1483	27.4853	1.08345	2.11909	0	0	0
CUUC103638	216	29.9191	-1.2739	-2.41815	0.000832151	0.00488461	1
CUUC103641	1646	1.67146	1.46446	2.7596	0.000105482	0.000761121	1
CUUC103662	2159	15.395	-2.45035	-5.46549	0	0	0
CUUC103664	776	77.6197	1.56689	2.96266	0	0	0
CUUC103665	1128	48.2713	1.06053	2.0857	9.01198e-06	8.00714e-05	0.660028
CUUC103667	2277	1.1759	-1.02379	-2.03326	0	0	0
CUUC103672	1845	0.275071	1.44772	2.72777	0	0	0
CUUC103673	1018	0.682202	1.51507	2.85812	3.99838e-05	0.000315015	1
CUUC103674	722	2.25673	1.7068	3.26437	0	0	0
CUUC103700	1031	91.8816	1.51921	2.86634	5.15778e-08	6.61908e-07	0.00377751
CUUC103709	343	15.3412	1.02261	2.0316	0.000716751	0.00426921	1
CUUC103714	825	9.48159	-1.0908	-2.12992	0.00835012	0.0367985	1
CUUC103727	295	1.85329	-1.56056	-2.94969	0	0	0
CUUC103730	2100	7.18948	-1.50902	-2.84616	0.008117	0.0359464	1
CUUC103753	358	8.49723	-1.80632	-3.49748	0.00270717	0.0138274	1
CUUC103754	2016	17.0085	-1.45241	-2.73666	2.47304e-05	0.000202735	1
CUUC103755	1117	4.12899	-3.58929	-12.036	0	0	0
CUUC103756	519	12.5599	-1.77143	-3.41392	0	0	0
CUUC103761	208	2.35888	-2.86704	-7.29568	0.0110876	0.0468657	1
CUUC103762	925	1.77315	-2.7054	-6.52237	0	0	0
CUUC103763	852	0.909171	1.43932	2.71192	0.0109049	0.0462056	1
CUUC103799	1579	415.033	1.01033	2.01438	7.50083e-05	0.000560679	1
CUUC103804	220	7.77042	1.292	2.44867	0	0	0
CUUC103806	1381	6.93311	-1.04719	-2.0665	8.9034e-10	1.48368e-08	6.52076e-05
CUUC103807	412	4.59343	-1.16638	-2.24448	0	0	0
CUUC103810	1865	13.2292	-1.14617	-2.21325	0	0	0
CUUC103811	286	3.72519	-1.01485	-2.02069	3.56851e-08	4.70653e-07	0.00261354
CUUC103839	272	3.71077	-1.39918	-2.63751	4.36873e-05	0.000341365	1
CUUC103840	2039	3.46509	-1.40965	-2.65672	0	0	0
CUUC103845	1112	3.53102	2.22353	4.67036	0	0	0
CUUC103846	1338	0.519044	2.4235	5.3647	4.32987e-15	1.31966e-13	3.17115e-10
CUUC103852	1524	13.3286	-1.22114	-2.33131	0	0	0
CUUC103871	1395	28.4289	-1.17885	-2.26396	0.00145979	0.00806228	1
CUUC103879	252	4.76979	1.26846	2.40904	0.00332312	0.0165397	1
CUUC103904	1560	21.5142	1.06698	2.09504	0.00743028	0.0332795	1
CUUC103905	231	17.6338	1.01114	2.0155	0.00465758	0.0221951	1
CUUC103912	208	4.85255	-1.17063	-2.2511	4.84679e-05	0.000375475	1
CUUC103919	455	1.1154	1.24306	2.367	0	0	0
CUUC103920	1897	18.2132	1.05478	2.0774	0	0	0
CUUC103928	434	0.549111	-2.14347	-4.41823	0	0	0
CUUC103939	530	1.41114	1.18831	2.27886	0	0	0
CUUC103956	1547	1.05116	-1.08948	-2.12797	0	0	0
CUUC103957	652	20.0602	-1.99632	-3.98982	2.86348e-05	0.000232066	1
CUUC103959	914	119.494	-2.60394	-6.07945	0	0	0
CUUC103963	240	1.57708	-1.37641	-2.59621	1.75351e-06	1.75313e-05	0.128425
CUUC103976	1737	35.2358	-1.65373	-3.14645	0	0	0
CUUC104006	229	2.02013	-1.22171	-2.33223	4.75175e-14	1.3098e-12	3.48014e-09
CUUC104007	1214	0.935335	-1.21873	-2.32742	1.76828e-08	2.44861e-07	0.00129507
CUUC104022	1011	16.0845	-2.81073	-7.01637	1.7674e-07	2.0784e-06	0.0129443
CUUC104026	1886	1.91904	1.22189	2.33252	0.00408353	0.0197695	1
CUUC104052	2634	13.1323	1.21959	2.3288	0	0	0
CUUC104064	426	49.158	1.23108	2.34743	0.00236723	0.0123047	1
CUUC104079	1323	1.26185	1.58621	3.00259	0.000144218	0.00100767	1
CUUC104096	1042	1.19199	1.2358	2.35511	0.000518459	0.00319275	1
CUUC104115	1570	56.8328	1.43226	2.69869	0	0	0
CUUC104119	1311	9.04625	-1.35591	-2.55959	0	0	0
CUUC104146	1434	2.2191	-1.78655	-3.44989	0	0	0
CUUC104153	1426	6.03601	-1.92619	-3.8005	4.19442e-13	1.04524e-11	3.07195e-08
CUUC104155	2064	0.237716	-1.62517	-3.08479	0	0	0
CUUC104157	535	0.681272	-1.77543	-3.4234	0.00679366	0.0308221	1
CUUC104161	413	1.61688	1.08899	2.12725	0	0	0
CUUC104172	889	0.706079	1.21021	2.31371	2.85027e-07	3.25512e-06	0.0208751
CUUC104184	416	2.15099	1.647	3.13181	7.2375e-08	9.06408e-07	0.00530067
CUUC104195	1813	14.7919	1.10386	2.14928	0.000340741	0.00219162	1
CUUC104197	822	12.3472	-3.91519	-15.0866	0	0	0
CUUC104202	2436	2.96943	-1.42938	-2.69331	3.5646e-05	0.000283677	1
CUUC104212	849	68.0945	-1.01148	-2.01598	3.1667e-06	3.04484e-05	0.231926
CUUC104229	1822	12.4412	-1.14649	-2.21375	8.25004e-07	8.70265e-06	0.0604225
CUUC104257	688	1.87456	-1.21991	-2.32932	0	0	0
CUUC104263	1331	7.74123	-1.84395	-3.58992	0	0	0
CUUC104264	285	3.34476	-2.00104	-4.00289	3.09003e-09	4.76945e-08	0.00022631
CUUC104280	1559	42.559	-1.15434	-2.22583	1.19614e-07	1.44657e-06	0.00876043
CUUC104296	2753	6.39391	1.01075	2.01496	2.0095e-14	5.76927e-13	1.47174e-09
CUUC104306	979	4.08097	-1.04565	-2.0643	2.22045e-16	7.63131e-15	1.62623e-11
CUUC104307	426	2.63258	-2.08414	-4.24021	0	0	0
CUUC104325	281	2.99327	-1.04082	-2.0574	0	0	0
CUUC104341	1236	4.13976	-1.56855	-2.96606	0	0	0
CUUC104368	334	2.59911	1.12044	2.17413	0	0	0
CUUC104370	773	1.74502	1.07314	2.104	0	0	0
CUUC104374	523	0.804119	-2.17039	-4.50144	0.00609494	0.0280465	1
CUUC104395	1966	45.2155	1.34716	2.5441	0	0	0
CUUC104424	1849	112.167	1.12783	2.1853	0.00607044	0.0279618	1
CUUC104427	1314	220.344	1.01795	2.02504	0	0	0
CUUC104433	2714	2.11259	-1.24297	-2.36685	2.74054e-07	3.13812e-06	0.0200714
CUUC104465	1029	13.8486	1.27098	2.41326	0.000374474	0.00238198	1
CUUC104486	573	0.660556	-1.51225	-2.85255	0.000487453	0.00301856	1
CUUC104505	854	12.1043	1.2663	2.40543	0.00360553	0.0177487	1
CUUC104506	278	11.2896	1.04305	2.06057	0	0	0
CUUC104507	744	2.78238	1.3502	2.54947	9.10383e-15	2.69941e-13	6.66755e-10
CUUC104557	525	1.27194	1.63783	3.11197	0.000304782	0.00198223	1
CUUC104567	3491	9.79406	-1.46351	-2.75779	4.44089e-16	1.49127e-14	3.25246e-11
CUUC104571	1936	0.310431	2.38298	5.21612	1.18417e-05	0.000102758	0.867277
CUUC104572	1235	0.908384	1.77218	3.41569	6.95927e-09	1.02265e-07	0.00050969
CUUC104590	516	1.82023	-2.14836	-4.43324	1.22548e-07	1.47912e-06	0.00897532
CUUC104611	1779	12.2068	1.2904	2.44595	0	0	0
CUUC104612	862	15.1991	1.20647	2.30772	0.000659718	0.00396139	1
CUUC104613	1044	4.59226	-1.04086	-2.05746	0.00285579	0.0144924	1
CUUC104614	513	1.69424	-2.85787	-7.24946	1.44329e-14	4.18303e-13	1.05705e-09
CUUC104615	1373	5.88102	-1.1946	-2.28881	6.12062e-08	7.7649e-07	0.00448268
CUUC104619	926	12.9227	1.18456	2.27294	3.93109e-06	3.72554e-05	0.287909
CUUC104620	2110	35.6229	1.03016	2.04225	1.69211e-08	2.35069e-07	0.00123928
CUUC104621	1961	5.18276	-1.88498	-3.69348	0	0	0
CUUC104649	2104	63.3097	-1.79435	-3.4686	1.85227e-08	2.55669e-07	0.00135658
CUUC104650	441	14.3364	-1.55866	-2.9458	0	0	0
CUUC104651	345	14.0591	-1.89506	-3.71938	0	0	0
CUUC104659	794	0.370766	-1.87639	-3.67156	0.00577922	0.0268075	1
CUUC104697	1459	3.69919	-3.46588	-11.0493	0	0	0
CUUC104716	758	0.702773	-1.24541	-2.37086	0	0	0
CUUC104729	2589	15.4188	1.07377	2.10493	0	0	0
CUUC104736	1343	1.10645	-1.49419	-2.81705	3.80673e-12	8.48194e-11	2.78801e-07
CUUC104739	1108	0.455474	-1.92567	-3.79913	0.000219674	0.00147495	1
CUUC104749	714	1.04748	1.46234	2.75556	0.000136789	0.000960629	1
CUUC104756	249	1.44818	1.83829	3.57586	0	0	0
CUUC104759	1619	51.4089	4.2146	18.5661	0	0	0
CUUC104768	639	2.91777	-2.81662	-7.04508	3.59712e-14	1.00477e-12	2.6345e-09
CUUC104788	444	1.68447	1.53984	2.90762	8.21565e-15	2.44795e-13	6.01706e-10
CUUC104793	1049	1.89764	-3.14384	-8.83876	0.006854	0.0310324	1
CUUC104795	825	0.764644	-4.49739	-22.5865	5.79037e-08	7.37275e-07	0.00424081
CUUC104810	1939	2.11109	-1.07087	-2.1007	0.000102426	0.0007417	1
CUUC104812	364	5.12214	-1.36304	-2.57226	0	0	0
CUUC104842	1321	7.38596	-1.27165	-2.41437	0	0	0
CUUC104861	382	1.85298	1.46059	2.75221	0.00292157	0.0147904	1
CUUC104864	1569	0.321648	-1.44546	-2.7235	5.72756e-05	0.000437872	1
CUUC104865	2120	1.56716	-1.69286	-3.23298	0	0	0
CUUC104868	530	2.98884	-1.55083	-2.92986	0	0	0
CUUC104871	1074	1.64145	1.19651	2.29184	0	0	0
CUUC104877	449	7.25773	1.15214	2.22243	0.000180081	0.00123284	1
CUUC104881	1582	4.72304	-2.32765	-5.01989	8.34222e-13	2.00254e-11	6.10976e-08
CUUC104882	692	3.4641	-1.29808	-2.45901	0	0	0
CUUC104889	2282	19.284	1.17805	2.2627	5.55112e-16	1.85136e-14	4.06558e-11
CUUC104913	1579	68.1219	1.07777	2.11077	0	0	0
CUUC104922	434	1.51813	-1.1179	-2.17031	0	0	0
CUUC104931	2137	16.6883	-1.23652	-2.35629	7.00551e-14	1.88909e-12	5.13076e-09
CUUC104942	1637	36.8192	1.36654	2.57852	0.00302842	0.0152544	1
CUUC104943	726	21.8175	1.32934	2.51287	0.000609307	0.00368619	1
CUUC104944	1215	6.68041	-1.06857	-2.09735	8.42881e-08	1.04471e-06	0.00617318
CUUC104956	982	0.870801	-1.43213	-2.69844	0	0	0
CUUC104958	371	3.05987	1.18612	2.27539	1.58729e-12	3.69286e-11	1.16251e-07
CUUC104961	602	13.9719	-1.91829	-3.77974	1.06007e-06	1.10032e-05	0.0776387
CUUC104964	1550	24.4826	-1.47114	-2.77242	1.42989e-07	1.70755e-06	0.0104724
CUUC104967	1344	8.43657	1.09906	2.14215	0.00439799	0.0211285	1
CUUC104974	1075	1.7083	-3.93561	-15.3016	0	0	0
CUUC104975	240	0.876155	-3.83592	-14.2799	2.89666e-05	0.000234548	1
CUUC105016	1096	1.57324	-1.47658	-2.78288	7.20485e-05	0.000540873	1
CUUC105044	360	1.59523	2.15006	4.43847	6.66134e-15	1.99865e-13	4.8787e-10
CUUC105065	2758	28.6266	-2.60791	-6.09618	0	0	0
CUUC105081	1683	6.0222	-2.2752	-4.84063	0	0	0
CUUC105082	201	1.95282	-1.71447	-3.28176	2.22045e-16	7.63131e-15	1.62623e-11
CUUC105083	245	2.40317	-2.14736	-4.43018	0.00115317	0.00652983	1
CUUC105098	3154	4.75579	-1.47477	-2.7794	0	0	0
CUUC105104	1443	23.4224	-1.09047	-2.12943	0	0	0
CUUC105110	1231	20.7373	-1.30314	-2.46765	0	0	0
CUUC105112	755	1.45052	1.3088	2.47735	1.88738e-15	5.98397e-14	1.3823e-10
CUUC105119	537	12.7915	-1.15699	-2.22991	0	0	0
CUUC105129	1349	19.1624	-1.09731	-2.13956	0	0	0
CUUC105146	1323	7.57612	-1.20631	-2.30747	1.11022e-16	3.88865e-15	8.13116e-12
CUUC105147	1255	3.56326	-3.04706	-8.26525	0	0	0
CUUC105171	1374	23.058	-1.69975	-3.24845	0	0	0
CUUC105196	1288	7.83905	1.11325	2.16333	1.14426e-06	1.18168e-05	0.0838047
CUUC105199	1026	0.42956	1.61942	3.07251	5.86198e-14	1.60256e-12	4.29325e-09
CUUC105205	527	0.836297	2.12656	4.36675	6.71685e-14	1.81929e-12	4.91935e-09
CUUC105222	592	1.61023	-2.58092	-5.98321	0	0	0
CUUC105223	223	42.7469	-1.66709	-3.17574	0	0	0
CUUC105226	1859	6.32209	1.01052	2.01463	0	0	0
CUUC105258	255	4.9477	-1.53497	-2.89783	2.68319e-11	5.44813e-10	1.96514e-06
CUUC105259	357	3.02359	-2.18007	-4.53174	0	0	0
CUUC105260	484	0.57947	2.26661	4.8119	0	0	0
CUUC105262	721	7.54392	-2.2631	-4.80022	0.00139869	0.00775582	1
CUUC105272	361	3.33958	-1.26667	-2.40606	0	0	0
CUUC105277	414	1.86236	-1.69555	-3.239	3.33359e-11	6.67803e-10	2.44149e-06
CUUC105280	996	6.00993	-1.33677	-2.52585	3.33067e-16	1.12933e-14	2.43935e-11
CUUC105285	251	766.381	-1.09513	-2.13633	1.19622e-09	1.95776e-08	8.76098e-05
CUUC105289	509	740.693	-1.60722	-3.04665	4.62334e-05	0.000359877	1
CUUC105290	1237	3.70324	1.62933	3.09369	0	0	0
CUUC105299	418	0.926572	2.15919	4.46665	0.00577922	0.0268075	1
CUUC105321	721	39.8069	1.0849	2.12123	0.000266247	0.0017553	1
CUUC105322	842	31.0252	1.17886	2.26399	0.00110809	0.00629989	1
CUUC105325	1215	62.5451	1.05604	2.07922	0.000621037	0.00374849	1
CUUC105339	325	21.5669	-1.30154	-2.46492	4.21839e-06	3.97723e-05	0.308951
CUUC105349	1129	39.9943	-1.35311	-2.55463	0.00748019	0.0334595	1
CUUC105351	1153	19.9639	-5.44595	-43.5908	2.62195e-11	5.33117e-10	1.92029e-06
CUUC105352	382	6.42208	-4.70986	-26.1703	8.88713e-10	1.48164e-08	6.50885e-05
CUUC105353	866	3.99834	-3.63914	-12.4592	0	0	0
CUUC105363	2663	22.5938	-1.44856	-2.72936	0.000426207	0.00267641	1
CUUC105365	279	5.22553	-1.39657	-2.63274	0	0	0
CUUC105372	512	4.59092	2.11678	4.33726	2.65271e-11	5.39073e-10	1.94282e-06
CUUC105375	452	16.9338	-1.1835	-2.27128	0	0	0
CUUC105392	2921	119.755	-1.00861	-2.01197	0	0	0
CUUC105395	1764	10.2834	-1.39238	-2.62511	0	0	0
CUUC105396	2579	21.3294	-1.0692	-2.09828	0.00700899	0.031611	1
CUUC105397	602	7.26539	-1.23625	-2.35585	0.00915147	0.0397937	1
CUUC105398	2647	6.23867	-1.22161	-2.33207	7.25485e-05	0.000544125	1
CUUC105399	553	7.98521	-1.77432	-3.42076	0	0	0
CUUC105411	431	0.683035	-2.84656	-7.19285	0	0	0
CUUC105417	2028	29.5024	-1.19551	-2.29026	0.00251888	0.0129697	1
CUUC105419	590	5.45535	1.4281	2.69092	0	0	0
CUUC105424	1581	2.17238	-1.81655	-3.52239	0	0	0
CUUC105434	2629	1.48845	1.17206	2.25334	0	0	0
CUUC105444	315	5.59655	1.02103	2.02937	0.00395178	0.0192283	1
CUUC105445	1876	8.28662	1.22623	2.33955	3.44091e-12	7.71614e-11	2.52009e-07
CUUC105452	375	1.75698	-1.1179	-2.17031	0.000576992	0.0035145	1
CUUC105456	1641	0.247737	-2.59678	-6.04934	6.65024e-14	1.80458e-12	4.87057e-09
CUUC105458	206	1.55597	3.41609	10.6744	2.4107e-10	4.32421e-09	1.76557e-05
CUUC105460	1057	0.901851	-1.22105	-2.33117	1.87463e-08	2.58561e-07	0.00137296
CUUC105473	396	6.07064	1.02458	2.03436	0	0	0
CUUC105498	818	0.377025	-1.72505	-3.30592	0	0	0
CUUC105503	1438	4.78306	1.07767	2.11062	0	0	0
CUUC105509	1414	2.85243	1.1692	2.24886	0	0	0
CUUC105511	1794	3.10219	-1.61472	-3.06252	1.13761e-09	1.8702e-08	8.33174e-05
CUUC105533	708	0.574203	-2.33976	-5.06218	0	0	0
CUUC105538	2327	6.81345	-1.14423	-2.21029	1.18514e-05	0.00010283	0.867984
CUUC105561	1195	5.4197	-1.0845	-2.12064	0	0	0
CUUC105563	473	18.5826	-1.3718	-2.58794	0	0	0
CUUC105564	933	10.6679	-1.3925	-2.62534	0	0	0
CUUC105565	385	15.4749	-1.49081	-2.81048	0.00199701	0.0106123	1
CUUC105571	346	0.769801	-1.9899	-3.9721	0.00647064	0.0295462	1
CUUC105574	267	1.99514	-1.16355	-2.24007	3.78545e-10	6.62309e-09	2.77243e-05
CUUC105577	952	1.7536	1.0151	2.02105	0.0104673	0.0446587	1
CUUC105584	2671	63.667	1.8811	3.68355	0	0	0
CUUC105585	1196	22.7742	-1.3356	-2.52381	0.000219729	0.00147518	1
CUUC105588	321	2.41313	1.17774	2.26222	0	0	0
CUUC105593	225	63.9243	-1.31563	-2.48912	0.00585424	0.027104	1
CUUC105594	640	18.6402	-1.52	-2.86791	0	0	0
CUUC105596	951	69.0605	-1.54935	-2.92686	0.000310519	0.00201347	1
CUUC105597	523	1.25979	-1.18167	-2.26839	0	0	0
CUUC105598	1628	1.55868	1.74845	3.35996	0	0	0
CUUC105603	852	0.839134	-1.43588	-2.70548	0.000286552	0.00187499	1
CUUC105650	405	7.02654	-1.77714	-3.42746	9.33787e-06	8.2686e-05	0.683896
CUUC105656	673	5.12414	-1.27778	-2.42465	1.78406e-10	3.2633e-09	1.30663e-05
CUUC105661	335	3.84985	-1.90909	-3.75573	0	0	0
CUUC105664	806	11.1661	-1.55287	-2.934	0.00214185	0.0112756	1
CUUC105669	731	708.403	-2.37129	-5.17403	0	0	0
CUUC105680	1478	4.75187	-1.40104	-2.64091	0	0	0
CUUC105686	1250	42.8741	-2.40836	-5.30869	0	0	0
CUUC105696	355	15.086	1.04801	2.06768	2.21124e-06	2.17264e-05	0.161949
CUUC105707	1920	93.2959	-1.46162	-2.75417	0	0	0
CUUC105731	230	7.08418	1.16523	2.2427	1.22027e-10	2.27524e-09	8.93712e-06
CUUC105734	1770	161.955	1.94946	3.86229	0.000137153	0.000962988	1
CUUC105735	848	6.67861	-2.46202	-5.50989	1.28876e-05	0.000111096	0.943874
CUUC105736	407	9.05862	-2.22077	-4.66141	3.90917e-07	4.36572e-06	0.0286304
CUUC105738	543	0.877768	-1.5835	-2.99696	0	0	0
CUUC105764	629	1.06977	-1.08713	-2.12451	0.00187771	0.0100586	1
CUUC105777	640	5.67605	1.25389	2.38483	0	0	0
CUUC105782	286	1.26083	1.48122	2.79185	9.91277e-08	1.21588e-06	0.00726001
CUUC105799	1126	18.8945	1.13685	2.19901	0.00603668	0.0278343	1
CUUC105820	410	1.23089	-2.07565	-4.21533	6.39488e-14	1.73851e-12	4.68355e-09
CUUC105824	1399	4.87991	-1.58359	-2.99715	0	0	0
CUUC105835	221	3.61563	-1.01408	-2.01962	0	0	0
CUUC105837	484	17.3203	-1.57311	-2.97546	0	0	0
CUUC105846	917	0.45862	-2.38847	-5.23601	1.11022e-16	3.88865e-15	8.13116e-12
CUUC105877	1038	10.5881	-1.69974	-3.24842	0	0	0
CUUC105879	1011	7.93132	-2.27258	-4.83186	6.85007e-08	8.6157e-07	0.00501692
CUUC105900	262	2.29387	1.80525	3.49491	3.20977e-12	7.23546e-11	2.3508e-07
CUUC105906	823	0.817603	-2.33949	-5.06123	4.72161e-07	5.20087e-06	0.0345806
CUUC105908	361	5.25338	1.8457	3.59427	0	0	0
CUUC105910	1256	3.82798	1.67164	3.18577	3.33067e-16	1.12933e-14	2.43935e-11
CUUC105911	222	3.42909	1.21379	2.31946	0	0	0
CUUC105917	934	8.36005	-1.3667	-2.5788	0.000351827	0.00225595	1
CUUC105921	2153	18.0388	1.12803	2.1856	0	0	0
CUUC105922	3355	14.3824	1.10481	2.1507	0.000162364	0.00112193	1
CUUC105930	365	5.04944	1.20822	2.31053	0.00649608	0.0296372	1
CUUC105937	850	64.0067	-1.49364	-2.81599	0.00519424	0.0244486	1
CUUC105940	357	3.57334	-3.41057	-10.6337	0	0	0
CUUC105942	558	1.15564	-1.79804	-3.47747	7.96092e-07	8.42193e-06	0.058305
CUUC105955	497	2.59497	-1.29008	-2.44542	1.14488e-05	9.97735e-05	0.838496
CUUC105956	340	5.36001	-1.30422	-2.4695	0.00095426	0.00550684	1
CUUC105978	831	36.3367	-1.25394	-2.38493	0.000950966	0.00548883	1
CUUC105990	435	0.951765	1.84717	3.59793	4.53548e-12	1.00203e-10	3.32174e-07
CUUC105991	2670	14.3808	-1.3544	-2.5569	0	0	0
CUUC105996	1223	1.38695	-1.45295	-2.73767	2.79409e-08	3.7356e-07	0.00204636
CUUC106010	677	0.335365	2.92174	7.57758	1.9373e-06	1.92179e-05	0.141886
CUUC106021	672	3.23343	-2.15397	-4.4505	0	0	0
CUUC106025	1300	15.7902	1.21847	2.327	0	0	0
CUUC106026	1118	13.5227	1.43852	2.71042	0.000940621	0.00544242	1
CUUC106027	979	23.2458	1.29911	2.46076	1.77719e-07	2.08891e-06	0.013016
CUUC106043	1819	1.64465	2.15871	4.46514	0	0	0
CUUC106058	1085	19.153	1.13296	2.19308	7.48544e-08	9.36179e-07	0.00548226
CUUC106067	1410	1.08927	1.62165	3.07726	0	0	0
CUUC106077	2502	3.77389	1.04322	2.06082	0	0	0
CUUC106084	1496	1.52741	-1.15318	-2.22404	0.00965707	0.0417006	1
CUUC106101	978	46.1119	-1.42967	-2.69385	0	0	0
CUUC106102	1234	13.6663	-1.0994	-2.14266	0.0111136	0.0469431	1
CUUC106108	1906	5.02341	-4.547	-23.3767	0.0022232	0.0116497	1
CUUC106117	565	1.65465	1.33358	2.52028	4.02525e-06	3.80634e-05	0.294805
CUUC106124	396	1092.52	-1.05568	-2.07869	6.59566e-05	0.000499544	1
CUUC106130	776	1.46327	-1.14304	-2.20845	1.6363e-07	1.93448e-06	0.0119841
CUUC106140	345	0.975198	-1.66052	-3.1613	0.00151664	0.00834602	1
CUUC106151	535	0.599121	1.8875	3.69993	3.93685e-13	9.84401e-12	2.88331e-08
CUUC106177	1023	5.444	1.57844	2.98646	0	0	0
CUUC106179	689	2.28728	1.39656	2.63273	0.000950348	0.00548829	1
CUUC106185	605	2.09713	1.34635	2.54268	7.7006e-08	9.60791e-07	0.00563985
CUUC106192	1027	0.778046	-1.27589	-2.42149	0	0	0
CUUC106197	874	0.609499	-1.62912	-3.09324	0	0	0
CUUC106206	1185	4.72229	1.20122	2.29934	0	0	0
CUUC106210	1308	11.3177	-1.49862	-2.82572	0.000775527	0.0045861	1
CUUC106212	610	5.53845	-1.09634	-2.13811	0.0111477	0.0470278	1
CUUC106215	326	2.75209	-2.08239	-4.23509	0.00068036	0.00407165	1
CUUC106225	2195	21.9345	1.30988	2.4792	0	0	0
CUUC106246	1250	4.68778	-2.18233	-4.53887	0	0	0
CUUC106247	391	0.932175	-4.62453	-24.6674	5.44009e-15	1.64232e-13	3.98427e-10
CUUC106257	660	3.6533	-1.1763	-2.25997	1.74311e-07	2.05115e-06	0.0127664
CUUC106273	1073	6.98964	-1.84082	-3.58215	1.25424e-10	2.33322e-09	9.1859e-06
CUUC106279	974	1.5688	-1.57081	-2.97072	0	0	0
CUUC106294	2319	351.163	1.04583	2.06455	0.000108126	0.000777747	1
CUUC106295	2326	8.03983	-1.40101	-2.64087	0	0	0
CUUC106301	288	1.02021	1.76266	3.39323	0	0	0
CUUC106309	1652	3.60645	-3.46083	-11.0107	0	0	0
CUUC106317	492	1.22519	-1.05369	-2.07584	0	0	0
CUUC106319	566	1.01463	1.42083	2.6774	0	0	0
CUUC106321	882	2.17747	-1.12162	-2.17591	3.569e-09	5.457e-08	0.00026139
CUUC106322	634	1.76889	-1.24022	-2.36235	5.90174e-05	0.00045006	1
CUUC106336	1177	2.66792	-1.05219	-2.07368	0.00136498	0.00759993	1
CUUC106340	318	1.3225	-1.81359	-3.51515	1.96598e-08	2.70195e-07	0.00143987
CUUC106358	558	4.92405	-1.72654	-3.30934	0.00343486	0.0170276	1
CUUC106359	2028	4.78342	-1.45388	-2.73944	2.79287e-08	3.73465e-07	0.00204547
CUUC106361	488	0.684191	2.91762	7.556	6.15064e-14	1.67647e-12	4.50466e-09
CUUC106364	360	3.85508	-1.6723	-3.18722	0.000318948	0.00206447	1
CUUC106367	3430	8.26395	-1.52952	-2.8869	2.16526e-05	0.00017935	1
CUUC106372	1417	14.6938	1.74019	3.34079	0.000189146	0.00128912	1
CUUC106386	2801	19.4538	1.07899	2.11256	0.00382327	0.0186762	1
CUUC106395	906	0.990268	-1.22956	-2.34495	0.00105411	0.00602246	1
CUUC106422	217	1.10782	2.04567	4.12865	0	0	0
CUUC106453	556	1.31108	-1.39388	-2.62784	0	0	0
CUUC106469	1094	208.406	-1.02068	-2.02887	1.11022e-16	3.88865e-15	8.13116e-12
CUUC106470	361	197.851	-1.03257	-2.04566	8.68744e-06	7.74039e-05	0.63626
CUUC106484	233	8.48328	-2.63931	-6.23032	1.25456e-06	1.28633e-05	0.0918829
CUUC106485	313	6.80769	-1.25005	-2.3785	0	0	0
CUUC106486	277	8.85644	-1.54048	-2.90891	2.55351e-15	8.00585e-14	1.87017e-10
CUUC106503	1486	44.7818	-5.65828	-50.5024	0	0	0
CUUC106505	1481	0.795106	-1.15902	-2.23305	3.80702e-07	4.25943e-06	0.0278822
CUUC106506	222	62.7043	-2.38785	-5.23376	2.10205e-09	3.3323e-08	0.000153952
CUUC106524	673	141.518	-1.63936	-3.11528	6.66134e-16	2.20556e-14	4.8787e-11
CUUC106541	2234	4.54942	-1.36379	-2.57361	3.02728e-09	4.68049e-08	0.000221715
CUUC106552	1203	3.1696	-2.06806	-4.19321	0.0026829	0.0137197	1
CUUC106553	2732	61.7388	-1.15964	-2.23401	0.0109265	0.0462624	1
CUUC106554	1720	1.26329	-1.45844	-2.74811	8.35092e-06	7.46052e-05	0.611613
CUUC106560	581	2.89635	1.02659	2.0372	0	0	0
CUUC106567	1537	0.660385	1.10949	2.1577	2.0861e-07	2.429e-06	0.0152784
CUUC106572	953	2.13293	-1.41111	-2.65941	1.18308e-11	2.50353e-10	8.66473e-07
CUUC106604	212	2.645	-1.31918	-2.49524	9.59331e-09	1.37928e-07	0.000702604
CUUC106605	414	4.80827	-1.406	-2.65002	1.11022e-16	3.88865e-15	8.13116e-12
CUUC106606	639	2.5887	-3.37501	-10.3748	0.00990486	0.0426468	1
CUUC106607	1038	0.891348	-1.32427	-2.50406	0	0	0
CUUC106611	1908	0.727374	-1.19471	-2.28898	0.000278791	0.00182918	1
CUUC106623	872	1.05679	1.42778	2.69032	0.00855758	0.0376019	1
CUUC106624	255	1.30935	1.94608	3.85327	0.000664468	0.00398599	1
CUUC106641	1018	0.787156	1.28763	2.44126	0	0	0
CUUC106668	2907	31.8225	-1.11781	-2.17018	0	0	0
CUUC106672	879	17.5749	-1.30504	-2.47091	0	0	0
CUUC106674	332	91.4579	-1.03745	-2.0526	0	0	0
CUUC106676	1138	1.20879	1.30724	2.47468	1.19731e-11	2.53073e-10	8.76897e-07
CUUC106677	1241	1.5497	1.21905	2.32793	0	0	0
CUUC106694	1099	78.4676	1.04829	2.06808	0.00300584	0.0151594	1
CUUC106698	1757	12.5903	-1.02666	-2.03731	0.0091032	0.0396002	1
CUUC106705	670	22.3255	5.12556	34.9098	0.000587874	0.00357216	1
CUUC106718	1939	1.57608	-1.02563	-2.03584	0.000196704	0.00133467	1
CUUC106726	202	6.17646	-2.55736	-5.88628	0	0	0
CUUC106735	2126	6.60042	-1.12448	-2.18023	0	0	0
CUUC106742	2825	1.99504	1.00015	2.0002	0	0	0
CUUC106757	605	0.816777	1.52374	2.87535	0.00313921	0.0157378	1
CUUC106769	278	1.21023	-1.49312	-2.81497	1.81232e-07	2.12713e-06	0.0132733
CUUC106776	316	5.54528	-1.12457	-2.18037	7.77156e-16	2.55927e-14	5.69181e-11
CUUC106778	1382	7.31355	-1.28545	-2.43758	0.000244604	0.00162697	1
CUUC106784	304	5.67195	-1.38754	-2.61633	6.74507e-06	6.13134e-05	0.494002
CUUC106801	247	19.8642	-1.2108	-2.31465	3.9171e-08	5.1211e-07	0.00286884
CUUC106802	225	16.8222	-1.09043	-2.12937	0	0	0
CUUC106803	868	19.2512	-1.12775	-2.18518	0	0	0
CUUC106806	1893	0.275151	1.18803	2.27841	5.62608e-10	9.6228e-09	4.12048e-05
CUUC106813	2392	8.39233	-1.52761	-2.88308	0.00909479	0.0395707	1
CUUC106816	572	1.86789	1.27323	2.41702	0.000281995	0.00184831	1
CUUC106821	444	1.53407	1.0537	2.07585	0	0	0
CUUC106827	1394	0.661064	1.25866	2.39274	0	0	0
CUUC106832	1496	607.789	-1.39964	-2.63836	4.3682e-09	6.60316e-08	0.000319923
CUUC106842	1116	8.50404	-1.36447	-2.57483	0.000103527	0.000749007	1
CUUC106855	2643	16.2515	-1.16547	-2.24307	2.22045e-16	7.63131e-15	1.62623e-11
CUUC106856	2733	25.5441	-1.37725	-2.59773	1.61309e-08	2.24902e-07	0.00118141
CUUC106858	457	13.4357	-1.124	-2.17951	0	0	0
CUUC106859	2363	94.2436	-1.77454	-3.42129	0	0	0
CUUC106861	231	1.38758	2.14479	4.42229	1.5965e-12	3.71312e-11	1.16926e-07
CUUC106935	1406	0.341959	1.26403	2.40166	1.44336e-06	1.45969e-05	0.10571
CUUC106951	589	1.80884	-1.05126	-2.07233	7.64553e-09	1.11522e-07	0.000559951
CUUC106956	295	1.42561	-2.64549	-6.25706	0.000607903	0.0036783	1
CUUC106970	2226	4.04306	-1.7803	-3.43497	2.64509e-08	3.5526e-07	0.00193723
CUUC106987	1853	303.881	1.33375	2.52057	0	0	0
CUUC106999	1519	3213.56	-1.19506	-2.28955	0.000192238	0.00130775	1
CUUC107001	742	1.20595	1.06495	2.0921	0	0	0
CUUC107002	627	2.17265	1.67035	3.18291	0.0038708	0.0188694	1
CUUC107010	2213	8.20965	-1.0755	-2.10745	5.0748e-07	5.55649e-06	0.0371673
CUUC107017	602	1.70825	1.314	2.4863	0	0	0
CUUC107030	330	4.33298	-1.26934	-2.41052	0	0	0
CUUC107031	272	11.8539	-1.10289	-2.14785	2.24509e-12	5.14965e-11	1.64428e-07
CUUC107037	288	48.9673	-1.5456	-2.91924	0	0	0
CUUC107039	1576	37.9282	-1.20657	-2.30788	2.7573e-10	4.90388e-09	2.01942e-05
CUUC107041	1230	2.90996	1.24605	2.37192	1.26702e-07	1.52523e-06	0.00927951
CUUC107045	622	0.518368	-1.59943	-3.03024	0.000107757	0.000775703	1
CUUC107049	221	3.6259	1.48812	2.80523	0	0	0
CUUC107063	1085	9.97444	-1.32572	-2.50657	0	0	0
CUUC107064	1116	2.54902	4.30501	19.7669	1.01162e-11	2.15755e-10	7.40903e-07
CUUC107065	667	2.0824	4.96861	31.3113	2.21156e-13	5.66735e-12	1.61973e-08
CUUC107071	491	3.05494	-1.02361	-2.03299	5.65816e-06	5.22109e-05	0.414398
CUUC107091	2113	10.0511	-1.07116	-2.10112	1.09351e-11	2.32072e-10	8.00879e-07
CUUC107093	2354	1.94034	1.01326	2.01846	0.000270268	0.00177829	1
CUUC107116	2115	29.2963	-1.79574	-3.47193	0	0	0
CUUC107118	2006	26.22	-1.26756	-2.40754	4.94604e-13	1.22379e-11	3.62243e-08
CUUC107127	2234	4.35815	1.05203	2.07344	1.88738e-15	5.98397e-14	1.3823e-10
CUUC107142	355	1.97443	-2.90501	-7.49025	0	0	0
CUUC107148	519	7.91409	-1.06609	-2.09376	0.008117	0.0359464	1
CUUC107151	587	1.2896	-1.38148	-2.60536	0	0	0
CUUC107152	218	13.8256	-1.15186	-2.22201	0	0	0
CUUC107160	4104	19.8964	1.17895	2.26411	2.22045e-16	7.63131e-15	1.62623e-11
CUUC107174	242	3.93908	-1.36726	-2.5798	0.00174067	0.00942304	1
CUUC107175	1293	29.4572	-1.13583	-2.19745	3.28992e-08	4.35794e-07	0.00240951
CUUC107179	1040	0.847555	1.0433	2.06094	1.10024e-08	1.56889e-07	0.000805802
CUUC107187	1619	1.93856	1.01636	2.02281	0.000212047	0.00142858	1
CUUC107195	1657	6.04055	-2.95458	-7.75205	6.66134e-16	2.20556e-14	4.8787e-11
CUUC107200	2082	4.88829	-1.99435	-3.98436	0.0108854	0.0461495	1
CUUC107201	885	12.2919	-1.01135	-2.0158	2.31548e-11	4.73036e-10	1.69584e-06
CUUC107202	1645	19.9838	-1.12152	-2.17577	0	0	0
CUUC107213	378	3.26356	-3.21229	-9.26823	0	0	0
CUUC107214	303	2.72967	-3.36134	-10.277	0	0	0
CUUC107224	794	1.09464	-1.51661	-2.86117	1.77636e-15	5.64664e-14	1.30099e-10
CUUC107226	626	29.0671	-1.24816	-2.37539	1.59289e-07	1.88803e-06	0.0116661
CUUC107228	2075	19.261	-1.52526	-2.87838	3.22832e-07	3.64762e-06	0.0236439
CUUC107276	505	8.06614	1.32769	2.51001	5.61434e-05	0.000429799	1
CUUC107283	314	34.8772	1.06844	2.09717	0.000483776	0.00299833	1
CUUC107294	1564	0.403345	-2.7534	-6.74305	6.8268e-10	1.15417e-08	4.99988e-05
CUUC107317	1253	1.60947	1.97368	3.92768	0	0	0
CUUC107318	677	1.8741	1.0503	2.07096	0	0	0
CUUC107330	2044	35.8966	-2.78465	-6.89071	2.2335e-05	0.000184565	1
CUUC107333	237	21.8854	-1.28201	-2.43178	1.27672e-06	1.30704e-05	0.0935055
CUUC107336	486	8.22071	-1.61536	-3.06388	0	0	0
CUUC107339	784	16.4324	-1.51265	-2.85335	0	0	0
CUUC107341	222	1.07349	-2.14347	-4.41823	0	0	0
CUUC107342	1002	34.8414	1.05747	2.08128	2.0197e-07	2.35618e-06	0.0147921
CUUC107353	1258	6.84209	-1.35845	-2.56409	0.00575321	0.0267123	1
CUUC107359	383	8.3452	-1.92192	-3.78928	0.00419373	0.0202669	1
CUUC107378	299	0.982673	3.29125	9.78961	1.87413e-05	0.000157191	1
CUUC107403	356	5.11911	-1.46732	-2.76508	0.000373994	0.00237975	1
CUUC107404	296	11.1295	-1.1466	-2.21391	0	0	0
CUUC107408	491	1.88436	-1.37649	-2.59636	0	0	0
CUUC107416	1724	7.78549	1.14014	2.20402	0	0	0
CUUC107419	245	0.743838	-3.63126	-12.3913	8.12429e-05	0.000602059	1
CUUC107429	2401	0.967864	1.73456	3.32779	2.06358e-09	3.27692e-08	0.000151135
CUUC107430	600	149.367	-2.10489	-4.30164	4.0818e-09	6.19579e-08	0.000298947
CUUC107433	810	78.3823	-2.04618	-4.1301	0	0	0
CUUC107447	2446	54.2134	1.40531	2.64874	0	0	0
CUUC107448	255	27.3393	1.32151	2.49927	0	0	0
CUUC107455	535	3.46991	1.38175	2.60585	0	0	0
CUUC107464	627	3.44313	-1.20673	-2.30814	0	0	0
CUUC107474	369	2.31742	-1.62368	-3.0816	0	0	0
CUUC107481	850	0.502792	2.30062	4.92669	4.10783e-15	1.25617e-13	3.00853e-10
CUUC107483	1728	3.23691	-1.03745	-2.0526	0	0	0
CUUC107484	614	10.1143	-1.80452	-3.49313	0.000208903	0.00140909	1
CUUC107485	616	23.7586	-1.59124	-3.01309	0	0	0
CUUC107498	237	4.17004	1.65339	3.14573	9.29302e-10	1.54404e-08	6.80611e-05
CUUC107499	1788	1.16037	-1.14944	-2.21828	0.00109548	0.00623691	1
CUUC107508	1280	8.7944	-3.62942	-12.3756	0	0	0
CUUC107509	1969	9.09884	-1.14856	-2.21692	0	0	0
CUUC107517	1544	3.5724	2.76333	6.7896	0	0	0
CUUC107542	413	4.97998	1.29122	2.44735	3.61348e-07	4.05776e-06	0.0264647
CUUC107543	283	1.69892	1.36999	2.58469	4.83236e-10	8.34121e-09	3.53918e-05
CUUC107562	219	3.64864	-1.06278	-2.08896	3.475e-12	7.78304e-11	2.54505e-07
CUUC107574	214	6.81272	-1.1748	-2.25762	0.00472529	0.0224666	1
CUUC107593	2075	0.398598	-1.38413	-2.61014	0	0	0
CUUC107596	680	31.4797	-2.27488	-4.83957	0	0	0
CUUC107613	2027	66.1158	-1.31391	-2.48615	3.0922e-07	3.51116e-06	0.022647
CUUC107614	1892	35.876	-1.00775	-2.01078	0.00813539	0.0360017	1
CUUC107638	890	1.3861	-1.15587	-2.22818	0	0	0
CUUC107641	295	9.32615	1.34601	2.54208	3.33067e-16	1.12933e-14	2.43935e-11
CUUC107645	867	2.68405	-1.3984	-2.63609	2.94749e-05	0.000238163	1
CUUC107647	1647	23.4492	-2.29957	-4.9231	1.55855e-10	2.87305e-09	1.14146e-05
CUUC107652	2339	22.9786	-1.54448	-2.91699	0	0	0
CUUC107674	1943	20.8149	-1.13319	-2.19343	0.00238144	0.0123593	1
CUUC107685	707	184.029	1.03245	2.0455	0	0	0
CUUC107686	755	351.734	1.28994	2.44518	0.00464361	0.0221314	1
CUUC107689	441	92.5491	1.35048	2.54997	0	0	0
CUUC107710	631	16.8177	-1.15119	-2.22097	0	0	0
CUUC107711	2876	15.6123	1.28626	2.43894	0.000933333	0.0054058	1
CUUC107738	715	0.597725	2.87128	7.31714	0	0	0
CUUC107745	905	42.4127	1.03788	2.05321	0	0	0
CUUC107754	1363	1.09021	-5.17547	-36.1387	0	0	0
CUUC107770	423	0.828515	-4.56822	-23.7231	2.72841e-08	3.65379e-07	0.00199826
CUUC107810	2817	19.5622	-1.39422	-2.62847	0	0	0
CUUC107814	1397	46.0604	1.05358	2.07568	0.00180865	0.00973855	1
CUUC107818	2168	28.2016	1.20589	2.3068	2.22045e-15	7.00057e-14	1.62623e-10
CUUC107832	710	2.14439	1.49081	2.81047	1.42624e-06	1.44436e-05	0.104456
CUUC107845	294	10.9478	1.31278	2.4842	7.3197e-13	1.76693e-11	5.36088e-08
CUUC107851	231	14.3383	1.5041	2.83648	0.00267971	0.0137052	1
CUUC107865	356	0.630044	-3.01258	-8.07009	3.93945e-05	0.000311041	1
CUUC107869	1541	11.6987	-1.66798	-3.1777	3.8558e-13	9.66115e-12	2.82395e-08
CUUC107903	2126	11.6183	-1.56789	-2.96471	1.74254e-07	2.05081e-06	0.0127622
CUUC107931	1384	2.33979	-1.01141	-2.01587	9.99201e-15	2.94964e-13	7.31805e-10
CUUC107942	291	0.872003	2.12314	4.3564	0	0	0
CUUC107944	1696	65.8636	1.06306	2.08936	0.00792145	0.0351889	1
CUUC107977	2759	6.06536	1.11239	2.16203	0	0	0
CUUC107983	1325	1.03819	1.20065	2.29843	0	0	0
CUUC108000	593	7.18654	-1.1886	-2.27932	2.22045e-16	7.63131e-15	1.62623e-11
CUUC108009	1878	26.4264	1.06443	2.09134	0.00905885	0.0394639	1
CUUC108040	308	1.22889	-1.82963	-3.55446	1.44542e-11	3.02893e-10	1.05861e-06
CUUC108046	1489	8.39791	-1.26972	-2.41115	1.01994e-11	2.17339e-10	7.46994e-07
CUUC108049	1179	0.297254	-1.71912	-3.29235	2.93587e-11	5.92669e-10	2.1502e-06
CUUC108056	669	10.7077	-1.9684	-3.91334	0	0	0
CUUC108057	1101	10.5807	-1.70723	-3.26534	6.42684e-06	5.86829e-05	0.470696
CUUC108058	303	1.15664	-2.38362	-5.21844	6.66134e-16	2.20556e-14	4.8787e-11
CUUC108069	663	38.5878	-1.95301	-3.87182	0	0	0
CUUC108081	1310	10.9259	-1.6561	-3.15163	3.90799e-14	1.08621e-12	2.86217e-09
CUUC108082	2358	33.5698	1.07887	2.11237	0.0111477	0.0470278	1
CUUC108083	333	3.57829	-2.24499	-4.74033	0.000258333	0.00170882	1
CUUC108084	1772	13.7495	-1.38252	-2.60724	0.011103	0.0469147	1
CUUC108162	342	2.18685	1.2521	2.38187	7.66425e-06	6.895e-05	0.561322
CUUC108163	3425	5.65802	1.0518	2.07311	0.00220448	0.0115663	1
CUUC108166	259	3.14548	2.5032	5.66941	5.55944e-12	1.21724e-10	4.07168e-07
CUUC108194	1242	6.70997	1.11175	2.16108	0.00398307	0.0193561	1
CUUC108206	313	0.806174	-3.1813	-9.07122	0	0	0
CUUC108209	612	2.96787	1.0176	2.02455	0	0	0
CUUC108216	1066	4.74735	-1.3009	-2.46383	1.11022e-16	3.88865e-15	8.13116e-12
CUUC108223	492	3.02024	-1.53059	-2.88905	1.25281e-08	1.77303e-07	0.000917544
CUUC108238	1028	12.6957	-1.0863	-2.12328	4.18554e-14	1.15896e-12	3.06545e-09
CUUC108259	2155	6.86938	-1.27733	-2.42389	0	0	0
CUUC108260	258	0.828243	2.83495	7.13517	8.51516e-09	1.23103e-07	0.000623641
CUUC108266	2099	52.02	-1.64763	-3.13319	1.25746e-11	2.65175e-10	9.20952e-07
CUUC108267	1788	21.9372	-1.07876	-2.11221	4.01901e-13	1.00357e-11	2.94348e-08
CUUC108268	2160	19.9374	-1.00274	-2.00381	0.0109049	0.0462056	1
CUUC108292	245	2.23499	1.17313	2.255	0	0	0
CUUC108304	955	1.4679	-2.72526	-6.6128	0.00469759	0.0223639	1
CUUC108315	692	10.4328	-1.07684	-2.10941	2.91589e-12	6.59941e-11	2.13557e-07
CUUC108319	1622	1.02848	-2.1231	-4.3563	7.63842e-05	0.000569627	1
CUUC108334	1761	67.6326	-1.04533	-2.06384	0	0	0
CUUC108336	553	2.10404	-1.60397	-3.03978	2.80109e-13	7.11582e-12	2.05149e-08
CUUC108343	4463	3.3396	1.11989	2.1733	0.00219093	0.0115067	1
CUUC108350	2561	42.1102	-1.50258	-2.8335	9.18207e-07	9.63446e-06	0.0672486
CUUC108354	1419	10.9362	-1.0285	-2.0399	0.000291601	0.00190496	1
CUUC108363	305	0.788188	2.04567	4.12865	0	0	0
CUUC108383	1080	0.44518	2.25162	4.76219	0	0	0
CUUC108398	1426	1.43527	-10.2476	-1215.76	4.82512e-06	4.50979e-05	0.353387
CUUC108412	204	6.8718	-1.27314	-2.41686	0	0	0
CUUC108417	564	1.73988	-1.04789	-2.06751	0.000221226	0.00148428	1
CUUC108434	588	7.03308	-1.31757	-2.49246	0.0081586	0.0360848	1
CUUC108471	274	2.48586	1.18422	2.27241	0.00965707	0.0417006	1
CUUC108483	2377	76.5974	-1.25244	-2.38244	0	0	0
CUUC108485	288	45.414	-1.34557	-2.54131	0.00448957	0.021512	1
CUUC108496	1455	5.15456	-1.34027	-2.53198	7.64181e-05	0.000569706	1
CUUC108497	521	3.1481	-1.63647	-3.10905	1.15846e-06	1.19516e-05	0.0848444
CUUC108501	463	18.5904	-1.15814	-2.23169	0.000101964	0.000739016	1
CUUC108502	944	57.8559	-3.42603	-10.7483	0	0	0
CUUC108506	245	6.5801	-1.68538	-3.21626	0	0	0
CUUC108507	961	5.44109	-1.18238	-2.26951	2.77143e-10	4.92782e-09	2.02977e-05
CUUC108521	1603	1.9829	1.63208	3.0996	5.26109e-09	7.8588e-08	0.000385317
CUUC108523	1664	0.278011	-1.22171	-2.33223	0	0	0
CUUC108538	2356	2.26104	-3.26476	-9.61146	5.61662e-13	1.37485e-11	4.11356e-08
CUUC108546	1096	0.426496	1.44385	2.72046	1.36444e-06	1.38812e-05	0.0999305
CUUC108547	1565	2.91003	1.31043	2.48016	1.2639e-06	1.29446e-05	0.0925667
CUUC108605	846	1.08927	1.55265	2.93355	0.000369328	0.00235313	1
CUUC108612	1253	235.367	1.01118	2.01555	0	0	0
CUUC108628	2330	3.32452	1.15762	2.2309	4.21831e-08	5.48845e-07	0.00308945
CUUC108644	261	1.28906	-2.068	-4.19304	4.39011e-11	8.65251e-10	3.21527e-06
CUUC108673	1171	1.45986	1.32167	2.49956	6.55032e-15	1.96695e-13	4.79739e-10
CUUC108679	486	1.89614	1.36918	2.58323	2.91389e-12	6.59692e-11	2.1341e-07
CUUC108694	1723	99.0487	-1.00779	-2.01082	0	0	0
CUUC108717	586	3.99503	-3.76132	-13.5604	0	0	0
CUUC108721	237	9.91794	1.02731	2.03823	0	0	0
CUUC108726	2902	56.1921	1.08373	2.11951	0.0053034	0.0248937	1
CUUC108746	247	3.89308	1.37415	2.59215	4.82366e-10	8.32814e-09	3.5328e-05
CUUC108750	305	0.700612	3.75432	13.4947	0.00472529	0.0224666	1
CUUC108751	723	0.406389	1.76266	3.39323	0.00128056	0.00717369	1
CUUC108761	1486	33.6312	1.46434	2.75938	0.00343486	0.0170276	1
CUUC108764	1260	0.189138	-4.01512	-16.1686	0.000635743	0.00382905	1
CUUC108772	254	4.94255	1.1755	2.25871	0	0	0
CUUC108776	221	4.7574	-1.92122	-3.78744	0	0	0
CUUC108791	329	3.83484	-1.12133	-2.17547	0	0	0
CUUC108793	328	14.4031	-1.87168	-3.65958	0	0	0
CUUC108794	4912	8.22216	-1.45669	-2.74478	5.55112e-14	1.52155e-12	4.06558e-09
CUUC108797	422	16.0448	-1.00667	-2.00926	0	0	0
CUUC108803	401	5.29554	1.49166	2.81213	0	0	0
CUUC108804	1459	15.3601	1.23106	2.3474	3.65895e-06	3.48295e-05	0.267978
CUUC108805	1427	8.17048	1.03461	2.04856	1.24571e-07	1.50205e-06	0.00912342
CUUC108817	202	8.6748	-1.24769	-2.3746	0	0	0
CUUC108819	424	4.59568	-1.18614	-2.27544	0.00519424	0.0244486	1
CUUC108826	291	3.22762	-1.29552	-2.45466	8.43769e-14	2.24634e-12	6.17968e-09
CUUC108827	594	6.18323	-1.95275	-3.87112	6.99441e-15	2.096e-13	5.12263e-10
CUUC108836	1680	1.25165	-1.34093	-2.53314	0.00163239	0.00889943	1
CUUC108838	467	6.51394	-1.4251	-2.68532	5.49114e-05	0.000421072	1
CUUC108841	1856	3.63302	-1.28628	-2.43898	0.00222631	0.0116624	1
CUUC108850	794	6.2324	-1.25022	-2.37877	0	0	0
CUUC108858	2302	21.5996	1.0491	2.06923	1.07606e-10	2.02387e-09	7.88096e-06
CUUC108892	2112	169.308	1.01922	2.02683	7.37643e-08	9.23175e-07	0.00540242
CUUC108910	1200	23.0158	1.29521	2.45412	2.04325e-12	4.70733e-11	1.49646e-07
CUUC108947	856	0.917097	-1.0373	-2.05239	5.98301e-07	6.46679e-06	0.0438189
CUUC108963	477	10.0216	-1.10332	-2.14848	0.000560999	0.00342592	1
CUUC108970	576	0.389402	-3.01258	-8.07009	0	0	0
CUUC108977	323	1.95304	-1.40675	-2.6514	1.11022e-16	3.88865e-15	8.13116e-12
CUUC108987	207	2.70888	-1.31918	-2.49524	9.30871e-09	1.33967e-07	0.000681761
CUUC109008	592	0.852475	-1.78982	-3.45773	5.18154e-08	6.64724e-07	0.00379491
CUUC109024	559	24.8772	-2.25678	-4.77924	0.00239906	0.0124367	1
CUUC109025	652	102.365	-1.83034	-3.55622	1.00696e-05	8.86512e-05	0.73749
CUUC109026	858	242.693	-2.68052	-6.41087	0	0	0
CUUC109027	696	56.2753	-2.28163	-4.86229	0	0	0
CUUC109036	1608	4.97506	1.1865	2.27599	0	0	0
CUUC109049	1408	29.841	1.31496	2.48796	0.00547349	0.0256018	1
CUUC109050	1914	85.6309	1.15932	2.23353	1.19793e-13	3.14351e-12	8.77352e-09
CUUC109056	708	2.51461	-1.17125	-2.25207	5.61484e-12	1.22864e-10	4.11225e-07
CUUC109057	334	3.65152	-2.00454	-4.01261	0.000444512	0.00278016	1
CUUC109065	893	13.4376	-2.31611	-4.97987	0	0	0
CUUC109070	218	1.47032	1.8875	3.69993	1.38355e-05	0.000118667	1
CUUC109083	477	34.2705	1.01127	2.01568	0.000774969	0.00458317	1
CUUC109103	1105	11.9506	-1.09094	-2.13013	0	0	0
CUUC109107	263	3.30077	1.17267	2.25429	0	0	0
CUUC109110	360	4.04978	-1.08929	-2.12769	1.77858e-13	4.60124e-12	1.30261e-08
CUUC109113	342	0.976273	2.20338	4.60557	5.01195e-11	9.80946e-10	3.6707e-06
CUUC109119	2586	25.2699	1.22426	2.33635	0.00743028	0.0332795	1
CUUC109120	533	6.03875	1.37755	2.59826	0.0111477	0.0470278	1
CUUC109139	496	2.03494	-2.44302	-5.4378	2.67564e-14	7.57777e-13	1.95961e-09
CUUC109141	1315	1.31123	-2.32756	-5.01957	0	0	0
CUUC109145	863	1.73326	1.46531	2.76122	2.52643e-06	2.46481e-05	0.185034
CUUC109154	254	2.37321	-1.60234	-3.03636	0	0	0
CUUC109161	527	22.8499	-1.83714	-3.57302	0.00050264	0.00310552	1
CUUC109162	1621	20.098	-1.04464	-2.06286	2.16406e-08	2.95312e-07	0.00158494
CUUC109181	475	3.33492	-1.69844	-3.24551	0	0	0
CUUC109182	497	4.65402	-1.26618	-2.40524	1.91958e-13	4.95027e-12	1.40588e-08
CUUC109203	375	1.30839	-1.51087	-2.84982	0	0	0
CUUC109232	1082	1.43182	1.2101	2.31354	3.23749e-07	3.65686e-06	0.0237111
CUUC109244	2339	25.2548	1.18514	2.27385	0	0	0
CUUC109251	2228	36.9401	-1.2491	-2.37693	0.000128029	0.000905877	1
CUUC109252	2310	192.314	-1.22529	-2.33803	2.9976e-15	9.30654e-14	2.19541e-10
CUUC109257	1476	2.69732	-11.207	-2363.95	1.04452e-07	1.27627e-06	0.00764997
CUUC109266	2017	3.88514	-1.16219	-2.23797	0	0	0
CUUC109271	1825	4.55914	1.06233	2.0883	3.19744e-14	8.95859e-13	2.34177e-09
CUUC109274	217	3.69274	1.41815	2.67242	0	0	0
CUUC109286	649	58.5795	-5.73805	-53.3733	3.24586e-09	4.99629e-08	0.000237723
CUUC109299	510	1.23692	-2.3966	-5.26561	5.38079e-10	9.22696e-09	3.94084e-05
CUUC109321	225	4.57052	1.17255	2.2541	0.00139766	0.00775363	1
CUUC109322	1157	54.5875	1.24884	2.3765	0	0	0
CUUC109326	1382	276.386	1.5403	2.90855	2.04725e-13	5.25732e-12	1.49939e-08
CUUC109345	1384	6.23381	1.13537	2.19675	4.44089e-16	1.49127e-14	3.25246e-11
CUUC109354	1047	3.34204	1.35619	2.56008	1.98801e-06	1.9673e-05	0.1456
CUUC109361	1412	0.472925	1.08899	2.12725	0.000323512	0.00209105	1
CUUC109391	287	0.837622	2.04567	4.12865	0	0	0
CUUC109392	992	2.11371	2.44326	5.4387	4.3926e-11	8.65276e-10	3.21709e-06
CUUC109402	3309	17.9753	-2.04649	-4.131	0	0	0
CUUC109423	205	5.9493	-1.48613	-2.80136	0	0	0
CUUC109457	1129	6.74228	-2.23226	-4.6987	5.18585e-13	1.27881e-11	3.79807e-08
CUUC109470	261	3.68425	1.26772	2.4078	0.00381003	0.0186242	1
CUUC109471	250	7.00924	-1.53076	-2.88939	0	0	0
CUUC109496	497	15.8545	2.54203	5.82409	0	0	0
CUUC109497	215	8.26172	2.78586	6.89647	0.0021051	0.0111093	1
CUUC109498	689	11.9792	2.82092	7.06613	0	0	0
CUUC109499	311	2.92015	4.35657	20.4861	0.00579504	0.0268656	1
CUUC109503	334	16.8342	2.11724	4.33864	0	0	0
CUUC109504	241	2.54917	1.96109	3.89355	4.66416e-12	1.02953e-10	3.41598e-07
CUUC109505	201	14.7508	1.94596	3.85294	1.53121e-07	1.82141e-06	0.0112144
CUUC109506	299	6.61071	1.36141	2.56937	0	0	0
CUUC109507	1926	89.0846	1.12805	2.18563	8.99281e-15	2.66866e-13	6.58624e-10
CUUC109509	634	16.8929	-1.10607	-2.15259	4.47571e-06	4.20252e-05	0.327796
CUUC109513	356	26.7108	1.54488	2.91779	0	0	0
CUUC109522	481	8.68504	-1.0905	-2.12947	8.54872e-15	2.54305e-13	6.261e-10
CUUC109523	1822	1.70791	1.32887	2.51206	1.41607e-07	1.69215e-06	0.0103712
CUUC109530	567	0.753745	1.89279	3.71351	7.1376e-11	1.37025e-09	5.22751e-06
CUUC109536	903	69.5335	-4.88808	-29.6114	1.81544e-12	4.20762e-11	1.32961e-07
CUUC109537	261	16.6503	-1.40058	-2.64007	0	0	0
CUUC109538	1425	3.67924	-1.47735	-2.78436	0	0	0
CUUC109550	1049	2.34261	1.05626	2.07954	0	0	0
CUUC109562	424	0.944958	3.73648	13.3289	0	0	0
CUUC109564	1518	15.5021	1.24256	2.36618	0	0	0
CUUC109573	1487	3.59258	1.15125	2.22107	1.44515e-09	2.34059e-08	0.000105841
CUUC109594	557	25.5839	1.27795	2.42494	1.05094e-06	1.09168e-05	0.07697
CUUC109612	1867	9.36381	1.19146	2.28383	0	0	0
CUUC109619	248	30.9652	1.14514	2.21167	0	0	0
CUUC109621	2847	2.42527	11.9586	3980.15	0	0	0
CUUC109622	2340	2.4742	-2.8716	-7.31878	0.000677318	0.00405524	1
CUUC109643	934	244.108	-2.47501	-5.55972	6.98383e-05	0.000526115	1
CUUC109644	670	0.438536	2.7342	6.6539	8.77076e-15	2.60699e-13	6.42362e-10
CUUC109653	2211	17.7783	-1.22128	-2.33153	2.22762e-11	4.56104e-10	1.63149e-06
CUUC109668	568	0.681879	1.58385	2.99768	2.30829e-09	3.63719e-08	0.000169057
CUUC109686	1640	16.4119	-3.31073	-9.92268	0	0	0
CUUC109687	2488	4.39634	1.00138	2.00191	0	0	0
CUUC109698	949	1.40332	-1.65709	-3.1538	0	0	0
CUUC109702	3310	66.8313	-4.26197	-19.1858	0	0	0
CUUC109710	1826	6.45648	-1.1099	-2.15831	0	0	0
CUUC109711	731	3.31764	-1.00122	-2.00169	0.000421816	0.00265202	1
CUUC109719	811	33.0843	-1.13699	-2.19921	0	0	0
CUUC109720	772	19.3208	-1.0641	-2.09087	0	0	0
CUUC109728	333	8.25112	-1.11987	-2.17327	0	0	0
CUUC109730	369	7.96258	1.45989	2.75088	0	0	0
CUUC109731	1428	1.77685	-1.7308	-3.31912	8.24342e-06	7.37167e-05	0.60374
CUUC109736	1518	181.697	1.43387	2.7017	0	0	0
CUUC109737	376	34.8971	-1.1964	-2.29167	0	0	0
CUUC109738	958	28.9296	-1.67155	-3.18556	0.00132863	0.00742067	1
CUUC109740	1294	576.698	1.03494	2.04902	0	0	0
CUUC109745	361	45.2397	-1.22994	-2.34557	1.02778e-07	1.2575e-06	0.00752737
CUUC109763	484	8.3995	-1.1308	-2.1898	4.59196e-11	9.01879e-10	3.36311e-06
CUUC109767	389	6.91915	-1.03132	-2.0439	0	0	0
CUUC109768	1071	18.652	-1.15412	-2.22548	0	0	0
CUUC109808	1033	148.612	-1.28831	-2.44242	1.37224e-13	3.58549e-12	1.00501e-08
CUUC109809	991	29.3808	-1.6621	-3.16477	6.85691e-07	7.33664e-06	0.0502193
CUUC109821	296	2.98366	-1.25728	-2.39044	0	0	0
CUUC109823	322	4.48417	-1.07537	-2.10726	0	0	0
CUUC109848	2971	5.19652	1.06401	2.09074	0	0	0
CUUC109849	2689	3.19573	-1.01076	-2.01497	3.30513e-13	8.34418e-12	2.42065e-08
CUUC109859	465	3.70811	-1.70855	-3.26832	0	0	0
CUUC109864	1118	6.89639	-1.54278	-2.91356	0	0	0
CUUC109881	1939	35.1655	-1.23443	-2.35288	6.2399e-12	1.35932e-10	4.57004e-07
CUUC109904	1918	5.48004	2.72038	6.59048	0	0	0
CUUC109910	2206	9.00855	1.1418	2.20656	8.56047e-11	1.6272e-09	6.26961e-06
CUUC109912	1642	2.68076	-1.79944	-3.48085	0.000106336	0.000766898	1
CUUC109948	267	3.55144	1.29981	2.46197	0	0	0
CUUC109949	1614	38.6941	-2.20519	-4.61134	0	0	0
CUUC109952	1388	81.9607	1.29049	2.44611	0.000154955	0.00107499	1
CUUC109953	635	116.939	1.15616	2.22863	0	0	0
CUUC109954	1295	142.733	1.28845	2.44266	0	0	0
CUUC109958	533	4.13442	1.02606	2.03645	0	0	0
CUUC109959	1597	19.7446	1.37413	2.59211	6.82245e-08	8.58539e-07	0.0049967
CUUC109961	852	14.8759	1.21014	2.3136	0	0	0
CUUC109968	409	1.6452	-1.34864	-2.54671	0	0	0
CUUC109982	1855	107.787	-1.35147	-2.55172	0	0	0
CUUC109991	829	1.70769	1.67866	3.20129	0	0	0
CUUC109993	438	6.83017	1.46679	2.76407	4.21441e-13	1.0495e-11	3.08659e-08
CUUC109994	1628	24.7174	1.17689	2.2609	0	0	0
CUUC109995	1317	27.2889	1.29285	2.45012	0.000177781	0.00121814	1
CUUC109996	548	15.0858	1.15437	2.22587	0	0	0
CUUC110001	266	7.28021	1.25406	2.38512	0	0	0
CUUC110019	1968	70.367	1.15013	2.21934	0.0051047	0.0240705	1
CUUC110027	2151	22.3397	1.34454	2.5395	0.00430878	0.020764	1
CUUC110036	336	24.6439	1.56967	2.96837	0.0110876	0.0468657	1
CUUC110050	1076	5.30253	-1.25165	-2.38114	0	0	0
CUUC110053	1146	42.6059	-1.47671	-2.78313	0	0	0
CUUC110063	1930	27.2367	1.05609	2.07929	0	0	0
CUUC110070	600	11.1914	-1.11197	-2.1614	5.24524e-05	0.00040378	1
CUUC110072	2719	31.1954	1.08318	2.11871	0	0	0
CUUC110077	2855	2.71531	-1.0023	-2.00319	4.49992e-08	5.82691e-07	0.0032957
CUUC110079	1513	0.361911	2.24907	4.75378	0.00029126	0.00190291	1
CUUC110081	321	35.24	1.40109	2.641	0	0	0
CUUC110084	2634	26.4117	1.1135	2.16369	1.69074e-10	3.0988e-09	1.23828e-05
CUUC110085	208	2.1831	3.91633	15.0985	0.00208797	0.0110364	1
CUUC110086	395	42.0909	-2.10779	-4.31032	1.87734e-07	2.20026e-06	0.0137494
CUUC110087	1087	42.8679	-1.84135	-3.58345	0.00325783	0.0162545	1
CUUC110124	2738	25.9326	-1.82945	-3.55401	0	0	0
CUUC110125	299	12.8464	-1.00864	-2.01201	6.15221e-10	1.04738e-08	4.50582e-05
CUUC110129	2034	34.229	1.12936	2.18762	7.45537e-08	9.32577e-07	0.00546024
CUUC110136	1513	129.381	-1.19211	-2.28487	0.000463537	0.00288633	1
CUUC110144	2445	19.3277	-1.42848	-2.69162	0	0	0
CUUC110147	1893	166.659	-1.37167	-2.5877	0	0	0
CUUC110150	1451	6.443	1.09297	2.13313	0	0	0
CUUC110155	1705	74.8611	-1.01625	-2.02266	0	0	0
CUUC110157	504	0.973505	-2.20254	-4.6029	0	0	0
CUUC110171	1471	16.4786	1.14203	2.20691	5.97315e-06	5.48755e-05	0.437467
CUUC110173	2071	46.7125	-1.23406	-2.35228	0	0	0
CUUC110178	253	1.71768	-1.45073	-2.73347	0.00179508	0.0096804	1
CUUC110207	613	1.1765	1.13597	2.19766	0.00472529	0.0224666	1
CUUC110218	214	1.76869	-1.37641	-2.59621	9.05605e-07	9.51314e-06	0.0663256
CUUC110224	2564	24.084	-1.59608	-3.02321	0.00285579	0.0144924	1
CUUC110239	822	13.9673	-1.46471	-2.76009	0	0	0
CUUC110260	1606	75.75	1.14193	2.20675	8.82148e-06	7.85026e-05	0.646077
CUUC110293	715	0.862675	-2.07844	-4.22352	0.00704022	0.0317167	1
CUUC110297	2481	8.5546	-2.88638	-7.39413	0.00341824	0.0169578	1
CUUC110326	233	12.033	-1.16408	-2.24091	0.000144218	0.00100767	1
CUUC110360	246	5.12871	-1.02644	-2.03699	1.01431e-06	1.05701e-05	0.0742869
CUUC110361	1259	31.5162	1.12584	2.18229	0.00332156	0.0165397	1
CUUC110363	1027	1.22849	-3.75145	-13.4679	4.71851e-05	0.000366546	1
CUUC110368	1560	0.231151	2.05657	4.15996	1.40793e-07	1.68296e-06	0.0103115
CUUC110395	1908	1.38594	1.14473	2.21105	1.38952e-05	0.000119137	1
CUUC110402	833	0.352724	2.33332	5.03965	0.000594753	0.00360768	1
CUUC110405	1081	28.8358	1.14024	2.20418	0.00609494	0.0280465	1
CUUC110414	328	9.08005	1.35089	2.55069	0	0	0
CUUC110418	929	2.48983	-1.24659	-2.37279	0	0	0
CUUC110420	549	0.944779	-1.82922	-3.55345	0	0	0
CUUC110452	1336	7.78571	-1.44115	-2.71537	0.00694459	0.0313882	1
CUUC110460	944	6.06936	1.54432	2.91667	4.1677e-09	6.31571e-08	0.000305238
CUUC110463	2187	27.8767	-1.04958	-2.06992	0.00280253	0.0142558	1
CUUC110465	2016	2.14867	-4.44403	-21.7663	0.00273163	0.0139358	1
CUUC110472	1830	16.1098	-1.37603	-2.59553	0.00995929	0.0428157	1
CUUC110510	299	5.57926	-1.17679	-2.26073	2.57572e-14	7.30325e-13	1.88643e-09
CUUC110519	4073	10.3715	1.1075	2.15472	3.74925e-07	4.19736e-06	0.0274591
CUUC110538	259	1.24488	-2.26393	-4.80299	0	0	0
CUUC110549	1090	0.205776	-3.01258	-8.07009	0	0	0
CUUC110579	449	6.43164	-1.00862	-2.01199	0.0113298	0.0477242	1
CUUC110619	734	0.687555	-1.44546	-2.7235	0.00495326	0.0234318	1
CUUC110624	1933	25.5857	-2.40593	-5.29976	5.4956e-14	1.5069e-12	4.02493e-09
CUUC110628	337	5.54824	1.10584	2.15224	0.00792145	0.0351889	1
CUUC110630	326	1.41905	-1.32037	-2.49731	6.66134e-16	2.20556e-14	4.8787e-11
CUUC110647	484	1.50612	-1.14374	-2.20953	9.21485e-15	2.72902e-13	6.74886e-10
CUUC110651	2207	0.61119	1.07314	2.104	0	0	0
CUUC110652	1384	1.51503	1.17958	2.26511	0	0	0
CUUC110660	463	1.09612	1.44772	2.72777	0	0	0
CUUC110662	911	1.74456	1.07399	2.10524	1.11022e-16	3.88865e-15	8.13116e-12
CUUC110703	1549	2.16411	1.0467	2.0658	5.44009e-15	1.64232e-13	3.98427e-10
CUUC110715	508	1.78773	1.81936	3.52925	0	0	0
CUUC110720	473	0.790595	2.67946	6.40615	0.00332312	0.0165397	1
CUUC110721	557	0.528524	-1.87639	-3.67156	0.00866574	0.0379633	1
CUUC110728	880	130.595	-1.48022	-2.78991	0.000721115	0.0042924	1
CUUC110729	682	136.649	-1.19596	-2.29097	2.95791e-11	5.96954e-10	2.16634e-06
CUUC110732	2293	17.5315	1.06132	2.08684	0.000982031	0.00564899	1
CUUC110746	220	2.48509	-1.2009	-2.29883	0	0	0
CUUC110758	258	20.1584	-1.00391	-2.00542	2.61436e-10	4.66553e-09	1.91473e-05
CUUC110765	695	0.384328	3.15458	8.9048	8.96792e-08	1.10591e-06	0.00656802
CUUC110789	738	0.626842	-1.54059	-2.90913	0.00226484	0.0118431	1
CUUC110790	201	1.25539	-1.91241	-3.76437	0	0	0
CUUC110794	2286	5.14501	-1.0892	-2.12756	0.00325783	0.0162545	1
CUUC110795	325	3.49384	-1.96536	-3.90511	8.16993e-08	1.0152e-06	0.00598357
CUUC110805	1600	16.2176	-1.8789	-3.67793	0.000634325	0.00382176	1
CUUC110818	1798	22.9925	-1.06059	-2.08578	0	0	0
CUUC110835	206	1.6208	1.53825	2.90442	0	0	0
CUUC110839	224	1.25165	-2.06344	-4.17982	0	0	0
CUUC110840	1422	8.90361	1.06606	2.09371	0	0	0
CUUC110841	235	0.909305	2.83495	7.13517	0	0	0
CUUC110848	2601	12.8111	1.00997	2.01386	0	0	0
CUUC110849	1745	11.1129	1.02668	2.03733	0	0	0
CUUC110858	1789	16.9164	1.22337	2.33491	0	0	0
CUUC110859	244	38.4789	1.28903	2.44364	0	0	0
CUUC110870	837	54.1646	-1.40809	-2.65385	3.55271e-15	1.09419e-13	2.60197e-10
CUUC110872	3304	18.3314	1.00517	2.00718	0	0	0
CUUC110878	2122	5.40636	1.13547	2.1969	0	0	0
CUUC110897	1089	14.6364	-1.70654	-3.26378	0	0	0
CUUC110901	302	1.20689	-1.77543	-3.4234	5.55112e-16	1.85136e-14	4.06558e-11
CUUC110902	272	0.721539	-2.8215	-7.06896	0	0	0
CUUC110908	647	0.536694	3.53098	11.5592	1.25222e-10	2.33065e-09	9.17112e-06
CUUC110917	1222	4.84108	-1.11133	-2.16045	0	0	0
CUUC110923	852	1.0816	1.20643	2.30766	0.00407335	0.019732	1
CUUC110926	230	48.3942	-1.33149	-2.51663	0	0	0
CUUC110927	229	7.03985	-1.97802	-3.93953	0	0	0
CUUC110933	226	11.7234	-1.16041	-2.23522	0	0	0
CUUC110967	843	0.532137	-1.62051	-3.07483	2.10942e-15	6.66201e-14	1.54492e-10
CUUC110981	2673	22.9708	-1.08453	-2.12068	7.95726e-11	1.51687e-09	5.82782e-06
CUUC110987	325	0.904059	2.33332	5.03965	2.43139e-13	6.21111e-12	1.78072e-08
CUUC110988	1852	0.757191	1.71211	3.27641	0.00820735	0.0362544	1
CUUC110989	827	0.710566	1.65857	3.15702	0	0	0
CUUC110990	384	164.096	-1.9607	-3.8925	0	0	0
CUUC110991	1108	150.357	-1.80249	-3.48821	2.57239e-13	6.55301e-12	1.88399e-08
CUUC110993	2228	8.02044	2.01816	4.05068	0	0	0
CUUC110994	2393	8.79571	2.23126	4.69543	1.67215e-06	1.67579e-05	0.122467
CUUC111018	1505	18.0675	1.45313	2.73802	0	0	0
CUUC111019	1376	23.1162	-3.36791	-10.3239	0	0	0
CUUC111021	1093	15.4421	-4.62092	-24.6058	0	0	0
CUUC111022	355	20.2182	-3.9986	-15.9845	0.00407906	0.0197505	1
CUUC111023	1405	9.66826	-4.33564	-20.191	0.000207175	0.00139872	1
CUUC111024	202	46.0805	-1.18973	-2.2811	2.50186e-10	4.47457e-09	1.83234e-05
CUUC111025	2618	55.0619	-1.38395	-2.60982	0.00577922	0.0268075	1
CUUC111026	348	62.2775	-1.31027	-2.47987	0.00145979	0.00806228	1
CUUC111037	532	25.2046	2.65059	6.27924	1.79371e-08	2.481e-07	0.00131369
CUUC111038	804	7.13129	-1.42654	-2.68802	0.00365004	0.0179425	1
CUUC111041	472	21.2498	2.43805	5.41908	6.99105e-09	1.02674e-07	0.000512018
CUUC111055	963	5.95385	-1.08014	-2.11423	1.54243e-06	1.55323e-05	0.112966
CUUC111065	2235	37.4265	-1.07596	-2.10813	3.15771e-07	3.57501e-06	0.0231268
CUUC111074	240	1.27989	2.08373	4.23901	0.000628125	0.00378752	1
CUUC111089	1078	18.6455	1.14684	2.21428	0	0	0
CUUC111100	361	13.0865	-1.73168	-3.32113	0	0	0
CUUC111101	1310	14.8104	-1.18799	-2.27836	0.000533617	0.0032752	1
CUUC111112	1854	3.29203	1.37792	2.59894	0.000809929	0.00476644	1
CUUC111115	931	2.30958	1.74516	3.35232	4.29142e-09	6.49146e-08	0.000314299
CUUC111136	1438	6.34633	-1.10197	-2.14647	1.11022e-16	3.88865e-15	8.13116e-12
CUUC111155	244	1.80626	1.35928	2.56558	0.00859073	0.0377091	1
CUUC111165	1476	12.5368	-1.86841	-3.65129	0.000461628	0.00287664	1
CUUC111166	2509	14.4878	-1.78213	-3.43934	0	0	0
CUUC111187	2035	2.26419	1.38423	2.61032	8.33981e-06	7.45332e-05	0.6108
CUUC111205	2358	71.3591	1.21244	2.3173	0	0	0
CUUC111211	820	1.1967	-1.96532	-3.905	0	0	0
CUUC111215	1077	42.6828	1.27518	2.4203	6.3313e-09	9.36007e-08	0.000463698
CUUC111221	598	101.238	1.17088	2.25149	1.8282e-06	1.82146e-05	0.133896
CUUC111226	1570	73.2251	1.01704	2.02376	0.00014571	0.00101683	1
CUUC111259	211	1.26233	-2.30285	-4.93432	9.54832e-06	8.43761e-05	0.699309
CUUC111269	920	0.731399	-1.66827	-3.17833	0	0	0
CUUC111290	963	1.49938	-2.18672	-4.55268	1.82739e-06	1.8214e-05	0.133836
CUUC111298	210	3.13747	-1.1179	-2.17031	0	0	0
CUUC111327	571	0.859276	-1.62517	-3.08479	0	0	0
CUUC111328	695	5.59198	1.07064	2.10037	6.97548e-11	1.34229e-09	5.10877e-06
CUUC111334	213	3.95019	1.07544	2.10736	0	0	0
CUUC111351	1859	0.859659	-1.71114	-3.2742	4.07018e-05	0.000320155	1
CUUC111362	1065	1.37943	1.40199	2.64265	0.000486027	0.0030105	1
CUUC111371	1547	0.68869	-2.08377	-4.23914	0	0	0
CUUC111372	249	2.94999	1.43641	2.70646	0.000335736	0.00216319	1
CUUC111378	531	17.8465	-1.30183	-2.46541	4.21369e-05	0.000330556	1
CUUC111384	1286	196.564	-2.21049	-4.62831	1.80932e-07	2.12428e-06	0.0132513
CUUC111404	719	0.965899	1.51507	2.85812	0.0108405	0.0459887	1
CUUC111408	374	1.68672	-1.48862	-2.8062	0	0	0
CUUC111413	913	5.52755	-1.01266	-2.01763	0	0	0
CUUC111416	1882	2.88823	1.54343	2.91486	0	0	0
CUUC111417	474	0.414048	-3.73721	-13.3356	0	0	0
CUUC111419	257	2.29096	-1.66716	-3.17588	0	0	0
CUUC111438	1189	26.8697	-1.45893	-2.74904	0	0	0
CUUC111447	404	1.42267	-3.40753	-10.6113	0	0	0
CUUC111448	1151	68.4603	-1.07656	-2.10899	0	0	0
CUUC111449	281	131.843	1.04047	2.0569	0	0	0
CUUC111472	2086	1.89511	7.9529	247.776	2.33147e-15	7.33481e-14	1.70754e-10
CUUC111479	534	4.62032	-1.04175	-2.05873	3.92364e-12	8.72914e-11	2.87363e-07
CUUC111501	340	1.40185	-2.35027	-5.0992	0	0	0
CUUC111509	429	4.96692	-1.01599	-2.0223	0.00407906	0.0197505	1
CUUC111516	1268	19.9995	-1.14879	-2.21728	0	0	0
CUUC111517	265	4.07329	-1.82864	-3.55203	5.19297e-10	8.9237e-09	3.80328e-05
CUUC111527	1748	19.1545	1.13173	2.19122	0	0	0
CUUC111554	1837	26.6527	1.0799	2.11389	0	0	0
CUUC111568	1830	3.92977	-1.02752	-2.03852	0	0	0
CUUC111572	1857	50.3219	1.31228	2.48334	8.35027e-06	7.46052e-05	0.611565
CUUC111575	245	6.35123	-1.0765	-2.10891	0.00141291	0.00782873	1
CUUC111594	579	1.21058	-1.4809	-2.79123	0	0	0
CUUC111600	3132	17.2913	1.31496	2.48795	1.54126e-06	1.55226e-05	0.11288
CUUC111601	865	1.11166	1.31995	2.49658	9.19265e-14	2.43582e-12	6.7326e-09
CUUC111603	741	0.813488	-2.18122	-4.53535	8.66418e-08	1.0717e-06	0.00634556
CUUC111604	815	3.16269	1.16025	2.23496	0.000195519	0.00132785	1
CUUC111607	568	0.869983	1.20472	2.30492	0	0	0
CUUC111632	877	116.696	1.23698	2.35704	0	0	0
CUUC111633	612	60.4922	1.26199	2.39827	0.00282154	0.0143375	1
CUUC111638	1640	19.8054	-1.96747	-3.91083	3.46245e-05	0.000276117	1
CUUC111649	3119	79.5887	1.01003	2.01396	0	0	0
CUUC111658	1565	2.85883	2.93559	7.65067	0	0	0
CUUC111659	2132	6.46349	-1.30742	-2.47499	0.0051047	0.0240705	1
CUUC111660	1183	6.60042	-1.82818	-3.5509	2.94681e-06	2.845e-05	0.215822
CUUC111664	1107	10.6247	-2.256	-4.77665	4.4964e-14	1.24128e-12	3.29312e-09
CUUC111688	1153	25.2162	-1.93668	-3.82824	0.00264336	0.0135477	1
CUUC111731	247	9.02404	-4.78971	-27.6597	0.00589198	0.0272598	1
CUUC111732	538	2.81412	-4.23224	-18.7945	0.00176927	0.00956096	1
CUUC111741	2092	188.846	1.14135	2.20588	3.91653e-08	5.1211e-07	0.00286843
CUUC111748	337	0.790359	-2.30285	-4.93432	0	0	0
CUUC111764	2520	8.52791	-1.25739	-2.39063	0	0	0
CUUC111776	539	11.0015	-1.02734	-2.03826	0	0	0
CUUC111787	1283	17.7899	1.20263	2.30159	0	0	0
CUUC111796	522	21.2426	-2.52781	-5.76697	0.000173755	0.00119377	1
CUUC111798	232	10.2117	-4.30276	-19.7361	0.00133342	0.00744348	1
CUUC111799	213	4.51451	1.82418	3.54107	0	0	0
CUUC111800	656	1.21807	-1.21959	-2.32881	0.000323512	0.00209105	1
CUUC111805	431	10.1154	-3.61077	-12.2166	1.02607e-11	2.18518e-10	7.51482e-07
CUUC111826	2341	0.747355	1.26782	2.40797	0	0	0
CUUC111841	1328	5.92196	-1.16734	-2.24597	6.79336e-09	9.99676e-08	0.000497539
CUUC111843	306	6.80864	1.33443	2.52176	2.26272e-06	2.21965e-05	0.165719
CUUC111844	242	4.30464	1.33259	2.51854	0	0	0
CUUC111858	847	11.9	-1.28603	-2.43856	0	0	0
CUUC111862	2192	134.657	1.3684	2.58185	0	0	0
CUUC111866	470	0.73881	2.00238	4.00662	0.000849754	0.00497722	1
CUUC111869	522	2.7661	-1.13181	-2.19133	0.00089482	0.00520703	1
CUUC111875	1397	118.64	1.99331	3.9815	8.81517e-14	2.34003e-12	6.45614e-09
CUUC111896	2340	6.65488	1.16823	2.24735	0.00307158	0.015442	1
CUUC111899	239	1.8183	-1.45073	-2.73347	4.09978e-06	3.87238e-05	0.300264
CUUC111904	602	1.37547	2.26647	4.81146	0.00530341	0.0248937	1
CUUC111905	1599	1.67047	1.93534	3.82468	0.000297365	0.00193916	1
CUUC111909	210	3.24346	1.2542	2.38534	0	0	0
CUUC111918	708	0.962042	1.11749	2.16969	0	0	0
CUUC111930	528	1.88506	-1.06832	-2.09699	0.0033756	0.0167675	1
CUUC111937	3201	0.858363	-1.18118	-2.26763	0	0	0
CUUC111944	3442	42.2546	1.27686	2.42311	1.90049e-08	2.61832e-07	0.0013919
CUUC111945	2612	7.51114	1.17192	2.25312	3.20848e-05	0.000257349	1
CUUC111960	386	185.436	-1.55887	-2.94623	3.04909e-07	3.4649e-06	0.0223313
CUUC111961	672	252.75	-1.57493	-2.9792	0	0	0
CUUC111978	282	2.03646	1.99999	3.99997	0	0	0
CUUC111984	418	1.08633	1.81239	3.51225	4.11633e-07	4.57961e-06	0.0301476
CUUC111986	2723	35.821	-1.33249	-2.51837	0	0	0
CUUC112005	278	1.44123	3.73648	13.3289	0.00660629	0.0300857	1
CUUC112009	1379	2.65365	1.39106	2.62271	0	0	0
CUUC112019	809	10.1032	1.78179	3.43852	1.17906e-11	2.49719e-10	8.63529e-07
CUUC112025	1005	3.30895	1.18139	2.26795	0.008117	0.0359464	1
CUUC112083	451	1.92484	2.22015	4.65941	1.39435e-06	1.41559e-05	0.102121
CUUC112092	864	296.595	-4.22659	-18.721	0	0	0
CUUC112094	1307	236.952	-1.04854	-2.06844	1.11022e-16	3.88865e-15	8.13116e-12
CUUC112095	2820	49.0398	-1.13915	-2.20251	6.55032e-15	1.96695e-13	4.79739e-10
CUUC112099	254	3.25626	-1.26924	-2.41035	3.79696e-14	1.05776e-12	2.78086e-09
CUUC112123	249	3.82834	-1.17543	-2.25861	0	0	0
CUUC112132	1243	6.1352	-1.17821	-2.26296	4.98295e-05	0.000385087	1
CUUC112150	718	0.44906	-2.00691	-4.01922	3.65467e-05	0.000290183	1
CUUC112151	845	2.40239	1.11094	2.15986	2.58722e-11	5.26348e-10	1.89485e-06
CUUC112170	659	1.19125	-1.0373	-2.05239	0	0	0
CUUC112171	300	2.57005	-1.47461	-2.77909	0	0	0
CUUC112181	1637	124.865	-1.2173	-2.32511	3.00422e-08	3.99829e-07	0.00220026
CUUC112182	829	10.2644	-3.633	-12.4063	1.11022e-16	3.88865e-15	8.13116e-12
CUUC112187	215	3.10591	1.2257	2.33869	0	0	0
CUUC112188	4789	7.27311	1.24068	2.36309	1.11022e-16	3.88865e-15	8.13116e-12
CUUC112215	1734	0.77791	1.91802	3.77903	1.02861e-05	9.0405e-05	0.753345
CUUC112228	598	1.75817	-1.50837	-2.84489	1.11022e-16	3.88865e-15	8.13116e-12
CUUC112232	2902	0.289838	-2.66068	-6.32333	9.99201e-16	3.24813e-14	7.31805e-11
CUUC112242	4123	6.69813	-1.45754	-2.7464	1.003e-08	1.43811e-07	0.000734588
CUUC112243	958	3.26317	-3.42503	-10.7408	0	0	0
CUUC112256	915	1.37887	-1.62481	-3.08402	0	0	0
CUUC112257	2057	2.97816	-1.68185	-3.2084	0	0	0
CUUC112275	362	0.664081	2.44655	5.4511	8.81835e-05	0.000647531	1
CUUC112321	2074	3.508	-2.93859	-7.6666	0	0	0
CUUC112322	1201	4.02696	-1.21716	-2.32488	2.22045e-16	7.63131e-15	1.62623e-11
CUUC112323	610	0.390679	-2.14347	-4.41823	3.05977e-13	7.75415e-12	2.24095e-08
CUUC112327	1279	0.854919	-1.84723	-3.59809	0	0	0
CUUC112334	807	11.9653	1.38392	2.60976	0.00697023	0.0314827	1
CUUC112335	2817	21.4151	1.00557	2.00773	3.84764e-07	4.30234e-06	0.0281797
CUUC112354	1457	15.7503	-1.00633	-2.00879	0.000100396	0.00072866	1
CUUC112355	354	13.4641	-1.40167	-2.64208	7.80487e-14	2.08545e-12	5.71621e-09
CUUC112398	1088	7.65972	1.36723	2.57975	0.00992918	0.0427324	1
CUUC112401	854	0.952075	-1.69454	-3.23674	0.003905	0.0190235	1
CUUC112405	331	1.48232	-3.17999	-9.06304	0.000628125	0.00378752	1
CUUC112406	363	13.9799	-1.17254	-2.25409	0.000661011	0.00396753	1
CUUC112416	1300	21.6316	-3.00536	-8.02979	1.11022e-16	3.88865e-15	8.13116e-12
CUUC112417	686	20.4147	-8.41041	-340.24	0	0	0
CUUC112426	946	3.49721	-1.10259	-2.1474	1.82467e-05	0.000153447	1
CUUC112439	587	25.6488	-1.14571	-2.21255	0	0	0
CUUC112445	1904	60.9259	-1.29148	-2.44778	0	0	0
CUUC112447	529	13.356	-1.36053	-2.5678	0	0	0
CUUC112449	377	1.71048	-2.42822	-5.38231	7.10543e-15	2.12579e-13	5.20394e-10
CUUC112450	434	12.7911	-1.4909	-2.81064	0	0	0
CUUC112451	309	6.98655	-2.54514	-5.83664	0.00957562	0.0414143	1
CUUC112465	202	7.33887	1.8409	3.58233	2.26814e-06	2.22468e-05	0.166117
CUUC112472	2706	10.1486	-2.10194	-4.29287	1.90567e-08	2.62447e-07	0.0013957
CUUC112473	1388	53.5083	1.06339	2.08983	0	0	0
CUUC112513	1305	32.6453	-1.18776	-2.27799	3.41949e-14	9.56242e-13	2.5044e-09
CUUC112516	507	2.10139	-1.38124	-2.60493	0	0	0
CUUC112541	2961	7.10845	1.41436	2.66542	0	0	0
CUUC112542	1434	10.58	1.13954	2.2031	0	0	0
CUUC112546	444	8.90361	1.47332	2.7766	3.02141e-09	4.6724e-08	0.000221285
CUUC112563	3512	22.5582	1.34048	2.53235	3.38618e-14	9.47652e-13	2.48e-09
CUUC112566	399	1.05402	-1.40362	-2.64564	0	0	0
CUUC112573	779	1.73157	1.60903	3.05047	0.00059113	0.00358986	1
CUUC112582	408	2.16043	1.55537	2.9391	0.00379264	0.0185513	1
CUUC112584	1952	7.12243	1.04063	2.05713	0	0	0
CUUC112585	289	1.57123	1.28783	2.4416	0.00109246	0.00622359	1
CUUC112635	668	1.04929	-1.14588	-2.21281	7.61868e-08	9.51705e-07	0.00557984
CUUC112645	740	0.992632	1.43641	2.70646	1.81036e-11	3.75182e-10	1.32589e-06
CUUC112691	241	2.3275	1.70601	3.26257	3.89688e-07	4.35332e-06	0.0285403
CUUC112694	424	31.8766	1.1808	2.26703	0	0	0
CUUC112697	2274	264.36	-1.13677	-2.19888	0	0	0
CUUC112706	1697	1.22772	1.00321	2.00445	0	0	0
CUUC112717	4968	13.3984	1.04406	2.06202	0.00204469	0.0108413	1
CUUC112718	688	19.3162	-1.28266	-2.43287	0	0	0
CUUC112720	1779	59.3599	1.14478	2.21113	0	0	0
CUUC112784	1818	2.59087	-1.4602	-2.75146	0.00332752	0.0165571	1
CUUC112788	872	18.4073	-1.45112	-2.7342	0.00095725	0.00552032	1
CUUC112794	434	0.48451	-2.36447	-5.14962	0.00332156	0.0165397	1
CUUC112795	921	2.07364	1.18439	2.27268	0	0	0
CUUC112832	407	2.65214	-2.53973	-5.81479	3.0093e-05	0.000242622	1
CUUC112845	2061	29.7241	1.11431	2.16492	0	0	0
CUUC112851	557	9.73995	-1.33793	-2.52788	0	0	0
CUUC112870	2448	27.4037	1.32508	2.50547	0.000477944	0.0029662	1
CUUC112873	1160	733.765	1.17335	2.25535	1.63597e-06	1.6411e-05	0.119817
CUUC112938	2247	8.05423	-1.53642	-2.90074	0.000833005	0.0048885	1
CUUC112951	281	4.19058	-2.66507	-6.34257	7.19139e-06	6.50316e-05	0.526691
CUUC112962	325	46.1892	1.0431	2.06065	0	0	0
CUUC112984	2480	40.9193	-1.18264	-2.26992	0.00379264	0.0185513	1
CUUC112987	306	1.09949	-3.5939	-12.0746	3.87252e-11	7.67785e-10	2.8362e-06
CUUC113004	236	1.92408	1.5264	2.88066	6.30607e-14	1.71564e-12	4.6185e-09
CUUC113024	672	21.5284	-1.38101	-2.6045	1.11022e-16	3.88865e-15	8.13116e-12
CUUC113032	233	1.7769	2.03672	4.10312	0	0	0
CUUC113036	1076	1.35495	-1.61823	-3.06998	9.41251e-05	0.000686548	1
CUUC113038	595	3.34559	-1.88008	-3.68096	8.88178e-16	2.90918e-14	6.50493e-11
CUUC113046	409	6.95783	-1.05513	-2.07791	1.17889e-09	1.93156e-08	8.63409e-05
CUUC113073	3417	24.9969	-1.42324	-2.68188	0	0	0
CUUC113074	808	12.3009	-1.99782	-3.99395	5.97887e-10	1.02e-08	4.37886e-05
CUUC113075	1310	8.80703	-1.75303	-3.37066	3.42765e-09	5.25734e-08	0.000251038
CUUC113076	320	0.832347	-3.25879	-9.57178	0.00015582	0.00108028	1
CUUC113077	3465	13.1284	-1.22956	-2.34495	0.000353101	0.00226233	1
CUUC113078	1990	11.9756	-1.82785	-3.55008	0	0	0
CUUC113093	493	1.89631	1.03529	2.04952	0.000304782	0.00198223	1
CUUC113097	499	2.03409	1.15372	2.22487	8.40344e-11	1.59854e-09	6.1546e-06
CUUC113098	305	1.66395	1.44772	2.72777	1.11961e-06	1.15863e-05	0.0819993
CUUC113107	2567	781.469	-1.0448	-2.06309	0	0	0
CUUC113118	534	0.945066	-3.6207	-12.3009	0	0	0
CUUC113131	545	27.4453	-1.38868	-2.61839	7.07581e-07	7.55651e-06	0.0518225
CUUC113200	391	10.8634	-2.52425	-5.75274	0	0	0
CUUC113207	665	1.88783	1.00198	2.00275	9.47575e-13	2.26278e-11	6.93995e-08
CUUC113210	262	5.99263	-1.31126	-2.48159	2.4869e-13	6.34849e-12	1.82138e-08
CUUC113212	335	2.71095	1.23764	2.35813	0	0	0
CUUC113224	416	1.5089	3.11067	8.63783	5.33934e-08	6.8353e-07	0.00391048
CUUC113227	2389	46.0574	-1.42531	-2.68572	0.000713545	0.00425287	1
CUUC113257	528	0.860008	1.5264	2.88066	0	0	0
CUUC113285	654	6.64484	-1.22698	-2.34076	2.51751e-06	2.45644e-05	0.18438
CUUC113288	1615	9.40254	1.02903	2.04065	3.21965e-15	9.96634e-14	2.35804e-10
CUUC113300	443	101.23	-1.01084	-2.01508	1.77636e-15	5.64664e-14	1.30099e-10
CUUC113303	2081	148.181	-1.06121	-2.08669	0	0	0
CUUC113306	1148	1.29439	-1.03601	-2.05055	1.9718e-06	1.95258e-05	0.144413
CUUC113307	688	6.64248	-1.54404	-2.91611	3.87234e-05	0.000306171	1
CUUC113311	973	5.28754	-1.04804	-2.06772	2.05391e-13	5.27257e-12	1.50427e-08
CUUC113327	1472	9.11391	-1.53375	-2.89537	0	0	0
CUUC113351	419	9.16721	-1.18838	-2.27896	0	0	0
CUUC113353	354	6.73204	-1.39037	-2.62146	0	0	0
CUUC113354	611	1.23895	-1.59167	-3.01398	1.95977e-08	2.69492e-07	0.00143531
CUUC113362	325	1.97249	1.67779	3.19938	0.00161316	0.00880835	1
CUUC113370	2706	60.0836	-2.5696	-5.93644	3.68024e-09	5.61653e-08	0.000269537
CUUC113386	264	2.83297	1.53984	2.90762	5.89951e-07	6.38219e-06	0.0432075
CUUC113396	507	3.71423	1.91541	3.77222	1.50514e-10	2.7802e-09	1.10235e-05
CUUC113397	481	1.66123	-2.45099	-5.46792	0.00472529	0.0224666	1
CUUC113398	2778	3.10344	-1.54769	-2.9235	0.00210385	0.0111093	1
CUUC113423	1303	84.7449	1.23652	2.3563	0	0	0
CUUC113441	503	2.81484	-1.46097	-2.75293	0	0	0
CUUC113467	2814	42.9376	1.19602	2.29106	0	0	0
CUUC113495	1318	7.47822	1.06101	2.0864	0	0	0
CUUC113498	677	4.57674	1.67758	3.19892	0	0	0
CUUC113533	7008	5.59715	1.18811	2.27854	0	0	0
CUUC113539	220	4.77903	-2.40316	-5.28959	0	0	0
CUUC113542	323	3.38527	-1.01675	-2.02336	0	0	0
CUUC113579	3581	21.6611	1.36687	2.5791	3.82213e-06	3.62979e-05	0.279929
CUUC113598	1214	0.854503	-1.83517	-3.56814	0	0	0
CUUC113605	2125	7.58647	-1.06858	-2.09736	0.00367979	0.0180705	1
CUUC113646	477	62.5688	-1.00109	-2.00152	0	0	0
CUUC113651	1887	26.7108	1.3529	2.55426	0	0	0
CUUC113678	1644	0.869759	-1.36859	-2.58217	0	0	0
CUUC113684	250	4.54199	-1.42741	-2.68963	0.000594753	0.00360768	1
CUUC113710	4190	1.27498	1.3136	2.48562	0.00220654	0.0115738	1
CUUC113722	951	5.32142	-2.04634	-4.13058	0	0	0
CUUC113734	2065	9.37789	1.12745	2.18472	0.00309029	0.0155254	1
CUUC113737	253	27.2612	-1.39646	-2.63256	0.0119303	0.0498496	1
CUUC113738	298	12.5131	-1.06891	-2.09784	1.38404e-09	2.24459e-08	0.000101366
CUUC113763	691	0.715123	1.64795	3.13388	4.04858e-05	0.000318592	1
CUUC113764	1118	4.73054	1.01416	2.01973	0	0	0
CUUC113768	745	2.50263	-1.26198	-2.39825	0	0	0
CUUC113784	1449	2.55311	1.28015	2.42865	0	0	0
CUUC113791	257	0.872746	-3.01258	-8.07009	0	0	0
CUUC113846	659	0.616898	-1.76488	-3.39845	2.24265e-14	6.40849e-13	1.64249e-09
CUUC113876	422	444.273	-1.16573	-2.24347	0	0	0
CUUC113889	2489	14.7344	2.07201	4.20471	7.41653e-05	0.000554944	1
CUUC113894	454	379.688	1.02603	2.03642	4.3995e-05	0.000343549	1
CUUC113895	1894	258.576	1.20639	2.3076	4.0232e-11	7.96366e-10	2.94655e-06
CUUC113896	1591	116.69	1.27219	2.41528	0.00110683	0.00629373	1
CUUC113897	1894	1281.3	-1.08922	-2.12759	5.32907e-15	1.61146e-13	3.90296e-10
CUUC113902	1576	486.456	1.12415	2.17973	0	0	0
CUUC113903	2677	139.895	2.06891	4.19571	0	0	0
CUUC113911	314	2.59452	2.24306	4.73402	0	0	0
CUUC113912	724	31.7468	1.91275	3.76526	0	0	0
CUUC113918	240	1.05139	-4.09701	-17.1129	3.33067e-15	1.0297e-13	2.43935e-10
CUUC113922	1324	5.06105	-1.69658	-3.24132	0	0	0
CUUC113929	2120	31.535	-1.20401	-2.30379	1.61544e-05	0.000137128	1
CUUC113959	1125	13.6571	-1.39126	-2.62308	1.61764e-08	2.25408e-07	0.00118474
CUUC113964	237	1.57785	2.67946	6.40615	0	0	0
CUUC113995	245	3.92486	1.07585	2.10797	0.000180239	0.00123369	1
CUUC114013	1057	13.6471	-1.60598	-3.04402	0	0	0
CUUC114023	431	2.23107	1.03163	2.04433	1.16573e-14	3.40691e-13	8.53772e-10
CUUC114029	556	0.32777	-2.71554	-6.56839	0.00992918	0.0427324	1
CUUC114041	1174	3.65169	1.12606	2.18262	0	0	0
CUUC114045	1189	0.672038	-1.74697	-3.35653	0.00397586	0.0193249	1
CUUC114053	1720	55.9354	-1.55147	-2.93117	1.11022e-16	3.88865e-15	8.13116e-12
CUUC114062	1641	97.5399	-1.82824	-3.55104	0	0	0
CUUC114063	272	84.6498	1.47038	2.77095	0.00285192	0.0144779	1
CUUC114069	619	954.525	-1.15525	-2.22723	2.02061e-14	5.79887e-13	1.47987e-09
CUUC114070	613	32.6805	1.0062	2.00862	5.32003e-10	9.12919e-09	3.89634e-05
CUUC114077	1497	5.81679	1.92586	3.79962	0	0	0
CUUC114084	1145	0.734593	-1.59988	-3.03118	0	0	0
CUUC114088	368	2.55228	-1.56722	-2.96333	0	0	0
CUUC114104	704	12.312	1.00271	2.00376	0	0	0
CUUC114108	1173	0.274872	-2.57689	-5.9665	1.91717e-05	0.000160486	1
CUUC114109	2075	4.65481	-1.17047	-2.25084	0	0	0
CUUC114116	372	95.4266	1.19743	2.2933	0	0	0
CUUC114117	350	101.806	1.28327	2.4339	0	0	0
CUUC114118	2037	157.76	1.01005	2.01397	0	0	0
CUUC114119	886	86.0263	1.47742	2.7845	0	0	0
CUUC114144	336	34.0245	1.14623	2.21334	0.000426207	0.00267641	1
CUUC114183	3322	41.9331	-2.36334	-5.14561	2.68988e-05	0.000219137	1
CUUC114194	345	3.29046	1.40767	2.65309	1.63192e-12	3.79308e-11	1.1952e-07
CUUC114200	593	7.11688	1.04207	2.05919	8.76652e-06	7.80324e-05	0.642051
CUUC114218	2067	24.2039	1.18374	2.27164	5.33035e-06	4.94101e-05	0.390389
CUUC114222	369	3.61935	1.0588	2.0832	0	0	0
CUUC114247	1837	9.11163	-1.34961	-2.54844	0	0	0
CUUC114260	3267	3.49522	1.1209	2.17482	0	0	0
CUUC114268	528	0.860008	1.28783	2.4416	0.000306108	0.00198944	1
CUUC114283	3537	56.9696	-1.48471	-2.79861	0	0	0
CUUC114297	634	0.906558	-1.27283	-2.41636	0	0	0
CUUC114320	985	17.8042	-1.12011	-2.17363	0	0	0
CUUC114324	988	66.3182	-1.38898	-2.61894	0.00150279	0.00827979	1
CUUC114344	783	0.596985	1.56806	2.96507	0	0	0
CUUC114357	1432	6.01553	1.18635	2.27577	1.53901e-07	1.82921e-06	0.0112716
CUUC114364	1691	2.65371	1.14062	2.20476	1.42961e-10	2.64938e-09	1.04703e-05
CUUC114367	2692	36.8219	-1.28775	-2.44148	5.57556e-07	6.06128e-06	0.0408348
CUUC114368	2628	34.3954	-1.40255	-2.64369	0	0	0
CUUC114383	1770	30.9287	1.11058	2.15932	0	0	0
CUUC114388	4474	7.36957	-1.64861	-3.13531	0.000130132	0.000919425	1
CUUC114404	785	1.37506	-1.54628	-2.92063	0	0	0
CUUC114417	2448	51.2236	-1.16101	-2.23614	0.000368711	0.00234981	1
CUUC114419	2122	9.35257	1.2075	2.30937	0.00208615	0.0110308	1
CUUC114420	3214	16.7421	1.20201	2.30059	0	0	0
CUUC114421	1237	8.9396	1.35406	2.5563	0	0	0
CUUC114445	893	24.0039	1.13711	2.1994	0	0	0
CUUC114458	303	1.3417	-2.33976	-5.06218	0	0	0
CUUC114460	338	3.20056	1.54379	2.9156	0.00146781	0.00809738	1
CUUC114497	1846	5.24522	1.05286	2.07464	0	0	0
CUUC114506	253	2.60422	-4.55996	-23.5876	0.00997303	0.0428597	1
CUUC114507	1614	1.10881	1.16583	2.24362	7.22014e-05	0.000541965	1
CUUC114509	345	75.8217	-1.11914	-2.17218	0	0	0
CUUC114510	654	50.8866	-1.31688	-2.49126	0.0110876	0.0468657	1
CUUC114511	428	53.7157	-1.09455	-2.13546	0	0	0
CUUC114513	458	1.22432	-1.81719	-3.52395	4.44089e-16	1.49127e-14	3.25246e-11
CUUC114536	2243	30.718	1.18302	2.27051	7.74201e-09	1.12817e-07	0.000567017
CUUC114537	2463	22.2265	1.19046	2.28226	0	0	0
CUUC114540	1073	106.532	1.06818	2.09678	0	0	0
CUUC114586	306	2.10735	-1.36091	-2.56847	0	0	0
CUUC114587	1250	12.5718	-2.31421	-4.97333	1.77636e-15	5.64664e-14	1.30099e-10
CUUC114613	2217	1.31325	1.10618	2.15275	0.00792145	0.0351889	1
CUUC114623	489	5.76277	1.45846	2.74815	0	0	0
CUUC114624	395	5.57884	1.18625	2.2756	1.70926e-05	0.000144255	1
CUUC114631	4859	15.2987	1.16698	2.24542	0.00745401	0.0333736	1
CUUC114635	616	11.7427	-2.65765	-6.31004	0.000149648	0.00104203	1
CUUC114637	1141	1.11198	1.11882	2.17169	2.64509e-08	3.5526e-07	0.00193723
CUUC114655	2747	21.1684	1.11888	2.17178	2.61964e-05	0.000213962	1
CUUC114656	322	2.8204	1.34815	2.54586	1.1529e-05	0.000100377	0.844369
CUUC114660	1100	0.546358	1.39385	2.62779	0.00453269	0.0216888	1
CUUC114661	402	11.3682	-1.76618	-3.40152	0.000177781	0.00121814	1
CUUC114663	3637	20.9346	1.03986	2.05603	0	0	0
CUUC114666	910	68.6443	-1.06416	-2.09095	5.72777e-06	5.27934e-05	0.419496
CUUC114674	267	169.219	-1.10142	-2.14565	4.70014e-11	9.22384e-10	3.44234e-06
CUUC114681	213	1.88104	1.98961	3.9713	0	0	0
CUUC114703	2145	20.1683	-1.16591	-2.24375	0	0	0
CUUC114717	306	1.9241	-1.08656	-2.12367	7.77156e-16	2.55927e-14	5.69181e-11
CUUC114721	281	4.34024	-1.17406	-2.25646	0	0	0
CUUC114724	4671	9.68704	1.10851	2.15623	0	0	0
CUUC114729	1172	0.322951	-1.37641	-2.59621	0.00785536	0.0349589	1
CUUC114747	1961	27.3435	-1.06086	-2.08618	0	0	0
CUUC114757	1550	5.19136	-1.28408	-2.43527	4.12987e-07	4.59258e-06	0.0302467
CUUC114758	521	5.00468	-1.28912	-2.44379	0.000281995	0.00184831	1
CUUC114762	3092	1.58229	-1.6303	-3.09578	0	0	0
CUUC114774	2642	46.5868	-1.44167	-2.71634	0	0	0
CUUC114775	1273	31.8692	-1.1668	-2.24514	3.47839e-10	6.11801e-09	2.54754e-05
CUUC114781	3013	2.84743	-1.22922	-2.34439	0.000136616	0.000959774	1
CUUC114786	258	0.828243	2.83495	7.13517	2.92688e-11	5.91017e-10	2.14362e-06
CUUC114804	355	120.954	-2.12865	-4.37309	1.13373e-09	1.8655e-08	8.30336e-05
CUUC114806	333	2.52585	-1.82082	-3.53281	2.75371e-06	2.66983e-05	0.201679
CUUC114822	215	2.9993	-1.08696	-2.12426	2.21361e-07	2.5697e-06	0.0162122
CUUC114824	995	1.46525	-1.00856	-2.0119	3.9171e-08	5.1211e-07	0.00286884
CUUC114829	396	7.61104	-1.15186	-2.22201	1.27598e-10	2.37247e-09	9.34517e-06
CUUC114830	309	2.81277	-1.71704	-3.28762	0.000337707	0.00217436	1
CUUC114851	2614	0.81747	1.02011	2.02807	0	0	0
CUUC114852	712	0.885999	-1.18582	-2.27492	0	0	0
CUUC114866	232	2.11486	-2.20254	-4.6029	0.00881473	0.038556	1
CUUC114873	2146	28.1795	1.06478	2.09185	0	0	0
CUUC114882	285	3.49232	-1.77557	-3.42372	3.53404e-09	5.41144e-08	0.000258829
CUUC114883	655	9.05314	1.11032	2.15893	3.87931e-08	5.07714e-07	0.00284117
CUUC114884	2748	9.63748	1.10066	2.14453	0	0	0
CUUC114897	515	22.5112	-1.47418	-2.77826	0	0	0
CUUC114898	235	18.3732	-1.58863	-3.00763	9.38027e-13	2.24144e-11	6.87002e-08
CUUC114904	660	21.9835	-1.18749	-2.27755	1.44329e-15	4.63619e-14	1.05705e-10
CUUC114905	917	19.3079	-1.12684	-2.18379	2.88658e-15	8.96566e-14	2.1141e-10
CUUC114906	237	1.47874	-1.55172	-2.93166	0	0	0
CUUC114908	742	377.176	-1.27739	-2.424	0	0	0
CUUC114929	444	1.70495	-3.23386	-9.40785	1.11022e-16	3.88865e-15	8.13116e-12
CUUC114951	509	1.57431	1.48812	2.80523	0.00146781	0.00809738	1
CUUC114953	2566	1.11995	-2.24391	-4.7368	0.0116371	0.0488334	1
CUUC114986	542	25.3988	-2.33652	-5.05084	1.84097e-12	4.25737e-11	1.34831e-07
CUUC114987	281	6.03643	-1.87691	-3.67288	2.59724e-09	4.05931e-08	0.000190219
CUUC115021	1053	0.773675	1.58546	3.00103	0	0	0
CUUC115045	1877	1.38915	-1.56241	-2.95346	0.00174528	0.00944248	1
CUUC115080	841	4.48391	-1.17312	-2.25499	0.00133342	0.00744348	1
CUUC115094	844	1.82705	-1.2853	-2.43732	0	0	0
CUUC115120	345	4.79473	-1.41677	-2.66986	0	0	0
CUUC115122	594	5.42803	-1.10289	-2.14785	0	0	0
CUUC115130	360	19.6648	-1.01566	-2.02182	0	0	0
CUUC115131	618	1.08881	-1.58148	-2.99277	0.000757183	0.00448813	1
CUUC115132	682	31.9013	-1.46686	-2.7642	5.46363e-07	5.94843e-06	0.0400151
CUUC115168	280	54.0212	-1.59266	-3.01604	0	0	0
CUUC115171	692	1.03315	-1.0053	-2.00737	0.00286188	0.0145193	1
CUUC115176	711	14.6494	-1.39917	-2.63749	1.86504e-05	0.000156537	1
CUUC115186	939	2.38866	-1.43396	-2.70188	0	0	0
CUUC115188	456	9.13045	-1.00111	-2.00154	0	0	0
CUUC115193	1486	11.486	1.23964	2.3614	0.000661011	0.00396753	1
CUUC115223	1773	82.3546	1.16852	2.24781	2.33136e-12	5.33749e-11	1.70746e-07
CUUC115237	2215	4.41756	-1.05415	-2.07649	6.57294e-07	7.05755e-06	0.0481395
CUUC115243	2113	9.34786	-1.05162	-2.07286	0	0	0
CUUC115260	942	16.5738	1.08292	2.11833	0	0	0
CUUC115305	2746	30.6357	1.20161	2.29996	4.67626e-12	1.03189e-10	3.42485e-07
CUUC115306	1262	18.8267	1.10196	2.14646	1.16352e-05	0.000101218	0.852153
CUUC115307	598	30.0162	1.12608	2.18265	0.00267971	0.0137052	1
CUUC115309	242	1.65563	1.98961	3.9713	0	0	0
CUUC115319	480	1.11295	1.13762	2.20017	0.0100264	0.0430491	1
CUUC115331	504	4.02782	2.10828	4.31177	0	0	0
CUUC115356	909	2.38017	1.51861	2.86514	0	0	0
CUUC115364	491	5.88148	-2.81836	-7.05359	1.74788e-10	3.19872e-09	1.28013e-05
CUUC115367	1851	0.45456	1.18187	2.26871	0.00257112	0.0132154	1
CUUC115403	385	1.17944	1.81239	3.51225	1.4766e-14	4.27448e-13	1.08144e-09
CUUC115404	6638	11.3213	1.23189	2.34875	3.9968e-15	1.22324e-13	2.92722e-10
CUUC115415	3648	13.0296	1.37064	2.58585	7.76356e-05	0.000578021	1
CUUC115425	4017	5.19978	-1.19538	-2.29005	1.47916e-05	0.000126323	1
CUUC115429	2441	6.4091	-1.27253	-2.41586	0.0106325	0.045232	1
CUUC115443	459	1.28274	-1.56849	-2.96595	7.17809e-07	7.65568e-06	0.0525716
CUUC115444	637	1.78212	1.98972	3.97159	0.000361919	0.00231297	1
CUUC115445	498	13.5962	-1.77734	-3.42793	0.00327644	0.0163396	1
CUUC115480	328	2.69257	-1.06546	-2.09283	0	0	0
CUUC115481	306	2.01573	-2.36427	-5.14891	0	0	0
CUUC115508	1691	6.96364	-1.3253	-2.50585	3.89466e-13	9.7485e-12	2.85241e-08
CUUC115531	879	3.04611	-3.01827	-8.10195	0.000695334	0.0041521	1
CUUC115551	290	1.93423	1.70601	3.26257	0.00214185	0.0112756	1
CUUC115552	1105	2.8037	-1.53772	-2.90334	3.33067e-16	1.12933e-14	2.43935e-11
CUUC115555	393	6.45635	-1.08214	-2.11717	0	0	0
CUUC115560	1151	3.03267	-4.33728	-20.2139	0	0	0
CUUC115571	2258	21.1705	-1.95465	-3.87622	2.53542e-08	3.41596e-07	0.00185692
CUUC115598	1741	5.19352	-1.036	-2.05054	0.00326351	0.0162818	1
CUUC115616	689	1.70577	1.41052	2.65833	0	0	0
CUUC115646	439	0.574789	-3.1813	-9.07122	6.8369e-11	1.31764e-09	5.00728e-06
CUUC115653	639	42.8452	-1.22971	-2.3452	0	0	0
CUUC115678	1510	0.13267	3.66197	12.6579	0.00957562	0.0414143	1
CUUC115679	2271	13.6259	1.11382	2.16418	6.30607e-14	1.71564e-12	4.6185e-09
CUUC115680	2175	16.2107	1.13682	2.19896	0.00021824	0.00146626	1
CUUC115700	352	7.52697	-1.46197	-2.75483	0.00609494	0.0280465	1
CUUC115712	1237	0.339979	-1.66361	-3.16808	0.0109049	0.0462056	1
CUUC115734	279	13.6668	-1.57744	-2.9844	0.00189114	0.0101167	1
CUUC115760	1892	12.6495	1.01393	2.0194	3.47134e-05	0.000276736	1
CUUC115763	218	2.69559	2.18313	4.54139	0.00647064	0.0295462	1
CUUC115781	436	3.08664	-1.24739	-2.37411	0	0	0
CUUC115786	294	2.19337	-1.02589	-2.03621	7.53243e-05	0.000562467	1
CUUC115819	784	2.55524	1.22908	2.34418	0	0	0
CUUC115825	410	0.957359	-2.54637	-5.84161	3.55271e-14	9.9274e-13	2.60197e-09
CUUC115841	1475	0.407453	1.30703	2.47432	0	0	0
CUUC115848	1948	123.021	-1.55692	-2.94225	0	0	0
CUUC115901	3136	167.636	-1.85925	-3.62818	0.00636561	0.0291364	1
CUUC115931	336	16.939	-1.24811	-2.37529	0	0	0
CUUC115952	981	0.394808	2.41649	5.33871	7.82061e-11	1.49276e-09	5.72774e-06
CUUC115972	234	3.25324	1.21379	2.31946	5.26323e-08	6.74495e-07	0.00385474
CUUC115986	1242	5.16945	-1.38285	-2.60783	0	0	0
CUUC115991	3583	12.34	-1.40227	-2.64318	6.26166e-13	1.52156e-11	4.58598e-08
CUUC115993	2994	55.1609	-1.25116	-2.38034	0.0118219	0.0494925	1
CUUC115994	244	5.2282	-1.89335	-3.71496	0	0	0
CUUC115995	201	2.37128	-1.4692	-2.76868	0	0	0
CUUC115999	2002	17.2325	-1.27659	-2.42266	0	0	0
CUUC116005	654	12.1097	1.01189	2.01655	0.00126154	0.00707892	1
CUUC116006	3685	29.2333	1.21802	2.32627	0	0	0
CUUC116015	254	0.827863	-2.36447	-5.14962	1.7742e-08	2.45634e-07	0.00129941
CUUC116062	576	8.41669	1.4006	2.64011	0	0	0
CUUC116074	214	5.04403	-1.14578	-2.21265	0.00024396	0.00162313	1
CUUC116097	300	0.981293	-1.87639	-3.67156	0	0	0
CUUC116122	1415	0.326933	-1.22171	-2.33223	0.00353359	0.0174532	1
CUUC116123	374	0.749651	-2.77659	-6.85232	0.00700899	0.031611	1
CUUC116137	681	1.25569	-1.69363	-3.2347	5.83903e-10	9.97306e-09	4.27645e-05
CUUC116148	498	1.35118	-1.08713	-2.12451	3.23741e-13	8.18167e-12	2.37105e-08
CUUC116165	1870	5.96351	1.69512	3.23803	0.000164827	0.00113691	1
CUUC116172	1029	0.435949	-3.45138	-10.9388	0.0104673	0.0446587	1
CUUC116174	3675	27.0681	-1.43165	-2.69756	0.00242511	0.0125512	1
CUUC116180	740	15.467	1.09716	2.13934	0.0040728	0.019732	1
CUUC116190	2445	12.6453	1.10542	2.15161	1.49274e-05	0.000127376	1
CUUC116192	2430	38.9176	1.00551	2.00766	0.00606471	0.027946	1
CUUC116193	206	1.02076	-2.9202	-7.56952	0.000316559	0.00205009	1
CUUC116201	955	61.2251	1.07783	2.11085	4.5585e-08	5.89755e-07	0.0033386
CUUC116209	362	3.75633	-2.51272	-5.70695	0.000266247	0.0017553	1
CUUC116212	201	4.60308	-4.09275	-17.0624	0	0	0
CUUC116215	318	9.4779	-3.58254	-11.9799	0.00152019	0.00836239	1
CUUC116221	501	16.2611	1.12224	2.17684	1.69142e-12	3.9289e-11	1.23878e-07
CUUC116247	477	0.839963	1.34655	2.54303	0	0	0
CUUC116264	4620	23.2306	-1.91531	-3.77194	0	0	0
CUUC116269	1671	147.653	1.0034	2.00472	0	0	0
CUUC116285	3568	35.6512	-1.38182	-2.60597	0	0	0
CUUC116323	216	3.33885	1.33646	2.52531	0	0	0
CUUC116329	3044	6.0854	1.13943	2.20294	0	0	0
CUUC116346	403	4.10936	1.65034	3.13907	0.000164655	0.00113605	1
CUUC116357	932	55.7881	-1.2115	-2.31578	0.00472529	0.0224666	1
CUUC116361	462	1.03166	-2.16087	-4.47184	0	0	0
CUUC116362	567	38.4457	-1.46243	-2.75572	8.66772e-08	1.07196e-06	0.00634815
CUUC116368	239	1.05578	-2.62556	-6.17124	3.45279e-14	9.65188e-13	2.52879e-09
CUUC116373	493	0.540266	-1.9899	-3.9721	0.000430512	0.00270113	1
CUUC116377	623	9.58246	1.03306	2.04636	0.00133974	0.00747533	1
CUUC116385	749	2.94211	2.10149	4.29153	1.9984e-15	6.32229e-14	1.46361e-10
CUUC116388	311	4.38023	1.05571	2.07874	3.27516e-14	9.17282e-13	2.39869e-09
CUUC116392	301	1.19799	1.48122	2.79185	0	0	0
CUUC116402	318	0.965958	2.39709	5.2674	0.00285579	0.0144924	1
CUUC116420	821	6.31771	-11.5885	-3079.48	0.00452933	0.021677	1
CUUC116503	218	4.11552	-1.76276	-3.39346	3.21965e-15	9.96634e-14	2.35804e-10
CUUC116505	323	2.34365	-1.03535	-2.04961	0	0	0
CUUC116507	453	1.59204	1.56938	2.96778	2.25064e-11	4.60304e-10	1.64835e-06
CUUC116512	2349	1.17691	1.19177	2.28433	0.00443622	0.0212926	1
CUUC116534	508	0.800267	-2.59678	-6.04934	2.08572e-10	3.7811e-09	1.52756e-05
CUUC116538	2867	6.28313	-3.36216	-10.2828	1.1281e-09	1.85874e-08	8.26209e-05
CUUC116544	384	0.803142	-2.5131	-5.70846	0	0	0
CUUC116558	1184	8.98651	-1.02224	-2.03108	0	0	0
CUUC116568	1965	47.7804	1.31853	2.49411	7.2553e-11	1.39139e-09	5.31371e-06
CUUC116571	1235	32.5288	1.54297	2.91394	0.000441631	0.00276332	1
CUUC116590	1989	42.9717	-1.09467	-2.13564	0.00756214	0.0337614	1
CUUC116595	2227	6.55287	-2.14855	-4.43381	2.55351e-15	8.00585e-14	1.87017e-10
CUUC116607	1905	38.9353	-1.14019	-2.20411	0	0	0
CUUC116616	1500	26.5149	1.0609	2.08623	0	0	0
CUUC116624	1753	0.335868	-1.88737	-3.69961	0.00236723	0.0123047	1
CUUC116652	245	0.915492	-3.01258	-8.07009	0	0	0
CUUC116653	1717	6.31601	1.59644	3.02396	0	0	0
CUUC116674	2084	1.65981	1.05451	2.07701	6.75887e-10	1.14322e-08	4.95013e-05
CUUC116675	1334	9.2707	1.0805	2.11477	0	0	0
CUUC116678	240	4.34051	1.23676	2.35669	0	0	0
CUUC116699	1804	0.384968	1.35568	2.55918	9.99201e-16	3.24813e-14	7.31805e-11
CUUC116702	937	21.3195	-1.0442	-2.06223	4.84579e-08	6.24056e-07	0.003549
CUUC116703	904	4.38853	-1.52042	-2.86875	7.22219e-05	0.000542	1
CUUC116704	574	102.623	-1.21431	-2.3203	7.36267e-10	1.2382e-08	5.39234e-05
CUUC116749	460	1.0971	-1.44546	-2.7235	6.23945e-14	1.69878e-12	4.56971e-09
CUUC116758	358	1.40968	-1.3468	-2.54347	0.00609494	0.0280465	1
CUUC116781	4526	2.98918	1.10842	2.1561	7.59293e-09	1.10799e-07	0.000556099
CUUC116782	4881	8.02529	1.25325	2.38378	3.21579e-06	3.08799e-05	0.235521
CUUC116824	293	6.84178	-1.85554	-3.61887	0.00121382	0.00683787	1
CUUC116841	360	1.28503	-1.42628	-2.68753	1.40332e-13	3.6654e-12	1.02778e-08
CUUC116847	555	10.6843	1.06618	2.09388	7.10543e-15	2.12579e-13	5.20394e-10
CUUC116851	427	11.8517	-1.05511	-2.07787	1.11022e-16	3.88865e-15	8.13116e-12
CUUC116873	2597	60.6892	-1.55882	-2.94612	0	0	0
CUUC116875	843	55.7746	-1.66571	-3.1727	0.000950348	0.00548829	1
CUUC116882	222	35.1093	-1.00521	-2.00723	0	0	0
CUUC116884	223	1.63444	-2.75288	-6.74063	0	0	0
CUUC116886	310	0.904722	1.95324	3.87244	0	0	0
CUUC116932	411	34.7046	1.10207	2.14662	0	0	0
CUUC116936	2374	27.4253	1.43035	2.69513	4.74458e-07	5.22382e-06	0.0347488
CUUC116965	2859	4.50319	1.362	2.57042	1.9197e-08	2.64329e-07	0.00140597
CUUC116975	203	4.27636	1.12044	2.17413	4.20441e-13	1.04737e-11	3.07927e-08
CUUC116984	396	7.04464	-2.67867	-6.40267	0	0	0
CUUC116993	3393	16.6618	1.1337	2.1942	0	0	0
CUUC116994	516	5.95299	1.32684	2.50852	0	0	0
CUUC117008	641	8.83536	-2.14798	-4.43206	0	0	0
CUUC117019	684	4.97899	2.54209	5.82434	1.33227e-14	3.87814e-13	9.75739e-10
CUUC117024	1944	9.60525	-1.06524	-2.09252	0	0	0
CUUC117025	318	9.34565	-1.1316	-2.19102	0.00697023	0.0314827	1
CUUC117041	271	5.17287	-1.08921	-2.12758	5.86188e-11	1.13938e-09	4.29318e-06
CUUC117049	207	12.0545	-1.43595	-2.7056	0	0	0
CUUC117083	1250	10.7164	1.05221	2.0737	0	0	0
CUUC117094	281	1.04764	-1.87639	-3.67156	0	0	0
CUUC117102	628	2.12063	-1.95533	-3.87803	0.00156962	0.00860264	1
CUUC117127	3398	0.542392	1.18274	2.27008	0.0111477	0.0470278	1
CUUC117128	770	0.659098	1.68629	3.21829	0.00185802	0.00996626	1
CUUC117130	1827	4.46642	1.15788	2.23129	0	0	0
CUUC117132	792	9.39263	1.26173	2.39783	1.47919e-05	0.000126323	1
CUUC117155	2431	8.87797	1.08918	2.12752	5.83533e-13	1.42268e-11	4.27374e-08
CUUC117173	1431	54.2056	1.33048	2.51487	0	0	0
CUUC117177	342	0.976273	2.91762	7.556	0.00722916	0.03248	1
CUUC117193	3197	18.7673	-1.8157	-3.52031	9.32254e-13	2.2291e-11	6.82774e-08
CUUC117196	301	17.6046	-1.54399	-2.916	0	0	0
CUUC117198	2147	55.2512	-2.19095	-4.56606	0	0	0
CUUC117199	1651	23.1292	-1.11564	-2.16691	0	0	0
CUUC117202	607	1.89376	-1.91927	-3.78232	0	0	0
CUUC117208	351	3.87405	-1.82853	-3.55176	0.000277295	0.00182044	1
CUUC117227	645	5.73779	-1.47617	-2.78209	3.76193e-09	5.73521e-08	0.00027552
CUUC117255	2434	11.3527	1.47014	2.77049	0	0	0
CUUC117260	3004	21.3491	1.20232	2.3011	0	0	0
CUUC117278	3332	89.0333	-1.32109	-2.49855	1.079e-05	9.45276e-05	0.790251
CUUC117279	1092	10.6037	-1.3214	-2.49908	1.5021e-08	2.10429e-07	0.00110012
CUUC117292	881	2.49818	-2.25234	-4.76454	6.08925e-11	1.18201e-09	4.45971e-06
CUUC117293	3514	9.50256	-1.28386	-2.4349	7.51477e-07	7.99033e-06	0.0550374
CUUC117309	422	0.996574	-1.40362	-2.64564	0	0	0
CUUC117322	2497	2.51383	1.08448	2.12061	9.99007e-07	1.043e-05	0.0731663
CUUC117342	1592	22.2077	-1.27246	-2.41573	0	0	0
CUUC117354	1341	8.46754	-1.30553	-2.47174	1.24602e-08	1.76479e-07	0.000912572
CUUC117361	402	32.5703	-1.21335	-2.31875	6.62803e-14	1.79922e-12	4.8543e-09
CUUC117378	1289	0.797802	1.08541	2.12198	4.40381e-09	6.65011e-08	0.00032253
CUUC117379	202	1.19009	2.04567	4.12865	5.25135e-14	1.44208e-12	3.84604e-09
CUUC117385	982	0.556742	-1.4619	-2.75471	4.69284e-07	5.17048e-06	0.0343699
CUUC117388	2030	32.574	-1.03678	-2.05165	0	0	0
CUUC117391	1306	0.531762	2.27342	4.83469	4.98046e-13	1.23189e-11	3.64764e-08
CUUC117392	1345	1.29241	-2.45412	-5.47979	8.37568e-06	7.47898e-05	0.613426
CUUC117393	1004	41.4969	-1.0651	-2.09232	0	0	0
CUUC117407	263	1.52343	1.48247	2.79427	8.26848e-08	1.0264e-06	0.00605576
CUUC117427	448	21.5284	-1.05771	-2.08162	1.04331e-08	1.49182e-07	0.000764112
CUUC117428	552	163.803	-1.03024	-2.04236	1.45788e-06	1.47306e-05	0.106774
CUUC117500	1149	16.9832	-1.21651	-2.32384	1.48998e-06	1.50392e-05	0.109125
CUUC117545	2304	28.9019	1.03577	2.0502	2.90164e-07	3.30863e-06	0.0212513
CUUC117547	2958	36.0975	1.03136	2.04395	0.000125411	0.000889066	1
CUUC117569	758	0.776749	-1.77307	-3.4178	0	0	0
CUUC117588	782	4.18424	1.21511	2.32159	0	0	0
CUUC117590	834	6.45352	1.58527	3.00065	3.41649e-12	7.66756e-11	2.5022e-07
CUUC117602	1801	21.9345	-1.08393	-2.1198	8.10463e-15	2.41684e-13	5.93575e-10
CUUC117632	423	1.9891	1.97049	3.91901	0	0	0
CUUC117643	541	5.38166	1.21646	2.32375	0	0	0
CUUC117644	357	9.76404	1.35067	2.55031	2.16914e-06	2.13414e-05	0.158865
CUUC117667	313	3.76215	-1.83433	-3.56606	0.00052609	0.00323404	1
CUUC117706	3531	108.269	-1.05545	-2.07837	2.00668e-11	4.13178e-10	1.46968e-06
CUUC117713	328	2.99175	-2.04279	-4.12042	0	0	0
CUUC117743	1425	101.592	-1.51873	-2.86539	0	0	0
CUUC117745	570	3.24638	-1.5184	-2.86473	0	0	0
CUUC117746	339	15.9207	-1.32164	-2.4995	2.71139e-06	2.63193e-05	0.198579
CUUC117763	437	4.76761	1.51957	2.86705	0	0	0
CUUC117774	1375	6.4536	-1.14421	-2.21026	2.24287e-05	0.000185295	1
CUUC117780	393	2.46126	-2.19072	-4.56533	0.000126718	0.000897553	1
CUUC117785	1367	5.02491	-1.87709	-3.67335	0.00546262	0.0255591	1
CUUC117793	355	30.8115	1.05105	2.07204	1.42521e-07	1.70223e-06	0.0104381
CUUC117811	373	3.93859	1.26154	2.39752	0	0	0
CUUC117814	2557	23.3331	-1.32061	-2.49772	8.61592e-10	1.43888e-08	6.31021e-05
CUUC117816	1051	1.05372	-2.217	-4.64926	1.19672e-08	1.69825e-07	0.000876469
CUUC117858	361	8.46545	-1.1859	-2.27505	0.0026739	0.0136813	1
CUUC117860	1579	0.674733	-1.87358	-3.66442	2.26426e-10	4.07751e-09	1.65832e-05
CUUC117878	823	0.95387	-2.42551	-5.3722	0.000106336	0.000766898	1
CUUC117889	461	6.35545	-1.05615	-2.07938	4.14706e-08	5.40438e-07	0.00303726
CUUC117893	269	4.31941	1.17912	2.26438	5.31575e-13	1.30864e-11	3.8932e-08
CUUC117905	2061	5.82913	-1.23411	-2.35237	7.22767e-07	7.70296e-06	0.0529347
CUUC117906	4636	4.42689	-1.11686	-2.16874	0	0	0
CUUC117907	260	8.465	-1.85931	-3.62835	0	0	0
CUUC117909	507	4.09218	-2.43745	-5.41684	0	0	0
CUUC117910	517	14.5879	-1.62278	-3.07969	0.00169791	0.00922158	1
CUUC117912	1149	5.72208	-1.86558	-3.64416	0.00079842	0.00470514	1
CUUC117925	631	3.17482	1.15883	2.23277	0.000993327	0.00571083	1
CUUC117929	355	3.46112	1.00407	2.00565	0.00161316	0.00880835	1
CUUC117930	975	5.80789	1.15241	2.22285	3.24568e-06	3.11424e-05	0.23771
CUUC117948	809	9.11461	-3.84027	-14.3231	1.68441e-05	0.000142354	1
CUUC117949	384	66.4417	-1.40304	-2.64459	0	0	0
CUUC117951	4193	14.4001	1.25843	2.39236	5.82448e-06	5.3597e-05	0.426579
CUUC117952	295	6.97198	1.12978	2.18826	1.66533e-15	5.32609e-14	1.21967e-10
CUUC117953	2897	12.1614	1.22006	2.32957	0	0	0
CUUC117955	437	1.37527	2.57253	5.94852	0	0	0
CUUC117963	807	1.18123	-1.41948	-2.67489	5.4468e-09	8.11634e-08	0.000398918
CUUC118003	1513	0.379566	1.24163	2.36466	0	0	0
CUUC118015	318	7.6264	-1.18466	-2.2731	0	0	0
CUUC118017	3080	5.83041	-1.62276	-3.07963	0	0	0
CUUC118021	253	5.76254	-2.03156	-4.08848	9.62826e-05	0.000701237	1
CUUC118023	528	2.04436	-2.64564	-6.25772	2.50819e-08	3.38363e-07	0.00183697
CUUC118035	687	1.47745	1.02491	2.03483	0.000174495	0.00119808	1
CUUC118040	734	2.13906	-2.03573	-4.10031	0	0	0
CUUC118049	282	1.94174	2.24907	4.75378	0	0	0
CUUC118095	277	7.3286	1.39985	2.63875	0	0	0
CUUC118111	502	7.53982	-1.45261	-2.73703	0	0	0
CUUC118118	1618	1.57657	1.09284	2.13293	0	0	0
CUUC118152	1755	29.2111	-2.4741	-5.55622	0.00172222	0.00933633	1
CUUC118153	1755	44.8272	-2.47116	-5.54491	0	0	0
CUUC118154	559	36.6136	-2.52019	-5.73657	0	0	0
CUUC118172	709	0.659294	1.70399	3.258	1.03902e-11	2.21213e-10	7.60971e-07
CUUC118183	1792	0.335376	1.58494	2.99995	5.39346e-13	1.3251e-11	3.95012e-08
CUUC118187	1058	0.782642	1.27375	2.41789	3.12766e-07	3.54592e-06	0.0229067
CUUC118193	266	1.85771	1.64795	3.13388	2.73259e-06	2.65075e-05	0.200132
CUUC118225	287	4.9792	1.36214	2.57066	1.04083e-12	2.47178e-11	7.62296e-08
CUUC118233	776	1.75231	-1.22925	-2.34445	0.000809929	0.00476644	1
CUUC118240	2931	56.2939	-1.06129	-2.08679	9.20537e-07	9.65615e-06	0.0674192
CUUC118246	252	9.27459	1.0191	2.02665	0	0	0
CUUC118248	888	10.6031	1.21516	2.32167	1.9794e-08	2.71885e-07	0.00144969
CUUC118280	891	7.30031	-2.08993	-4.25728	1.32305e-06	1.34881e-05	0.0968988
CUUC118301	1132	8.09901	-2.62275	-6.15922	4.92356e-09	7.3923e-08	0.000360597
CUUC118322	1555	2.37907	1.13913	2.20248	0	0	0
CUUC118324	225	29.4076	-1.61548	-3.06414	0.0029443	0.0148839	1
CUUC118330	2511	24.9344	1.06602	2.09365	1.11022e-16	3.88865e-15	8.13116e-12
CUUC118331	3233	23.3895	1.13155	2.19094	0	0	0
CUUC118345	277	4.0018	1.37337	2.59076	0.00273163	0.0139358	1
CUUC118347	2433	0.856327	1.41088	2.659	9.3725e-13	2.24032e-11	6.86433e-08
CUUC118375	283	3.46747	-1.3586	-2.56437	8.57758e-12	1.84769e-10	6.28214e-07
CUUC118396	2055	35.9773	-3.35749	-10.2496	0.000337141	0.00217148	1
CUUC118397	1495	86.427	-3.25544	-9.54961	0	0	0
CUUC118398	1234	139.083	-3.13446	-8.78144	0.0111477	0.0470278	1
CUUC118416	3588	21.3545	1.11703	2.169	0.0116371	0.0488334	1
CUUC118427	2187	9.04439	-1.24742	-2.37416	0	0	0
CUUC118464	532	1.28031	1.32774	2.51009	6.93742e-11	1.33567e-09	5.0809e-06
CUUC118473	419	11.3754	-1.95991	-3.89038	8.88178e-16	2.90918e-14	6.50493e-11
CUUC118486	3699	19.2029	-1.1638	-2.24047	0.000113533	0.000812255	1
CUUC118502	775	9.96668	-1.05717	-2.08084	1.80181e-09	2.87877e-08	0.000131963
CUUC118504	1842	3.45124	1.21069	2.31449	0	0	0
CUUC118509	903	3.49298	-1.0215	-2.03003	1.02861e-05	9.0405e-05	0.753345
CUUC118524	273	7.77843	1.11183	2.16119	0	0	0
CUUC118527	477	9.78648	-1.30989	-2.47923	0	0	0
CUUC118530	344	1.83381	-1.48862	-2.8062	7.2243e-05	0.000542	1
CUUC118532	301	2.51494	-4.20403	-18.4306	1.14003e-05	9.93988e-05	0.83495
CUUC118533	979	28.0614	2.22834	4.68596	0.00585424	0.027104	1
CUUC118534	245	3.89084	-3.15829	-8.9277	6.07095e-10	1.03475e-08	4.4463e-05
CUUC118547	542	1.78464	-2.02207	-4.06165	0.00050459	0.00311521	1
CUUC118594	306	6.45948	1.56123	2.95105	1.41853e-12	3.31711e-11	1.03892e-07
CUUC118595	1182	59.4214	1.13496	2.19612	0.00017936	0.00122802	1
CUUC118601	514	1.06366	-1.36955	-2.58391	1.10151e-09	1.81697e-08	8.06736e-05
CUUC118602	1007	4.71923	-1.58838	-3.00711	1.22125e-15	3.94369e-14	8.94428e-11
CUUC118604	1974	9.27464	-1.58384	-2.99767	3.65052e-12	8.1612e-11	2.67361e-07
CUUC118605	283	1.63466	-1.54059	-2.90913	0.0030302	0.0152591	1
CUUC118617	570	11.7804	-1.16169	-2.2372	0	0	0
CUUC118618	571	2.89699	-2.26775	-4.81572	0	0	0
CUUC118619	207	5.95955	-1.025	-2.03496	1.29676e-05	0.000111735	0.949731
CUUC118628	3248	12.1753	1.33603	2.52455	0	0	0
CUUC118640	226	1.06371	2.04567	4.12865	0	0	0
CUUC118696	270	1.97858	1.13762	2.20017	0	0	0
CUUC118710	1146	21.3091	-1.28578	-2.43814	0	0	0
CUUC118724	251	8.93608	-1.65587	-3.15113	0.0105414	0.0448836	1
CUUC118730	888	7.73542	-1.32681	-2.50848	0.000443297	0.00277327	1
CUUC118759	421	2.31578	1.45033	2.7327	5.80233e-05	0.000442894	1
CUUC118781	505	2.22075	-3.07499	-8.42683	0.00813539	0.0360017	1
CUUC118782	707	6.38465	-2.77506	-6.84506	0	0	0
CUUC118784	457	1.41105	-2.42822	-5.38231	0	0	0
CUUC118785	306	13.3771	-3.41724	-10.6829	4.43282e-11	8.72261e-10	3.24655e-06
CUUC118816	1862	9.7691	1.21952	2.32869	5.06244e-07	5.54461e-06	0.0370768
CUUC118823	343	1.94685	1.95685	3.88213	2.19741e-11	4.50423e-10	1.60936e-06
CUUC118824	666	0.902393	3.04811	8.27126	2.31456e-08	3.14093e-07	0.00169516
CUUC118829	667	1.19798	-1.01408	-2.01962	0.00109639	0.00624112	1
CUUC118849	260	18.224	-1.09913	-2.14225	1.94345e-10	3.53631e-09	1.42337e-05
CUUC118861	356	3.07146	-1.05226	-2.07378	0.00365004	0.0179425	1
CUUC118864	2713	2.92977	-1.09845	-2.14125	1.9984e-14	5.73964e-13	1.46361e-09
CUUC118865	644	2.00264	-1.05811	-2.08219	3.28919e-08	4.35776e-07	0.00240897
CUUC118886	476	7.51943	1.21912	2.32804	0	0	0
CUUC118887	977	13.5058	1.13248	2.19235	2.88658e-15	8.96566e-14	2.1141e-10
CUUC118896	578	7.082	-1.33756	-2.52723	2.35829e-07	2.72642e-06	0.0172719
CUUC118901	965	0.653711	-1.25577	-2.38794	4.15381e-08	5.41222e-07	0.00304221
CUUC118938	990	15.9301	-1.18227	-2.26933	0.00397586	0.0193249	1
CUUC118960	1921	29.4361	1.2202	2.32979	0.00273163	0.0139358	1
CUUC118969	389	3.53165	-1.24403	-2.36859	1.55863e-05	0.000132735	1
[truncated: 4,480 more rows]

## Sheet: AF MU16 vs UF MU16
Accesssion	Length	Max group mean	Log₂ fold change	Fold change	P-value	FDR p-value	Bonferroni
CUUC100001	697	5.67147	1.10553	2.15178	1.45139e-07	6.83152e-06	0.0106299
CUUC100002	1180	3.23834	1.40841	2.65444	2.40419e-10	1.79308e-08	1.76081e-05
CUUC100003	3216	6.56898	-1.13958	-2.20317	4.44089e-16	6.73388e-14	3.25246e-11
CUUC100013	324	3.37482	-1.24918	-2.37707	0.00214017	0.0268811	1
CUUC100016	865	10.7286	-1.24569	-2.37132	2.55795e-13	2.85148e-11	1.87342e-08
CUUC100026	2149	18.7022	-1.12876	-2.18671	0	0	0
CUUC100044	501	3.30176	-1.70164	-3.2527	2.22593e-06	7.95631e-05	0.163025
CUUC100052	353	32.8024	-1.15009	-2.21927	4.1489e-13	4.46199e-11	3.03862e-08
CUUC100054	475	82.4877	-1.09587	-2.13742	0	0	0
CUUC100062	583	4.97234	1.12158	2.17585	2.05162e-06	7.4092e-05	0.150259
CUUC100067	1290	21.2885	-4.36766	-20.6441	0	0	0
CUUC100068	473	2.34135	-5.40193	-42.2808	0.000119354	0.00250254	1
CUUC100080	559	1.69718	2.03563	4.10001	1.76174e-05	0.000489483	1
CUUC100113	1794	0.703268	-1.45523	-2.74201	0.000299931	0.00543594	1
CUUC100120	1812	23.1243	-1.04297	-2.06047	2.22045e-16	3.49727e-14	1.62623e-11
CUUC100148	1640	1.26946	1.02049	2.02861	0.000118874	0.00249462	1
CUUC100153	502	0.837758	-2.50387	-5.67206	0.00440536	0.0467533	1
CUUC100174	385	2.8037	-1.30825	-2.4764	0.00160471	0.021357	1
CUUC100207	1117	15.8508	-1.14703	-2.21458	2.22045e-15	3.0917e-13	1.62623e-10
CUUC100223	426	10.2671	-1.07371	-2.10484	2.94032e-07	1.29259e-05	0.0215346
CUUC100238	294	9.20261	-2.63208	-6.1992	1.62548e-12	1.63304e-10	1.19048e-07
CUUC100239	885	18.5963	-1.88845	-3.70236	0	0	0
CUUC100316	358	2.57645	1.20812	2.31036	0.00327296	0.0374252	1
CUUC100321	2343	0.353005	-1.7675	-3.40464	0.000692071	0.0108397	1
CUUC100445	688	4.72716	-1.86143	-3.63368	2.72093e-11	2.31989e-09	1.99279e-06
CUUC100457	862	1.20344	-2.41233	-5.32334	1.73977e-05	0.000484299	1
CUUC100521	283	6.39005	-3.40319	-10.5794	2.10209e-09	1.36849e-07	0.000153955
CUUC100523	572	11.8618	-3.3228	-10.006	0	0	0
CUUC100533	2806	369.656	-1.13739	-2.19983	0	0	0
CUUC100537	873	4.52808	1.38265	2.60747	2.61985e-10	1.94205e-08	1.91875e-05
CUUC100538	936	12.9233	3.26693	9.62597	0	0	0
CUUC100548	1892	35.7723	-1.33998	-2.53147	0	0	0
CUUC100590	2465	20.877	-2.19904	-4.59174	0	0	0
CUUC100618	652	3.95613	-1.48889	-2.80673	1.16668e-07	5.61411e-06	0.00854468
CUUC100629	2334	36.9682	-1.72325	-3.3018	0	0	0
CUUC100647	350	6.64876	-1.12945	-2.18776	2.81913e-05	0.000735554	1
CUUC100674	1089	2.25057	1.1126	2.16235	9.98179e-06	0.000297298	0.731057
CUUC100739	511	4.48679	1.13819	2.20105	1.17203e-05	0.000341849	0.858382
CUUC100758	1154	25.1579	-2.26521	-4.80725	0	0	0
CUUC100796	1686	26.1495	-1.94823	-3.85901	0	0	0
CUUC100812	1263	2.56395	-1.31083	-2.48085	9.84598e-08	4.801e-06	0.0072111
CUUC100821	1233	71.7978	-1.29483	-2.45348	0	0	0
CUUC100830	506	7.86808	-1.71949	-3.2932	4.7834e-12	4.51458e-10	3.50331e-07
CUUC100832	2141	20.5072	-1.96996	-3.91758	0	0	0
CUUC100835	880	4.25333	-1.81457	-3.51756	3.44968e-12	3.35082e-10	2.52651e-07
CUUC100836	1055	3.1226	-3.27652	-9.69014	1.77636e-15	2.50672e-13	1.30099e-10
CUUC100892	1466	1.3483	-1.82749	-3.5492	1.02553e-07	4.98402e-06	0.00751091
CUUC100926	660	3.41966	-1.37425	-2.59233	2.00475e-06	7.25782e-05	0.146826
CUUC100954	1690	0.539172	-3.21028	-9.25532	2.15721e-05	0.000582351	1
CUUC100970	218	16.4407	1.30078	2.46362	6.35496e-09	3.86571e-07	0.000465431
CUUC100971	1428	18.1595	1.339	2.52976	0	0	0
CUUC101011	1816	6.84713	-1.083	-2.11844	2.50777e-12	2.46864e-10	1.83667e-07
CUUC101024	1395	2.7434	-2.77989	-6.86802	1.11022e-16	1.791e-14	8.13116e-12
CUUC101131	1080	78.0881	-1.06074	-2.086	0	0	0
CUUC101195	2746	67.6879	-1.05507	-2.07782	0	0	0
CUUC101226	240	28.037	-1.30137	-2.46462	5.86464e-12	5.47858e-10	4.29521e-07
CUUC101299	1911	16.828	-1.1718	-2.25292	0	0	0
CUUC101313	1536	1.95592	1.10834	2.15597	1.88069e-06	6.88355e-05	0.13774
CUUC101366	303	2.86847	-2.15769	-4.462	0.00013905	0.00285184	1
CUUC101367	793	432.664	-2.00351	-4.00975	0	0	0
CUUC101368	786	177.086	-2.56927	-5.9351	0	0	0
CUUC101458	1831	13.0079	-1.06603	-2.09367	5.88418e-15	7.72315e-13	4.30952e-10
CUUC101470	1474	2.28849	1.083	2.11844	1.05776e-06	4.12727e-05	0.0774689
CUUC101541	1452	0.980086	1.25051	2.37925	0.000334062	0.00592692	1
CUUC101645	920	0.429675	2.07627	4.21715	0.0034991	0.0392872	1
CUUC101653	1383	30.6318	-1.42772	-2.69021	0	0	0
CUUC101686	642	2.58608	1.05903	2.08354	0.000302275	0.00547301	1
CUUC101734	418	2.17991	-1.53122	-2.89029	0.0011215	0.0160019	1
CUUC101810	1581	1.38323	-2.90682	-7.49964	6.85804e-11	5.48608e-09	5.02276e-06
CUUC101812	1173	4.87527	11.1622	2291.72	0.00179155	0.0233224	1
CUUC101820	442	1.90794	1.25487	2.38646	0.00349347	0.0392872	1
CUUC101829	867	3.73503	-2.97323	-7.85291	4.55191e-15	6.03945e-13	3.33378e-10
CUUC101838	844	3.10599	-1.5122	-2.85246	7.13308e-08	3.60041e-06	0.0052242
CUUC101848	1914	121.779	-1.04236	-2.05959	0	0	0
CUUC101852	1231	73.486	-2.92536	-7.59666	0	0	0
CUUC101854	389	2.57437	1.12123	2.17532	0.00421693	0.0452319	1
CUUC101866	937	7.16633	-1.69192	-3.23087	1.11022e-16	1.791e-14	8.13116e-12
CUUC101928	1797	4.66354	1.03104	2.04349	4.41563e-10	3.19246e-08	3.23396e-05
CUUC101961	366	3.48547	-1.81044	-3.50748	3.38263e-05	0.000859614	1
CUUC101978	242	5.61898	-1.00579	-2.00804	0.0022659	0.0281418	1
CUUC101991	1374	0.795809	-1.24918	-2.37707	0.00214017	0.0268811	1
CUUC102057	2427	151.777	-1.10928	-2.15738	0	0	0
CUUC102078	917	1.75306	1.06896	2.09792	0.00032841	0.00584365	1
CUUC102093	1847	15.7793	-1.18425	-2.27246	0	0	0
CUUC102105	281	2.79372	-2.20169	-4.60017	0.000246166	0.00463112	1
CUUC102111	491	0.913628	-2.59649	-6.04815	0.00306503	0.0355133	1
CUUC102124	631	0.668233	1.95193	3.86892	0.00361075	0.0401896	1
CUUC102128	947	7.22388	-1.01631	-2.02274	1.42908e-08	8.30318e-07	0.00104665
CUUC102140	2052	3.93501	-1.9918	-3.97732	0	0	0
CUUC102143	274	2.21215	2.94546	7.70322	4.65552e-05	0.00112828	1
CUUC102170	1667	5.37361	-1.66388	-3.16867	0	0	0
CUUC102182	525	69.585	-1.01785	-2.0249	2.77556e-15	3.79961e-13	2.03279e-10
CUUC102191	3380	46.5554	-1.02177	-2.03041	0	0	0
CUUC102198	793	6.02812	-1.89931	-3.73034	3.66374e-15	4.93251e-13	2.68328e-10
CUUC102203	1259	1.08006	-2.10757	-4.30964	4.32215e-06	0.000142977	0.31655
CUUC102223	825	0.900581	-1.76385	-3.39604	0.00123513	0.0173063	1
CUUC102226	435	1.21165	2.48923	5.61477	0.000287588	0.00526963	1
CUUC102273	1651	11.4033	-1.89873	-3.72885	0	0	0
CUUC102276	575	9.4838	-1.95936	-3.88891	0	0	0
CUUC102298	207	8.66843	-1.00428	-2.00594	0.000587845	0.00944902	1
CUUC102390	234	5.51154	-1.34312	-2.537	0.000551455	0.00896956	1
CUUC102394	559	3.08457	-1.6307	-3.09664	2.52355e-06	8.89423e-05	0.184822
CUUC102396	964	2.37034	-1.70315	-3.25611	4.77667e-08	2.51501e-06	0.00349838
CUUC102401	421	7.59195	-5.01822	-32.4067	5.82623e-12	5.44964e-10	4.26707e-07
CUUC102402	1291	3.9634	-3.9114	-15.0469	0	0	0
CUUC102472	1507	27.1811	-1.37696	-2.59721	0	0	0
CUUC102507	2172	2.90438	-1.19559	-2.29038	2.75113e-10	2.0332e-08	2.0149e-05
CUUC102540	1418	0.978723	-1.38189	-2.6061	0.000286028	0.00524497	1
CUUC102566	1184	0.489675	1.90456	3.74395	0.000897374	0.013432	1
CUUC102577	1327	7.43708	-3.91552	-15.09	0	0	0
CUUC102585	512	1.69856	1.81827	3.52659	0.000112067	0.00237558	1
CUUC102615	799	0.560711	2.25586	4.7762	0.00126143	0.0176036	1
CUUC102676	418	8.35072	-1.00456	-2.00632	7.39526e-06	0.000229403	0.541621
CUUC102679	232	33.4752	-1.15864	-2.23248	5.4347e-11	4.42749e-09	3.98032e-06
CUUC102695	667	0.948249	2.5343	5.79295	7.09301e-05	0.00161733	1
CUUC102723	1829	0.413886	-1.79074	-3.45992	0.00102393	0.0149297	1
CUUC102760	2170	12.5779	-1.12817	-2.18581	0	0	0
CUUC102821	1029	8.0378	-4.16574	-17.9478	0	0	0
CUUC102825	405	1.36647	1.83772	3.57444	0.00145874	0.0198471	1
CUUC102917	1836	10.552	-1.02196	-2.03067	3.70481e-13	4.01981e-11	2.71337e-08
CUUC102927	2531	8.42438	-1.09244	-2.13235	4.44089e-15	5.91357e-13	3.25246e-10
CUUC102956	1619	21.8373	-1.32075	-2.49795	0	0	0
CUUC102984	446	4.01801	1.22547	2.33832	2.65015e-05	0.000695927	1
CUUC103016	1180	2.77994	-1.17767	-2.2621	7.31238e-07	2.96048e-05	0.0535551
CUUC103037	259	4.00528	-1.61163	-3.05597	0.000380282	0.0066187	1
CUUC103120	1168	2.08837	-1.10232	-2.14699	2.77083e-05	0.000723983	1
CUUC103129	3762	19.1645	-1.11212	-2.16164	0	0	0
CUUC103142	1692	4.75568	-1.21984	-2.32921	4.90741e-12	4.62566e-10	3.59414e-07
CUUC103219	394	3.27746	1.30762	2.47533	0.000340062	0.0060217	1
CUUC103286	461	2.7672	-1.13548	-2.19692	0.00233308	0.0287761	1
CUUC103315	2068	0.298265	-2.64907	-6.27263	0.000540885	0.00883108	1
CUUC103410	1379	6.02825	-2.23602	-4.71095	0	0	0
CUUC103429	1480	1.58181	-1.13811	-2.20092	2.42278e-05	0.000646184	1
CUUC103440	368	3.00773	1.31395	2.48621	0.000712816	0.0110888	1
CUUC103498	1003	8.80522	-2.40451	-5.29457	0	0	0
CUUC103499	1107	6.14179	-2.04829	-4.13617	0	0	0
CUUC103529	257	2.56369	-1.94972	-3.86301	0.00130318	0.0180559	1
CUUC103547	1356	14.8972	-1.39048	-2.62167	0	0	0
CUUC103550	1431	0.675943	-1.23239	-2.34956	0.00384709	0.0422298	1
CUUC103559	2117	37.334	-2.3054	-4.94306	0	0	0
CUUC103560	1611	8.97148	-1.71685	-3.28717	0	0	0
CUUC103562	1121	46.92	-2.05787	-4.16372	0	0	0
CUUC103570	1368	0.594351	-4.95721	-31.0648	0.000427931	0.00729036	1
CUUC103572	1506	9.42012	-1.23221	-2.34927	7.77156e-16	1.12709e-13	5.69181e-11
CUUC103609	1256	1.37283	-1.24864	-2.37617	7.2874e-05	0.00165598	1
CUUC103662	2159	15.395	-1.4664	-2.76331	0	0	0
CUUC103667	2277	1.1759	-1.20636	-2.30755	3.25024e-06	0.000110873	0.238044
CUUC103720	1142	12.8032	-1.36497	-2.57571	0	0	0
CUUC103722	398	22.1196	-1.25206	-2.38181	4.53082e-13	4.84427e-11	3.31833e-08
CUUC103753	358	8.49723	-1.33155	-2.51673	1.46165e-07	6.86657e-06	0.010705
CUUC103755	1117	4.12899	-4.97224	-31.3903	1.11022e-16	1.791e-14	8.13116e-12
CUUC103756	519	12.5599	-1.13333	-2.19365	9.8912e-10	6.83417e-08	7.24422e-05
CUUC103761	208	2.35888	-2.0045	-4.01251	0.00451448	0.0476352	1
CUUC103762	925	1.77315	-4.46153	-22.032	1.51329e-07	7.09098e-06	0.0110832
CUUC103826	864	1.46408	1.32079	2.49802	0.000340455	0.00602721	1
CUUC103839	272	3.71077	-1.67842	-3.20077	0.00032232	0.00575625	1
CUUC103840	2039	3.46509	-1.57703	-2.98355	7.77156e-16	1.12709e-13	5.69181e-11
CUUC103846	1338	0.512099	2.29413	4.90457	7.71954e-05	0.00173747	1
CUUC103871	1395	28.4289	-1.23624	-2.35583	0	0	0
CUUC103919	455	1.39007	1.4524	2.73663	0.00392255	0.0428078	1
CUUC103940	427	3.5179	1.00031	2.00043	0.00096193	0.0142325	1
CUUC103958	366	6.84037	1.18271	2.27003	2.80519e-06	9.77401e-05	0.20545
CUUC103959	914	119.494	-1.15913	-2.23322	0	0	0
CUUC103976	1737	35.2358	-1.78958	-3.45715	0	0	0
CUUC104026	1886	0.810188	-1.33676	-2.52583	8.10868e-05	0.00180344	1
CUUC104079	1323	0.916294	1.01958	2.02733	0.00440406	0.0467533	1
CUUC104119	1311	9.04625	-1.11933	-2.17246	1.03462e-12	1.06275e-10	7.57743e-08
CUUC104122	2378	0.554137	-1.51786	-2.86366	0.000155319	0.00314498	1
CUUC104138	2010	0.306872	-1.66447	-3.16998	0.00399723	0.0433195	1
CUUC104146	1434	2.2191	-1.86946	-3.65395	3.69478e-11	3.07502e-09	2.70602e-06
CUUC104153	1426	6.03601	-1.00131	-2.00182	2.30178e-09	1.49451e-07	0.00016858
CUUC104184	416	2.02719	1.45498	2.74154	0.00107544	0.0154955	1
CUUC104197	822	12.3472	-2.8553	-7.23656	0	0	0
CUUC104202	2436	2.96943	-1.06621	-2.09392	1.98403e-09	1.29739e-07	0.000145308
CUUC104247	398	5.00157	-1.04162	-2.05854	0.000221972	0.00424798	1
CUUC104307	426	2.63258	-1.8301	-3.55561	7.88492e-05	0.00176709	1
CUUC104341	1236	4.13976	-1.38627	-2.61403	4.68291e-11	3.85795e-09	3.42972e-06
CUUC104462	333	2.44166	-2.25217	-4.76399	0.000172017	0.00341789	1
CUUC104550	228	1.61819	2.23274	4.70025	0.00339157	0.0383978	1
CUUC104557	525	1.7067	1.95337	3.87278	4.33261e-05	0.00105949	1
CUUC104567	3491	9.79406	-1.37975	-2.60223	0	0	0
CUUC104590	516	1.82023	-1.95047	-3.86501	0.000161198	0.00323539	1
CUUC104621	1961	5.18276	-1.76223	-3.39221	0	0	0
CUUC104622	4396	0.373103	-4.05667	-16.641	5.45426e-08	2.83509e-06	0.00399465
CUUC104647	468	1.0699	2.19863	4.59043	0.000794112	0.0121167	1
CUUC104649	2104	63.3097	-1.2345	-2.353	0	0	0
CUUC104651	345	14.0591	-1.40101	-2.64086	7.73543e-11	6.13798e-09	5.66535e-06
CUUC104697	1459	3.69919	-2.02096	-4.05854	0	0	0
CUUC104739	1108	0.455474	-2.36075	-5.13636	0.00224274	0.0279205	1
CUUC104759	1619	10.4339	1.80915	3.50436	0	0	0
CUUC104768	639	2.91777	-1.68215	-3.20906	7.07411e-07	2.88154e-05	0.0518101
CUUC104793	1049	1.89764	-1.90156	-3.73618	5.13062e-08	2.67637e-06	0.00375762
CUUC104795	825	0.764644	-4.59225	-24.1215	0.00113606	0.0161686	1
CUUC104831	1681	2.57686	-1.67791	-3.19963	1.96132e-12	1.95436e-10	1.43645e-07
CUUC104847	1210	2.80958	1.05326	2.07521	1.75372e-06	6.44782e-05	0.128441
CUUC104864	1569	0.321648	-2.76561	-6.80033	0.00153078	0.0206294	1
CUUC104868	530	2.98884	-1.12647	-2.18324	0.000382408	0.00664308	1
CUUC104881	1582	4.72304	-1.10291	-2.14788	4.71559e-10	3.38261e-08	3.45365e-05
CUUC104882	692	3.4641	-1.07725	-2.11001	4.31334e-05	0.00105675	1
CUUC104944	1215	6.68041	-1.1828	-2.27017	1.42562e-11	1.2702e-09	1.04411e-06
CUUC104961	602	13.9719	-1.46621	-2.76295	6.66134e-16	9.79658e-14	4.8787e-11
CUUC104964	1550	24.4826	-1.09215	-2.13191	0	0	0
CUUC104974	1075	1.7083	-1.29226	-2.44911	2.98724e-05	0.000770904	1
CUUC105065	2758	28.6266	-2.06725	-4.19088	0	0	0
CUUC105081	1683	6.0222	-1.51292	-2.85388	0	0	0
CUUC105083	245	2.40317	-2.26642	-4.81129	0.00118287	0.0167244	1
CUUC105111	711	1.48261	1.10245	2.14718	0.00397541	0.0431149	1
CUUC105117	331	1.27056	-3.06869	-8.39011	0.00338049	0.0383037	1
CUUC105129	1349	19.1624	-1.19339	-2.28689	0	0	0
CUUC105146	1323	7.57612	-1.94135	-3.84066	0	0	0
CUUC105147	1255	3.56326	-1.13961	-2.20322	6.1104e-08	3.1317e-06	0.0044752
CUUC105171	1374	23.058	-1.19487	-2.28925	0	0	0
CUUC105222	592	1.61023	-2.12242	-4.35423	7.98645e-05	0.00178221	1
CUUC105258	255	4.9477	-1.06088	-2.08621	0.00400986	0.0434243	1
CUUC105259	357	3.02359	-1.30825	-2.4764	0.00160471	0.021357	1
CUUC105262	721	7.54392	-1.40493	-2.64804	1.13379e-11	1.02434e-09	8.30379e-07
CUUC105277	414	1.86236	-1.40554	-2.64918	0.00410291	0.0442559	1
CUUC105280	996	6.00993	-1.22481	-2.33725	2.53462e-10	1.88651e-08	1.85633e-05
CUUC105339	325	21.5669	-1.1253	-2.18147	5.21213e-10	3.70973e-08	3.81731e-05
CUUC105349	1129	39.9943	-1.34099	-2.53325	0	0	0
CUUC105351	1153	19.9639	-3.76558	-13.6004	0	0	0
CUUC105352	382	6.42208	-5.60653	-48.7229	2.93812e-08	1.60586e-06	0.00215185
CUUC105353	866	3.99834	-3.34832	-10.1846	4.44089e-16	6.73388e-14	3.25246e-11
CUUC105395	1764	10.2834	-1.05687	-2.08042	1.33116e-13	1.52571e-11	9.74926e-09
CUUC105399	553	7.98521	-1.05437	-2.07681	3.96916e-07	1.69305e-05	0.0290697
CUUC105419	590	4.73468	1.11871	2.17153	2.99566e-06	0.000103393	0.219399
CUUC105422	478	10.0593	-1.0074	-2.01029	4.85338e-07	2.03817e-05	0.0355457
CUUC105424	1581	2.17238	-1.04253	-2.05984	4.46717e-06	0.000147242	0.327171
CUUC105456	1641	0.247737	-3.02005	-8.11196	0.0039607	0.0430046	1
CUUC105503	1438	5.55291	1.18808	2.2785	2.91633e-12	2.85166e-10	2.13589e-07
CUUC105509	1414	2.87018	1.07318	2.10407	2.2851e-07	1.03692e-05	0.0167358
CUUC105538	2327	6.81345	-1.07306	-2.10389	2.57017e-13	2.85639e-11	1.88236e-08
CUUC105584	2671	37.6111	1.01702	2.02373	0	0	0
CUUC105588	321	2.70923	1.23817	2.359	0.00342122	0.0386498	1
CUUC105591	246	2.46394	1.59529	3.02155	0.00248827	0.0302069	1
CUUC105598	1628	1.19788	1.26352	2.4008	8.18953e-06	0.000250749	0.599793
CUUC105664	806	11.1661	-1.42223	-2.67999	7.77156e-16	1.12709e-13	5.69181e-11
CUUC105669	731	708.403	-1.06075	-2.08602	0	0	0
CUUC105690	248	8.70502	-1.08829	-2.12622	7.86156e-05	0.00176401	1
CUUC105723	624	1.05583	1.41895	2.6739	0.00389359	0.0425489	1
CUUC105734	1770	103.195	1.19454	2.28873	0	0	0
CUUC105735	848	6.67861	-1.8948	-3.7187	0	0	0
CUUC105736	407	9.05862	-2.66491	-6.34189	4.44089e-16	6.73388e-14	3.25246e-11
CUUC105777	640	5.31186	1.05326	2.07521	1.75372e-06	6.44782e-05	0.128441
CUUC105797	1301	20.1603	-1.05685	-2.08038	3.9968e-15	5.3514e-13	2.92722e-10
CUUC105820	410	1.23089	-2.76561	-6.80033	0.00153078	0.0206294	1
CUUC105824	1399	4.87991	-1.49842	-2.82534	1.59872e-14	2.00838e-12	1.17089e-09
CUUC105830	493	1.96202	-1.41199	-2.66104	0.00150511	0.0203531	1
CUUC105835	221	3.61563	-1.34224	-2.53545	0.00469037	0.0491301	1
CUUC105837	484	17.3203	-1.34072	-2.53278	4.92939e-14	5.89908e-12	3.61024e-09
CUUC105879	1011	7.93132	-1.1459	-2.21284	5.3844e-11	4.39141e-09	3.94348e-06
CUUC105906	823	0.817603	-1.78956	-3.45709	0.00185218	0.0239498	1
CUUC105911	222	4.15482	1.38382	2.60959	0.00107462	0.015493	1
CUUC105923	3367	1.22101	10.6863	1647.76	0.00279718	0.0330958	1
CUUC105940	357	3.57334	-1.07679	-2.10934	0.00346378	0.0390323	1
CUUC105954	3061	2.74782	-1.06869	-2.09753	3.50421e-10	2.56388e-08	2.56645e-05
CUUC105988	313	5.30436	1.05903	2.08354	0.000302275	0.00547301	1
CUUC106021	672	3.23343	-1.7334	-3.32509	6.8841e-08	3.494e-06	0.00504185
CUUC106036	329	5.49661	-1.27009	-2.41177	4.17497e-05	0.00102884	1
CUUC106043	1819	0.927223	1.22709	2.34095	4.1486e-05	0.00102372	1
CUUC106067	1410	0.953209	1.32361	2.50292	0.00023916	0.00451905	1
CUUC106108	1906	5.02341	-5.61579	-49.0366	0	0	0
CUUC106117	565	1.81909	1.36387	2.57375	0.000721219	0.0111907	1
CUUC106123	240	915.173	-1.00582	-2.00808	0	0	0
CUUC106124	396	1092.52	-1.07386	-2.10507	0	0	0
CUUC106177	1023	4.27631	1.1253	2.18147	3.20289e-08	1.73632e-06	0.00234577
CUUC106179	689	2.18018	1.2219	2.33254	0.000328001	0.00583861	1
CUUC106246	1250	4.68778	-1.19409	-2.28801	7.38492e-10	5.1413e-08	5.40864e-05
CUUC106257	660	3.6533	-1.05534	-2.0782	5.4436e-05	0.00128483	1
CUUC106263	241	4.47893	-1.30825	-2.4764	0.00160471	0.021357	1
CUUC106309	1652	3.60645	-2.73431	-6.65441	0	0	0
CUUC106322	634	1.76889	-1.53233	-2.89253	0.000370353	0.00647048	1
CUUC106347	1089	1.4675	-1.2384	-2.35937	0.000135887	0.00279479	1
CUUC106358	558	4.92405	-1.3049	-2.47067	6.50539e-07	2.66619e-05	0.0476448
CUUC106361	488	1.08006	3.45152	10.9399	0.000104635	0.00223944	1
CUUC106367	3430	8.26395	-1.01186	-2.01652	2.45359e-14	3.02015e-12	1.79699e-09
CUUC106395	906	0.990268	-2.61326	-6.11885	3.95596e-05	0.000983138	1
CUUC106445	1402	0.649929	-1.23345	-2.35129	0.004791	0.0499124	1
CUUC106484	233	8.48328	-2.02832	-4.07928	2.19242e-08	1.22949e-06	0.00160571
CUUC106486	277	8.85644	-1.7096	-3.27069	1.68924e-08	9.65796e-07	0.00123718
CUUC106487	606	3.93258	-1.03848	-2.05406	7.27431e-05	0.00165352	1
CUUC106503	1486	44.7818	-5.19763	-36.6981	0	0	0
CUUC106524	673	141.518	-1.06647	-2.0943	0	0	0
CUUC106552	1203	3.1696	-2.59835	-6.05594	2.22045e-16	3.49727e-14	1.62623e-11
CUUC106572	953	2.13293	-1.69155	-3.23005	2.36582e-07	1.06891e-05	0.017327
CUUC106605	414	4.80827	-1.7765	-3.42595	1.43932e-07	6.7813e-06	0.0105414
CUUC106606	639	2.5887	-1.6348	-3.10543	3.71872e-06	0.000125106	0.272355
CUUC106611	1908	0.727374	-1.03518	-2.04937	0.0016413	0.0216981	1
CUUC106705	670	9.59737	3.80126	13.941	0	0	0
CUUC106726	202	6.17646	-1.22853	-2.34329	0.00137804	0.0189249	1
CUUC106827	1394	0.85072	1.51578	2.85954	0.000104755	0.00224136	1
CUUC106842	1116	8.50404	-1.04055	-2.05701	2.36481e-10	1.76731e-08	1.73196e-05
CUUC106853	286	2.76435	1.36214	2.57065	0.00245744	0.0299887	1
CUUC106859	2363	94.2436	-1.25186	-2.38148	0	0	0
CUUC107001	742	1.77584	1.51637	2.8607	5.20448e-05	0.00124119	1
CUUC107002	627	2.10155	1.51637	2.8607	5.20448e-05	0.00124119	1
CUUC107017	602	1.83861	1.31395	2.48621	0.000712816	0.0110888	1
CUUC107056	485	1.35842	1.51108	2.85024	0.00251558	0.0304295	1
CUUC107064	1116	0.944567	2.7645	6.79514	2.41866e-07	1.09076e-05	0.017714
CUUC107081	483	2.07335	1.32648	2.5079	0.00105796	0.015316	1
CUUC107101	335	1.33908	-2.59649	-6.04815	0.00306503	0.0355133	1
CUUC107151	587	1.2896	-1.95894	-3.88777	0.000597912	0.00958849	1
CUUC107195	1657	6.04055	-1.96628	-3.90759	0	0	0
CUUC107200	2082	4.88829	-1.13381	-2.19437	3.99281e-12	3.83262e-10	2.92429e-07
CUUC107213	378	3.26356	-2.85224	-7.22121	1.29425e-06	4.93696e-05	0.0947896
CUUC107214	303	2.72967	-4.9818	-31.5989	0.000399755	0.0069051	1
CUUC107228	2075	19.261	-1.10936	-2.1575	0	0	0
CUUC107234	250	2.00286	2.98154	7.8983	0.00019133	0.00374875	1
CUUC107235	1613	1.18197	-1.05324	-2.07519	0.00025505	0.00477495	1
CUUC107290	533	0.791097	1.95193	3.86892	0.00361075	0.0401896	1
CUUC107330	2044	35.8966	-1.77608	-3.42495	0	0	0
CUUC107336	486	8.22071	-1.26058	-2.39592	1.9868e-08	1.12451e-06	0.00145511
CUUC107353	1258	6.84209	-1.00944	-2.01312	1.78395e-09	1.17919e-07	0.000130655
CUUC107359	383	8.3452	-1.29199	-2.44865	1.53935e-07	7.20847e-06	0.011274
CUUC107384	835	2.45113	-1.94159	-3.8413	2.53934e-08	1.4068e-06	0.00185978
CUUC107451	928	0.369175	2.43708	5.41545	0.00332158	0.0377982	1
CUUC107484	614	10.1143	-1.79582	-3.47213	0	0	0
CUUC107495	268	15.5877	-1.00751	-2.01044	1.63458e-06	6.06766e-05	0.119715
CUUC107498	237	3.78066	1.40578	2.6496	0.00107691	0.0155077	1
CUUC107508	1280	8.7944	-3.69142	-12.919	0	0	0
CUUC107517	1544	1.86044	1.71705	3.28763	5.36193e-11	4.37796e-09	3.92703e-06
CUUC107596	680	31.4797	-4.32963	-20.1071	0	0	0
CUUC107635	555	2.29852	-1.07679	-2.10934	0.00346378	0.0390323	1
CUUC107647	1647	23.4492	-1.26363	-2.40099	0	0	0
CUUC107652	2339	22.9786	-1.03504	-2.04918	1.11022e-16	1.791e-14	8.13116e-12
CUUC107661	1155	2.5124	-2.3809	-5.20861	1.4817e-12	1.49887e-10	1.08518e-07
CUUC107868	1354	0.683323	-1.34801	-2.54561	0.00253184	0.0305585	1
CUUC107869	1541	11.6987	-1.02415	-2.03376	6.54143e-13	6.89335e-11	4.79088e-08
CUUC108017	1549	0.461551	-2.86133	-7.26686	0.000171567	0.00341172	1
CUUC108057	1101	10.5807	-1.04336	-2.06102	2.40816e-11	2.07985e-09	1.76371e-06
CUUC108069	663	38.5878	-1.26416	-2.40188	0	0	0
CUUC108081	1310	10.9259	-1.9067	-3.74949	0	0	0
CUUC108084	1772	13.7495	-1.07749	-2.11036	2.55351e-15	3.51535e-13	1.87017e-10
CUUC108113	644	4.09215	1.21721	2.32496	9.90131e-07	3.88619e-05	0.0725162
CUUC108136	826	1.18801	-1.2531	-2.38354	0.00325594	0.0372771	1
CUUC108190	437	3.01527	1.21528	2.32187	0.000663623	0.0104906	1
CUUC108226	666	3.72563	-1.03785	-2.05316	5.5706e-05	0.00130974	1
CUUC108264	577	2.47814	-1.49173	-2.81227	0.000111081	0.00236085	1
CUUC108266	2099	52.02	-1.48424	-2.79769	0	0	0
CUUC108304	955	1.4679	-1.5333	-2.89448	9.47654e-05	0.00205919	1
CUUC108319	1622	1.02848	-1.10816	-2.1557	0.000332094	0.00589772	1
CUUC108336	553	2.10404	-2.40937	-5.31243	6.14422e-06	0.000195311	0.449997
CUUC108368	1495	0.916641	1.35158	2.55192	0.000168176	0.00335523	1
CUUC108369	1534	0.502618	-2.17577	-4.51827	0.00029496	0.00537244	1
CUUC108395	1789	2.64854	-2.40401	-5.29273	0	0	0
CUUC108431	331	5.80221	-1.5555	-2.93936	1.58789e-06	5.92136e-05	0.116295
CUUC108455	1146	0.390932	2.25586	4.7762	0.00126143	0.0176036	1
CUUC108502	944	57.8559	-2.5098	-5.69541	0	0	0
CUUC108507	961	5.44109	-1.00289	-2.00401	2.53104e-07	1.13446e-05	0.0185371
CUUC108533	2248	1.62759	-1.11301	-2.16296	7.64364e-07	3.07252e-05	0.0559813
CUUC108538	2356	2.26104	-1.55526	-2.93886	4.63851e-13	4.95219e-11	3.3972e-08
CUUC108555	334	4.15518	-1.38189	-2.6061	0.000286028	0.00524497	1
CUUC108594	766	1.81179	-1.38189	-2.6061	0.000286028	0.00524497	1
CUUC108610	879	0.479698	2.16886	4.49667	0.00209421	0.0264238	1
CUUC108623	2529	1.7819	10.8187	1806.12	0.00247519	0.0301031	1
CUUC108717	586	3.99503	-3.58481	-11.9988	1.57746e-11	1.397e-09	1.15532e-06
CUUC108721	237	12.0092	1.19802	2.29425	6.41089e-07	2.63188e-05	0.0469527
CUUC108750	305	1.20967	4.38291	20.8635	0.00177759	0.0231859	1
CUUC108772	254	4.98017	1.08087	2.11531	0.00235633	0.0289945	1
CUUC108776	221	4.7574	-1.19272	-2.28584	0.00347872	0.0391544	1
CUUC108788	402	1.37667	1.70232	3.25424	0.00242214	0.0296598	1
CUUC108793	328	14.4031	-1.27118	-2.41359	1.94422e-09	1.27478e-07	0.000142393
CUUC108848	221	5.13799	-2.08725	-4.24938	2.31717e-05	0.000622094	1
CUUC108850	794	6.2324	-1.13896	-2.20222	2.05794e-08	1.16118e-06	0.00150722
CUUC108861	935	2.08573	1.01486	2.02071	0.000191988	0.00375961	1
CUUC108913	222	9.73415	1.16279	2.23891	1.33555e-05	0.000383437	0.978147
CUUC108972	717	1.28643	1.38382	2.60959	0.00107462	0.015493	1
CUUC109026	858	242.693	-1.22794	-2.34231	0	0	0
CUUC109056	708	2.51461	-1.7407	-3.34196	7.38356e-07	2.98297e-05	0.0540764
CUUC109057	334	3.65152	-1.65311	-3.14511	0.000112101	0.00237562	1
CUUC109113	342	1.30997	2.51128	5.70124	0.00074765	0.011523	1
CUUC109126	708	1.67501	1.22785	2.34218	0.000982129	0.0144467	1
CUUC109181	475	3.33492	-1.12647	-2.18324	0.000382408	0.00664308	1
CUUC109205	545	3.19142	1.36625	2.57799	6.37919e-06	0.000201904	0.467205
CUUC109251	2228	36.9401	-1.03419	-2.04796	0	0	0
CUUC109257	1476	2.69732	-4.35028	-20.3969	1.11022e-16	1.791e-14	8.13116e-12
CUUC109286	649	58.5795	-2.89199	-7.42293	0	0	0
CUUC109302	2359	0.499174	-1.14528	-2.21188	0.00299284	0.0348866	1
CUUC109392	992	1.0892	1.38175	2.60584	0.00049148	0.00815754	1
CUUC109402	3309	17.9753	-1.6587	-3.15733	0	0	0
CUUC109523	1822	1.51872	1.05452	2.07703	9.47548e-06	0.000284697	0.693974
CUUC109536	903	69.5335	-3.52995	-11.551	0	0	0
CUUC109537	261	16.6503	-1.34065	-2.53265	1.391e-09	9.34636e-08	0.000101875
CUUC109538	1425	3.67924	-1.4214	-2.67845	1.40029e-11	1.25068e-09	1.02556e-06
CUUC109541	710	1.00696	-1.55791	-2.94427	0.00307103	0.0355772	1
CUUC109622	2340	2.4742	-2.14863	-4.43408	0	0	0
CUUC109624	983	0.484871	-2.27867	-4.8523	0.00326624	0.0373658	1
CUUC109643	934	244.108	-1.47843	-2.78644	0	0	0
CUUC109653	2211	17.7783	-1.08538	-2.12193	0	0	0
CUUC109686	1640	16.4119	-2.17926	-4.52922	0	0	0
CUUC109698	949	1.40332	-1.25861	-2.39264	0.000834662	0.0126485	1
CUUC109702	3310	66.8313	-3.88244	-14.748	0	0	0
CUUC109770	1104	0.54903	1.48965	2.80821	0.00394012	0.0429165	1
CUUC109809	991	29.3808	-1.08063	-2.11496	4.44089e-16	6.73388e-14	3.25246e-11
CUUC109849	2689	3.19573	-1.38702	-2.61537	6.66134e-15	8.68096e-13	4.8787e-10
CUUC109864	1118	6.89639	-1.42312	-2.68164	1.4988e-14	1.88934e-12	1.09771e-09
CUUC109904	1918	2.34955	1.39386	2.6278	2.63978e-11	2.25332e-09	1.93335e-06
CUUC109912	1642	2.68076	-1.48635	-2.80179	6.04901e-11	4.88449e-09	4.43023e-06
CUUC109925	223	1.77265	2.07627	4.21715	0.0034991	0.0392872	1
CUUC109949	1614	38.6941	-1.5882	-3.00673	0	0	0
CUUC110050	1076	22.4102	1.95303	3.87187	0	0	0
CUUC110079	1513	0.418032	2.34577	5.0833	0.000118199	0.00248188	1
CUUC110086	395	42.0909	-1.32362	-2.50292	0	0	0
CUUC110087	1087	42.8679	-1.15401	-2.22532	0	0	0
CUUC110144	2445	19.3277	-1.01085	-2.01509	7.77156e-16	1.12709e-13	5.69181e-11
CUUC110200	1710	1.45104	-1.47137	-2.77286	2.2943e-07	1.03916e-05	0.0168032
CUUC110224	2564	24.084	-1.23666	-2.35652	0	0	0
CUUC110239	822	13.9673	-1.57961	-2.98889	0	0	0
CUUC110293	715	0.862675	-2.07436	-4.21157	0.00135173	0.0186229	1
CUUC110297	2481	8.5546	-1.80753	-3.50043	0	0	0
CUUC110363	1027	1.22849	-1.11957	-2.17282	0.00271045	0.0322467	1
CUUC110368	1560	0.304078	2.33792	5.05572	0.000765051	0.0117417	1
CUUC110402	833	0.537825	2.82185	7.07068	0.000472892	0.00791096	1
CUUC110463	2187	27.8767	-1.08494	-2.12129	0	0	0
CUUC110480	571	2.70058	-1.4086	-2.65479	4.21882e-05	0.0010372	1
CUUC110488	1399	1.16236	-1.48511	-2.79938	1.45422e-05	0.000414742	1
CUUC110522	488	1.56608	1.46408	2.75887	0.0016331	0.0216208	1
CUUC110599	716	1.74252	-1.04479	-2.06307	0.00463956	0.0487647	1
CUUC110603	400	1.12002	2.03894	4.10943	0.00216984	0.0271839	1
CUUC110624	1933	25.5857	-1.49796	-2.82444	0	0	0
CUUC110658	270	4.39224	1.31759	2.4925	0.000489857	0.00814082	1
CUUC110662	911	1.99603	1.16271	2.23878	5.04999e-05	0.00120947	1
CUUC110672	330	3.4409	-1.09291	-2.13304	0.00474149	0.0495169	1
CUUC110749	596	4.25729	-2.70861	-6.53692	5.02576e-12	4.72505e-10	3.68081e-07
CUUC110805	1600	16.2176	-1.6811	-3.20672	0	0	0
CUUC110807	1370	0.961852	-2.177	-4.52213	4.26994e-06	0.000141569	0.312726
CUUC110897	1089	14.6364	-1.29994	-2.46218	0	0	0
CUUC110927	229	7.03985	-1.20051	-2.29822	0.000178793	0.00353908	1
CUUC110963	234	4.37329	-1.31351	-2.48545	0.00197003	0.0251408	1
CUUC110969	312	3.12525	1.52747	2.8828	0.00031688	0.00568265	1
CUUC111019	1376	23.1162	-1.95771	-3.88444	0	0	0
CUUC111021	1093	15.4421	-5.05082	-33.1473	0	0	0
CUUC111022	355	20.2182	-4.50569	-22.7168	0	0	0
CUUC111023	1405	9.66826	-4.88136	-29.4738	0	0	0
CUUC111025	2618	55.0619	-1.05739	-2.08117	0	0	0
CUUC111037	532	14.1674	1.71465	3.28217	0	0	0
CUUC111041	472	12.9534	1.61907	3.07177	1.11022e-16	1.791e-14	8.13116e-12
CUUC111055	963	5.95385	-1.17637	-2.26007	1.51785e-09	1.01346e-07	0.000111166
CUUC111066	660	0.6788	2.03894	4.10943	0.00216984	0.0271839	1
CUUC111074	240	2.30592	2.81473	7.0359	0.00011333	0.00239682	1
CUUC111112	1854	2.95659	1.11802	2.17049	3.13374e-09	2.00098e-07	0.000229512
CUUC111165	1476	12.5368	-1.07363	-2.10473	4.88498e-14	5.8555e-12	3.57771e-09
CUUC111166	2509	14.4878	-1.11472	-2.16553	0	0	0
CUUC111187	2035	2.07201	1.15135	2.22121	2.59193e-08	1.43376e-06	0.0018983
CUUC111211	820	1.1967	-1.53164	-2.89115	0.000768267	0.0117738	1
CUUC111351	1859	0.859659	-1.29071	-2.44648	8.63603e-05	0.00190396	1
CUUC111371	1547	0.68869	-2.28252	-4.86527	1.98941e-05	0.000543464	1
CUUC111413	913	5.52755	-1.07716	-2.10987	6.67248e-08	3.39601e-06	0.00488686
CUUC111472	2086	0.530606	5.96194	62.3335	1.29283e-05	0.000372484	0.946855
CUUC111491	1038	1.5261	-1.0793	-2.11301	0.000578538	0.00933499	1
CUUC111509	429	4.96692	-1.17614	-2.25971	3.18372e-05	0.000816429	1
CUUC111550	2187	0.602502	2.71265	6.55525	1.4991e-08	8.65189e-07	0.00109793
CUUC111578	694	0.797438	1.83772	3.57444	0.00145874	0.0198471	1
CUUC111603	741	2.45396	1.46334	2.75745	1.28898e-06	4.91941e-05	0.0944034
CUUC111604	815	3.10421	1.02824	2.03954	2.82876e-05	0.000737278	1
CUUC111658	1565	1.09455	1.44574	2.72402	2.91019e-06	0.000100966	0.213139
CUUC111659	2132	6.46349	-1.12817	-2.18582	1.14242e-13	1.31763e-11	8.36697e-09
CUUC111660	1183	6.60042	-1.2702	-2.41196	1.53555e-12	1.54906e-10	1.12462e-07
CUUC111664	1107	10.6247	-1.8937	-3.71587	0	0	0
CUUC111688	1153	25.2162	-1.17536	-2.25849	0	0	0
CUUC111732	538	2.81412	-2.50157	-5.66299	2.74729e-07	1.21871e-05	0.0201209
CUUC111796	522	21.2426	-1.016	-2.02231	1.11119e-10	8.65772e-09	8.13826e-06
CUUC111799	213	3.4643	1.33628	2.525	0.00375431	0.0414536	1
CUUC111805	431	10.1154	-2.73728	-6.66812	0	0	0
CUUC111808	594	3.75242	-1.06736	-2.09559	8.06423e-05	0.00179573	1
CUUC111860	2608	4.12814	-1.01207	-2.0168	1.72495e-10	1.31597e-08	1.26333e-05
CUUC111905	1599	1.23609	1.39571	2.63118	1.28079e-06	4.8907e-05	0.0938036
CUUC111918	708	1.30278	1.44749	2.72733	0.00071802	0.0111508	1
CUUC111937	3201	0.858363	-1.47058	-2.77133	6.81914e-08	3.46584e-06	0.00499427
CUUC111959	240	7.13739	1.04978	2.07022	0.000278223	0.00513011	1
CUUC111960	386	185.436	-1.04637	-2.06533	0	0	0
CUUC111961	672	252.75	-1.03968	-2.05577	0	0	0
CUUC112083	451	1.81143	2.02452	4.06857	6.08558e-05	0.00141089	1
CUUC112092	864	296.595	-2.55222	-5.86535	0	0	0
CUUC112123	249	3.82834	-1.39098	-2.62256	0.00179025	0.0233095	1
CUUC112138	260	8.91962	1.13365	2.19413	1.14136e-05	0.000334769	0.835918
CUUC112139	271	8.94906	-1.7402	-3.34082	1.43074e-08	8.30318e-07	0.00104786
CUUC112182	829	10.2644	-1.61463	-3.06234	0	0	0
CUUC112215	1734	0.562328	1.34432	2.5391	0.00106496	0.0153931	1
CUUC112216	1762	1.45078	1.31633	2.49032	2.66336e-07	1.18803e-05	0.0195061
CUUC112232	2902	0.289838	-3.09511	-8.54515	4.38732e-05	0.00107072	1
CUUC112234	2120	0.397788	1.60569	3.04342	0.000449153	0.00759361	1
CUUC112242	4123	6.69813	-1.085	-2.12137	5.55112e-16	8.28021e-14	4.06558e-11
CUUC112254	780	1.7613	-1.82458	-3.54203	1.74747e-05	0.000486258	1
CUUC112256	915	1.37887	-1.31147	-2.48194	0.000758671	0.0116658	1
CUUC112257	2057	2.97816	-1.55958	-2.94768	2.64233e-14	3.24701e-12	1.93522e-09
CUUC112292	1453	0.289439	-3.06869	-8.39011	0.00338049	0.0383037	1
CUUC112309	396	6.23043	-1.02968	-2.04157	6.42651e-05	0.0014857	1
CUUC112321	2074	3.508	-2.00483	-4.01341	0	0	0
CUUC112327	1279	0.854919	-1.40888	-2.65531	0.000848987	0.0128389	1
CUUC112355	354	13.4641	-1.19763	-2.29363	8.65696e-09	5.16729e-07	0.000634027
CUUC112398	1088	6.83058	1.09714	2.1393	1.74289e-10	1.32689e-08	1.27647e-05
CUUC112405	331	1.48232	-2.32029	-4.99433	0.00270364	0.0321761	1
CUUC112416	1300	21.6316	-2.29622	-4.9117	0	0	0
CUUC112417	686	20.4147	-8.11855	-277.925	6.66134e-16	9.79658e-14	4.8787e-11
CUUC112449	377	1.71048	-2.39718	-5.26773	0.000570642	0.00923607	1
CUUC112465	202	5.60989	1.34783	2.54528	0.000491834	0.00815887	1
CUUC112472	2706	10.1486	-1.21735	-2.32519	0	0	0
CUUC112489	1216	1.21364	1.00446	2.00619	0.00248088	0.0301472	1
CUUC112705	839	2.1554	-1.63815	-3.11267	1.43941e-06	5.42848e-05	0.105421
CUUC112712	282	2.42975	1.47534	2.78049	0.00251669	0.0304295	1
CUUC112784	1818	2.59087	-1.87801	-3.67567	7.77156e-15	1.00562e-12	5.69181e-10
CUUC112832	407	2.65214	-2.65998	-6.32023	7.03537e-06	0.000219541	0.515263
CUUC112951	281	4.19058	-1.69517	-3.23816	0.000112049	0.00237558	1
CUUC112957	2003	8.74843	-2.20775	-4.61956	0	0	0
CUUC113004	236	3.68501	2.35224	5.10615	8.53358e-06	0.000259548	0.624991
CUUC113036	1076	1.35495	-2.58358	-5.99423	3.32349e-07	1.44628e-05	0.0243409
CUUC113037	1129	1.81284	-1.70146	-3.2523	1.98577e-07	9.10679e-06	0.0145435
CUUC113038	595	3.34559	-2.45146	-5.46969	1.70186e-09	1.12696e-07	0.000124642
CUUC113074	808	12.3009	-1.18471	-2.27317	8.53873e-13	8.84537e-11	6.25368e-08
CUUC113075	1310	8.80703	-1.87698	-3.67304	0	0	0
CUUC113078	1990	11.9756	-1.78139	-3.43756	0	0	0
CUUC113097	499	2.1125	1.10245	2.14718	0.00397541	0.0431149	1
CUUC113118	534	0.945066	-2.36075	-5.13636	0.00224274	0.0279205	1
CUUC113131	545	27.4453	-1.41011	-2.65758	0	0	0
CUUC113132	2055	12.8656	-1.00088	-2.00123	7.57172e-14	8.88694e-12	5.54545e-09
CUUC113197	276	2.19612	1.48965	2.80821	0.00394012	0.0429165	1
CUUC113200	391	10.8634	-1.52643	-2.88073	4.96484e-11	4.07189e-09	3.6362e-06
CUUC113266	266	1.68643	-2.19164	-4.56823	0.00479839	0.049926	1
CUUC113306	1148	1.29439	-1.08312	-2.11861	0.000791221	0.0120826	1
CUUC113311	973	5.28754	-1.75628	-3.37827	1.11022e-14	1.41412e-12	8.13116e-10
CUUC113370	2706	60.0836	-2.07746	-4.22064	0	0	0
CUUC113382	214	2.83238	1.48965	2.80821	0.00394012	0.0429165	1
CUUC113386	264	2.99471	1.51284	2.85372	0.00106445	0.0153917	1
CUUC113398	2778	3.10344	-1.92418	-3.7952	0	0	0
CUUC113597	464	2.87016	-1.25861	-2.39264	0.000834662	0.0126485	1
CUUC113598	1214	0.854503	-2.0935	-4.26784	4.65722e-05	0.0011283	1
CUUC113600	798	1.19456	-2.12242	-4.35423	7.98645e-05	0.00178221	1
CUUC113768	745	2.50263	-1.41003	-2.65743	8.40715e-06	0.000256769	0.615731
CUUC113846	659	0.616898	-3.02005	-8.11196	0.0039607	0.0430046	1
CUUC113889	2489	8.38566	1.15412	2.22548	1.11022e-16	1.791e-14	8.13116e-12
CUUC113922	1324	5.06105	-1.0072	-2.01	2.23707e-08	1.2526e-06	0.00163841
CUUC113929	2120	31.535	-1.47611	-2.78198	0	0	0
CUUC113946	468	0.619418	4.03741	16.4203	0.00437312	0.0465325	1
CUUC113963	409	6.37515	-1.13843	-2.20142	1.0259e-05	0.000303946	0.751355
CUUC113995	245	4.94799	1.30367	2.46856	0.000488118	0.00811745	1
CUUC114060	456	1.67599	2.04257	4.11979	9.1382e-05	0.00199975	1
CUUC114062	1641	97.5399	-1.20593	-2.30686	0	0	0
CUUC114077	1497	3.74969	1.18765	2.27781	3.24711e-10	2.3877e-08	2.37815e-05
CUUC114109	2075	4.65481	-1.15142	-2.22133	4.13514e-12	3.9537e-10	3.02853e-07
CUUC114164	2532	0.531506	-1.54818	-2.92448	0.000111781	0.00237227	1
CUUC114183	3322	41.9331	-1.11446	-2.16515	0	0	0
CUUC114190	1087	0.387907	2.73484	6.65687	0.000756153	0.011632	1
CUUC114264	538	1.17255	-2.10666	-4.30693	0.00111911	0.0159865	1
CUUC114297	634	0.906558	-2.54758	-5.84653	0.000908596	0.0135722	1
CUUC114358	512	0.66913	2.43708	5.41545	0.00332158	0.0377982	1
CUUC114363	433	1.03466	2.25586	4.7762	0.00126143	0.0176036	1
CUUC114368	2628	34.3954	-1.12672	-2.18362	0	0	0
CUUC114404	785	1.37506	-1.15694	-2.22983	0.00387666	0.0424462	1
CUUC114417	2448	51.2236	-1.28208	-2.4319	0	0	0
CUUC114506	253	2.60422	-4.65476	-25.1897	0.000965507	0.0142739	1
CUUC114518	1756	6.57815	-1.17355	-2.25566	1.69309e-13	1.92248e-11	1.24e-08
CUUC114538	1033	2.402	-1.09664	-2.13856	2.62052e-05	0.000689135	1
CUUC114587	1250	12.5718	-1.31215	-2.48311	0	0	0
CUUC114623	489	4.95811	1.13646	2.19841	7.59029e-06	0.000234559	0.555905
CUUC114635	616	11.7427	-1.31902	-2.49497	1.12355e-12	1.15248e-10	8.22874e-08
CUUC114660	1100	0.71873	1.68115	3.20683	0.000428244	0.00729399	1
CUUC114721	281	4.34024	-1.48405	-2.79733	0.000304215	0.00550133	1
CUUC114765	1974	0.404789	-1.45692	-2.74523	0.00285176	0.0335572	1
CUUC114804	355	120.954	-1.02941	-2.04118	4.44089e-16	6.73388e-14	3.25246e-11
CUUC114898	235	18.3732	-1.07196	-2.10229	3.44384e-07	1.49245e-05	0.0252224
CUUC114929	444	1.70495	-1.79074	-3.45992	0.00102393	0.0149297	1
CUUC114953	2566	1.11995	-1.93767	-3.83086	1.08174e-10	8.44626e-09	7.92259e-06
CUUC115021	1053	1.00108	1.84952	3.6038	2.25117e-05	0.000605706	1
CUUC115132	682	31.9013	-1.04686	-2.06603	3.71925e-14	4.53235e-12	2.72394e-09
CUUC115168	280	54.0212	-1.1664	-2.24451	6.43929e-15	8.40655e-13	4.71607e-10
CUUC115176	711	14.6494	-1.23642	-2.35614	6.38378e-14	7.57766e-12	4.67542e-09
CUUC115189	393	14.6605	-2.16856	-4.49574	0	0	0
CUUC115364	491	5.88148	-2.57474	-5.95763	4.73177e-13	5.0444e-11	3.4655e-08
CUUC115367	1851	0.569496	1.40032	2.6396	0.000490297	0.00814444	1
CUUC115442	646	0.693511	1.85041	3.60602	0.00371183	0.0410713	1
CUUC115481	306	2.01573	-2.64907	-6.27263	0.000540885	0.00883108	1
CUUC115508	1691	6.96364	-1.02238	-2.03127	4.7605e-11	3.91178e-09	3.48654e-06
CUUC115531	879	3.04611	-1.88287	-3.68809	6.75649e-10	4.74438e-08	4.94839e-05
CUUC115552	1105	2.8037	-1.87138	-3.65883	5.92847e-11	4.79774e-09	4.34195e-06
CUUC115560	1151	3.03267	-3.08141	-8.4644	3.33067e-16	5.14631e-14	2.43935e-11
CUUC115683	3246	0.405957	-4.71106	-26.1922	4.24769e-06	0.000141151	0.311097
CUUC115700	352	7.52697	-1.4537	-2.7391	1.32425e-07	6.28969e-06	0.0096987
CUUC115734	279	13.6668	-1.44346	-2.71973	1.25288e-09	8.47276e-08	9.176e-05
CUUC115744	420	1.44316	1.83305	3.56289	0.000929453	0.0138358	1
CUUC115781	436	3.08664	-1.62582	-3.08617	6.80097e-05	0.00155947	1
CUUC115931	336	16.939	-1.42033	-2.67647	3.64597e-12	3.52418e-10	2.67027e-07
CUUC115993	2994	55.1609	-1.03293	-2.04618	0	0	0
CUUC115994	244	5.2282	-1.32738	-2.50947	0.000646879	0.0102658	1
CUUC116034	550	1.05414	1.90456	3.74395	0.000897374	0.013432	1
CUUC116050	1108	1.18929	-1.12351	-2.17876	0.00222604	0.0277787	1
CUUC116062	576	7.09163	1.04861	2.06854	3.69756e-07	1.58924e-05	0.0270806
CUUC116122	1415	0.326933	-2.23581	-4.71026	0.00395451	0.042971	1
CUUC116165	1870	4.24192	1.09893	2.14196	7.63464e-11	6.06457e-09	5.59153e-06
CUUC116212	201	4.60308	-2.24766	-4.74911	6.85417e-05	0.00156873	1
CUUC116215	318	9.4779	-2.43556	-5.40975	4.1489e-13	4.46199e-11	3.03862e-08
CUUC116264	4620	23.2306	-1.19429	-2.28831	0	0	0
CUUC116285	3568	35.6512	-1.0849	-2.12123	0	0	0
CUUC116502	210	8.408	1.06705	2.09515	0.000190219	0.00372897	1
CUUC116538	2867	6.28313	-3.08215	-8.46877	0	0	0
CUUC116558	1184	8.98651	-1.47896	-2.78749	0	0	0
CUUC116595	2227	6.55287	-1.8548	-3.61701	0	0	0
CUUC116645	498	21.5063	-1.01108	-2.01542	1.88348e-10	1.428e-08	1.37944e-05
CUUC116791	293	5.7892	-1.17785	-2.26239	0.000157388	0.00317372	1
CUUC116830	1007	0.706596	1.443	2.71886	0.0025106	0.0304225	1
CUUC116865	586	1.07932	1.55083	2.92985	0.0025064	0.0303766	1
CUUC116873	2597	60.6892	-1.20438	-2.30439	0	0	0
CUUC116875	843	55.7746	-1.15043	-2.2198	0	0	0
CUUC116882	222	35.1093	-1.26761	-2.40763	1.71263e-12	1.71354e-10	1.25431e-07
CUUC116982	417	12.3235	1.14323	2.20874	3.31964e-09	2.11415e-07	0.000243127
CUUC116984	396	7.04464	-3.51868	-11.4612	2.13496e-13	2.39819e-11	1.56362e-08
CUUC117008	641	8.83536	-1.11802	-2.17049	7.47044e-09	4.50311e-07	0.000547127
CUUC117012	657	1.23755	-2.06174	-4.17488	0.00028626	0.0052479	1
CUUC117037	789	3.37581	-1.73818	-3.33614	3.6853e-09	2.33081e-07	0.000269908
CUUC117085	564	0.795375	-2.19164	-4.56823	0.00479839	0.049926	1
CUUC117102	628	2.12063	-1.61074	-3.05408	8.02994e-05	0.00179027	1
CUUC117103	444	4.38867	-1.47361	-2.77716	2.99521e-06	0.000103393	0.219366
CUUC117121	319	1.45019	-2.64067	-6.2362	0.00256688	0.0308544	1
CUUC117134	2116	6.49911	-1.01875	-2.02616	1.14933e-11	1.03537e-09	8.41754e-07
CUUC117198	2147	55.2512	-1.59046	-3.01146	0	0	0
CUUC117199	1651	23.1292	-1.00283	-2.00393	4.996e-15	6.59283e-13	3.65902e-10
CUUC117257	221	1.5502	3.38161	10.4223	0.00162238	0.0215061	1
CUUC117278	3332	89.0333	-1.18918	-2.28023	0	0	0
CUUC117279	1092	10.6037	-1.31245	-2.48363	5.55112e-16	8.28021e-14	4.06558e-11
CUUC117292	881	2.49818	-2.33453	-5.04385	5.30233e-10	3.75932e-08	3.88337e-05
CUUC117416	263	1.60325	3.13115	8.76135	0.000533078	0.00871864	1
CUUC117472	526	8.18189	-1.22856	-2.34333	1.52697e-08	8.79195e-07	0.00111834
CUUC117634	318	4.22649	1.13181	2.19133	0.00121905	0.0171301	1
CUUC117667	313	3.76215	-1.21212	-2.31678	0.00196414	0.0250831	1
CUUC117745	570	3.24638	-1.73245	-3.32292	5.06055e-07	2.12152e-05	0.037063
CUUC117785	1367	5.02491	-1.62747	-3.0897	3.33067e-16	5.14631e-14	2.43935e-11
CUUC117816	1051	1.05372	-2.05126	-4.14467	3.27572e-05	0.0008368	1
CUUC117860	1579	0.674733	-1.37148	-2.58736	0.00118942	0.016791	1
CUUC117878	823	0.95387	-2.42114	-5.35594	0.000152907	0.00310215	1
CUUC117948	809	9.11461	-2.79236	-6.92763	0	0	0
CUUC118023	528	2.04436	-1.30825	-2.4764	0.00160471	0.021357	1
CUUC118040	734	2.13906	-1.16243	-2.23835	0.000294761	0.00537149	1
CUUC118043	316	5.98891	-1.3356	-2.5238	1.52499e-05	0.00043173	1
CUUC118072	411	2.38758	-1.4327	-2.69951	0.00126528	0.0176342	1
CUUC118120	212	4.47511	1.19455	2.28873	0.00319793	0.0367106	1
CUUC118152	1755	29.2111	-1.44799	-2.72828	0	0	0
CUUC118153	1755	44.8272	-1.28689	-2.44002	0	0	0
CUUC118154	559	36.6136	-1.51244	-2.85293	0	0	0
CUUC118180	448	2.05886	1.20812	2.31036	0.00327296	0.0374252	1
CUUC118187	1058	1.12089	1.68462	3.21456	2.87611e-05	0.000746697	1
CUUC118290	282	1.12142	3.26693	9.62595	0.00246415	0.0299887	1
CUUC118297	329	0.961219	2.71871	6.58284	0.00337312	0.0382598	1
CUUC118301	1132	8.09901	-1.32003	-2.49671	2.22045e-14	2.75166e-12	1.62623e-09
CUUC118324	225	29.4076	-1.10874	-2.15658	1.62668e-09	1.07816e-07	0.000119136
CUUC118347	2433	0.747384	1.10943	2.15761	9.56517e-05	0.00207507	1
CUUC118375	283	3.46747	-2.33234	-5.03623	3.42839e-05	0.000869732	1
CUUC118396	2055	35.9773	-1.65506	-3.14936	0	0	0
CUUC118397	1495	86.427	-1.77243	-3.41629	0	0	0
CUUC118398	1234	139.083	-1.76699	-3.40344	0	0	0
CUUC118409	4284	1.83248	-1.19435	-2.28841	1.5514e-11	1.37558e-09	1.13623e-06
CUUC118423	1738	14.9138	-1.50154	-2.83146	0	0	0
CUUC118464	532	1.78331	1.69786	3.2442	0.000126402	0.00262551	1
CUUC118473	419	11.3754	-1.06943	-2.09861	1.39742e-07	6.60719e-06	0.0102345
CUUC118527	477	9.78648	-1.1345	-2.19543	4.29136e-08	2.27915e-06	0.00314295
CUUC118533	979	14.1862	1.13955	2.20313	1.57652e-14	1.98389e-12	1.15463e-09
CUUC118594	306	4.73673	1.00877	2.0122	0.00255308	0.0307542	1
CUUC118598	1448	1.20048	-1.21313	-2.31841	9.59269e-05	0.00207919	1
CUUC118617	570	11.7804	-1.01021	-2.01421	2.02196e-08	1.14264e-06	0.00148086
CUUC118618	571	2.89699	-1.92304	-3.79222	4.70376e-07	1.97988e-05	0.0344499
CUUC118635	407	1.13663	-2.23581	-4.71026	0.00395451	0.042971	1
CUUC118759	421	4.19401	2.19944	4.59302	6.49102e-09	3.94519e-07	0.000475396
CUUC118773	257	3.2728	-1.30981	-2.47908	0.004467	0.0472833	1
CUUC118781	505	2.22075	-3.50916	-11.3858	3.04224e-06	0.000104754	0.222811
CUUC118782	707	6.38465	-2.41406	-5.32973	0	0	0
CUUC118785	306	13.3771	-2.81573	-7.04076	0	0	0
CUUC118828	315	1.58957	2.41555	5.33525	0.00046734	0.00784329	1
CUUC118832	311	2.20318	1.47534	2.78049	0.00251669	0.0304295	1
CUUC118865	644	2.00264	-4.11527	-17.3309	1.38377e-06	5.25107e-05	0.101346
CUUC118890	530	0.745852	2.07627	4.21715	0.0034991	0.0392872	1
CUUC118984	2567	20.8502	-1.1124	-2.16206	0	0	0
CUUC118987	1487	3.37499	-1.52808	-2.88402	2.61269e-12	2.56502e-10	1.91351e-07
CUUC119063	466	1.26347	-1.78805	-3.45347	0.00341264	0.0385826	1
CUUC119139	366	2.0683	-1.50374	-2.83577	0.00296106	0.0345987	1
CUUC119190	376	1.2616	2.9039	7.48449	0.000299142	0.00542457	1
CUUC119301	309	4.26452	-1.06711	-2.09524	0.00328603	0.0375219	1
CUUC119308	265	2.5392	-1.78956	-3.45709	0.00185218	0.0239498	1
CUUC119351	436	17.71	1.17151	2.25247	8.31968e-12	7.66446e-10	6.09325e-07
CUUC119360	704	0.856242	-2.30024	-4.9254	0.00098342	0.0144628	1
CUUC119362	459	2.53493	-1.99778	-3.99386	2.76457e-05	0.000722866	1
CUUC119404	1821	10.0616	-1.24518	-2.37047	0	0	0
CUUC119494	1280	0.432361	2.81473	7.0359	0.00011333	0.00239682	1
CUUC119512	653	1.73537	1.34783	2.54528	0.000491834	0.00815887	1
CUUC119564	845	1.06037	1.34211	2.53521	0.00159761	0.0212937	1
CUUC119620	1929	0.879334	-1.48722	-2.80349	9.81462e-06	0.000293393	0.718813
CUUC119629	582	1.44899	2.30796	4.95182	1.34716e-05	0.000386616	0.986643
CUUC119741	429	2.84291	-3.31416	-9.94629	1.11065e-06	4.30167e-05	0.0813431
CUUC119776	635	6.73328	-1.09216	-2.13193	2.53093e-07	1.13446e-05	0.0185363
CUUC119814	487	2.43512	1.22785	2.34218	0.000982129	0.0144467	1
CUUC119905	381	49.2302	-1.20862	-2.31116	0	0	0
CUUC119907	323	14.1053	-1.72521	-3.30627	2.90212e-13	3.20103e-11	2.12549e-08
CUUC119992	490	5.52156	-2.48077	-5.58196	3.64742e-12	3.52418e-10	2.67133e-07
CUUC120202	361	2.48527	-2.39381	-5.25543	6.02277e-05	0.00139899	1
CUUC120222	356	1.1104	2.07627	4.21715	0.0034991	0.0392872	1
CUUC120290	433	41.9259	-4.50601	-22.7218	0	0	0
CUUC120291	837	71.4658	-4.86347	-29.1105	0	0	0
CUUC120311	212	8.53011	-1.63815	-3.11267	1.43941e-06	5.42848e-05	0.105421
CUUC120313	1753	5.14197	-1.17723	-2.26142	4.19065e-12	3.99888e-10	3.06919e-07
CUUC120373	477	0.940443	-2.19164	-4.56823	0.00479839	0.049926	1
CUUC120433	1020	86.8871	-1.42564	-2.68634	0	0	0
CUUC120450	1008	9.65161	-1.80782	-3.50114	0	0	0
CUUC120486	902	95.021	-1.65739	-3.15445	0	0	0
CUUC120488	908	4.06042	-1.23079	-2.34696	8.72405e-08	4.31134e-06	0.00638941
CUUC120493	714	12.487	-1.60863	-3.04961	0	0	0
CUUC120509	572	1.12736	-3.68264	-12.8406	0.000376234	0.00655448	1
CUUC120530	754	1.35723	-4.34702	-20.3509	2.32931e-05	0.000624665	1
CUUC120534	277	4.85839	-1.98641	-3.9625	8.59766e-06	0.000261063	0.629684
CUUC120553	606	14.8281	-1.46208	-2.75505	2.22045e-16	3.49727e-14	1.62623e-11
CUUC120568	1367	9.04484	-2.65878	-6.31498	0	0	0
CUUC120584	419	1.19502	1.84338	3.5885	0.00231374	0.0286146	1
CUUC120597	365	1.42105	-3.36978	-10.3372	0.0012052	0.016968	1
CUUC120615	409	4.5243	-2.44518	-5.44592	5.88372e-09	3.60902e-07	0.000430917
CUUC120621	209	10.5918	1.17486	2.25771	9.23993e-06	0.000278144	0.676723
CUUC120625	651	9.28105	-1.30791	-2.47583	2.52062e-11	2.16421e-09	1.84607e-06
CUUC120635	340	2.43262	-1.7675	-3.40464	0.000692071	0.0108397	1
CUUC120641	905	2.44742	-2.92518	-7.59568	5.1091e-11	4.18084e-09	3.74186e-06
CUUC120706	739	0.79672	-2.98707	-7.92861	0.000579392	0.00933644	1
CUUC120754	946	1.67451	-1.27801	-2.42505	0.00010253	0.00220082	1
CUUC120815	205	6.15445	-1.31147	-2.48194	0.000758671	0.0116658	1
CUUC120852	735	3.90992	-3.5615	-11.8064	1.05138e-13	1.21454e-11	7.70021e-09
CUUC120876	411	3.39837	1.18721	2.27712	0.000639753	0.0101682	1
CUUC120880	743	1.96221	-1.05568	-2.0787	0.00109487	0.0156921	1
CUUC120892	248	1.38143	2.83339	7.12746	0.00207826	0.0262747	1
CUUC120896	270	5.86699	-1.78303	-3.44148	1.95786e-06	7.10917e-05	0.143392
CUUC120939	308	3.00396	-1.34801	-2.54561	0.00253184	0.0305585	1
CUUC120996	640	0.658836	2.42427	5.36758	0.00122631	0.0171958	1
CUUC121065	292	18.4353	-1.33999	-2.5315	6.39458e-11	5.15218e-09	4.68333e-06
CUUC121106	742	2.81503	-1.1848	-2.27332	3.36318e-05	0.000855264	1
CUUC121206	218	2.05508	2.25586	4.7762	0.00126143	0.0176036	1
CUUC121218	566	0.842099	-3.24834	-9.50274	0.00184622	0.023898	1
CUUC121257	325	11.0854	-2.89364	-7.43141	2.22045e-16	3.49727e-14	1.62623e-11
CUUC121399	340	1.44308	-3.28997	-9.7809	0.00159767	0.0212937	1
CUUC121482	429	1.60118	-2.22909	-4.68839	0.000532819	0.0087183	1
CUUC121484	415	2.22258	1.81634	3.52186	7.5234e-05	0.00170169	1
CUUC121509	235	1.23356	4.03741	16.4203	0.00437312	0.0465325	1
CUUC121519	388	0.815054	3.26693	9.62595	0.00246415	0.0299887	1
CUUC121594	952	0.692054	1.41895	2.6739	0.00389359	0.0425489	1
CUUC121629	803	0.492281	2.07627	4.21715	0.0034991	0.0392872	1
CUUC121644	304	19.4183	1.26924	2.41035	1.41599e-11	1.26316e-09	1.03706e-06
CUUC121738	1251	2.44287	-1.1244	-2.1801	3.2628e-06	0.00011125	0.238964
CUUC121741	336	4.79799	-1.15175	-2.22183	0.000275392	0.00508558	1
CUUC121751	511	1.18616	1.48965	2.80821	0.00394012	0.0429165	1
CUUC121786	503	1.25414	-2.36559	-5.15362	0.000683061	0.010733	1
CUUC121811	1204	2.08414	-1.05404	-2.07634	4.18098e-05	0.00102997	1
CUUC121850	302	1.22168	2.23274	4.70025	0.00339157	0.0383978	1
CUUC121923	533	0.815334	-3.11574	-8.66827	0.00289391	0.0339931	1
CUUC121944	235	6.20392	-1.15845	-2.23218	0.000473072	0.00791216	1
CUUC121977	215	1.47089	2.71871	6.58284	0.00337312	0.0382598	1
CUUC122017	527	1.33003	-2.51707	-5.72418	0.000282321	0.0051926	1
CUUC122061	270	4.19703	1.50444	2.83714	0.000151943	0.00308687	1
CUUC122082	277	1.42708	2.33168	5.03392	0.00203016	0.0257636	1
CUUC122103	347	29.1277	-1.47022	-2.77064	0	0	0
CUUC122105	414	7.06577	1.02318	2.0324	1.03731e-05	0.000306832	0.759716
CUUC122170	375	1.54607	2.40924	5.31194	0.000183086	0.00360748	1
CUUC122274	557	6.71847	1.23266	2.34999	1.62743e-08	9.34099e-07	0.00119191
CUUC122282	595	1.10729	1.60951	3.05148	0.00159034	0.0212258	1
CUUC122328	405	1.04112	1.95193	3.86892	0.00361075	0.0401896	1
CUUC122345	346	3.3513	1.23967	2.36144	0.000994985	0.014605	1
CUUC122347	276	1.05032	4.03741	16.4203	0.00437312	0.0465325	1
CUUC122614	304	3.50462	-2.28252	-4.86527	1.98941e-05	0.000543464	1
CUUC122683	644	0.695665	1.85041	3.60602	0.00371184	0.0410713	1
CUUC122734	239	2.20531	2.2723	4.83094	0.000484148	0.00806242	1
CUUC122817	357	1.33509	-4.18954	-18.2465	0.00309569	0.0358232	1
CUUC122859	226	2.9152	3.3759	10.3812	1.6141e-05	0.000453626	1
CUUC122904	655	1.44843	1.19455	2.28873	0.00319793	0.0367106	1
CUUC123001	318	1.74032	2.34239	5.07144	0.000296848	0.00540012	1
CUUC123312	544	0.532882	3.14234	8.82955	0.0038157	0.0419543	1
CUUC123315	545	2.17597	1.80927	3.50465	1.14067e-05	0.000334701	0.835413
CUUC123339	359	1.601	-4.45846	-21.9851	0.00159893	0.0212994	1
CUUC123347	220	1.91661	2.16886	4.49667	0.00209421	0.0264238	1
CUUC123367	223	1.41812	3.26693	9.62595	0.00246415	0.0299887	1
CUUC123548	294	4.86355	-2.17996	-4.53142	1.88862e-06	6.90223e-05	0.138321
CUUC123555	825	4.80876	-1.13027	-2.189	2.53959e-07	1.1376e-05	0.0185997
CUUC123570	419	1.20445	-3.33042	-10.0591	0.00138599	0.0190055	1
CUUC123627	445	1.36209	1.48965	2.80821	0.00394012	0.0429165	1
CUUC123686	207	2.80085	2.22071	4.66122	0.000310023	0.00558292	1
CUUC123848	492	1.01771	1.84338	3.5885	0.00231374	0.0286146	1
CUUC123857	428	1.21188	-2.08431	-4.24073	0.00305322	0.0354157	1
CUUC124102	458	1.49605	1.47534	2.78049	0.00251669	0.0304295	1
CUUC124209	281	12.023	-1.06118	-2.08664	3.76141e-06	0.000126368	0.275482
CUUC124270	422	1.31143	1.70232	3.25424	0.00242214	0.0296598	1
CUUC124302	474	2.27952	1.23061	2.34667	0.00146141	0.0198797	1
CUUC124379	464	1.24952	1.64539	3.12833	0.0024604	0.0299887	1
CUUC124550	261	12.2175	1.99967	3.99907	4.26326e-14	5.13547e-12	3.12237e-09
CUUC124602	538	3.10074	-1.10816	-2.1557	0.000332094	0.00589772	1
CUUC124639	313	4.63079	1.75262	3.36971	3.19313e-06	0.000109186	0.233861
CUUC124730	585	0.675729	2.07627	4.21715	0.0034991	0.0392872	1
CUUC125151	733	0.611994	-2.59649	-6.04815	0.00306503	0.0355133	1
CUUC125266	228	2.15196	-2.0045	-4.01251	0.00451448	0.0476352	1
CUUC125274	289	2.3709	1.88553	3.69488	0.000373291	0.00651547	1
CUUC125452	349	0.981646	2.43708	5.41545	0.00332158	0.0377982	1
CUUC125497	437	0.723664	4.162	17.9014	0.00318503	0.0366141	1
CUUC125508	225	3.16241	2.51511	5.71643	2.88938e-05	0.000749346	1
CUUC125521	210	2.88633	1.83305	3.56289	0.000929453	0.0138358	1
CUUC125558	522	0.858253	2.25586	4.7762	0.00126143	0.0176036	1
CUUC125581	467	1.41078	2.59298	6.03345	4.45603e-05	0.00108568	1
CUUC125635	246	5.57064	1.12429	2.17995	0.00119517	0.0168657	1
CUUC125811	522	8.8354	-1.76834	-3.40662	9.81437e-14	1.13914e-11	7.18795e-09
CUUC125885	279	3.21153	1.6156	3.0644	0.000298514	0.005421	1
CUUC125954	295	3.03734	2.0518	4.14622	2.59207e-05	0.000683126	1
CUUC125958	565	1.21272	1.47534	2.78049	0.00251669	0.0304295	1
CUUC125963	205	3.47094	1.62175	3.07747	0.0010264	0.0149597	1
CUUC125972	202	2.87018	2.22071	4.66122	0.000310023	0.00558292	1
CUUC126030	335	2.46893	-1.7675	-3.40464	0.000692071	0.0108397	1
CUUC126106	462	3.36808	-1.0079	-2.01098	0.00118329	0.0167271	1
CUUC126147	210	2.33641	-2.72515	-6.61229	0.00181416	0.0235538	1
CUUC126242	377	3.42525	1.03871	2.05439	0.0030417	0.0353044	1
CUUC126390	202	2.08195	-2.50387	-5.67206	0.00440536	0.0467533	1
CUUC126473	250	13.9063	-1.95758	-3.88411	2.04969e-12	2.03687e-10	1.50118e-07
CUUC126567	228	13.6391	1.08102	2.11553	2.26805e-06	8.08694e-05	0.16611
CUUC126758	641	1.23339	1.2923	2.44919	0.00363112	0.0403734	1
CUUC126775	238	3.8755	2.31314	4.96962	5.7991e-06	0.000186052	0.42472
CUUC126874	326	1.13174	2.93962	7.67209	0.00130102	0.0180363	1
CUUC127050	427	3.11886	-5.66751	-50.8264	5.31933e-05	0.00126169	1
CUUC127466	527	2.31425	-1.07075	-2.10052	0.00423781	0.045416	1
CUUC127566	397	1.0621	2.73484	6.65687	0.000756153	0.011632	1
CUUC127745	319	1.23919	3.03856	8.21672	0.000826862	0.012551	1
CUUC128048	491	1.91291	-1.57483	-2.979	0.000784615	0.0119942	1
CUUC128202	246	3.24818	-1.71789	-3.28955	0.00100181	0.0146891	1
CUUC128584	245	1.8882	-2.23581	-4.71026	0.00395451	0.042971	1
CUUC128848	262	1.81054	2.33792	5.05572	0.000765051	0.0117417	1
CUUC128867	296	1.69161	1.84338	3.5885	0.00231374	0.0286146	1
CUUC129020	217	2.26104	-2.72515	-6.61229	0.00181416	0.0235538	1
CUUC129295	219	2.11237	-2.64067	-6.2362	0.00256688	0.0308544	1
CUUC129550	206	5.88475	1.17502	2.25795	0.0013411	0.0184939	1
CUUC129904	432	1.22007	3.45152	10.9399	0.000104635	0.00223944	1
CUUC129992	353	2.0157	1.52961	2.88707	0.00162159	0.0215061	1
CUUC130087	243	1.3014	3.26693	9.62595	0.00246415	0.0299887	1
CUUC130704	334	2.09857	-1.52943	-2.88672	0.00370582	0.0410419	1
CUUC130959	307	1.0301	4.162	17.9014	0.00318503	0.0366141	1
CUUC131187	238	2.59165	-3.61875	-12.2843	0.000480875	0.00801703	1
CUUC131193	292	2.40042	-1.84826	-3.60065	0.00126641	0.0176365	1
CUUC131890	456	2.3695	3.77707	13.7092	5.60202e-08	2.90571e-06	0.00410286
CUUC132483	220	15.4203	-1.25034	-2.37898	1.56299e-07	7.30514e-06	0.0114472
CUUC60396	550	2.52333	-2.13696	-4.39835	3.09909e-06	0.000106411	0.226974
CUUC60444	572	1.61253	1.65732	3.1543	0.00019435	0.00379542	1
CUUC60484	876	14.5146	-1.00659	-2.00915	4.04945e-11	3.35875e-09	2.96578e-06
CUUC60494	1023	0.575539	-1.78805	-3.45347	0.00341264	0.0385826	1
CUUC60500	876	0.782179	1.38873	2.61848	0.00385491	0.0422903	1
CUUC60504	632	5.70055	-1.46461	-2.75988	1.97242e-09	1.29096e-07	0.000144458
CUUC60515	840	3.90515	-1.10738	-2.15453	2.28281e-06	8.12393e-05	0.16719
CUUC60565	1228	56.5077	-6.35567	-81.8934	0	0	0
CUUC60573	1148	3.90759	-1.65317	-3.14524	1.59261e-12	1.60222e-10	1.16642e-07
CUUC60589	1079	21.2161	-1.96934	-3.9159	0	0	0
CUUC60616	2870	0.190495	-2.15994	-4.46895	0.00207895	0.0262771	1
CUUC60621	718	9.29359	-1.22688	-2.3406	5.47399e-11	4.45455e-09	4.00909e-06
CUUC60648	733	7.34392	-3.88563	-14.7806	0	0	0
CUUC60662	1753	1.89525	-1.97215	-3.92353	4.36173e-12	4.15408e-10	3.19449e-07
CUUC60667	679	2.05704	1.92027	3.78494	1.09435e-06	4.24292e-05	0.0801487
CUUC60692	1401	5.31321	-1.00068	-2.00095	9.69237e-09	5.75251e-07	0.000709859
CUUC60702	2033	42.2554	-1.3116	-2.48217	0	0	0
CUUC60709	1354	200.938	-1.24288	-2.3667	0	0	0
CUUC60717	897	7.04831	-2.00848	-4.02359	0	0	0
CUUC60724	1885	4.78934	-1.24198	-2.36523	4.3987e-13	4.7237e-11	3.22157e-08
CUUC60732	967	2.17453	-1.19444	-2.28856	2.87062e-05	0.000746066	1
CUUC60756	786	8.01332	1.43664	2.7069	2.23155e-14	2.76075e-12	1.63436e-09
CUUC60760	2340	1.28203	-1.12275	-2.17762	3.93103e-06	0.000131523	0.287905
CUUC60769	1257	4.26019	-1.19211	-2.28487	2.39374e-09	1.54599e-07	0.000175315
CUUC60804	1402	6.07934	-1.01166	-2.01623	1.83567e-09	1.21011e-07	0.000134443
CUUC60811	764	9.24779	-1.47758	-2.78481	1.4988e-14	1.88934e-12	1.09771e-09
CUUC60847	982	1.22769	-2.04891	-4.13793	1.65041e-05	0.000462234	1
CUUC60880	1990	1.02849	-1.15549	-2.2276	5.39811e-05	0.00127649	1
CUUC60881	1904	9.4673	1.14433	2.21044	5.55112e-16	8.28021e-14	4.06558e-11
CUUC60884	1065	9.31933	-1.02438	-2.03408	2.56609e-10	1.908e-08	1.87938e-05
CUUC60885	765	3.31679	-1.58356	-2.99709	4.50719e-08	2.38858e-06	0.00330102
CUUC60902	956	9.20879	-2.22326	-4.66947	0	0	0
CUUC60904	1672	1.67685	-1.43113	-2.69658	9.08392e-08	4.47109e-06	0.00665297
CUUC60911	915	37.2141	-1.07762	-2.11056	1.11022e-16	1.791e-14	8.13116e-12
CUUC60918	1801	0.443672	-4.93219	-30.5307	0.000458498	0.00772307	1
CUUC60937	2110	15.4602	-1.34682	-2.54352	0	0	0
CUUC60956	732	1.80019	-1.5955	-3.02199	9.4821e-05	0.00205919	1
CUUC60970	809	25.0738	-1.42848	-2.69163	0	0	0
CUUC60972	890	6.20593	-1.76996	-3.41045	1.55431e-15	2.21041e-13	1.13836e-10
CUUC60984	1063	6.33007	-1.08827	-2.12619	2.36116e-09	1.52899e-07	0.000172929
CUUC60998	1855	2.24447	-1.12502	-2.18104	1.72565e-07	8.02955e-06	0.0126385
CUUC61008	1131	4.20182	-1.4696	-2.76945	2.41744e-11	2.08541e-09	1.77051e-06
CUUC61010	1607	7.75509	-1.24282	-2.3666	3.33067e-15	4.51731e-13	2.43935e-10
CUUC61032	1078	1.13136	-1.26265	-2.39936	0.00122225	0.0171586	1
CUUC61043	1650	0.586227	-1.85643	-3.62111	0.000191509	0.00375125	1
CUUC61049	1112	34.5797	-5.54575	-46.7131	0	0	0
CUUC61060	1080	12.8632	-2.61233	-6.1149	0	0	0
CUUC61083	566	32.3218	-5.38842	-41.8867	0	0	0
CUUC61098	2078	25.5611	-1.21558	-2.32234	0	0	0
CUUC61101	843	0.548766	-2.23581	-4.71026	0.00395451	0.042971	1
CUUC61129	1508	7.818	-1.07922	-2.1129	5.33629e-12	5.00415e-10	3.90824e-07
CUUC61135	1111	2.72785	1.1692	2.24887	5.76097e-07	2.38377e-05	0.0421927
CUUC61136	938	1.37667	1.22554	2.33843	0.000671147	0.0105799	1
CUUC61142	1234	8.50878	-1.16385	-2.24054	8.80407e-13	9.10736e-11	6.44801e-08
CUUC61148	2017	0.938272	-1.00522	-2.00725	0.000435244	0.00739258	1
CUUC61152	1764	0.791798	1.29921	2.46094	0.000239475	0.00452285	1
CUUC61153	1332	6.08309	-2.12219	-4.35355	0	0	0
CUUC61169	966	1.20449	-2.12237	-4.35409	1.64307e-05	0.000460885	1
CUUC61177	1271	1.67648	-1.93575	-3.82577	1.48694e-08	8.59527e-07	0.00108902
CUUC61199	1618	12.7622	-1.12127	-2.17538	1.44329e-15	2.06053e-13	1.05705e-10
CUUC61215	1412	3.22663	-3.96493	-15.6158	0	0	0
CUUC61217	560	2.00264	-1.8301	-3.55561	7.88492e-05	0.00176709	1
CUUC61233	916	1.72935	-4.00656	-16.0729	8.06575e-08	4.02403e-06	0.00590727
CUUC61239	1529	12.7899	-1.563	-2.95468	0	0	0
CUUC61252	1055	3.69397	-1.52547	-2.8788	2.06975e-10	1.56114e-08	1.51586e-05
CUUC61253	1794	30.6703	-1.62616	-3.08691	0	0	0
CUUC61276	1815	23.7349	-1.55028	-2.92873	0	0	0
CUUC61288	647	2.40502	-1.14951	-2.21839	0.000347915	0.00613702	1
CUUC61313	2550	0.45079	-1.11058	-2.15932	0.00406933	0.0439837	1
CUUC61324	2204	4.97389	-1.30235	-2.46631	2.22045e-15	3.0917e-13	1.62623e-10
CUUC61328	1402	8.54907	-1.70658	-3.26385	0	0	0
CUUC61329	2182	277.112	-1.20676	-2.30819	0	0	0
CUUC61362	1450	72.2677	-3.40338	-10.5808	0	0	0
CUUC61378	2520	5.41269	-1.8556	-3.61903	0	0	0
CUUC61416	2269	1.58781	-1.09074	-2.12983	1.30218e-06	4.96464e-05	0.0953707
CUUC61424	1852	12.6484	-1.13372	-2.19424	2.22045e-16	3.49727e-14	1.62623e-11
CUUC61427	1493	5.16421	-1.3522	-2.55301	1.40887e-13	1.61226e-11	1.03184e-08
CUUC61436	1825	37.2623	-2.01006	-4.02799	0	0	0
CUUC61439	1403	4.5063	-1.04311	-2.06066	1.53964e-08	8.85797e-07	0.00112762
CUUC61457	1869	8.45309	-1.15857	-2.23236	5.32907e-15	7.01971e-13	3.90296e-10
CUUC61458	1922	9.139	-1.12255	-2.17732	8.21565e-15	1.05748e-12	6.01706e-10
CUUC61495	1943	25.8797	-1.80937	-3.50489	0	0	0
CUUC61508	3215	3.67576	-1.33438	-2.52167	2.22045e-16	3.49727e-14	1.62623e-11
CUUC61568	1817	24.0636	-1.64458	-3.12657	0	0	0
CUUC61608	2124	0.918151	3.39142	10.4935	1.38556e-12	1.4094e-10	1.01477e-07
CUUC61646	1399	1.14232	-1.79572	-3.47189	1.63207e-06	6.06143e-05	0.119531
CUUC61681	1359	23.4776	-1.64969	-3.13765	0	0	0
CUUC61765	1121	2.96376	-1.70971	-3.27095	1.49713e-10	1.14815e-08	1.09648e-05
CUUC61789	678	2.29506	-1.05358	-2.07567	0.000797055	0.0121489	1
CUUC61809	899	13.4415	-3.64203	-12.4842	0	0	0
CUUC61836	3485	0.643603	-1.28745	-2.44096	5.80437e-06	0.000186124	0.425107
CUUC61896	1446	41.0793	1.52842	2.88469	0	0	0
CUUC61918	1467	1.07026	-2.69033	-6.45461	9.82881e-08	4.79582e-06	0.00719853
CUUC61941	740	16.6668	1.40666	2.65123	0	0	0
CUUC61954	2109	0.186115	-2.96971	-7.8338	0.00465498	0.0488694	1
CUUC61968	2665	30.2305	-1.10113	-2.14522	0	0	0
CUUC61994	1983	82.0678	-1.32427	-2.50407	0	0	0
CUUC61998	2589	2.23083	-1.25724	-2.39037	1.79178e-10	1.36129e-08	1.31228e-05
CUUC62012	6369	8259.51	-1.0347	-2.04869	0	0	0
CUUC62050	3290	13.2558	-1.06014	-2.08514	1.11022e-16	1.791e-14	8.13116e-12
CUUC62056	709	3.79132	1.41042	2.65815	3.05379e-08	1.66287e-06	0.00223656
CUUC62074	1406	5.61337	-2.73542	-6.65952	0	0	0
CUUC62077	459	6.90234	-1.57422	-2.97774	2.3053e-09	1.49546e-07	0.000168838
CUUC62181	1368	1.42439	-1.0473	-2.06665	0.000237894	0.00450211	1
CUUC62182	2011	4.76809	-4.8172	-28.1916	0	0	0
CUUC62241	1866	6.40823	-1.10591	-2.15235	1.5915e-12	1.60222e-10	1.1656e-07
CUUC62242	1733	12.6029	-1.24315	-2.36714	0	0	0
CUUC62244	1880	50.5411	-1.69392	-3.23534	0	0	0
CUUC62254	1517	16.4119	-2.38713	-5.23117	0	0	0
CUUC62278	1670	6.39645	-1.1304	-2.18919	2.46647e-12	2.43125e-10	1.80642e-07
CUUC62309	2256	10.3399	-2.06356	-4.18017	0	0	0
CUUC62326	355	3.26634	1.33229	2.51801	0.000491111	0.00815612	1
CUUC62357	1594	1.33677	-4.11799	-17.3635	4.44525e-10	3.2107e-08	3.25565e-05
CUUC62366	1558	1.16713	1.19011	2.2817	3.62744e-05	0.000912329	1
CUUC62371	1848	1.78265	-1.09083	-2.12997	2.8738e-06	9.9798e-05	0.210474
CUUC62383	1730	3.42764	-2.65173	-6.28421	0	0	0
CUUC62392	893	2.48031	-1.05827	-2.08243	9.35674e-05	0.00203831	1
CUUC62415	1272	0.393644	1.69395	3.23542	0.00386095	0.0423186	1
CUUC62417	1324	60.595	-1.07299	-2.10379	0	0	0
CUUC62438	1455	1.90179	1.07117	2.10113	7.19726e-06	0.000223735	0.52712
CUUC62446	1084	369.524	-1.16632	-2.24438	0	0	0
CUUC62493	1602	49.7997	-1.04946	-2.06975	0	0	0
CUUC62500	1880	17.0981	-2.45307	-5.47579	0	0	0
CUUC62501	2042	2.44397	-1.09046	-2.12942	5.55351e-08	2.88464e-06	0.00406734
CUUC62504	2452	1.11776	1.92678	3.80206	3.99081e-12	3.83262e-10	2.92283e-07
CUUC62593	1558	0.368907	-2.54758	-5.84653	0.000908596	0.0135722	1
CUUC62656	2156	2.15219	-1.75158	-3.36728	1.18794e-13	1.36798e-11	8.70034e-09
CUUC62694	1310	1.4082	1.23877	2.35996	1.78803e-05	0.000496035	1
CUUC62709	1703	1.36645	-2.41486	-5.33269	1.19514e-10	9.27235e-09	8.7531e-06
CUUC62737	2652	15.969	-1.50917	-2.84646	0	0	0
CUUC62766	1523	4.52862	-1.25033	-2.37896	1.75887e-11	1.54458e-09	1.28818e-06
CUUC62783	896	3.0509	-1.20655	-2.30784	2.68176e-06	9.38411e-05	0.196409
CUUC62812	2858	119.083	-1.15806	-2.23157	0	0	0
CUUC62828	2658	19.6986	-2.36425	-5.14886	0	0	0
CUUC62839	1939	20.2577	-1.01998	-2.02789	1.44329e-15	2.06053e-13	1.05705e-10
CUUC62848	1823	1.53796	-1.15746	-2.23064	4.26428e-06	0.000141446	0.312312
CUUC62851	3889	1.41302	-1.06125	-2.08674	4.06767e-08	2.16821e-06	0.00297912
CUUC62859	810	1.34993	-1.24918	-2.37707	0.00214017	0.0268811	1
CUUC62873	658	2.85483	-2.02861	-4.08012	4.51629e-08	2.39168e-06	0.00330769
CUUC62882	1741	1.43325	-1.7341	-3.32671	1.01485e-08	5.99892e-07	0.000743267
CUUC62883	1644	42.8163	1.12822	2.18589	0	0	0
CUUC62906	3155	127.825	1.21787	2.32604	0	0	0
CUUC62939	599	6.08481	-1.35378	-2.55581	1.13756e-08	6.68647e-07	0.000833134
CUUC62953	2149	11.4483	-1.07652	-2.10895	2.44249e-15	3.3752e-13	1.78886e-10
CUUC62954	1399	1.39283	-1.20305	-2.30226	4.66028e-05	0.00112831	1
CUUC62969	2176	46.0754	-1.21362	-2.31919	0	0	0
CUUC63046	1669	1.50005	1.03103	2.04349	2.92447e-05	0.00075791	1
CUUC63060	2120	94.3933	-1.39486	-2.62963	0	0	0
CUUC63077	533	4.15557	-1.87168	-3.6596	1.46455e-08	8.47925e-07	0.00107263
CUUC63121	1272	3.06379	-1.12391	-2.17937	3.41491e-07	1.48254e-05	0.0250105
CUUC63137	2207	1.2132	-1.74575	-3.35369	3.11614e-09	1.99147e-07	0.000228223
CUUC63145	2979	105.819	-1.9018	-3.73679	0	0	0
CUUC63153	2602	5.12897	-1.11549	-2.16669	2.89102e-13	3.1936e-11	2.11735e-08
CUUC63179	2675	26.3181	-1.17611	-2.25967	0	0	0
CUUC63181	1723	4.9386	-1.07676	-2.10929	2.37967e-10	1.7766e-08	1.74284e-05
CUUC63196	2535	7.78067	-1.00465	-2.00646	7.1787e-13	7.5432e-11	5.25761e-08
CUUC63237	3621	0.720087	-1.43064	-2.69566	2.15194e-07	9.8197e-06	0.0157606
CUUC63242	2072	3.85381	5.30988	39.6673	0	0	0
CUUC63246	1469	99.9139	-1.01896	-2.02646	0	0	0
CUUC63268	802	0.996326	-1.34224	-2.53545	0.00469037	0.0491301	1
CUUC63279	1718	2.91304	-2.16943	-4.49845	0	0	0
CUUC63285	1923	1.53088	-1.37339	-2.59078	1.14975e-07	5.54354e-06	0.00842064
CUUC63321	1006	0.822157	-4.0406	-16.4567	8.85365e-05	0.00194608	1
CUUC63338	1306	0.590365	-1.53013	-2.88813	0.00246151	0.0299887	1
CUUC63381	466	200.982	-1.00297	-2.00412	1.11022e-16	1.791e-14	8.13116e-12
CUUC63382	343	374.739	-1.01805	-2.02518	0	0	0
CUUC63472	2246	38.8286	-2.54424	-5.83302	0	0	0
CUUC63494	2758	0.889497	-1.61964	-3.07299	4.60009e-08	2.43429e-06	0.00336906
CUUC63537	1143	9.97115	-1.05557	-2.07854	1.92142e-11	1.67927e-09	1.40723e-06
CUUC63588	1789	2.49183	-1.29841	-2.45957	2.34387e-09	1.51914e-07	0.000171663
CUUC63597	1351	3.27711	1.36834	2.58173	6.70318e-11	5.37716e-09	4.90934e-06
CUUC63647	1106	5.108	-1.15505	-2.22693	3.08391e-09	1.9726e-07	0.000225863
CUUC63650	1110	61.3782	-1.06109	-2.0865	0	0	0
CUUC63683	406	4.38509	-1.2019	-2.30042	9.03638e-05	0.00198267	1
CUUC63684	1644	14.1123	-1.19692	-2.2925	0	0	0
CUUC63725	533	8.25854	-1.04979	-2.07023	4.48435e-07	1.89515e-05	0.032843
CUUC63767	1942	6.14301	-1.62585	-3.08625	0	0	0
CUUC63815	1213	11.3835	-1.176	-2.2595	1.39888e-14	1.76948e-12	1.02453e-09
CUUC63819	1816	0.522425	2.92899	7.6158	5.59837e-07	2.32437e-05	0.0410019
CUUC63831	1174	2.02028	1.16604	2.24395	5.85022e-06	0.00018743	0.428464
CUUC63837	1547	11.8346	-1.82434	-3.54145	0	0	0
CUUC63938	2393	5.85226	-1.05528	-2.07812	2.10321e-12	2.08722e-10	1.54037e-07
CUUC63953	5411	0.823854	-1.66876	-3.1794	1.3316e-12	1.35829e-10	9.75252e-08
CUUC63966	1477	0.392536	1.5314	2.89067	0.00394453	0.0429298	1
CUUC64069	738	1.48163	-2.48812	-5.61046	8.9543e-06	0.000270546	0.655804
CUUC64074	2393	0.550636	1.17698	2.26103	0.000913075	0.0136308	1
CUUC64151	2924	0.517782	-1.96453	-3.90286	3.32419e-06	0.000113185	0.243461
CUUC64152	2582	18.8234	-1.48078	-2.791	0	0	0
CUUC64345	1091	16.704	-1.14999	-2.21912	1.33227e-15	1.90947e-13	9.75739e-11
CUUC64353	1308	13.7827	-1.01631	-2.02274	9.39582e-13	9.69212e-11	6.8814e-08
CUUC64372	1965	2.76802	-1.21459	-2.32074	1.14689e-09	7.82823e-08	8.39969e-05
CUUC64430	2766	3.20306	-1.23322	-2.35091	7.85705e-13	8.22061e-11	5.75442e-08
CUUC64433	794	2.92078	1.11294	2.16286	1.54452e-05	0.000436585	1
CUUC64551	370	3.44779	-1.07679	-2.10934	0.00346378	0.0390323	1
CUUC64587	3496	1.68013	-1.49892	-2.82631	2.85993e-13	3.16403e-11	2.09459e-08
CUUC64617	1969	1.3456	-1.22151	-2.3319	2.91241e-06	0.000100995	0.213302
CUUC64626	1723	1.13092	-1.80691	-3.49892	1.46054e-07	6.86577e-06	0.0106969
CUUC64650	2051	9.02896	-1.00511	-2.00709	1.23301e-12	1.26124e-10	9.03047e-08
CUUC64688	754	0.873787	1.41895	2.6739	0.00389359	0.0425489	1
CUUC64716	2568	73.1439	-1.04169	-2.05863	0	0	0
CUUC64740	1505	3.30668	-3.03875	-8.2178	0	0	0
CUUC64743	1217	7.13019	-1.91827	-3.77971	0	0	0
CUUC64755	1623	10.9781	-1.64403	-3.12538	0	0	0
CUUC64758	1354	8.56225	-1.31419	-2.48663	5.55112e-16	8.28021e-14	4.06558e-11
CUUC64759	2995	103.699	-1.00788	-2.01095	0	0	0
CUUC64884	3599	3.81499	1.22078	2.33073	3.33067e-16	5.14631e-14	2.43935e-11
CUUC64908	3361	12.4961	-1.05839	-2.08261	1.11022e-16	1.791e-14	8.13116e-12
CUUC64967	1341	0.721309	-1.99281	-3.9801	0.000112681	0.00238653	1
CUUC64968	1020	1.2919	-1.30725	-2.47469	0.000629466	0.010033	1
CUUC64971	1176	0.403369	2.33792	5.05572	0.000765051	0.0117417	1
CUUC64982	1414	5.91869	-1.34887	-2.54712	3.86358e-14	4.70041e-12	2.82964e-09
CUUC65000	2399	2.70235	1.20291	2.30204	3.02828e-11	2.55811e-09	2.21788e-06
CUUC65002	505	1.14807	1.64539	3.12833	0.0024604	0.0299887	1
CUUC65013	764	64.2208	-1.11183	-2.16119	0	0	0
CUUC65046	2243	3.62493	-1.85508	-3.61772	0	0	0
CUUC65084	2637	0.469705	1.87189	3.66011	4.949e-06	0.000161452	0.36246
CUUC65119	502	2.36236	1.22785	2.34218	0.000982129	0.0144467	1
CUUC65210	911	4.02099	1.49241	2.81359	7.08563e-11	5.65916e-09	5.18945e-06
CUUC65332	1028	9.06837	-1.23452	-2.35303	3.55049e-13	3.86956e-11	2.60035e-08
CUUC65338	750	2.13081	-1.18793	-2.27826	0.0002113	0.0040682	1
CUUC65358	521	13.0229	-1.44691	-2.72623	7.89369e-14	9.23523e-12	5.78126e-09
CUUC65359	487	25.878	-1.50347	-2.83523	0	0	0
CUUC65378	2926	2.04097	-1.27688	-2.42315	6.74607e-11	5.40564e-09	4.94075e-06
CUUC65413	1686	11.3495	-1.98565	-3.9604	0	0	0
CUUC65444	788	3.91288	1.1617	2.2372	5.58021e-07	2.31814e-05	0.0408689
CUUC65594	2207	12.2146	-1.05553	-2.07848	3.44169e-15	4.65066e-13	2.52066e-10
CUUC65605	1716	7.27944	1.15346	2.22447	3.08642e-14	3.78004e-12	2.26046e-09
CUUC65623	5344	9.60098	-1.21362	-2.31919	0	0	0
CUUC65630	818	0.41882	2.83339	7.12746	0.00207826	0.0262747	1
CUUC65709	2445	1.62755	10.6393	1594.98	0.00292035	0.0342488	1
CUUC65718	1706	0.339845	1.5314	2.89067	0.00394453	0.0429298	1
CUUC65819	800	0.395301	3.26693	9.62595	0.00246415	0.0299887	1
CUUC65830	1515	3.90482	-1.54312	-2.91424	8.11573e-14	9.46478e-12	5.94388e-09
CUUC65861	595	1.63878	1.13149	2.19084	0.00434191	0.0462946	1
CUUC65882	671	2.31722	1.45369	2.73908	2.95332e-05	0.000763496	1
CUUC65976	477	20.5428	-1.09424	-2.13501	2.60432e-11	2.22771e-09	1.90738e-06
CUUC66041	3509	2.01274	1.44901	2.73021	1.66533e-15	2.35914e-13	1.21967e-10
CUUC66122	478	0.82699	2.07627	4.21715	0.0034991	0.0392872	1
CUUC66148	219	7.23328	-1.27801	-2.42505	0.00010253	0.00220082	1
CUUC66387	213	1.36098	3.14234	8.82955	0.0038157	0.0419543	1
CUUC66471	415	1.71456	1.9398	3.83652	0.000233189	0.00442793	1
CUUC66509	303	6.69708	1.46328	2.75735	3.93056e-07	1.67757e-05	0.028787
CUUC66605	393	1.60517	-1.88721	-3.69919	0.00190955	0.0245229	1
CUUC66621	403	1.63483	1.82914	3.55324	0.000598096	0.00958849	1
CUUC66684	208	7.72865	1.8028	3.48897	7.65096e-07	3.07377e-05	0.0560349
CUUC66821	574	1.22112	-1.84826	-3.60065	0.00126641	0.0176365	1
CUUC66822	272	1.25954	2.43708	5.41545	0.00332158	0.0377982	1
CUUC66826	392	1.34456	2.48923	5.61477	0.000287588	0.00526963	1
CUUC66930	502	1.20743	1.96844	3.91346	0.000552834	0.0089875	1
CUUC67014	349	4.4586	-1.30656	-2.47351	9.13414e-05	0.00199975	1
CUUC67021	802	1.34591	-2.87943	-7.35857	5.12566e-06	0.000166547	0.375398
CUUC67036	645	2.89063	-1.26841	-2.40897	3.35341e-05	0.000853371	1
CUUC67037	381	1.65573	-2.36559	-5.15362	0.000683061	0.010733	1
CUUC67097	232	2.77953	-2.71297	-6.55669	0.000386282	0.00670242	1
CUUC67181	629	0.846903	-3.40808	-10.6154	0.00105038	0.0152394	1
CUUC67469	502	2.03854	-1.23145	-2.34803	0.00310456	0.0359004	1
CUUC67475	421	2.89693	-2.47714	-5.56794	3.19332e-06	0.000109186	0.233876
CUUC67590	392	1.85959	-1.58583	-3.00181	0.00254568	0.0306952	1
CUUC67731	359	2.85055	-1.4931	-2.81494	0.000751547	0.0115733	1
CUUC67763	339	0.855126	3.14234	8.82955	0.0038157	0.0419543	1
CUUC67813	747	0.529185	2.33168	5.03392	0.00203016	0.0257636	1
CUUC67833	553	0.760496	-2.50387	-5.67206	0.00440536	0.0467533	1
CUUC67935	748	1.27441	-1.48992	-2.80873	0.00109271	0.0156674	1
CUUC68008	401	2.2024	-1.28107	-2.43019	0.00425166	0.0454864	1
CUUC68045	346	1.29482	3.21816	9.30598	0.000348348	0.00614171	1
CUUC68066	543	1.60159	1.42943	2.6934	0.00107726	0.0155096	1
CUUC68257	573	0.827856	1.93246	3.81706	0.002245	0.0279344	1
CUUC68285	221	1.78869	2.64225	6.24306	0.00122342	0.0171652	1
CUUC68396	1345	2.60595	1.26862	2.40931	1.65943e-08	9.51723e-07	0.00121535
CUUC68425	448	1.05884	3.84843	14.4044	0.000254697	0.00476956	1
CUUC68431	212	1.98894	3.13115	8.76135	0.000533078	0.00871864	1
CUUC68623	489	1.34731	1.51108	2.85024	0.00251558	0.0304295	1
CUUC68654	503	0.62871	4.162	17.9014	0.00318503	0.0366141	1
CUUC68661	320	18.3116	-1.03949	-2.0555	3.62156e-08	1.94886e-06	0.00265239
CUUC68716	1329	0.348089	-3.20548	-9.22459	0.00213887	0.0268786	1
CUUC68789	465	2.89038	1.28316	2.43371	0.000338399	0.00599806	1
CUUC69225	271	1.75878	-2.27867	-4.8523	0.00326624	0.0373658	1
CUUC69330	244	1.72358	-3.06869	-8.39011	0.00338049	0.0383037	1
CUUC69438	237	15.6747	-1.45642	-2.74426	1.45628e-09	9.74033e-08	0.000106657
CUUC69525	394	1.47151	3.19215	9.13973	5.32681e-05	0.00126215	1
CUUC69564	351	1.55761	-4.3866	-20.9169	0.00191422	0.0245637	1
CUUC69565	447	0.766431	2.43708	5.41545	0.00332158	0.0377982	1
CUUC69723	237	2.33511	1.98715	3.96452	0.000863154	0.0130129	1
CUUC69982	323	1.79497	2.40924	5.31194	0.000183086	0.00360748	1
CUUC70111	437	1.219	-2.12262	-4.35484	0.0025173	0.0304295	1
CUUC70227	317	1.16387	2.54331	5.82925	0.00200351	0.0254749	1
CUUC70279	380	3.61529	-2.23702	-4.71422	2.20062e-06	7.87584e-05	0.161171
CUUC70313	283	2.62537	-2.34194	-5.06984	0.000259076	0.00484034	1
CUUC70460	1113	1.86409	-1.77746	-3.42822	8.38344e-08	4.16268e-06	0.00613995
CUUC70463	546	1.06186	1.90456	3.74395	0.000897374	0.013432	1
CUUC70638	347	1.67082	2.05399	4.15253	0.000529018	0.00866579	1
CUUC70665	677	1.20673	1.72832	3.31342	0.000274043	0.00506579	1
CUUC70794	354	2.25721	-2.03672	-4.1031	0.000343673	0.00607098	1
CUUC70887	307	1.20178	2.54331	5.82925	0.00200351	0.0254749	1
CUUC70981	668	0.867927	1.76916	3.40856	0.00150048	0.0203032	1
CUUC71018	324	1.73068	-1.93739	-3.83011	0.00291534	0.034201	1
CUUC71245	1003	2.7394	-1.92012	-3.78455	2.91584e-10	2.14626e-08	2.13553e-05
CUUC71249	216	4.08872	-2.84952	-7.20762	3.3597e-05	0.000854676	1
CUUC71250	205	6.01769	-3.6464	-12.5221	1.17005e-06	4.50779e-05	0.0856931
CUUC71278	455	1.96927	1.22263	2.33371	0.00334754	0.038065	1
CUUC71555	233	1.58347	2.23274	4.70025	0.00339157	0.0383978	1
CUUC71571	680	1.04639	1.82581	3.54506	0.000388476	0.00673092	1
CUUC71608	228	3.00522	1.47534	2.78049	0.00251669	0.0304295	1
CUUC71648	440	0.778624	3.38161	10.4223	0.00162238	0.0215061	1
CUUC71736	211	2.74775	2.40924	5.31194	0.000183086	0.00360748	1
CUUC71998	226	1.28269	4.03741	16.4203	0.00437312	0.0465325	1
CUUC72145	402	30.3385	-1.29331	-2.45089	5.55112e-16	8.28021e-14	4.06558e-11
CUUC72154	1139	1.7353	1.05723	2.08093	0.000104057	0.00222902	1
CUUC72494	251	1.15493	4.03741	16.4203	0.00437312	0.0465325	1
CUUC72581	273	2.31678	1.65646	3.15243	0.00156635	0.0210067	1
CUUC72658	221	1.5502	3.38161	10.4223	0.00162238	0.0215061	1
CUUC72668	455	4.28605	1.31884	2.49465	3.99415e-06	0.000133331	0.292528
CUUC72734	276	1.7187	2.12099	4.34993	0.00130948	0.0181158	1
CUUC72989	203	5.52452	-1.62492	-3.08426	0.000223364	0.00427015	1
CUUC73106	202	2.21786	1.85041	3.60602	0.00371184	0.0410713	1
CUUC73114	258	2.28208	-1.78805	-3.45347	0.00341264	0.0385826	1
CUUC73118	490	1.02187	4.82114	28.2689	0.000516846	0.00850907	1
CUUC73219	445	1.1252	1.84338	3.5885	0.00231374	0.0286146	1
CUUC73240	280	4.556	-2.54188	-5.82346	1.67968e-06	6.20365e-05	0.123018
CUUC73302	284	1.4847	2.16886	4.49667	0.00209421	0.0264238	1
CUUC73347	1126	0.748943	1.45498	2.74154	0.00107544	0.0154955	1
CUUC73499	218	1.32976	3.14234	8.82955	0.0038157	0.0419543	1
CUUC73519	204	1.67938	3.38161	10.4223	0.00162238	0.0215061	1
CUUC73586	201	4.72002	1.24866	2.37621	0.00225458	0.0280345	1
CUUC73712	206	1.91894	2.64225	6.24306	0.00122342	0.0171652	1
CUUC73803	214	3.07882	-1.94972	-3.86301	0.00130318	0.0180559	1
CUUC74001	343	2.61569	-2.39381	-5.25543	6.02277e-05	0.00139899	1
CUUC74218	546	2.38776	-1.1081	-2.15562	0.00258072	0.030975	1
CUUC74243	289	2.47385	-1.87674	-3.67243	0.00104843	0.0152233	1
CUUC74266	562	1.03163	1.64539	3.12833	0.0024604	0.0299887	1
CUUC74279	701	4.41952	-2.90943	-7.5132	1.84297e-14	2.3073e-12	1.34977e-09
CUUC74293	887	0.727001	-2.39718	-5.26773	0.000570642	0.00923607	1
CUUC74303	1661	0.270073	-3.16131	-8.94643	0.00248449	0.030176	1
CUUC74306	1182	15.3468	-2.29487	-4.90709	0	0	0
CUUC74326	304	1.90716	1.76916	3.40856	0.00150048	0.0203032	1
CUUC74361	400	1.19157	-3.24834	-9.50274	0.00184622	0.023898	1
CUUC74375	340	3.42216	-1.67793	-3.19968	0.000133097	0.00274666	1
CUUC74376	732	8.96263	-1.3845	-2.61081	8.4166e-13	8.74042e-11	6.16423e-08
CUUC74412	203	7.25094	-1.34159	-2.5343	0.000102072	0.00219357	1
CUUC74430	565	26.6971	-3.89166	-14.8424	0	0	0
CUUC74437	516	2.25491	-1.77687	-3.42682	7.91423e-05	0.00177095	1
CUUC74447	216	9.60525	-1.03102	-2.04347	0.000193467	0.00378353	1
CUUC74468	497	3.15909	-1.55961	-2.94775	1.09662e-05	0.000322812	0.803157
CUUC74470	608	23.0159	1.11588	2.16726	4.42979e-14	5.32731e-12	3.24433e-09
CUUC74504	518	25.9531	-3.79585	-13.8888	0	0	0
CUUC74551	749	5.22184	-6.27894	-77.6513	4.85831e-10	3.48158e-08	3.55818e-05
CUUC74562	502	4.99862	-1.11283	-2.1627	1.95152e-05	0.000535508	1
CUUC74567	647	0.896098	2.05399	4.15253	0.000529018	0.00866579	1
CUUC74568	1013	116.064	-3.22386	-9.34282	0	0	0
CUUC74587	555	14.4479	-1.22493	-2.33743	4.38272e-12	4.16324e-10	3.20986e-07
CUUC74596	566	15.5788	-1.53429	-2.89646	0	0	0
CUUC74597	358	26.1965	-1.5131	-2.85423	0	0	0
CUUC74607	673	5.29078	-1.84428	-3.59074	5.97977e-12	5.57192e-10	4.37953e-07
CUUC74629	714	1.33509	-2.70051	-6.5003	2.06919e-05	0.000561697	1
CUUC74633	357	2.14075	1.38676	2.6149	0.0024802	0.0301472	1
CUUC74661	265	49.4251	1.98611	3.96166	0	0	0
CUUC74663	560	1.07642	-2.04132	-4.11621	0.00163486	0.0216403	1
CUUC74670	733	1.54911	-2.54245	-5.82579	5.49059e-06	0.000177304	0.402126
CUUC74693	273	4.15091	1.50444	2.83714	0.000151943	0.00308687	1
CUUC74717	278	1.66406	-3.20548	-9.22459	0.00213887	0.0268786	1
CUUC74785	578	1.50371	-4.11196	-17.2912	6.53923e-05	0.00150891	1
CUUC74807	423	1.12142	2.59333	6.03491	0.000460102	0.00773942	1
CUUC74812	1064	1.2253	-1.16679	-2.24511	0.00172645	0.0226358	1
CUUC74860	509	4.5443	-2.6678	-6.35461	4.21471e-11	3.48398e-09	3.08681e-06
CUUC74937	1170	0.563135	-1.75929	-3.38532	0.00224253	0.0279205	1
CUUC74952	203	9.86631	1.09971	2.14312	5.53247e-05	0.00130161	1
CUUC75022	285	4.72201	-1.33757	-2.52725	0.000459368	0.00773338	1
CUUC75071	1658	0.731157	1.01958	2.02733	0.00440406	0.0467533	1
CUUC75081	642	66.3367	-1.56004	-2.94863	0	0	0
CUUC75128	526	1.30264	2.0093	4.02587	0.00022214	0.00425008	1
CUUC75139	710	1.44134	-3.06156	-8.34873	7.54711e-06	0.000233619	0.552743
CUUC75230	242	6.09831	1.00446	2.00619	0.00248088	0.0301472	1
CUUC75261	1900	1.35928	1.93594	3.82628	1.14283e-11	1.03079e-09	8.36997e-07
CUUC75266	202	2.49834	-4.27162	-19.3147	0.00253977	0.0306442	1
CUUC75272	295	1.60801	2.12099	4.34993	0.00130948	0.0181158	1
CUUC75352	763	31.2889	-1.4451	-2.72282	0	0	0
CUUC75360	352	4.46042	-1.02082	-2.02907	0.00101157	0.0148024	1
CUUC75405	1839	0.39639	-2.31455	-4.97448	0.000309648	0.00557893	1
CUUC75429	296	41.866	-1.15115	-2.22091	1.65423e-13	1.88128e-11	1.21154e-08
CUUC75442	609	0.995285	1.48965	2.80821	0.00394012	0.0429165	1
CUUC75501	467	7.83474	-1.03293	-2.04618	3.11775e-06	0.000107001	0.228341
CUUC75612	668	0.670671	2.82185	7.07068	0.000472892	0.00791096	1
CUUC75630	559	0.978033	-2.47572	-5.56246	0.00129631	0.0179846	1
CUUC75755	654	2.89372	-3.94707	-15.4236	2.41833e-09	1.55992e-07	0.000177116
CUUC75781	623	39.4002	-1.67156	-3.1856	0	0	0
CUUC75782	472	24.3541	-1.30193	-2.46559	9.99201e-16	1.43773e-13	7.31805e-11
CUUC75826	507	2.51614	-4.66435	-25.3577	5.32135e-06	0.000172523	0.38973
CUUC75895	999	3.9291	-1.19389	-2.28768	8.58438e-08	4.25336e-06	0.00628711
CUUC75901	379	2.50323	1.19455	2.28873	0.00319793	0.0367106	1
CUUC75931	977	2.19532	-1.14914	-2.21782	4.11444e-05	0.001017	1
CUUC75961	305	2.436	-2.12249	-4.35445	0.000424867	0.00725673	1
CUUC76036	330	1.83675	1.48965	2.80821	0.00394012	0.0429165	1
CUUC76044	425	1.36418	1.90456	3.74395	0.000897374	0.013432	1
CUUC76070	271	1.36143	3.48784	11.2187	0.00108721	0.0155977	1
CUUC76213	518	2.67921	-1.8392	-3.57811	1.47815e-05	0.000420258	1
CUUC76231	235	1.23356	3.14234	8.82955	0.0038157	0.0419543	1
CUUC76272	202	3.52249	2.51511	5.71643	2.88938e-05	0.000749346	1
CUUC76285	338	2.65439	-1.62358	-3.0814	0.000800623	0.0121957	1
CUUC76297	542	0.77593	-2.50387	-5.67206	0.00440536	0.0467533	1
CUUC76324	494	1.53238	-2.62775	-6.18062	0.000143062	0.00292265	1
CUUC76396	461	1.94617	-1.74817	-3.35933	0.000472397	0.0079099	1
CUUC76447	504	11.0329	1.12996	2.18853	1.90006e-09	1.24918e-07	0.000139159
CUUC76495	585	4.96038	-2.3809	-5.20861	1.4817e-12	1.49887e-10	1.08518e-07
CUUC76535	3242	12.998	-1.65762	-3.15495	0	0	0
CUUC76587	600	7.00924	-2.8547	-7.23355	0	0	0
CUUC76631	313	3.89651	-1.26265	-2.39936	0.00122225	0.0171586	1
CUUC76639	279	2.73924	1.82295	3.53803	0.000254564	0.00476952	1
CUUC76645	234	1.46408	3.38161	10.4223	0.00162238	0.0215061	1
CUUC76749	568	5.15821	-1.06362	-2.09017	1.15135e-05	0.000336891	0.843238
CUUC76842	1139	3.10154	-3.59812	-12.11	3.33067e-16	5.14631e-14	2.43935e-11
CUUC76890	475	22.6952	-1.96843	-3.91342	0	0	0
CUUC76904	643	112.061	-1.61645	-3.06619	0	0	0
CUUC76955	955	31.9416	-7.69716	-207.527	0	0	0
CUUC76995	1802	14.3452	-1.19031	-2.28202	0	0	0
CUUC77018	283	6.98412	1.6173	3.06801	7.11509e-08	3.59381e-06	0.00521102
CUUC77019	1445	5.4713	1.25799	2.39162	2.56906e-13	2.85639e-11	1.88155e-08
CUUC77043	234	5.57145	-1.35869	-2.56452	0.000470029	0.00788004	1
CUUC77064	1081	0.902014	1.34432	2.5391	0.00106496	0.0153931	1
CUUC77103	573	7.60863	-1.06908	-2.09809	3.32757e-07	1.4472e-05	0.0243708
CUUC77104	325	14.6223	-1.09618	-2.13789	8.09586e-08	4.03356e-06	0.00592933
CUUC77105	332	2.40679	-1.45692	-2.74523	0.00285176	0.0335572	1
CUUC77208	742	1.19025	-1.28107	-2.43019	0.00425166	0.0454864	1
CUUC77323	2126	0.533018	1.11953	2.17276	0.00268599	0.0319973	1
CUUC77355	371	2.07821	-2.96993	-7.83499	9.22382e-05	0.00201715	1
CUUC77358	359	4.5687	-4.05667	-16.641	5.45426e-08	2.83509e-06	0.00399465
CUUC77396	583	0.768453	2.25586	4.7762	0.00126143	0.0176036	1
CUUC77401	1521	0.285715	-2.55093	-5.86011	0.00366958	0.0407021	1
CUUC77430	931	1.95747	-2.64409	-6.251	3.75382e-09	2.36597e-07	0.000274926
CUUC77441	545	14.1214	-1.21742	-2.3253	9.9285e-12	9.06675e-10	7.27154e-07
CUUC77463	1535	0.337905	-2.4001	-5.27839	0.00186435	0.0240806	1
CUUC77478	319	2.39577	1.92858	3.80681	0.000153434	0.00311197	1
CUUC77598	1291	7.35128	-1.7107	-3.27319	0	0	0
CUUC77670	1193	1.50212	1.197	2.29262	3.72859e-05	0.00093424	1
CUUC77699	347	1.36704	1.76574	3.40049	0.00379599	0.0418381	1
CUUC77724	512	0.720601	2.93962	7.67209	0.00130102	0.0180363	1
CUUC77766	227	3.95235	-2.03517	-4.09872	0.000163071	0.00326505	1
CUUC77813	1048	1.96633	-1.95143	-3.86758	2.13112e-08	1.19786e-06	0.00156081
CUUC77832	329	1.70437	-2.19631	-4.58306	0.00171983	0.022571	1
CUUC77833	767	6.50662	-1.1054	-2.15158	3.97764e-08	2.12331e-06	0.00291318
CUUC77880	252	5.0066	-2.11438	-4.33003	8.3583e-06	0.00025549	0.612153
CUUC77955	808	0.684928	1.57855	2.98669	0.00393395	0.0429067	1
CUUC78040	564	2.48555	-1.04966	-2.07004	0.00139544	0.019103	1
CUUC78048	284	2.71485	-1.53013	-2.88813	0.00246151	0.0299887	1
CUUC78069	1346	12.6437	-1.33645	-2.52529	0	0	0
CUUC78100	467	10.2962	-1.68181	-3.2083	2.24709e-13	2.52029e-11	1.64575e-08
CUUC78225	442	3.20332	-3.05068	-8.286	1.99099e-07	9.12502e-06	0.0145818
CUUC78283	603	1.1363	2.46084	5.50539	4.59716e-05	0.00111561	1
CUUC78296	863	7.14566	1.03972	2.05583	8.0985e-09	4.84779e-07	0.000593126
CUUC78357	445	26.2413	-4.66322	-25.3379	0	0	0
CUUC78358	1298	18.1873	-5.75622	-54.05	0	0	0
CUUC78411	536	0.688336	3.48784	11.2187	0.00108721	0.0155977	1
CUUC78432	259	7.14455	-1.08805	-2.12586	0.000214842	0.00412555	1
CUUC78533	639	3.75299	1.10085	2.14481	1.41775e-05	0.000405128	1
CUUC78576	1184	0.356127	2.42427	5.36758	0.00122631	0.0171958	1
CUUC78595	1867	0.322868	-1.82187	-3.53538	0.00280941	0.0331869	1
CUUC78639	1009	1.54217	-3.66505	-12.685	6.06389e-08	3.1144e-06	0.00444113
CUUC78731	328	1.52657	1.84338	3.5885	0.00231374	0.0286146	1
CUUC78802	682	20.1439	-2.07441	-4.21171	0	0	0
CUUC78805	338	1.99079	-1.97999	-3.94492	0.00107824	0.0155147	1
CUUC78889	584	4.68083	-1.12096	-2.17492	8.84024e-06	0.000267541	0.64745
CUUC78951	484	1.21648	-2.98707	-7.92861	0.000579392	0.00933644	1
CUUC79000	392	2.01684	1.43552	2.7048	0.00163252	0.0216171	1
CUUC79046	1057	1.1671	-1.21226	-2.31701	0.00161045	0.02141	1
CUUC79061	704	1.93152	-1.22744	-2.34151	0.000941229	0.013977	1
CUUC79066	484	0.70784	2.43708	5.41545	0.00332158	0.0377982	1
CUUC79083	276	2.89512	-1.45692	-2.74523	0.00285176	0.0335572	1
CUUC79265	715	1.58489	1.50444	2.83714	0.000151943	0.00308687	1
CUUC79284	1550	0.768755	-1.22916	-2.34431	0.00167741	0.0220997	1
CUUC79336	492	0.96415	1.93246	3.81706	0.002245	0.0279344	1
CUUC79462	507	2.48849	-4.64844	-25.0796	5.74325e-06	0.000184811	0.42063
CUUC79463	362	0.873594	3.26693	9.62595	0.00246415	0.0299887	1
CUUC79486	386	0.887551	3.38161	10.4223	0.00162238	0.0215061	1
CUUC79564	603	1.20889	-1.58583	-3.00181	0.00254568	0.0306952	1
CUUC79649	364	1.84859	-1.62136	-3.07664	0.0031818	0.0365999	1
CUUC79761	251	1.67552	-2.50387	-5.67206	0.00440536	0.0467533	1
CUUC79771	1181	2.52831	-1.73825	-3.33631	6.0715e-10	4.28392e-08	4.44671e-05
CUUC79800	448	4.44336	-1.00607	-2.00844	0.000324086	0.00578074	1
CUUC79904	756	0.801758	2.47312	5.55244	0.000113607	0.00240199	1
CUUC79990	649	0.85273	1.57855	2.98669	0.00393395	0.0429067	1
CUUC80036	379	2.1823	-2.08633	-4.24666	0.000238654	0.00451065	1
CUUC80037	267	3.51774	-2.45973	-5.50115	3.61474e-05	0.000910072	1
CUUC80063	285	7.95226	1.68378	3.21268	4.35185e-09	2.7195e-07	0.000318725
CUUC80070	422	1.32877	-1.93739	-3.83011	0.00291534	0.034201	1
CUUC80106	350	1.32174	-2.23581	-4.71026	0.00395451	0.042971	1
CUUC80113	632	26.0407	-1.24735	-2.37404	0	0	0
CUUC80123	302	1.7175	-2.80496	-6.98838	0.00129473	0.0179728	1
CUUC80230	431	2.20121	1.62448	3.0833	0.00019994	0.00388697	1
CUUC80244	332	2.02677	-2.45837	-5.49595	0.000400145	0.00690859	1
CUUC80289	919	0.625416	-3.51726	-11.4498	0.000704386	0.010995	1
CUUC80344	791	1.56588	1.12618	2.1828	0.00179435	0.0233463	1
CUUC80363	205	2.46178	-2.04496	-4.12662	0.0037095	0.0410703	1
CUUC80517	1097	0.600579	1.41895	2.6739	0.00389359	0.0425489	1
CUUC80557	369	25.3776	-1.70346	-3.25681	0	0	0
CUUC80602	430	1.04188	2.82185	7.07068	0.000472892	0.00791096	1
CUUC80664	820	2.99175	-1.30722	-2.47465	1.97529e-06	7.16533e-05	0.144668
CUUC80672	1247	0.760805	1.14239	2.20746	0.00446946	0.0472833	1
CUUC80699	322	3.91821	-1.38156	-2.6055	0.00048064	0.00801676	1
CUUC80700	270	3.99786	-1.77507	-3.42255	0.000133341	0.00275014	1
CUUC80701	459	3.05413	-1.21262	-2.31759	0.000386913	0.00670853	1
CUUC80730	480	0.93335	1.85041	3.60602	0.00371184	0.0410713	1
CUUC80754	889	1.16689	-1.61163	-3.05597	0.000380282	0.0066187	1
CUUC80841	362	2.55585	-1.34801	-2.54561	0.00253184	0.0305585	1
CUUC80966	224	2.11769	2.12099	4.34993	0.00130948	0.0181158	1
CUUC80967	377	2.4466	1.32285	2.50159	0.00158257	0.0211777	1
CUUC80999	532	2.23979	-1.22916	-2.34431	0.00167741	0.0220997	1
CUUC81053	679	14.6585	-1.07193	-2.10224	4.76428e-11	3.91178e-09	3.48931e-06
CUUC81103	611	0.862633	1.63223	3.09991	0.00390661	0.0426593	1
CUUC81111	501	1.23116	-3.05393	-8.3047	0.000426152	0.00726681	1
CUUC81125	381	2.42092	1.38382	2.60959	0.00107462	0.015493	1
CUUC81188	727	0.79749	1.5314	2.89067	0.00394453	0.0429298	1
CUUC81406	412	3.09631	-1.39747	-2.6344	0.000408714	0.00703167	1
CUUC81460	410	0.96415	3.03856	8.21672	0.000826862	0.012551	1
CUUC81474	367	0.861692	3.26693	9.62595	0.00246415	0.0299887	1
CUUC81516	323	1.34543	-2.55093	-5.86011	0.00366958	0.0407021	1
CUUC81518	286	11.7638	-1.0128	-2.01783	8.59003e-06	0.00026094	0.629125
CUUC81520	731	1.5917	-1.19488	-2.28925	0.00229905	0.0285008	1
CUUC81617	275	3.8742	-1.21179	-2.31625	0.00295978	0.0345934	1
CUUC81628	588	1.16821	-2.00964	-4.02682	0.000893081	0.0133924	1
CUUC81640	608	1.1703	2.06357	4.18019	0.000138327	0.00283938	1
CUUC81662	259	1.51551	-2.96971	-7.8338	0.00465498	0.0488694	1
CUUC81677	575	0.916641	1.76762	3.40493	0.00237318	0.0291578	1
CUUC81782	1048	1.31089	-1.24221	-2.36561	0.000808143	0.0122974	1
CUUC81798	387	3.94836	-1.2261	-2.33933	0.000203066	0.00393241	1
CUUC81863	224	63.1457	-1.13846	-2.20146	5.29576e-14	6.31688e-12	3.87856e-09
CUUC81929	1025	2.22928	-2.16717	-4.49143	8.11108e-10	5.62545e-08	5.94048e-05
CUUC82051	1049	3.82201	-1.14548	-2.21219	1.71084e-07	7.97076e-06	0.01253
CUUC82077	507	6.85716	-7.05032	-132.543	4.05441e-07	1.72439e-05	0.0296941
CUUC82155	768	6.68068	-2.02877	-4.08056	0	0	0
CUUC82176	299	17.3004	-1.18747	-2.27752	4.0753e-09	2.5554e-07	0.000298471
CUUC82239	390	1.7569	1.56748	2.96386	0.00160864	0.0213937	1
CUUC82248	1638	24.6136	-1.03086	-2.04324	6.66134e-16	9.79658e-14	4.8787e-11
CUUC82264	410	2.94046	-1.31609	-2.48991	0.000917884	0.0136803	1
CUUC82313	891	0.591547	2.2723	4.83094	0.000484148	0.00806242	1
CUUC82392	251	6.25526	-1.43456	-2.70299	2.95936e-05	0.000764629	1
CUUC82393	460	9.66056	-1.20086	-2.29877	1.84419e-08	1.04784e-06	0.00135067
CUUC82478	264	12.16	-1.07624	-2.10853	4.52638e-06	0.000148992	0.331507
CUUC82488	402	2.4759	-1.36052	-2.56779	0.0017273	0.0226429	1
CUUC82496	1201	0.899659	1.09382	2.13439	0.00385914	0.0423186	1
CUUC82609	306	0.947345	3.14234	8.82955	0.0038157	0.0419543	1
CUUC82647	304	15.9508	1.49952	2.82748	4.41758e-13	4.73703e-11	3.23539e-08
CUUC82758	471	2.64893	-2.09829	-4.282	9.89999e-06	0.000295463	0.725065
CUUC82790	499	1.21469	1.59529	3.02155	0.00248827	0.0302069	1
CUUC82818	876	0.361006	3.26693	9.62595	0.00246415	0.0299887	1
CUUC82826	306	4.03146	-2.2066	-4.61587	7.03147e-06	0.000219541	0.514977
CUUC82827	412	3.7428	-1.6005	-3.03249	9.48175e-06	0.000284697	0.694434
CUUC82859	242	2.78052	-1.78956	-3.45709	0.00185218	0.0239498	1
CUUC82861	702	2.87558	-1.13561	-2.19712	7.38743e-05	0.00167559	1
CUUC82869	788	0.693808	-1.90101	-3.73475	0.00354448	0.0396427	1
CUUC82904	357	3.96601	-1.34682	-2.5435	0.00012879	0.00266981	1
CUUC82918	1883	16.6614	-1.31523	-2.48841	0	0	0
CUUC82922	231	2.50985	2.40924	5.31194	0.000183086	0.00360748	1
CUUC82936	513	5.32866	-1.0666	-2.0945	1.88387e-05	0.000519121	1
CUUC82948	527	1.51623	-2.03672	-4.1031	0.000343673	0.00607098	1
CUUC82984	587	4.68079	-1.54257	-2.91313	2.63987e-08	1.45698e-06	0.00193342
CUUC82990	1020	0.49477	-2.04496	-4.12662	0.0037095	0.0410703	1
CUUC82998	833	3.09652	-1.31094	-2.48103	1.1458e-06	4.41903e-05	0.0839175
CUUC83040	1161	1.06685	1.4759	2.78158	0.000108925	0.0023204	1
CUUC83059	254	3.14588	-1.58151	-2.99284	0.00170201	0.0223722	1
CUUC83108	918	0.516734	1.93246	3.81706	0.002245	0.0279344	1
CUUC83133	362	1.27793	-2.23581	-4.71026	0.00395451	0.042971	1
CUUC83216	237	2.00153	4.74351	26.7878	0.000648123	0.0102811	1
CUUC83219	406	3.59094	-2.1017	-4.29215	2.2702e-06	8.08694e-05	0.166267
CUUC83220	426	5.23225	-1.66734	-3.17629	9.5091e-08	4.66156e-06	0.00696437
CUUC83260	474	27.4159	-1.88127	-3.68399	0	0	0
CUUC83279	415	1.89165	-2.20169	-4.60017	0.000246166	0.00463112	1
CUUC83319	749	0.633327	2.9039	7.48449	0.000299142	0.00542457	1
CUUC83322	858	1.8429	1.4779	2.78543	2.0726e-05	0.000562205	1
CUUC83323	425	3.89219	-5.03861	-32.868	8.25753e-07	3.29375e-05	0.0604773
CUUC83335	251	1.89892	-2.68353	-6.42424	0.00215524	0.0270472	1
CUUC83336	246	19.3751	-3.03518	-8.1975	0	0	0
CUUC83343	1661	2.67541	-4.91867	-30.2459	3.33067e-16	5.14631e-14	2.43935e-11
CUUC83357	983	0.589802	1.5314	2.89067	0.00394453	0.0429298	1
CUUC83382	654	1.22179	-1.34224	-2.53545	0.00469037	0.0491301	1
CUUC83400	773	5.27733	-1.17047	-2.25085	8.82873e-08	4.35719e-06	0.00646607
CUUC83452	555	4.3685	1.15659	2.2293	5.58639e-06	0.000180318	0.409142
CUUC83462	797	0.529052	3.67937	12.8116	0.000511918	0.00844233	1
CUUC83471	763	5.94075	1.35171	2.55215	7.17568e-11	5.72483e-09	5.2554e-06
CUUC83493	367	158.672	-1.1775	-2.26185	0	0	0
CUUC83539	582	9.68287	-1.00785	-2.01091	1.13615e-07	5.48522e-06	0.00832108
CUUC83620	1216	1.77537	-1.31019	-2.47974	6.31479e-06	0.000200125	0.462489
CUUC83639	489	0.64671	2.71871	6.58284	0.00337312	0.0382598	1
CUUC83665	700	0.715307	1.69395	3.23542	0.00386095	0.0423186	1
CUUC83676	475	2.56759	-1.19581	-2.29073	0.00188141	0.0242464	1
CUUC83735	424	3.04556	1.03871	2.05439	0.0030417	0.0353044	1
CUUC83753	518	5.6561	-1.19348	-2.28703	1.69552e-06	6.25899e-05	0.124178
CUUC83780	1286	5.97366	-4.13687	-17.5922	0	0	0
CUUC83781	345	4.10396	-5.75571	-54.031	4.03643e-05	0.00100178	1
CUUC83784	502	1.31242	1.60951	3.05148	0.00159034	0.0212258	1
CUUC83866	487	2.43512	1.87588	3.67025	7.05784e-06	0.000219961	0.516909
CUUC83900	422	1.87347	2.35051	5.10003	2.0073e-05	0.000547231	1
CUUC83937	1413	4.8018	-2.11033	-4.31789	0	0	0
CUUC83938	282	5.56762	-1.26521	-2.40362	0.000121692	0.002545	1
CUUC83939	285	8.55865	-1.01321	-2.0184	8.54323e-05	0.00188577	1
CUUC83943	959	1.70377	1.03598	2.05051	0.00042539	0.00725888	1
CUUC83974	1026	1.25859	2.47949	5.577	6.07871e-08	3.11982e-06	0.00445199
CUUC84032	1240	158.284	-3.6264	-12.3496	0	0	0
CUUC84062	791	1.03281	1.48269	2.7947	0.00107124	0.0154685	1
CUUC84089	491	5.36756	-1.15385	-2.22507	7.62757e-06	0.000235612	0.558635
CUUC84130	945	0.697181	1.60951	3.05148	0.00159034	0.0212258	1
CUUC84131	229	10.5874	1.13646	2.19841	7.59029e-06	0.000234559	0.555905
CUUC84157	567	0.93951	-2.84327	-7.17643	0.0010976	0.0157282	1
CUUC84162	471	0.951185	2.25586	4.7762	0.00126143	0.0176036	1
CUUC84166	488	0.648035	3.26693	9.62595	0.00246415	0.0299887	1
CUUC84173	549	4.80026	1.12308	2.17811	4.62152e-06	0.000151783	0.338476
CUUC84191	387	14.7067	-1.0599	-2.08479	2.94156e-08	1.60654e-06	0.00215437
CUUC84224	1951	0.513291	1.12123	2.17532	0.00421693	0.0452319	1
CUUC84234	480	0.817744	-2.96971	-7.8338	0.00465498	0.0488694	1
CUUC84288	317	2.49402	1.43552	2.7048	0.00163252	0.0216171	1
CUUC84291	597	3.87445	-1.93416	-3.82156	4.36302e-09	2.72415e-07	0.000319543
CUUC84292	242	7.18302	-1.91686	-3.77601	2.67851e-07	1.19181e-05	0.0196172
CUUC84293	269	5.00288	-3.197	-9.17049	3.45767e-07	1.49755e-05	0.0253236
CUUC84294	430	6.09641	-2.00391	-4.01084	2.85602e-10	2.10859e-08	2.09172e-05
CUUC84300	414	13.2397	-1.55849	-2.94545	2.48024e-13	2.77753e-11	1.8165e-08
CUUC84379	567	21.9054	-1.01752	-2.02444	3.34114e-11	2.803e-09	2.44702e-06
CUUC84388	389	2.34242	-1.32604	-2.50714	0.00301011	0.0350377	1
CUUC84416	812	4.54047	-6.19379	-73.2008	8.36474e-10	5.79589e-08	6.12625e-05
CUUC84470	367	4.5073	-1.92304	-3.79222	4.70376e-07	1.97988e-05	0.0344499
CUUC84499	591	3.43939	-1.53451	-2.8969	1.06429e-06	4.14029e-05	0.0779472
CUUC84500	1581	10.5604	-1.22843	-2.34312	1.11022e-16	1.791e-14	8.13116e-12
CUUC84540	2183	2.04851	-1.60063	-3.03276	4.72711e-12	4.47298e-10	3.46209e-07
CUUC84545	590	106.754	1.57382	2.97692	0	0	0
CUUC84555	1628	0.921362	-1.25369	-2.3845	0.000182211	0.00359799	1
CUUC84556	817	0.840765	-1.50038	-2.82917	0.00447284	0.0472981	1
CUUC84571	285	2.77404	1.36214	2.57065	0.00245744	0.0299887	1
CUUC84581	1372	1.50198	-1.02125	-2.02967	0.000224452	0.00428649	1
CUUC84591	530	1.3754	-2.0951	-4.27254	0.000510748	0.00842683	1
CUUC84596	364	1.30319	2.12099	4.34993	0.00130948	0.0181158	1
CUUC84625	250	7.17746	-1.16893	-2.24844	0.000117832	0.00247587	1
CUUC84629	592	0.890318	1.63223	3.09991	0.00390661	0.0426593	1
CUUC84665	1871	0.38961	-4.80013	-27.8602	0.000656602	0.0103953	1
CUUC84684	447	4.48466	-1.3286	-2.5116	9.98173e-06	0.000297298	0.731052
CUUC84685	480	8.03142	-1.12788	-2.18537	3.53207e-07	1.52707e-05	0.0258685
CUUC84701	867	37.5928	-1.44394	-2.72063	0	0	0
CUUC84792	655	0.642068	-2.50387	-5.67206	0.00440536	0.0467533	1
CUUC84793	599	1.45186	1.29915	2.46084	0.00236702	0.0290918	1
CUUC84798	432	2.79072	-2.4605	-5.50407	3.75669e-06	0.00012629	0.275136
CUUC84815	349	1.20503	-3.06869	-8.39011	0.00338049	0.0383037	1
CUUC84837	532	12.8591	-3.38697	-10.4612	0	0	0
CUUC84845	1309	0.385535	-2.36075	-5.13636	0.00224274	0.0279205	1
CUUC84851	1343	0.855931	-1.11058	-2.15932	0.00406933	0.0439837	1
CUUC84856	460	20.9058	-1.05206	-2.0735	1.38767e-10	1.06868e-08	1.01632e-05
CUUC84874	350	2.71064	1.14239	2.20746	0.00446946	0.0472833	1
CUUC84940	557	1.10738	-1.66447	-3.16998	0.00399723	0.0433195	1
CUUC84952	205	5.12871	-4.38593	-20.9072	1.95357e-05	0.000535671	1
CUUC84953	554	1.18929	-3.71356	-13.1188	0.000333643	0.00592092	1
CUUC84992	314	1.56257	-2.72515	-6.61229	0.00181416	0.0235538	1
CUUC85025	431	1.10061	2.59333	6.03491	0.000460102	0.00773942	1
CUUC85041	589	0.715883	2.16886	4.49667	0.00209421	0.0264238	1
CUUC85123	764	0.965832	1.33628	2.525	0.00375431	0.0414536	1
CUUC85141	444	2.24169	-2.03393	-4.0952	7.89741e-05	0.00176772	1
CUUC85151	1100	35.8236	-2.00303	-4.00841	0	0	0
CUUC85225	358	3.28925	-1.21212	-2.31678	0.00196414	0.0250831	1
CUUC85227	894	1.03492	-1.25542	-2.38737	0.00404491	0.0437715	1
CUUC85229	361	3.57258	-1.03614	-2.05074	0.00438391	0.046627	1
CUUC85318	459	1.26313	1.76916	3.40856	0.00150048	0.0203032	1
CUUC85400	1167	1.0691	-4.63235	-24.8014	6.20237e-06	0.000196903	0.454256
CUUC85425	444	1.60257	1.52961	2.88707	0.00162159	0.0215061	1
CUUC85426	332	2.54009	1.25487	2.38646	0.00349347	0.0392872	1
CUUC85437	405	0.715772	3.14234	8.82955	0.0038157	0.0419543	1
CUUC85486	378	1.95211	2.11587	4.33452	8.63349e-05	0.00190396	1
CUUC85503	1386	17.5282	-3.72489	-13.2222	0	0	0
CUUC85543	1283	9.11256	-1.70916	-3.2697	0	0	0
CUUC85556	1602	23.3641	-1.00723	-2.01005	4.32987e-15	5.77624e-13	3.17115e-10
CUUC85618	551	2.23889	-1.96733	-3.91045	1.97787e-05	0.000541119	1
CUUC85663	839	55.84	-2.08236	-4.235	0	0	0
CUUC85677	1097	1.73793	-1.77547	-3.42349	2.48548e-07	1.11677e-05	0.0182034
CUUC85695	1812	14.8231	-1.12185	-2.17626	1.11022e-16	1.791e-14	8.13116e-12
CUUC85713	421	1.06415	3.76638	13.608	0.0003588	0.00629417	1
CUUC85716	549	2.1449	-2.01503	-4.04188	2.3266e-05	0.000624167	1
CUUC85736	352	11.5891	-1.17047	-2.25085	8.82873e-08	4.35719e-06	0.00646607
CUUC85745	818	69.4754	-1.77821	-3.43001	0	0	0
CUUC85765	212	3.60495	1.54578	2.91961	0.00105484	0.01528	1
CUUC85767	375	3.16241	1.06356	2.09008	0.00342541	0.0386792	1
CUUC85785	904	2.41912	-1.36933	-2.5835	2.88711e-06	0.000100213	0.211449
CUUC85811	349	4.60619	1.04048	2.05692	0.000444374	0.00752497	1
CUUC85852	1353	40.4598	-5.78584	-55.1709	0	0	0
CUUC85900	1093	0.884972	-3.70109	-13.0058	1.56584e-05	0.000441928	1
CUUC85911	575	1.0971	-3.08623	-8.49275	0.000366531	0.00641288	1
CUUC85912	499	2.41601	-1.31609	-2.48991	0.000917884	0.0136803	1
CUUC85939	301	1.63006	-2.0045	-4.01251	0.00451448	0.0476352	1
CUUC85942	474	2.21811	-1.53201	-2.89188	0.000531109	0.00869809	1
CUUC85948	747	6.43686	-1.31453	-2.48721	5.92404e-10	4.1839e-08	4.3387e-05
CUUC85972	471	2.12618	1.56585	2.96053	0.000209894	0.00404431	1
CUUC86023	1154	469.169	-1.17148	-2.25243	0	0	0
CUUC86027	294	1.97203	2.40924	5.31194	0.000183086	0.00360748	1
CUUC86031	1318	0.47988	1.55083	2.92985	0.0025064	0.0303766	1
CUUC86058	278	3.69706	1.30976	2.479	0.00104973	0.015235	1
CUUC86064	1135	115.359	-2.70391	-6.51567	0	0	0
CUUC86075	343	2.1513	1.58191	2.99366	0.00104222	0.0151511	1
CUUC86076	1146	20.6118	-1.31891	-2.49478	0	0	0
CUUC86106	587	1.30196	2.16634	4.48884	5.4024e-05	0.00127649	1
CUUC86110	326	3.0531	-1.27352	-2.41751	0.00275468	0.0326826	1
CUUC86114	644	226.864	-1.13738	-2.19981	0	0	0
CUUC86122	312	2.92052	-1.90686	-3.74992	0.000231198	0.00439473	1
CUUC86182	648	14.8622	-1.10772	-2.15505	1.99559e-11	1.73787e-09	1.46155e-06
CUUC86258	1080	0.341618	2.54331	5.82925	0.00200351	0.0254749	1
CUUC86259	512	1.56065	-1.45692	-2.74523	0.00285176	0.0335572	1
CUUC86333	380	1.80765	-1.50038	-2.82917	0.00447284	0.0472981	1
CUUC86392	582	81.7504	-2.05206	-4.14699	0	0	0
CUUC86402	360	3.30992	-1.16232	-2.23817	0.00256485	0.0308539	1
CUUC86447	341	2.31848	1.36214	2.57065	0.00245744	0.0299887	1
CUUC86472	1703	9.76272	-1.36619	-2.57789	0	0	0
CUUC86504	222	10.9243	-1.43843	-2.71025	4.43094e-07	1.87458e-05	0.0324518
CUUC86538	1162	2.65349	1.58656	3.00333	1.73186e-10	1.31987e-08	1.26839e-05
CUUC86541	468	5.7437	1.02938	2.04115	1.77996e-05	0.000493983	1
CUUC86558	293	3.05808	3.03527	8.19798	8.91943e-07	3.53682e-05	0.065325
CUUC86561	230	3.04749	-1.52943	-2.88672	0.00370582	0.0410419	1
CUUC86598	1251	9.79388	-1.82628	-3.54622	0	0	0
CUUC86599	427	3.15169	-1.33757	-2.52725	0.000459368	0.00773338	1
CUUC86623	683	10.2214	-2.58818	-6.01338	0	0	0
CUUC86633	1444	0.368907	-4.34928	-20.3828	0.00209968	0.0264679	1
CUUC86642	288	2.37913	1.47534	2.78049	0.00251669	0.0304295	1
CUUC86668	205	33.0289	-3.0405	-8.22774	0	0	0
CUUC86689	793	1.49547	1.46362	2.758	0.000157051	0.0031704	1
CUUC86705	1273	2.43369	-1.67918	-3.20247	7.33805e-10	5.1184e-08	5.37432e-05
CUUC86752	677	8.5726	-2.48015	-5.57956	0	0	0
CUUC86774	774	1.99229	-1.4086	-2.65479	4.21882e-05	0.0010372	1
CUUC86808	456	1.38702	1.65646	3.15243	0.00156635	0.0210067	1
CUUC86813	1121	24.0478	-3.69682	-12.9674	0	0	0
CUUC86816	559	5.16602	-3.19287	-9.1443	7.36078e-14	8.66714e-12	5.39096e-09
CUUC86817	343	5.43574	-2.56228	-5.90641	3.32956e-09	2.11862e-07	0.000243853
CUUC86820	1077	40.09	-2.75374	-6.74464	0	0	0
CUUC86860	283	3.07119	-5.05316	-33.2012	0.000327524	0.00583354	1
CUUC87069	512	11.4448	-1.5997	-3.0308	2.37588e-14	2.93435e-12	1.74007e-09
CUUC87097	503	2.17384	-4.44239	-21.7417	1.50959e-05	0.000428032	1
CUUC87106	402	1.11445	2.03894	4.10943	0.00216984	0.0271839	1
CUUC87135	247	1.87291	-4.14668	-17.7124	0.00342831	0.0386881	1
CUUC87148	924	58.8655	-1.92751	-3.80398	0	0	0
CUUC87170	544	2.73154	-1.13359	-2.19404	0.000520361	0.00855268	1
CUUC87180	1061	598.593	-3.30107	-9.85646	0	0	0
CUUC87183	688	23.7173	-1.26548	-2.40407	0	0	0
CUUC87216	338	1.2475	2.16886	4.49667	0.00209421	0.0264238	1
CUUC87239	524	0.854978	2.03894	4.10943	0.00216984	0.0271839	1
CUUC87342	1006	1.60251	-1.73463	-3.32794	2.28633e-06	8.13251e-05	0.167448
CUUC87374	563	0.561707	2.71871	6.58284	0.00337312	0.0382598	1
CUUC87391	985	37.5581	-1.97348	-3.92716	0	0	0
CUUC87393	347	2.66634	-1.44696	-2.72632	0.00155442	0.0208889	1
CUUC87418	1021	1.24944	-1.07679	-2.10934	0.00346378	0.0390323	1
CUUC87446	261	2.41698	-1.69678	-3.24176	0.00329452	0.0375955	1
CUUC87462	1691	11.5398	-4.29778	-19.668	0	0	0
CUUC87476	634	2.27745	-1.2552	-2.387	0.000230506	0.00438495	1
CUUC87479	1041	1.29277	-1.62582	-3.08617	6.80097e-05	0.00155947	1
CUUC87480	1810	2.10664	-1.37081	-2.58616	4.63863e-09	2.8815e-07	0.000339728
CUUC87510	643	1.13369	-1.44946	-2.73106	0.00428644	0.0457764	1
CUUC87517	1271	1.94903	1.18759	2.27772	2.86103e-06	9.94489e-05	0.209539
CUUC87520	551	1.27209	-1.84826	-3.60065	0.00126641	0.0176365	1
CUUC87529	535	3.64515	1.03788	2.05322	0.000144486	0.00295093	1
CUUC87545	584	12.7463	-2.13721	-4.39911	0	0	0
CUUC87583	228	30.3989	2.55428	5.87375	0	0	0
CUUC87584	258	5.31154	1.48024	2.78994	5.45324e-05	0.00128669	1
CUUC87585	666	15.63	2.02564	4.07173	0	0	0
CUUC87655	1375	6.07637	-1.1579	-2.23133	2.17107e-11	1.88174e-09	1.59007e-06
CUUC87697	607	3.30254	-2.36898	-5.16576	2.2301e-09	1.44925e-07	0.00016333
CUUC87698	343	4.14894	1.32613	2.50729	0.000169715	0.00338041	1
CUUC87736	410	26.977	-1.20946	-2.31251	7.50511e-14	8.8229e-12	5.49667e-09
CUUC87786	218	3.72969	-1.48194	-2.79325	0.00237756	0.0291969	1
CUUC87795	1955	0.344188	-1.78956	-3.45709	0.00185218	0.0239498	1
CUUC87802	915	2.42068	-1.60948	-3.05142	1.86473e-07	8.6002e-06	0.0136571
CUUC87886	332	60.423	-4.17196	-18.0254	0	0	0
CUUC87887	322	16.3694	-3.85527	-14.4728	0	0	0
CUUC87893	418	1.07179	2.03894	4.10943	0.00216984	0.0271839	1
CUUC87965	907	0.556411	-4.27162	-19.3147	0.00253977	0.0306442	1
CUUC88008	683	3.2224	-1.55316	-2.93459	3.63007e-07	1.56574e-05	0.0265862
CUUC88049	554	1.61946	-2.61326	-6.11885	3.95596e-05	0.000983138	1
CUUC88067	621	1.27311	1.97735	3.93769	9.65636e-05	0.00209114	1
CUUC88068	992	1.30173	1.35048	2.54997	0.000237964	0.00450226	1
CUUC88084	286	8.43069	-1.02564	-2.03586	7.89065e-05	0.00176729	1
CUUC88101	820	4.53036	-1.24171	-2.36479	6.58969e-08	3.35854e-06	0.00482623
CUUC88156	286	4.31338	-1.14838	-2.21665	0.00244594	0.0299062	1
CUUC88158	953	1.38272	-2.75679	-6.75892	7.18112e-07	2.91378e-05	0.0525938
CUUC88175	501	4.20813	2.10088	4.28972	6.86143e-11	5.48608e-09	5.02525e-06
CUUC88192	1200	1.05139	-1.24463	-2.36957	0.0011788	0.0166765	1
CUUC88205	720	36.1365	-2.30462	-4.94037	0	0	0
CUUC88208	961	0.959802	1.154	2.22531	0.0045993	0.0484186	1
CUUC88211	309	5.08113	-1.02082	-2.02907	0.00101157	0.0148024	1
CUUC88226	808	2.98413	-1.02564	-2.03586	7.89065e-05	0.00176729	1
CUUC88227	504	15.882	-1.2636	-2.40094	1.30085e-12	1.32877e-10	9.52728e-08
CUUC88242	1235	0.448115	1.70232	3.25424	0.00242214	0.0296598	1
CUUC88291	354	8.31605	-1.79778	-3.47685	3.62829e-10	2.64938e-08	2.65732e-05
CUUC88315	575	1.63346	-1.68951	-3.22547	0.000466068	0.00783077	1
CUUC88328	867	6.16037	-1.53996	-2.90787	6.2983e-13	6.6467e-11	4.61281e-08
CUUC88355	614	2.40357	1.77858	3.43088	2.15565e-06	7.73152e-05	0.157878
CUUC88368	291	10.839	-1.81726	-3.52412	8.50935e-11	6.74476e-09	6.23216e-06
CUUC88370	604	2.41378	-1.45286	-2.7375	4.6372e-05	0.00112421	1
CUUC88371	353	6.51283	-1.48312	-2.79552	4.76521e-07	2.00229e-05	0.0348999
CUUC88372	490	6.23679	-1.52226	-2.87241	8.23849e-09	4.92554e-07	0.000603379
CUUC88389	582	23.5568	-1.69728	-3.24288	0	0	0
CUUC88390	539	55.3197	-2.03117	-4.08735	0	0	0
CUUC88420	1115	0.842366	-3.2539	-9.53938	1.63797e-05	0.00045963	1
CUUC88491	588	1.049	-3.05393	-8.3047	0.000426152	0.00726681	1
CUUC88575	215	6.25128	1.86487	3.64235	2.47692e-06	8.74252e-05	0.181407
CUUC88576	378	4.60139	1.27143	2.41401	1.94925e-05	0.000535087	1
CUUC88578	261	7.57282	1.31026	2.47986	3.94337e-06	0.000131876	0.288809
CUUC88615	467	2.7087	1.50622	2.84065	7.43769e-05	0.0016849	1
CUUC88656	460	10.1482	-1.08619	-2.12312	1.20092e-07	5.76369e-06	0.0087954
CUUC88702	1599	0.395549	1.89422	3.71722	0.000576067	0.00930742	1
CUUC88721	249	4.05354	-1.38066	-2.60387	0.00145607	0.0198218	1
CUUC88772	911	0.752129	1.38873	2.61848	0.00385491	0.0422903	1
CUUC88777	262	3.41991	1.40578	2.6496	0.00107691	0.0155077	1
CUUC88908	535	1.9128	-1.93755	-3.83053	9.38641e-05	0.00204295	1
CUUC88910	331	1.99054	-2.74389	-6.69872	0.000327304	0.00583104	1
CUUC88922	272	2.42219	1.51108	2.85024	0.00251558	0.0304295	1
CUUC88985	738	6.34441	-2.13741	-4.3997	1.11022e-16	1.791e-14	8.13116e-12
CUUC88997	659	1.48906	-1.53164	-2.89115	0.000768267	0.0117738	1
CUUC89005	424	4.59568	-1.12307	-2.1781	0.000107516	0.00229374	1
CUUC89009	521	0.758736	2.64225	6.24306	0.00122342	0.0171652	1
CUUC89032	417	2.65578	-1.42722	-2.68928	0.000717163	0.0111508	1
CUUC89078	538	2.1553	1.0312	2.04373	0.00470588	0.0492468	1
CUUC89087	378	1.66887	-1.69678	-3.24176	0.00329452	0.0375955	1
CUUC89099	1386	2.01275	-1.15023	-2.2195	4.93619e-06	0.000161178	0.361522
CUUC89145	910	2.511	-2.10033	-4.28808	1.33513e-09	9.00401e-08	9.77835e-05
CUUC89154	1825	1.22742	1.60573	3.0435	1.57702e-08	9.06589e-07	0.00115499
CUUC89161	353	4.0314	1.1102	2.15876	0.00114826	0.0163011	1
CUUC89162	293	2.15301	-3.08623	-8.49275	0.000366531	0.00641288	1
CUUC89194	248	6.04829	-1.31008	-2.47955	0.000114997	0.00242647	1
CUUC89225	653	3.32751	-1.16786	-2.24678	3.01397e-05	0.000776433	1
CUUC89229	441	2.6384	-1.26497	-2.40322	0.00148793	0.0201879	1
CUUC89238	605	3.54517	-1.14914	-2.21782	4.11444e-05	0.001017	1
CUUC89252	776	11.3629	-4.18439	-18.1813	0	0	0
CUUC89254	360	5.33481	-1.0638	-2.09043	0.000218787	0.00419579	1
CUUC89309	301	81.1768	-1.06961	-2.09887	3.88578e-15	5.22185e-13	2.84591e-10
CUUC89352	973	4.98499	-1.54024	-2.90843	3.71525e-12	3.585e-10	2.72101e-07
CUUC89353	299	4.03207	-1.54946	-2.92708	0.000219956	0.0042138	1
CUUC89456	353	4.13009	-2.1017	-4.29215	2.2702e-06	8.08694e-05	0.166267
CUUC89466	298	6.86811	-1.64719	-3.13223	3.29876e-07	1.43808e-05	0.0241598
CUUC89467	216	9.73505	-1.85549	-3.61874	3.52957e-08	1.90485e-06	0.00258502
CUUC89476	581	1.15815	-1.78956	-3.45709	0.00185218	0.0239498	1
CUUC89508	1229	3.90099	-1.98745	-3.96536	6.66134e-16	9.79658e-14	4.8787e-11
CUUC89510	394	3.87944	1.18009	2.26592	0.00044316	0.00750962	1
CUUC89613	1010	0.652345	-2.4281	-5.38184	0.000477477	0.00797126	1
CUUC89622	314	13.4827	-1.14909	-2.21774	9.03051e-08	4.45078e-06	0.00661386
CUUC89660	703	10.6485	-1.3212	-2.49874	6.05072e-13	6.40388e-11	4.43148e-08
CUUC89695	947	3.50832	-1.24487	-2.36997	2.14626e-07	9.79985e-06	0.015719
CUUC89733	516	1.1236	2.40924	5.31194	0.000183086	0.00360748	1
CUUC89750	1327	2.69383	-1.18625	-2.27561	2.66414e-07	1.18803e-05	0.0195119
CUUC89764	770	4.73351	-1.77627	-3.42539	1.04101e-11	9.45939e-10	7.62427e-07
CUUC89766	740	9.39617	-1.55396	-2.93621	2.22045e-15	3.0917e-13	1.62623e-10
CUUC89767	629	7.10953	-1.53147	-2.8908	1.87477e-11	1.64242e-09	1.37306e-06
CUUC89785	722	3.83256	1.1753	2.2584	1.24889e-06	4.78137e-05	0.0914677
CUUC89810	740	1.57234	-1.26497	-2.40322	0.00148793	0.0201879	1
CUUC89812	1036	284.564	-5.19569	-36.6487	0	0	0
CUUC89834	495	2.20897	-1.58847	-3.00731	0.000315722	0.00566745	1
CUUC89896	856	1.44698	1.29047	2.44608	0.000485939	0.00808857	1
CUUC89901	692	3.11972	-1.12298	-2.17797	5.2872e-05	0.00125602	1
CUUC89924	263	2.07879	-1.90101	-3.73475	0.00354448	0.0396427	1
CUUC89973	868	1.72808	-1.31008	-2.47955	0.000114997	0.00242647	1
CUUC89983	513	4.82889	1.07081	2.10061	1.73228e-05	0.000482396	1
CUUC90025	994	1.4847	1.41787	2.6719	5.88022e-05	0.00137022	1
CUUC90037	586	1.03435	2.11788	4.34054	0.000325203	0.00579785	1
CUUC90069	337	4.0664	1.19615	2.29127	0.000647889	0.0102796	1
CUUC90074	524	2.35425	-1.58256	-2.99502	0.000156982	0.00316988	1
CUUC90097	345	14.4654	-1.93446	-3.82235	6.66134e-16	9.79658e-14	4.8787e-11
CUUC90098	712	5.23724	-1.98283	-3.95267	3.21299e-13	3.51743e-11	2.35316e-08
CUUC90128	637	2.04665	-1.74915	-3.36161	4.05238e-05	0.0010045	1
CUUC90149	756	4.83971	-1.15478	-2.2265	3.653e-07	1.57378e-05	0.0267542
CUUC90242	940	2.26682	-1.13969	-2.20334	4.80487e-05	0.00115987	1
CUUC90244	237	2.30684	-3.4454	-10.8935	0.000917465	0.0136796	1
CUUC90245	369	2.35541	-2.56757	-5.92812	5.50735e-05	0.00129695	1
CUUC90246	364	1.69454	-3.05393	-8.3047	0.000426152	0.00726681	1
CUUC90249	238	1.88484	-2.19164	-4.56823	0.00479839	0.049926	1
CUUC90267	768	2.5737	-2.17963	-4.53036	8.05501e-09	4.82767e-07	0.000589941
CUUC90273	1067	34.0594	1.00092	2.00128	4.21885e-15	5.6384e-13	3.08984e-10
CUUC90286	676	1.76268	-1.81116	-3.50924	5.60178e-05	0.00131623	1
CUUC90294	715	4.09771	-1.16655	-2.24475	2.5234e-06	8.89423e-05	0.184812
CUUC90295	1249	0.316494	2.07627	4.21715	0.0034991	0.0392872	1
CUUC90296	868	54.8788	-1.59468	-3.02027	0	0	0
CUUC90315	684	0.654983	2.82185	7.07068	0.000472892	0.00791096	1
CUUC90335	1030	0.925492	-1.97179	-3.92256	0.00013473	0.00277566	1
CUUC90344	2422	0.358854	-1.5779	-2.98535	0.00114993	0.0163153	1
CUUC90359	919	1.2044	1.47056	2.77129	0.000224982	0.00429323	1
CUUC90364	238	3.65187	-2.56757	-5.92812	5.50735e-05	0.00129695	1
CUUC90395	1097	1.89128	-3.60118	-12.1356	2.03639e-10	1.53914e-08	1.49143e-05
CUUC90398	792	6.03573	-3.37509	-10.3753	0	0	0
CUUC90399	720	13.5512	-3.19628	-9.16591	0	0	0
CUUC90400	394	10.4249	-3.70079	-13.0032	0	0	0
CUUC90409	470	407.789	-1.3972	-2.6339	0	0	0
CUUC90410	423	288.82	-1.42417	-2.6836	0	0	0
CUUC90464	1095	1.29962	1.49042	2.80971	3.85754e-05	0.000961614	1
CUUC90467	464	10.3326	-1.25726	-2.39042	2.17561e-09	1.4151e-07	0.00015934
CUUC90529	1379	1.08773	-1.19942	-2.29647	0.000285166	0.00523534	1
CUUC90553	812	4.02254	-1.01251	-2.01742	1.08393e-05	0.000319718	0.793859
CUUC90555	869	0.970437	2.7595	6.77163	3.06729e-06	0.000105418	0.224645
CUUC90586	535	1.4285	1.38676	2.6149	0.0024802	0.0301472	1
CUUC90589	285	5.9517	-1.00322	-2.00447	0.000798643	0.0121681	1
CUUC90623	452	12.5918	-2.92296	-7.58399	0	0	0
CUUC90624	295	10.0743	-3.23426	-9.41043	3.35287e-14	4.09952e-12	2.45561e-09
CUUC90676	479	0.825264	3.58678	12.0152	0.000740491	0.0114295	1
CUUC90680	1157	0.775439	-2.20337	-4.60555	9.74465e-05	0.00210776	1
CUUC90682	432	34.1008	1.47635	2.78244	0	0	0
CUUC90720	860	0.61287	3.99974	15.9972	0.000132848	0.00274385	1
CUUC90747	682	17.4923	-1.84962	-3.60405	0	0	0
CUUC90751	779	2.94319	1.41756	2.67133	1.86634e-07	8.60218e-06	0.0136689
CUUC90817	279	4.62258	-1.09253	-2.13248	0.00299054	0.0348688	1
CUUC90818	254	8.77535	-1.035	-2.04911	0.000117846	0.00247587	1
CUUC90824	2276	0.463153	1.3462	2.54242	0.000719283	0.011168	1
CUUC90831	921	5.66219	-1.5834	-2.99675	3.67262e-13	3.99078e-11	2.68979e-08
CUUC90896	825	4.67283	-1.03241	-2.04544	2.02741e-06	7.3326e-05	0.148485
CUUC90897	847	2.71432	-1.76244	-3.39271	2.41739e-08	1.34636e-06	0.00177047
CUUC90912	1240	5.1891	-1.39868	-2.63661	7.90923e-13	8.25162e-11	5.79264e-08
CUUC90936	493	3.38377	-1.52189	-2.87168	8.52865e-06	0.000259506	0.62463
CUUC90961	302	0.959893	3.14234	8.82955	0.0038157	0.0419543	1
CUUC91000	1774	0.653636	1.38093	2.60436	0.000338491	0.00599825	1
CUUC91024	1020	2.61128	-1.53515	-2.89818	4.35973e-08	2.31379e-06	0.00319303
CUUC91025	243	1.73068	-2.50387	-5.67206	0.00440536	0.0467533	1
CUUC91049	1381	0.457989	1.77045	3.4116	0.000958676	0.0141987	1
CUUC91066	1379	1.91115	-1.51989	-2.8677	6.05366e-08	3.11273e-06	0.00443364
CUUC91091	1482	7.87002	-2.12045	-4.3483	0	0	0
CUUC91173	532	2.031	1.18356	2.27137	0.00204598	0.0259337	1
CUUC91200	1093	1.38517	-1.44334	-2.7195	3.70056e-05	0.000928804	1
CUUC91215	872	26.7026	-1.57747	-2.98446	0	0	0
CUUC91249	521	0.807206	-3.06869	-8.39011	0.00338049	0.0383037	1
CUUC91300	1288	3.04865	1.59258	3.01588	2.15694e-12	2.13476e-10	1.57972e-07
CUUC91319	554	6.7562	-1.08531	-2.12183	1.01288e-06	3.96699e-05	0.0741827
CUUC91320	310	4.25076	-1.44419	-2.72109	0.000251175	0.00471204	1
CUUC91321	439	5.23697	-2.24608	-4.74393	4.2054e-10	3.05555e-08	3.07999e-05
CUUC91328	627	3.11029	1.26352	2.4008	8.18953e-06	0.000250749	0.599793
CUUC91334	1560	16.1392	-2.70326	-6.51273	0	0	0
CUUC91339	628	0.587497	4.38291	20.8635	0.00177759	0.0231859	1
CUUC91352	1098	0.89371	-1.34011	-2.5317	0.00204871	0.025964	1
CUUC91412	426	2.63258	-3.19338	-9.14751	2.82848e-06	9.85045e-05	0.207155
CUUC91414	705	1.78959	-3.67876	-12.8061	9.29216e-07	3.66873e-05	0.0680549
CUUC91455	525	0.881161	-2.64067	-6.2362	0.00256688	0.0308544	1
CUUC91477	363	2.47158	-1.40267	-2.64391	0.00221103	0.0276148	1
CUUC91492	1199	51.5141	-1.26518	-2.40357	0	0	0
CUUC91495	379	2.10832	-1.34224	-2.53545	0.00469037	0.0491301	1
CUUC91496	383	6.91773	-1.31648	-2.49058	8.09929e-07	3.23278e-05	0.0593184
CUUC91497	475	1.59368	-2.94354	-7.69295	0.000107475	0.00229352	1
CUUC91498	1099	1.16077	-2.39125	-5.24613	2.62581e-06	9.21475e-05	0.192312
CUUC91519	477	2.3805	-2.54245	-5.82579	5.49059e-06	0.000177304	0.402126
CUUC91594	328	36.0292	-1.39511	-2.63008	0	0	0
CUUC91613	1144	40.2296	-3.90647	-14.9956	0	0	0
CUUC91614	1032	11.2474	-2.65947	-6.318	0	0	0
CUUC91630	624	0.506797	2.71871	6.58284	0.00337312	0.0382598	1
CUUC91634	1167	4.34849	-2.80471	-6.98717	0	0	0
CUUC91641	738	1.74756	-2.55762	-5.88734	1.43309e-06	5.4102e-05	0.104958
CUUC91665	539	11.4697	-1.06868	-2.09751	9.99654e-09	5.92343e-07	0.000732136
CUUC91703	1132	11.356	-1.32779	-2.51019	0	0	0
CUUC91751	837	1.0719	-4.15765	-17.8475	5.3725e-05	0.00127092	1
CUUC91855	1111	11.7179	1.13655	2.19855	4.00791e-14	4.85182e-12	2.93535e-09
CUUC91863	668	14.774	-1.05235	-2.07391	1.03682e-10	8.13883e-09	7.59353e-06
CUUC91878	1226	30.3467	-1.18825	-2.27876	0	0	0
CUUC91926	699	0.621706	-2.55093	-5.86011	0.00366958	0.0407021	1
CUUC91934	2180	52.1266	2.06111	4.17306	0	0	0
CUUC91954	262	2.19373	-2.23179	-4.69718	0.00142512	0.0194619	1
CUUC91960	527	1.48963	-2.99585	-7.97702	7.92772e-05	0.0017718	1
CUUC91977	1197	2.9981	-1.38111	-2.60468	8.66763e-09	5.16945e-07	0.000634808
CUUC92010	1057	19.3367	-3.79242	-13.8558	0	0	0
CUUC92021	844	1.95993	-1.00877	-2.01219	0.000863681	0.0130181	1
CUUC92080	1302	7.50451	-1.09011	-2.1289	3.11281e-11	2.62045e-09	2.27979e-06
CUUC92093	2065	1.43918	-1.81145	-3.50994	2.60764e-10	1.93496e-08	1.90981e-05
CUUC92097	282	120.947	-1.08649	-2.12357	1.11022e-16	1.791e-14	8.13116e-12
CUUC92098	383	75.8755	-1.29012	-2.44548	0	0	0
CUUC92100	235	163.688	-1.03549	-2.04981	6.66134e-16	9.79658e-14	4.8787e-11
CUUC92138	731	8.22699	-1.31555	-2.48896	2.2124e-11	1.91303e-09	1.62034e-06
CUUC92146	263	31.928	-1.25139	-2.38071	9.4269e-13	9.71051e-11	6.90417e-08
CUUC92159	758	0.610303	-2.23581	-4.71026	0.00395451	0.042971	1
CUUC92182	1334	1.06137	-3.27013	-9.64731	1.7863e-07	8.28544e-06	0.0130827
CUUC92210	1795	1.67909	-1.26171	-2.3978	4.6276e-07	1.95343e-05	0.0338921
CUUC92231	1092	24.3911	-1.36542	-2.57651	0	0	0
CUUC92256	591	3.25516	1.01828	2.0255	0.000200013	0.00388697	1
CUUC92329	820	11.8473	-1.54289	-2.91378	0	0	0
CUUC92330	275	24.9274	-2.10315	-4.29647	0	0	0
CUUC92402	1136	23.94	-2.99679	-7.98224	0	0	0
CUUC92431	511	5.26722	-1.27518	-2.42029	1.20717e-06	4.63132e-05	0.0884119
CUUC92444	1917	1.16272	-1.24102	-2.36366	1.05286e-05	0.000310803	0.771102
CUUC92497	373	2.81873	-1.85186	-3.60966	0.000111883	0.00237307	1
CUUC92498	437	4.77976	-3.10162	-8.58383	1.351e-10	1.04336e-08	9.89462e-06
CUUC92500	1251	5.43482	-1.7962	-3.47305	0	0	0
CUUC92564	832	1.48272	-3.6464	-12.5221	1.17005e-06	4.50779e-05	0.0856931
CUUC92572	616	1.72955	-1.21179	-2.31625	0.00295978	0.0345934	1
CUUC92574	729	29.3061	-1.6645	-3.17004	0	0	0
CUUC92582	409	0.902073	4.38291	20.8635	0.00177759	0.0231859	1
CUUC92639	771	41.6191	-1.06507	-2.09227	4.44089e-16	6.73388e-14	3.25246e-11
CUUC92658	372	6.02945	-1.83342	-3.56381	1.73145e-08	9.88387e-07	0.0012681
CUUC92659	304	18.5376	-1.7154	-3.28387	3.44169e-15	4.65066e-13	2.52066e-10
CUUC92660	434	24.8392	-1.3341	-2.52119	7.77156e-16	1.12709e-13	5.69181e-11
CUUC92679	769	1.76826	-1.56311	-2.95489	9.48354e-05	0.00205919	1
CUUC92683	871	3.21894	-1.15746	-2.23064	4.26428e-06	0.000141446	0.312312
CUUC92719	916	1.6399	1.06022	2.08526	0.00142375	0.0194505	1
CUUC92730	480	13.4928	-1.25906	-2.39339	3.39507e-11	2.84173e-09	2.48652e-06
CUUC92731	240	44.9175	-1.4441	-2.72093	0	0	0
CUUC92772	509	10.9614	-1.00591	-2.00821	1.30522e-07	6.20735e-06	0.00955931
CUUC92778	241	9.30687	-1.9485	-3.85973	6.19167e-09	3.78209e-07	0.000453472
CUUC92779	1065	33.5654	-1.90562	-3.7467	0	0	0
CUUC92787	1831	0.604839	-1.92667	-3.80176	5.53969e-05	0.00130289	1
CUUC92895	325	2.71743	-1.28107	-2.43019	0.00425166	0.0454864	1
CUUC92900	455	2.02719	1.38382	2.60959	0.00107462	0.015493	1
CUUC92909	659	3.57375	-1.90374	-3.74182	4.35089e-09	2.7195e-07	0.000318654
CUUC92915	614	8.63027	-2.02093	-4.05846	0	0	0
CUUC92950	783	7.23303	-1.5687	-2.96637	1.01918e-13	1.17921e-11	7.46441e-09
CUUC92951	1517	7.11551	-1.66385	-3.16862	0	0	0
CUUC92958	600	0.834525	1.84338	3.5885	0.00231374	0.0286146	1
CUUC93003	907	2.25656	-1.01141	-2.01588	0.000260278	0.00485793	1
CUUC93032	813	6.96613	-1.09157	-2.13105	1.42954e-08	8.30318e-07	0.00104698
CUUC93054	2145	9.93384	-1.20753	-2.30941	0	0	0
CUUC93065	599	3.86152	-1.8235	-3.53939	1.2192e-08	7.14345e-07	0.000892932
CUUC93075	592	1.06559	-1.69678	-3.24176	0.00329452	0.0375955	1
CUUC93086	2087	7.03946	-1.59724	-3.02565	0	0	0
CUUC93125	336	3.37945	-1.55022	-2.92862	0.00031212	0.00561242	1
CUUC93135	1090	1.1847	1.80725	3.49975	5.61138e-06	0.000180965	0.410972
CUUC93161	1044	7.27779	-2.38888	-5.2375	0	0	0
CUUC93162	1035	29.9873	-1.27501	-2.42001	0	0	0
CUUC93163	819	1.57473	-1.34312	-2.537	0.000551455	0.00896956	1
CUUC93183	2073	9.33213	-1.65105	-3.14062	0	0	0
CUUC93200	411	1.39844	-4.45846	-21.9851	0.00159893	0.0212994	1
CUUC93201	1195	11.1561	-4.3493	-20.3831	0	0	0
CUUC93217	1580	11.0817	-1.10504	-2.15105	1.96509e-14	2.44765e-12	1.43922e-09
CUUC93235	1321	17.8494	-2.65444	-6.29602	0	0	0
CUUC93269	575	1.55829	1.34211	2.53521	0.00159761	0.0212937	1
CUUC93291	901	1.15135	-2.82222	-7.07248	8.08633e-06	0.000248117	0.592234
CUUC93298	961	0.656432	-3.65105	-12.5625	0.000424979	0.00725695	1
CUUC93300	2140	0.635417	-1.05809	-2.08217	0.00151395	0.0204576	1
CUUC93335	1948	0.446439	1.49926	2.82698	0.00070835	0.0110404	1
CUUC93363	560	22.5798	-2.25002	-4.75689	0	0	0
CUUC93385	1170	9.77699	-4.88018	-29.4497	0	0	0
CUUC93386	1166	6.97317	-1.32856	-2.51152	1.23346e-13	1.41817e-11	9.03372e-09
CUUC93389	984	2.32217	-1.39204	-2.6245	1.44244e-06	5.43385e-05	0.105643
CUUC93400	1535	34.7859	-2.09627	-4.27602	0	0	0
CUUC93411	1319	1.0947	-1.57588	-2.98117	5.8225e-05	0.00135807	1
CUUC93412	1117	1.53355	1.07667	2.10916	0.000205779	0.00397967	1
CUUC93421	704	1.19788	2.7595	6.77163	3.06729e-06	0.000105418	0.224645
CUUC93446	229	3.7954	-1.5779	-2.98535	0.00114993	0.0163153	1
CUUC93448	639	3.40041	-2.16474	-4.48385	1.93767e-09	1.27162e-07	0.000141913
CUUC93456	549	163.625	-1.23244	-2.34964	0	0	0
CUUC93487	656	0.897524	-2.98707	-7.92861	0.000579392	0.00933644	1
CUUC93506	747	6.69959	-1.81095	-3.50872	6.77236e-15	8.80996e-13	4.96001e-10
CUUC93515	719	0.51314	2.93962	7.67209	0.00130102	0.0180363	1
CUUC93525	947	9.99205	-1.37513	-2.59391	1.77636e-15	2.50672e-13	1.30099e-10
CUUC93551	1523	1.89613	-1.06783	-2.09628	1.21255e-05	0.000352405	0.888061
CUUC93559	1145	10.3822	-1.24243	-2.36596	6.88338e-15	8.93851e-13	5.04132e-10
CUUC93565	804	1.5518	-1.04479	-2.06307	0.00463956	0.0487647	1
CUUC93569	1224	29.9267	-1.32347	-2.50268	0	0	0
CUUC93593	371	27.9614	-1.27053	-2.41251	1.85407e-14	2.31724e-12	1.3579e-09
CUUC93620	574	2.10033	-2.30987	-4.9584	5.99228e-06	0.000191062	0.438868
CUUC93622	1860	5.61493	-1.2482	-2.37545	3.91909e-14	4.76003e-12	2.8703e-09
CUUC93669	538	2.00636	-1.5699	-2.96883	0.000375446	0.00654698	1
CUUC93675	395	7.09796	-1.13002	-2.18862	6.30243e-06	0.00019982	0.461583
CUUC93694	604	1.81033	-1.79365	-3.4669	0.000111878	0.00237307	1
CUUC93695	769	1.112	-2.13429	-4.39022	0.000166331	0.00332385	1
CUUC93697	1035	0.934565	-3.29623	-9.82345	1.24951e-05	0.000361569	0.915131
CUUC93722	636	1.61601	1.81307	3.5139	3.46603e-05	0.000876851	1
CUUC93751	803	3.38678	-1.32176	-2.49972	5.74309e-07	2.37772e-05	0.0420618
CUUC93784	281	17.3111	-1.97986	-3.94456	5.55112e-16	8.28021e-14	4.06558e-11
CUUC93792	247	6.24305	-3.39308	-10.5056	5.69167e-08	2.94595e-06	0.00416852
CUUC93793	291	2.45685	-2.86133	-7.26686	0.000171567	0.00341172	1
CUUC93794	395	3.93937	-2.82803	-7.10105	8.00917e-08	4.00821e-06	0.00586584
CUUC93807	209	6.37203	-1.19743	-2.29331	0.00127561	0.0177444	1
CUUC93809	541	1.75365	1.19455	2.28873	0.00319793	0.0367106	1
CUUC93817	241	3.71791	1.28113	2.43029	0.00233137	0.0287744	1
CUUC93839	1364	29.1936	1.28518	2.43713	0	0	0
CUUC93880	2420	12.7035	-1.66271	-3.1661	0	0	0
CUUC93897	2118	0.271368	-1.75342	-3.37156	0.00414925	0.044663	1
CUUC93938	1073	30.6368	-4.25923	-19.1495	0	0	0
CUUC93952	435	17.789	-2.00073	-4.00202	0	0	0
CUUC93965	318	5.81899	-2.16664	-4.48976	2.35506e-08	1.31465e-06	0.00172483
CUUC93972	435	54.0114	-1.59044	-3.01141	0	0	0
CUUC93973	485	2.57246	-1.43914	-2.7116	0.000353546	0.0062169	1
CUUC93986	257	5.01829	-1.34312	-2.537	0.000551455	0.00896956	1
CUUC94003	834	3.4626	-1.25656	-2.38925	7.74937e-07	3.10649e-05	0.0567556
CUUC94014	344	13.9777	-1.63607	-3.10817	5.77094e-13	6.11661e-11	4.22658e-08
CUUC94016	562	7.88227	-1.12599	-2.18251	8.93949e-08	4.40889e-06	0.0065472
CUUC94033	539	19.2982	-1.60024	-3.03193	0	0	0
CUUC94041	1240	3.00719	-2.36038	-5.13505	3.66374e-15	4.93251e-13	2.68328e-10
CUUC94042	464	1.51061	-2.25814	-4.78375	0.00044406	0.00752283	1
CUUC94043	426	3.22491	-2.49798	-5.64895	8.50976e-07	3.38721e-05	0.0623246
CUUC94053	1217	97.4036	-2.57967	-5.97802	0	0	0
CUUC94055	1552	5.11241	-6.32937	-80.4138	0	0	0
CUUC94079	513	1.12039	-2.95244	-7.74056	0.000677598	0.0106701	1
CUUC94080	617	1.04514	-3.11783	-8.68079	0.000315835	0.00566808	1
CUUC94091	1899	8.76985	-1.36862	-2.58224	0	0	0
CUUC94148	478	37.803	-1.72039	-3.29526	0	0	0
CUUC94149	741	18.6724	-2.48876	-5.61297	0	0	0
CUUC94155	587	6.04203	-3.48915	-11.229	2.22045e-16	3.49727e-14	1.62623e-11
CUUC94156	835	8.36072	-1.03531	-2.04955	6.91151e-09	4.19033e-07	0.000506192
CUUC94175	266	9.32808	-1.06694	-2.09499	3.83689e-05	0.000957119	1
CUUC94181	276	6.60291	-1.06605	-2.09369	0.000293466	0.00535401	1
CUUC94190	2095	47.897	-1.29862	-2.45993	0	0	0
CUUC94192	754	6.13541	-1.96504	-3.90424	2.55351e-15	3.51535e-13	1.87017e-10
CUUC94196	576	1.23532	1.62175	3.07747	0.0010264	0.0149597	1
CUUC94262	1714	25.5588	-1.19912	-2.296	0	0	0
CUUC94273	933	2.41905	-1.33482	-2.52243	3.16046e-06	0.000108264	0.231469
CUUC94303	1288	0.565963	-2.31455	-4.97448	0.000309648	0.00557893	1
CUUC94316	768	0.857859	1.95291	3.87154	0.000357442	0.00627936	1
CUUC94389	3140	1.66178	1.1464	2.21361	2.54567e-09	1.63833e-07	0.000186442
CUUC94403	607	3.78753	-1.48312	-2.79552	4.76521e-07	2.00229e-05	0.0348999
CUUC94412	1820	3.15031	-1.84551	-3.59381	1.11022e-16	1.791e-14	8.13116e-12
CUUC94453	1525	0.3629	3.12531	8.72592	8.07713e-05	0.00179806	1
CUUC94462	1938	0.720708	1.60029	3.03205	1.65977e-05	0.000464146	1
CUUC94494	2086	48.4061	-1.20466	-2.30483	0	0	0
CUUC94501	904	0.71333	-1.72837	-3.31354	0.00271715	0.0323069	1
CUUC94522	551	11.144	2.00324	4.009	0	0	0
CUUC94523	617	22.7656	2.03455	4.09695	0	0	0
CUUC94525	1014	0.470048	-3.24834	-9.50274	0.00184622	0.023898	1
CUUC94530	549	12.563	-1.69741	-3.24318	0	0	0
CUUC94569	897	3.15689	-1.06506	-2.09225	1.46981e-05	0.00041821	1
CUUC94624	300	6.40177	-2.71966	-6.58717	1.23599e-09	8.36623e-08	9.05226e-05
CUUC94625	1595	7.01363	-1.33157	-2.51676	4.44089e-16	6.73388e-14	3.25246e-11
CUUC94636	2998	13.0506	-2.11469	-4.33098	0	0	0
CUUC94637	731	8.3804	-2.20366	-4.60648	0	0	0
CUUC94638	2862	61.3002	-1.18502	-2.27367	0	0	0
CUUC94660	204	16.6298	-1.17889	-2.26403	5.13977e-07	2.1535e-05	0.0376431
CUUC94688	1228	2.67127	-1.59201	-3.01469	1.04519e-09	7.1877e-08	7.6549e-05
CUUC94694	232	35.9526	-1.06533	-2.09265	4.27486e-10	3.10294e-08	3.13087e-05
CUUC94697	1068	2.84832	-1.11777	-2.17011	3.75737e-06	0.00012629	0.275186
CUUC94709	859	2.03994	-1.00954	-2.01327	0.000634351	0.0100998	1
CUUC94722	1213	0.869033	1.10245	2.14718	0.00397541	0.0431149	1
CUUC94725	770	12.8169	-1.08942	-2.12789	2.83844e-11	2.40607e-09	2.07885e-06
CUUC94726	1339	28.194	-1.47314	-2.77626	0	0	0
CUUC94727	1181	12.5347	-1.58685	-3.00393	0	0	0
CUUC94738	1190	13.8182	-4.01616	-16.1803	0	0	0
CUUC94782	494	6.61195	-1.05617	-2.07941	5.39803e-06	0.000174855	0.395346
CUUC94807	1628	0.688869	-1.21196	-2.31653	0.00240575	0.0294969	1
CUUC94832	250	2.01866	-2.76561	-6.80033	0.00153078	0.0206294	1
CUUC94833	352	2.07091	-1.73646	-3.33216	0.00149081	0.0202158	1
CUUC94838	1733	12.158	-1.25302	-2.38339	0	0	0
CUUC94848	206	5.88475	1.0569	2.08046	0.00332486	0.0378296	1
CUUC94858	211	8.96917	-1.64497	-3.12742	8.26146e-07	3.29375e-05	0.0605061
CUUC94864	1354	2.45239	1.49316	2.81505	3.33481e-10	2.44483e-08	2.44238e-05
CUUC94890	1053	4.48644	-1.13543	-2.19685	3.697e-08	1.98508e-06	0.00270765
CUUC94920	602	1.14104	-2.00964	-4.02682	0.000893081	0.0133924	1
CUUC94958	1650	1.54926	1.73737	3.33428	2.88824e-10	2.13023e-08	2.11531e-05
CUUC94970	399	6.88627	-3.64741	-12.5308	3.98348e-13	4.3094e-11	2.91746e-08
CUUC94979	1655	0.313404	-2.4001	-5.27839	0.00186435	0.0240806	1
CUUC94994	713	8.29705	-2.84579	-7.18898	0	0	0
CUUC94995	672	6.25825	-1.13951	-2.20306	1.17061e-07	5.62559e-06	0.00857341
CUUC95013	316	3.63771	-1.56789	-2.9647	0.000263067	0.00489749	1
CUUC95014	699	19.9147	-1.91295	-3.76579	0	0	0
CUUC95015	329	26.7161	-2.64783	-6.26724	0	0	0
CUUC95020	1476	1.58906	1.02991	2.0419	4.71987e-05	0.00114085	1
CUUC95033	1081	6.65262	-1.15152	-2.22148	1.783e-10	1.35603e-08	1.30585e-05
CUUC95034	440	0.958306	1.95193	3.86892	0.00361075	0.0401896	1
CUUC95049	975	1.43255	1.01793	2.02502	0.0027051	0.0321883	1
CUUC95054	1336	0.860415	-1.39883	-2.63687	0.000699653	0.0109281	1
CUUC95061	921	41.9793	-5.64086	-49.8961	0	0	0
CUUC95064	850	0.758647	-1.56017	-2.94888	0.00466152	0.0489189	1
CUUC95110	1526	5.41999	-1.01862	-2.02598	2.0023e-09	1.30817e-07	0.000146646
CUUC95132	1276	0.371757	2.9039	7.48449	0.000299142	0.00542457	1
CUUC95154	849	1.38699	-1.79412	-3.46803	6.65725e-05	0.00153262	1
CUUC95169	1035	1.11064	-1.24752	-2.37432	0.00174694	0.0228676	1
CUUC95170	545	7.45937	-1.14642	-2.21364	1.45562e-07	6.84704e-06	0.0106608
CUUC95182	1961	2.72363	-1.63803	-3.1124	6.57252e-14	7.78907e-12	4.81365e-09
CUUC95183	561	5.69735	-2.79469	-6.93882	1.19904e-14	1.52195e-12	8.78166e-10
CUUC95184	201	3.62667	-2.88926	-7.40889	0.000146573	0.00298939	1
CUUC95185	331	3.81167	-3.10405	-8.5983	7.83566e-07	3.13765e-05	0.0573876
CUUC95206	920	3.32177	-4.95356	-30.9863	1.10232e-11	9.99167e-10	8.07327e-07
CUUC95219	608	1.21364	1.58191	2.99366	0.00104222	0.0151511	1
CUUC95226	1063	12.1986	-1.08535	-2.12189	1.41365e-12	1.43399e-10	1.03534e-07
CUUC95274	1191	0.812154	-2.50207	-5.66497	2.58517e-05	0.000682044	1
CUUC95284	558	37.9102	-2.13032	-4.37815	0	0	0
CUUC95289	946	1.97089	-1.80721	-3.49965	2.52847e-07	1.13446e-05	0.0185183
CUUC95315	951	4.11268	-1.12909	-2.18721	2.99311e-07	1.31422e-05	0.0219212
CUUC95353	911	5.97055	-1.15634	-2.22891	4.67581e-09	2.89722e-07	0.000342452
CUUC95458	312	16.1302	-1.14785	-2.21583	1.39522e-08	8.12279e-07	0.00102185
CUUC95466	377	1.22708	-4.14668	-17.7124	0.00342831	0.0386881	1
CUUC95487	244	2.48413	1.48965	2.80821	0.00394012	0.0429165	1
CUUC95491	1636	0.788325	-1.34312	-2.537	0.000551455	0.00896956	1
CUUC95523	485	2.34123	-1.55022	-2.92862	0.00031212	0.00561242	1
CUUC95526	3445	2.63152	1.44872	2.72966	0	0	0
CUUC95537	1069	0.468396	2.19863	4.59043	0.000794112	0.0121167	1
CUUC95540	432	2.07411	1.1664	2.24451	0.00473111	0.0494226	1
CUUC95548	1818	16.0079	-1.03509	-2.04924	5.55112e-15	7.29907e-13	4.06558e-10
CUUC95556	1448	6.04111	-1.3403	-2.53205	2.42029e-14	2.98416e-12	1.77259e-09
CUUC95566	699	6.53794	-1.20564	-2.3064	1.20098e-08	7.04795e-07	0.000879584
CUUC95581	743	0.603757	-2.19164	-4.56823	0.00479839	0.049926	1
CUUC95588	2253	10.9385	-1.21676	-2.32425	0	0	0
CUUC95623	1017	7.55371	-1.0368	-2.05167	2.46845e-09	1.59003e-07	0.000180787
[truncated: 187 more rows]

## Sheet: PF WHT vs UF WHT
Accesssion	Length	Max group mean	Log₂ fold change	Fold change	P-value	FDR p-value	Bonferroni
CUUC100001	697	8.44231	1.56598	2.96078	1.11022e-16	1.95555e-15	8.13116e-12
CUUC100002	1180	4.32081	1.55499	2.93831	3.55271e-15	5.68364e-14	2.60197e-10
CUUC100003	3216	7.1366	-1.4097	-2.65681	0	0	0
CUUC100007	907	0.336399	-3.86493	-14.5701	0.00624978	0.0236393	1
CUUC100009	865	7.56415	-1.05198	-2.07338	2.01902e-09	1.97319e-08	0.000147871
CUUC100014	268	7.42736	1.51844	2.86481	5.87725e-08	4.90926e-07	0.00430444
CUUC100016	865	18.0285	-1.76665	-3.40263	0	0	0
CUUC100020	1415	2.94921	1.93801	3.83177	0	0	0
CUUC100026	2149	36.7884	-2.23549	-4.70921	0	0	0
CUUC100027	445	0.990381	-1.94561	-3.85201	0.00370712	0.0148194	1
CUUC100029	211	1.3657	-3.78307	-13.7663	0.0075405	0.0279308	1
CUUC100032	1831	0.638777	-1.86572	-3.64451	1.19356e-05	7.3905e-05	0.874149
CUUC100037	381	43.9499	1.58502	3.00013	0	0	0
CUUC100043	1657	9.5576	1.11747	2.16966	1.9984e-15	3.25826e-14	1.46361e-10
CUUC100044	501	1.59019	-2.57839	-5.97272	2.03975e-05	0.00012212	1
CUUC100058	2310	38.9207	-1.04037	-2.05676	0	0	0
CUUC100062	583	4.70214	2.62945	6.1879	1.11022e-16	1.95555e-15	8.13116e-12
CUUC100063	567	6.77492	2.3113	4.96331	0	0	0
CUUC100064	4360	8.95066	2.25099	4.76011	0	0	0
CUUC100065	517	4.35676	2.50902	5.69234	6.4615e-14	9.40262e-13	4.73234e-09
CUUC100067	1290	54.1241	-6.90063	-119.481	0	0	0
CUUC100068	473	4.94546	-5.87607	-58.7318	4.87023e-09	4.56652e-08	0.000356691
CUUC100069	859	0.731768	1.14237	2.20743	0.0110952	0.0393233	1
CUUC100074	1764	251.598	1.50442	2.83711	0	0	0
CUUC100076	1723	1.0438	1.37221	2.58868	1.29422e-06	9.15821e-06	0.0947875
CUUC100078	1461	32.2804	1.11529	2.16638	0	0	0
CUUC100080	559	1.18696	1.48113	2.79167	0.00167234	0.00720643	1
CUUC100082	1241	5.41693	1.80451	3.49312	0	0	0
CUUC100095	1686	5.56136	1.31505	2.48811	2.22045e-16	3.84361e-15	1.62623e-11
CUUC100098	828	10.5229	1.19121	2.28344	1.17351e-13	1.67309e-12	8.59464e-09
CUUC100099	1504	20.549	1.03615	2.05075	5.55112e-16	9.38067e-15	4.06558e-11
CUUC100104	1798	1.379	1.5403	2.90855	2.08863e-09	2.03823e-08	0.000152969
CUUC100109	2177	0.140153	-2.38948	-5.23969	0.00797538	0.0293318	1
CUUC100111	1997	1.14589	-1.09459	-2.13553	1.72062e-05	0.000104171	1
CUUC100113	1794	2.85347	-1.87958	-3.67969	0	0	0
CUUC100120	1812	30.8612	-1.75056	-3.36489	0	0	0
CUUC100124	2282	16.0606	1.27757	2.4243	0	0	0
CUUC100126	933	12.0523	1.01882	2.02626	7.62368e-12	9.28573e-11	5.58351e-07
CUUC100135	1476	47.1773	1.29679	2.45682	0	0	0
CUUC100144	757	9.62856	-1.50172	-2.83179	1.11022e-16	1.95555e-15	8.13116e-12
CUUC100145	374	2.90066	-1.3878	-2.61679	0.000449918	0.00216715	1
CUUC100150	320	8.31646	-1.82185	-3.53534	7.13204e-11	7.99913e-10	5.22343e-06
CUUC100152	1057	4.82703	-2.03957	-4.11123	0	0	0
CUUC100168	318	4.53086	-1.30405	-2.46921	5.40899e-05	0.000303842	1
CUUC100170	1258	34.2923	-1.38603	-2.61358	0	0	0
CUUC100171	948	42.1802	-1.06477	-2.09183	0	0	0
CUUC100174	385	1.45292	-2.85861	-7.25315	0.000217213	0.00110783	1
CUUC100189	1498	14.0922	2.15789	4.46262	0	0	0
CUUC100196	1310	33.882	1.03509	2.04925	1.11022e-16	1.95555e-15	8.13116e-12
CUUC100207	1117	16.6017	-1.28222	-2.43212	0	0	0
CUUC100217	614	9.33119	-1.00475	-2.0066	2.95819e-08	2.5561e-07	0.00216655
CUUC100218	210	4.92379	-1.13521	-2.19651	0.00304596	0.0124197	1
CUUC100223	426	20.4921	-1.17385	-2.25612	1.04483e-12	1.37928e-11	7.65224e-08
CUUC100225	204	15.0396	-1.5687	-2.96636	3.23766e-10	3.41625e-09	2.37123e-05
CUUC100226	836	46.1077	-1.19758	-2.29355	0	0	0
CUUC100227	252	33.6997	-1.01976	-2.02758	3.71657e-10	3.89785e-09	2.72198e-05
CUUC100232	502	0.607796	-1.98874	-3.96889	0.0136002	0.0470639	1
CUUC100233	1187	9.7963	-1.01679	-2.02341	1.72282e-11	2.04105e-10	1.26178e-06
CUUC100237	2387	71.2329	-1.11012	-2.15864	0	0	0
CUUC100238	294	14.9905	-2.82573	-7.08972	0	0	0
CUUC100239	885	35.4146	-3.33765	-10.1096	0	0	0
CUUC100240	886	7.88229	-1.53798	-2.90388	1.11022e-16	1.95555e-15	8.13116e-12
CUUC100241	1810	4.04203	1.0188	2.02624	5.88307e-10	6.05666e-09	4.3087e-05
CUUC100244	1622	18.2251	1.45915	2.74946	0	0	0
CUUC100245	478	13.1869	1.59814	3.02753	0	0	0
CUUC100248	1368	0.536077	1.07639	2.10875	0.00973263	0.0350013	1
CUUC100249	924	60.6215	1.12609	2.18267	0	0	0
CUUC100258	1139	271.539	1.20786	2.30994	0	0	0
CUUC100275	1906	14.8875	-1.18414	-2.27228	0	0	0
CUUC100279	552	50.8008	1.93546	3.825	0	0	0
CUUC100280	442	107.017	1.89453	3.71802	0	0	0
CUUC100283	791	5.29309	-1.1559	-2.22823	1.84888e-08	1.63105e-07	0.0013541
CUUC100284	845	3.05822	1.99622	3.98953	7.90257e-13	1.05328e-11	5.78776e-08
CUUC100303	556	0.502469	2.11359	4.32768	0.00945565	0.034148	1
CUUC100304	484	0.974053	2.29388	4.90374	0.000595792	0.00280486	1
CUUC100321	2343	1.59162	-3.37737	-10.3918	0	0	0
CUUC100323	1574	17.3277	1.05968	2.08447	3.33067e-16	5.71276e-15	2.43935e-11
CUUC100326	2431	4.55374	1.19821	2.29455	3.10862e-15	4.98844e-14	2.27673e-10
CUUC100331	1299	2.97062	1.06435	2.09123	1.10184e-07	8.89032e-07	0.00806974
CUUC100332	2078	1.34443	3.13956	8.81257	0	0	0
CUUC100333	991	3.07884	-1.25522	-2.38704	8.96137e-08	7.33157e-07	0.00656322
CUUC100342	566	1.23398	1.5549	2.93813	0.000900411	0.00409827	1
CUUC100348	352	0.8668	-2.94628	-7.70758	0.00547386	0.0210115	1
CUUC100350	1091	2.81677	1.17962	2.26518	9.85352e-08	8.00423e-07	0.00721662
CUUC100361	2592	4.87203	-1.16917	-2.24883	9.21485e-15	1.42894e-13	6.74886e-10
CUUC100362	1334	6.96338	1.06299	2.08926	9.13869e-12	1.10611e-10	6.69309e-07
CUUC100364	318	4.21103	-1.34483	-2.54001	0.000193737	0.000996287	1
CUUC100365	705	2.59671	-1.17862	-2.26359	3.27478e-05	0.00019023	1
CUUC100366	773	4.89006	-1.20916	-2.31203	1.86692e-08	1.64638e-07	0.00136732
CUUC100367	1023	47.9526	-1.48387	-2.79698	0	0	0
CUUC100369	340	26.7224	-1.06011	-2.08509	4.32149e-11	4.9523e-10	3.16501e-06
CUUC100370	380	1.65047	-2.45254	-5.4738	0.000171136	0.000888923	1
CUUC100389	291	5.0095	-1.51936	-2.86665	2.6549e-05	0.000156291	1
CUUC100394	237	1.47349	2.43332	5.40134	0.00230976	0.00966049	1
CUUC100395	1346	5.9315	-1.06619	-2.09389	1.46299e-10	1.59588e-09	1.07148e-05
CUUC100409	2009	4.86712	2.16733	4.4919	0	0	0
CUUC100413	2890	41.5918	2.17885	4.52792	0	0	0
CUUC100416	273	20.9146	1.44461	2.72189	1.15463e-14	1.77693e-13	8.45641e-10
CUUC100417	1180	3.21101	1.38439	2.61062	7.38732e-11	8.2652e-10	5.4104e-06
CUUC100423	1699	1.44907	1.33124	2.51619	7.50562e-08	6.19315e-07	0.00549704
CUUC100426	2177	0.163512	-1.8964	-3.72283	0.00950038	0.0342758	1
CUUC100445	688	10.7174	-3.02906	-8.16277	0	0	0
CUUC100447	472	27.4372	-1.55897	-2.94643	0	0	0
CUUC100452	243	3.73647	1.67137	3.18517	0.000100391	0.000541393	1
CUUC100453	844	7.90288	1.7698	3.41006	0	0	0
CUUC100456	3320	27.6428	1.13987	2.20362	0	0	0
CUUC100457	862	3.32329	-1.75859	-3.38368	4.72196e-11	5.39603e-10	3.45831e-06
CUUC100458	627	11.4086	-1.07313	-2.10399	3.96597e-10	4.15007e-09	2.90464e-05
CUUC100459	820	1.17828	-4.04552	-16.5129	2.28962e-06	1.56778e-05	0.167689
CUUC100461	577	23.9719	-1.41069	-2.65864	0	0	0
CUUC100464	696	31.8314	-1.40008	-2.63916	0	0	0
CUUC100466	1408	49.227	-1.28478	-2.43645	0	0	0
CUUC100467	668	46.7922	-1.40166	-2.64205	0	0	0
CUUC100481	590	12.3409	2.65958	6.31847	0	0	0
CUUC100495	1914	1179.02	-1.35806	-2.5634	0	0	0
CUUC100498	1710	155.104	-1.38886	-2.61872	0	0	0
CUUC100508	749	9.30155	1.20235	2.30114	1.74416e-12	2.25094e-11	1.27741e-07
CUUC100521	283	41.9276	-3.2788	-9.70548	0	0	0
CUUC100523	572	476.251	-5.58085	-47.8633	0	0	0
CUUC100524	619	24.7278	-2.55099	-5.86037	0	0	0
CUUC100533	2806	389.589	-1.47108	-2.7723	0	0	0
CUUC100534	1610	24.6295	2.34803	5.09128	0	0	0
CUUC100537	873	8.12037	2.48913	5.61441	0	0	0
CUUC100538	936	13.4127	2.0898	4.25688	0	0	0
CUUC100539	990	43.5286	2.17568	4.51799	0	0	0
CUUC100540	315	79.71	2.37956	5.20378	0	0	0
CUUC100541	412	16.0199	2.51796	5.72771	0	0	0
CUUC100542	235	28.0859	1.73156	3.32086	0	0	0
CUUC100543	405	6.72564	1.52418	2.87623	6.68277e-10	6.83957e-09	4.89439e-05
CUUC100544	204	15.1498	1.80556	3.49566	3.8558e-13	5.2794e-12	2.82395e-08
CUUC100545	922	54.6171	2.17771	4.52434	0	0	0
CUUC100546	679	7.92036	1.42481	2.6848	6.61693e-14	9.61924e-13	4.84617e-09
CUUC100547	803	30.7902	2.05258	4.14847	0	0	0
CUUC100548	1892	48.8543	-2.00071	-4.00196	0	0	0
CUUC100568	661	27.0497	3.02749	8.15391	0	0	0
CUUC100582	1116	2.06568	-1.89146	-3.71012	3.71696e-10	3.89785e-09	2.72226e-05
CUUC100585	1733	0.890085	-2.18247	-4.53929	9.74205e-08	7.91896e-07	0.00713498
CUUC100589	1495	6.04996	1.7374	3.33433	0	0	0
CUUC100590	2465	42.6554	-1.49256	-2.81388	0	0	0
CUUC100592	2040	0.30744	-1.35277	-2.55403	0.00622796	0.0235738	1
CUUC100593	900	3.63499	-1.00085	-2.00117	4.56767e-06	3.00595e-05	0.334532
CUUC100600	1599	12.3176	2.53155	5.78192	0	0	0
CUUC100601	1431	28.8329	2.31479	4.97531	0	0	0
CUUC100602	2071	14.3835	2.01025	4.02851	0	0	0
CUUC100604	2170	3.78853	-2.2649	-4.8062	0	0	0
CUUC100611	1842	0.758341	2.46033	5.50342	1.05709e-08	9.57932e-08	0.000774201
CUUC100615	2010	12.4571	2.03314	4.09296	0	0	0
CUUC100629	2334	72.7342	-2.5563	-5.88198	0	0	0
CUUC100635	1323	39.4353	1.7602	3.38744	0	0	0
CUUC100645	2024	9.46361	-1.2261	-2.33934	0	0	0
CUUC100650	3235	7.73918	-1.70109	-3.25146	0	0	0
CUUC100652	2252	14.2486	-1.64854	-3.13517	0	0	0
CUUC100656	827	0.760083	1.31103	2.48119	0.00484441	0.0188263	1
CUUC100670	1024	76.2205	1.23261	2.34992	0	0	0
CUUC100678	1866	0.13626	-3.60392	-12.1587	0.0112349	0.039733	1
CUUC100684	1837	15.2252	-1.13326	-2.19353	0	0	0
CUUC100686	378	1.79373	-1.70343	-3.25674	0.00101949	0.00459343	1
CUUC100687	1080	32.5674	-1.26385	-2.40136	0	0	0
CUUC100690	1068	105.68	1.06303	2.08932	0	0	0
CUUC100695	2031	0.808132	1.27354	2.41754	1.03208e-05	6.44911e-05	0.755882
CUUC100703	1128	0.721308	-4.35499	-20.4636	2.20494e-05	0.000131396	1
CUUC100708	2051	2.967	-1.89579	-3.72126	0	0	0
CUUC100717	2194	14.7411	-1.50215	-2.83264	0	0	0
CUUC100719	817	1.11134	1.52038	2.86866	0.000259278	0.00130313	1
CUUC100722	497	1.46656	-1.46295	-2.75671	0.00206577	0.00873965	1
CUUC100730	997	10.6656	5.79803	55.6393	0	0	0
CUUC100731	246	6.0332	6.38676	83.6768	3.62619e-06	2.41765e-05	0.265578
CUUC100733	1019	19.7398	6.21947	74.5154	0	0	0
CUUC100737	2640	43.6418	-1.33573	-2.52403	0	0	0
CUUC100748	275	3.87312	1.75017	3.36399	1.88358e-05	0.000113298	1
CUUC100749	1021	2.51395	1.6445	3.1264	2.16363e-10	2.3252e-09	1.58462e-05
CUUC100751	415	5.30135	1.45026	2.73256	4.42952e-08	3.75131e-07	0.00324413
CUUC100752	789	3.96132	1.34464	2.53966	2.87647e-09	2.76469e-08	0.00021067
CUUC100758	1154	41.0255	-2.31106	-4.96246	0	0	0
CUUC100762	1792	7.04473	1.61707	3.0675	0	0	0
CUUC100775	1127	272.54	1.35947	2.5659	0	0	0
CUUC100778	321	1.52306	3.31655	9.96279	0.000156392	0.000817736	1
CUUC100779	349	0.900557	4.15504	17.8152	0.00323895	0.0131241	1
CUUC100780	985	14.3764	2.07578	4.21573	0	0	0
CUUC100782	939	27.8927	1.00299	2.00415	1.22125e-14	1.87629e-13	8.94428e-10
CUUC100785	257	24.2719	-1.09921	-2.14238	8.40291e-10	8.51793e-09	6.15421e-05
CUUC100789	1068	1.11174	1.42377	2.68286	0.000103131	0.000555425	1
CUUC100791	288	2.82512	-1.9657	-3.90603	0.000116595	0.000622804	1
CUUC100796	1686	52.9133	-2.20974	-4.62591	0	0	0
CUUC100808	1697	115.589	1.20948	2.31255	0	0	0
CUUC100809	590	72.5955	1.52209	2.87207	0	0	0
CUUC100812	1263	4.14709	-1.1344	-2.19527	2.38251e-09	2.31208e-08	0.000174493
CUUC100817	1689	3.85381	-1.03593	-2.05044	3.43917e-09	3.27331e-08	0.000251881
CUUC100818	978	5.44226	-1.56082	-2.95021	1.57652e-14	2.40347e-13	1.15463e-09
CUUC100821	1233	78.2511	-1.89555	-3.72064	0	0	0
CUUC100823	1210	40.5697	-1.30641	-2.47325	0	0	0
CUUC100830	506	12.4953	-2.34886	-5.09423	0	0	0
CUUC100831	1535	1.55704	-2.08047	-4.22946	2.30775e-11	2.70428e-10	1.69018e-06
CUUC100832	2141	35.8887	-3.14346	-8.83643	0	0	0
CUUC100833	1201	0.296391	-2.20968	-4.62574	0.00548821	0.021049	1
CUUC100835	880	6.83809	-3.07202	-8.4095	0	0	0
CUUC100836	1055	3.43835	-10.6163	-1569.72	0.00986321	0.0353982	1
CUUC100837	1111	2.15126	-1.52981	-2.88748	2.28727e-08	1.99711e-07	0.00167517
CUUC100858	453	18.4244	2.52326	5.74881	0	0	0
CUUC100859	980	23.9641	2.73938	6.67782	0	0	0
CUUC100862	562	4.94648	-6.12489	-69.7871	1.01803e-09	1.02332e-08	7.45594e-05
CUUC100864	702	0.362195	-2.68526	-6.43197	0.0121963	0.0426878	1
CUUC100869	226	2.2501	-1.57587	-2.98116	0.00586359	0.0223482	1
CUUC100872	1239	0.601964	-1.49602	-2.82064	0.00158902	0.00688345	1
CUUC100878	888	0.648881	1.37697	2.59723	0.00494796	0.01919	1
CUUC100880	1146	0.426617	1.93856	3.83324	0.00123393	0.00546682	1
CUUC100883	1815	36.6148	1.73548	3.32989	0	0	0
CUUC100887	1239	107.779	-1.49908	-2.82661	0	0	0
CUUC100892	1466	0.728443	-1.36512	-2.57598	0.000569083	0.00268707	1
CUUC100894	1325	5.6797	1.09781	2.1403	2.72339e-11	3.17508e-10	1.99458e-06
CUUC100901	2004	5.40495	-3.67659	-12.7868	0	0	0
CUUC100902	609	3.59055	-4.82132	-28.2724	4.16207e-11	4.77634e-10	3.04826e-06
CUUC100903	346	3.6253	-3.70732	-13.0621	5.29312e-08	4.44925e-07	0.00387663
CUUC100904	223	11.8579	-3.12794	-8.74185	2.10942e-15	3.42783e-14	1.54492e-10
CUUC100908	2296	0.121678	2.51393	5.71172	0.00563364	0.0215503	1
CUUC100917	241	1.26603	-2.38948	-5.23969	0.00797538	0.0293318	1
CUUC100918	1146	19.3173	-1.33585	-2.52423	0	0	0
CUUC100919	1834	11.9293	1.84222	3.58563	0	0	0
CUUC100920	780	23.975	2.09808	4.2814	0	0	0
CUUC100921	2907	17.5449	1.11287	2.16275	0	0	0
CUUC100923	606	11.8599	-1.75903	-3.3847	0	0	0
CUUC100925	1689	2.30827	-6.05571	-66.5197	2.91545e-13	4.03409e-12	2.13524e-08
CUUC100926	660	6.72893	-1.9767	-3.93591	0	0	0
CUUC100930	1156	23.3214	1.19494	2.28935	0	0	0
CUUC100935	1666	0.457853	-1.09109	-2.13035	0.011156	0.0395057	1
CUUC100939	503	3.05477	1.95787	3.88487	1.14288e-07	9.20325e-07	0.00837036
CUUC100940	499	1.99452	1.02349	2.03283	0.00504015	0.0195096	1
CUUC100941	794	3.34262	2.03466	4.09727	2.51354e-13	3.49449e-12	1.8409e-08
CUUC100942	310	6.19577	1.22659	2.34014	4.7304e-06	3.10244e-05	0.34645
CUUC100948	1597	4.30933	-1.0496	-2.06996	1.26652e-09	1.26065e-08	9.27586e-05
CUUC100949	457	2.21603	1.35746	2.56233	0.00042791	0.00206795	1
CUUC100952	761	0.871893	1.80004	3.48229	0.000375345	0.00183193	1
CUUC100954	1690	0.992973	-2.56494	-5.91731	3.47175e-09	3.30346e-08	0.000254267
CUUC100961	1807	62.9907	-1.60409	-3.04003	0	0	0
CUUC100970	218	66.4792	4.83905	28.6219	0	0	0
CUUC100971	1428	57.897	4.89629	29.7804	0	0	0
CUUC100974	1032	49.8614	1.1084	2.15606	0	0	0
CUUC100979	1069	11.8608	-1.23404	-2.35224	4.44089e-16	7.56739e-15	3.25246e-11
CUUC100985	301	1.74028	2.03768	4.10584	0.000627306	0.0029383	1
CUUC100986	1311	3.02334	1.21832	2.32676	2.1486e-09	2.09341e-08	0.000157361
CUUC100987	508	45.0956	2.20547	4.61226	0	0	0
CUUC100988	1179	44.9775	2.01194	4.03325	0	0	0
CUUC100989	394	1.0636	3.09521	8.54577	0.000464255	0.00222873	1
CUUC101000	553	0.705004	-2.74092	-6.68497	0.0019949	0.00846735	1
CUUC101002	3654	2.85757	1.21641	2.32368	3.10862e-15	4.98844e-14	2.27673e-10
CUUC101005	782	3.25142	-1.1254	-2.18163	4.64767e-06	3.05266e-05	0.340391
CUUC101011	1816	8.25135	-1.63422	-3.10419	0	0	0
CUUC101024	1395	7.59442	-4.04775	-16.5384	0	0	0
CUUC101026	267	1.3332	-4.08588	-16.9814	0.00370118	0.0148053	1
CUUC101032	1632	8.13126	1.06975	2.09907	1.43219e-13	2.03043e-12	1.04892e-08
CUUC101033	1620	0.575488	-1.30632	-2.47311	0.00158667	0.00687529	1
CUUC101043	1180	69.0671	-1.85712	-3.62285	0	0	0
CUUC101044	277	23.6821	-1.57721	-2.98391	1.11022e-16	1.95555e-15	8.13116e-12
CUUC101049	1242	3.48654	1.15849	2.23223	3.22945e-09	3.08574e-08	0.000236522
CUUC101061	544	10.8435	-1.00935	-2.01301	1.97074e-08	1.73334e-07	0.00144335
CUUC101062	494	2.64212	-2.64609	-6.2597	8.46433e-08	6.94665e-07	0.00619919
CUUC101063	4568	3.41724	1.42785	2.69045	0	0	0
CUUC101071	865	0.529098	-2.97107	-7.8412	0.000727036	0.0033703	1
CUUC101076	751	1.4415	2.09324	4.26706	1.82829e-06	1.27014e-05	0.133902
CUUC101077	526	8.86318	1.2302	2.346	1.89595e-10	2.04774e-09	1.38857e-05
CUUC101082	1114	0.376175	2.69488	6.475	0.000623728	0.00292378	1
CUUC101083	1485	17.5101	-1.16855	-2.24786	0	0	0
CUUC101094	1539	62.5934	2.0873	4.24952	0	0	0
CUUC101095	1395	36.8867	1.81449	3.51735	0	0	0
CUUC101096	1683	1.02732	-3.33711	-10.1058	2.53958e-10	2.71606e-09	1.85996e-05
CUUC101101	1560	13.9626	-1.28796	-2.44183	0	0	0
CUUC101102	2010	103.762	-1.23988	-2.36178	0	0	0
CUUC101103	754	19.9407	-1.09805	-2.14065	3.15303e-14	4.69742e-13	2.30925e-09
CUUC101104	1292	4.39223	1.84673	3.59685	0	0	0
CUUC101109	404	1.12372	1.37886	2.60062	0.0113497	0.0400867	1
CUUC101119	3355	2.45648	2.11022	4.31757	0	0	0
CUUC101122	1853	3.79747	1.14353	2.20922	1.22357e-11	1.46426e-10	8.96127e-07
CUUC101127	574	4.92796	2.67465	6.38482	0	0	0
CUUC101131	1080	130.913	-1.20112	-2.29918	0	0	0
CUUC101133	606	6.5406	3.16103	8.94468	0	0	0
CUUC101134	1027	11.3572	2.36035	5.13495	0	0	0
CUUC101137	997	12.4113	-1.40952	-2.65648	0	0	0
CUUC101138	2060	8.79821	1.11714	2.16917	4.44089e-16	7.56739e-15	3.25246e-11
CUUC101141	867	5.3772	1.09909	2.14219	6.50337e-09	6.01465e-08	0.0004763
CUUC101146	1653	31.0302	-1.16998	-2.25009	0	0	0
CUUC101147	468	25.9694	-1.38942	-2.61974	0	0	0
CUUC101158	1380	0.328972	2.23969	4.72294	0.000833498	0.00382078	1
CUUC101164	2569	4.86287	-1.09222	-2.13202	3.30402e-13	4.55113e-12	2.41983e-08
CUUC101173	1913	5.52915	-1.18321	-2.27081	5.32907e-14	7.79656e-13	3.90296e-09
CUUC101180	1240	136.016	-1.21849	-2.32704	0	0	0
CUUC101186	1474	1.55248	-1.97068	-3.91953	1.72413e-10	1.87017e-09	1.26274e-05
CUUC101192	1082	18.9132	1.17726	2.26147	0	0	0
CUUC101193	1329	18.2622	1.03951	2.05552	2.66454e-15	4.29936e-14	1.95148e-10
CUUC101194	716	24.2159	1.6558	3.15097	0	0	0
CUUC101195	2746	95.4081	-1.76019	-3.38744	0	0	0
CUUC101211	1778	5.33882	-1.1547	-2.22639	7.14762e-13	9.5736e-12	5.23484e-08
CUUC101212	358	20.8807	-1.54871	-2.92555	0	0	0
CUUC101213	1154	17.0683	-1.41614	-2.6687	0	0	0
CUUC101221	370	5.49754	-2.29336	-4.90195	7.93684e-11	8.84758e-10	5.81286e-06
CUUC101222	204	12.1314	-2.86374	-7.279	3.03091e-14	4.52191e-13	2.21981e-09
CUUC101223	1820	2.80339	-1.35706	-2.56162	8.77898e-12	1.06398e-10	6.42964e-07
CUUC101225	1079	291.396	1.45907	2.74931	0	0	0
CUUC101226	240	16.0326	-1.00561	-2.0078	1.08876e-06	7.78556e-06	0.0797397
CUUC101227	235	8.91616	1.35199	2.55264	3.38902e-07	2.58524e-06	0.0248208
CUUC101233	320	20.3409	-1.08805	-2.12586	7.22037e-10	7.37021e-09	5.28812e-05
CUUC101235	484	3.71235	-1.05465	-2.07722	0.000155324	0.000812905	1
CUUC101250	944	1.44274	1.03858	2.05421	0.000501015	0.00239126	1
CUUC101261	826	230.605	1.16418	2.24106	0	0	0
CUUC101262	1732	31.8367	1.21197	2.31654	0	0	0
CUUC101265	372	3.09852	-3.3283	-10.0443	1.4392e-07	1.14596e-06	0.0105405
CUUC101266	406	1.21077	-4.54916	-23.4117	0.00113807	0.00507773	1
CUUC101270	333	4.40453	2.82756	7.09871	9.12794e-10	9.21717e-09	6.68521e-05
CUUC101275	225	1.55207	2.83365	7.12874	0.00152348	0.00662656	1
CUUC101277	937	8.38566	1.21943	2.32855	1.66644e-13	2.35252e-12	1.22049e-08
CUUC101291	1171	5.12431	-2.1087	-4.31301	0	0	0
CUUC101292	740	1.35148	-1.40738	-2.65255	0.00060722	0.00285243	1
CUUC101294	872	3.22686	-1.18148	-2.2681	7.49577e-07	5.46905e-06	0.0548983
CUUC101296	2739	0.127498	1.86321	3.63817	0.00674747	0.02531	1
CUUC101299	1911	32.9435	-2.26803	-4.81666	0	0	0
CUUC101314	1640	26.0153	-1.45454	-2.7407	0	0	0
CUUC101319	1053	58.9815	-1.12361	-2.17891	0	0	0
CUUC101320	1713	0.866415	1.03152	2.04418	0.000331319	0.00163371	1
CUUC101340	2354	93.4883	-1.15919	-2.23332	0	0	0
CUUC101345	1267	0.508389	-1.18647	-2.27596	0.0118171	0.0414877	1
CUUC101358	269	3.21371	-1.34867	-2.54678	0.001737	0.00745961	1
CUUC101366	303	5.48242	-3.12942	-8.7508	6.5501e-10	6.71035e-09	4.79723e-05
CUUC101367	793	713.62	-3.55341	-11.7404	0	0	0
CUUC101368	786	275.87	-4.22131	-18.6527	0	0	0
CUUC101369	2617	36.8551	-1.25647	-2.3891	0	0	0
CUUC101370	239	1.98586	-3.0233	-8.13025	0.000571781	0.00269806	1
CUUC101376	564	25.9126	1.07182	2.10209	4.74065e-14	6.96491e-13	3.47201e-09
CUUC101378	1832	84.4161	1.8465	3.59627	0	0	0
CUUC101380	461	9.26592	-1.3527	-2.5539	1.51393e-10	1.65022e-09	1.10878e-05
CUUC101392	1860	4.33793	-1.76894	-3.40803	0	0	0
CUUC101403	950	1567.37	1.96097	3.89323	0	0	0
CUUC101407	386	5.47346	1.42039	2.67659	1.13278e-07	9.12594e-07	0.00829639
CUUC101409	1348	9.87028	2.76578	6.80117	0	0	0
CUUC101410	1419	11.1213	-2.00705	-4.01959	0	0	0
CUUC101411	824	22.0113	-1.95528	-3.8779	0	0	0
CUUC101416	1629	66.1988	1.07245	2.103	0	0	0
CUUC101425	1458	9.37058	-1.11874	-2.17157	3.54161e-14	5.25388e-13	2.59384e-09
CUUC101429	563	1.02367	-2.11275	-4.32514	0.00064122	0.00299906	1
CUUC101447	2065	1.63193	1.06673	2.09469	3.85714e-07	2.92073e-06	0.0282493
CUUC101449	205	6.47327	1.48486	2.7989	2.94207e-05	0.000172104	1
CUUC101455	1481	4.26916	-1.35021	-2.54949	3.18856e-13	4.39622e-12	2.33527e-08
CUUC101458	1831	22.9682	-2.28333	-4.868	0	0	0
CUUC101460	1171	3.04185	1.55171	2.93164	4.32276e-12	5.38244e-11	3.16595e-07
CUUC101470	1474	2.03749	3.86042	14.5246	0	0	0
CUUC101481	320	5.4565	1.1457	2.21253	2.98475e-05	0.000174475	1
CUUC101491	1746	141.307	1.05963	2.0844	0	0	0
CUUC101493	255	66.9673	1.45528	2.74209	0	0	0
CUUC101494	354	1.67703	3.19521	9.15914	3.45045e-05	0.0001995	1
CUUC101503	2900	30.5263	1.50109	2.83057	0	0	0
CUUC101504	1299	16.8963	1.10335	2.14853	1.11022e-16	1.95555e-15	8.13116e-12
CUUC101505	2891	110.581	1.93359	3.82005	0	0	0
CUUC101507	1081	2.72843	-1.14417	-2.21019	8.9482e-07	6.48162e-06	0.0655357
CUUC101508	1061	1.33301	1.35511	2.55817	1.48732e-05	9.08129e-05	1
CUUC101521	711	3.52843	-1.66657	-3.1746	1.67407e-09	1.6475e-08	0.000122607
CUUC101523	493	11.2776	-2.03814	-4.10717	0	0	0
CUUC101527	782	2.76872	10.082	1083.87	0.0128926	0.044869	1
CUUC101533	1125	21.034	-1.0209	-2.02919	2.15383e-14	3.2431e-13	1.57745e-09
CUUC101541	1452	1.92406	1.20145	2.29971	1.79797e-07	1.41578e-06	0.0131682
CUUC101548	1559	13.6019	-1.4097	-2.65682	0	0	0
CUUC101551	434	3.50021	2.12483	4.36153	3.27226e-08	2.81156e-07	0.00239657
CUUC101554	1398	6.70705	2.06565	4.18622	0	0	0
CUUC101555	553	4.32573	1.57089	2.97089	2.16726e-09	2.11102e-08	0.000158728
CUUC101559	255	3.01284	1.21003	2.31343	0.0038796	0.0154415	1
CUUC101570	721	347.408	-1.00521	-2.00723	0	0	0
CUUC101586	1052	1.03122	-1.5245	-2.87687	0.000180914	0.000935666	1
CUUC101595	849	54.8915	1.16217	2.23794	0	0	0
CUUC101596	941	72.3668	1.4593	2.74974	0	0	0
CUUC101601	1485	31.8057	1.13635	2.19824	0	0	0
CUUC101602	296	2.06462	1.36289	2.57199	0.00420747	0.0166039	1
CUUC101605	765	1.28515	-1.18229	-2.26937	0.00273355	0.0112529	1
CUUC101619	994	2.72849	-1.52809	-2.88404	4.09681e-09	3.86807e-08	0.000300046
CUUC101622	331	1.4243	2.29388	4.90374	0.000595792	0.00280486	1
CUUC101634	1983	4.61594	-1.02195	-2.03066	1.59568e-10	1.73572e-09	1.16866e-05
CUUC101638	337	3.72212	-1.4134	-2.66365	0.000165494	0.000862063	1
CUUC101651	1333	23.2071	-1.75806	-3.38244	0	0	0
CUUC101652	1357	1.03678	-1.22413	-2.33614	0.000134978	0.000714075	1
CUUC101653	1383	56.8457	-2.46356	-5.51577	0	0	0
CUUC101665	1410	37.7946	1.09735	2.13961	0	0	0
CUUC101669	1475	76.2712	1.33549	2.52361	0	0	0
CUUC101670	355	4.13157	1.18	2.26576	7.1969e-05	0.000397087	1
CUUC101671	359	122.274	1.21324	2.31858	0	0	0
CUUC101682	1827	6.12342	-1.06358	-2.09012	3.81828e-12	4.78684e-11	2.79647e-07
CUUC101691	299	1.05115	2.68263	6.42023	0.00288244	0.0118108	1
CUUC101697	1531	7.40696	-1.34907	-2.54748	0	0	0
CUUC101701	1103	143.597	1.0559	2.07901	0	0	0
CUUC101703	1898	151.471	1.6759	3.19518	0	0	0
CUUC101708	1771	193.794	1.36978	2.58432	0	0	0
CUUC101709	1138	140.883	1.16781	2.2467	0	0	0
CUUC101715	451	56.796	1.12114	2.17519	0	0	0
CUUC101716	911	5.53916	1.10272	2.14759	2.4326e-09	2.35881e-08	0.000178161
CUUC101720	932	23.5309	1.00953	2.01326	3.13083e-14	4.66529e-13	2.29299e-09
CUUC101723	1387	8.95811	-2.33557	-5.04749	0	0	0
CUUC101725	1497	10.4852	-1.44013	-2.71345	0	0	0
CUUC101726	588	1.84498	-1.0416	-2.0585	0.00479079	0.0186367	1
CUUC101729	1706	5.38529	-2.74266	-6.69301	0	0	0
CUUC101735	361	5.96328	-1.16665	-2.24489	1.05028e-05	6.55434e-05	0.769218
CUUC101737	275	16.2727	-1.40369	-2.64577	2.18537e-11	2.56375e-10	1.60055e-06
CUUC101738	1194	10.9456	-2.70012	-6.49857	0	0	0
CUUC101739	1276	39.3879	-2.48506	-5.59859	0	0	0
CUUC101740	205	2.31522	-1.83379	-3.56471	0.00357091	0.0143335	1
CUUC101742	5167	36.9188	2.44781	5.45588	0	0	0
CUUC101746	1155	24.9289	3.95087	15.4643	0	0	0
CUUC101755	1769	4.48443	-2.21343	-4.63778	0	0	0
CUUC101770	1825	70.6469	1.03268	2.04582	0	0	0
CUUC101773	477	58.4925	-6.28004	-77.7104	0	0	0
CUUC101782	1453	2.77594	1.8682	3.65076	2.22045e-16	3.84361e-15	1.62623e-11
CUUC101785	294	2.31623	1.25747	2.39076	0.00470445	0.01833	1
CUUC101787	388	57.5577	1.01704	2.02377	1.79856e-14	2.72835e-13	1.31725e-09
CUUC101807	324	2.96403	1.2247	2.33707	0.0014182	0.00621032	1
CUUC101810	1581	2.7876	-3.69573	-12.9577	0	0	0
CUUC101834	1046	105.149	1.1049	2.15083	0	0	0
CUUC101838	844	6.14565	-2.64695	-6.2634	0	0	0
CUUC101848	1914	124.642	-1.82136	-3.53414	0	0	0
CUUC101852	1231	110.999	-3.84016	-14.322	0	0	0
CUUC101854	389	2.70166	-1.2783	-2.42554	0.00109935	0.00491937	1
CUUC101858	2897	2.59791	-1.10714	-2.15418	7.26443e-11	8.13641e-10	5.3204e-06
CUUC101859	381	1.15674	-2.91689	-7.55214	0.000928768	0.00421848	1
CUUC101860	1457	85.5332	-2.39473	-5.2588	0	0	0
CUUC101861	955	10.6142	-1.81818	-3.52637	0	0	0
CUUC101864	839	52.8403	1.15719	2.23023	0	0	0
CUUC101865	441	16.9507	-1.10513	-2.15119	8.41865e-11	9.36047e-10	6.16574e-06
CUUC101866	937	4.57688	-1.2344	-2.35283	2.28158e-09	2.21824e-08	0.0001671
CUUC101867	2715	6.88019	-1.63602	-3.10806	0	0	0
CUUC101872	391	1.86415	-1.94335	-3.84599	0.000264054	0.00132532	1
CUUC101884	2110	53.905	-1.10505	-2.15107	0	0	0
CUUC101885	676	26.4291	-1.23561	-2.3548	0	0	0
CUUC101892	1149	0.182358	2.65855	6.31397	0.0143972	0.0493441	1
CUUC101901	2597	15.6649	-1.36686	-2.57909	0	0	0
CUUC101905	2031	7.5281	-1.33367	-2.52043	0	0	0
CUUC101911	2183	15.4372	1.00389	2.0054	2.22045e-15	3.60184e-14	1.62623e-10
CUUC101915	218	2.40286	1.46024	2.75155	0.0049998	0.0193674	1
CUUC101927	488	1.25231	2.09181	4.26282	0.000203888	0.00104314	1
CUUC101928	1797	4.59597	1.27125	2.41371	1.0103e-14	1.56138e-13	7.39936e-10
CUUC101931	1777	4.60839	1.15025	2.21953	1.36058e-12	1.7734e-11	9.96474e-08
CUUC101932	835	1.23376	4.38851	20.9447	2.83964e-07	2.18504e-06	0.0207972
CUUC101943	1580	3.54742	2.51741	5.72554	0	0	0
CUUC101955	414	7.04337	1.9139	3.76827	2.00173e-13	2.80745e-12	1.46605e-08
CUUC101956	1569	35.4224	1.73106	3.31972	0	0	0
CUUC101957	744	5.09273	3.1483	8.86607	0	0	0
CUUC101961	366	6.43758	-3.25864	-9.5708	4.55191e-14	6.7078e-13	3.33378e-09
CUUC101965	3105	16.0227	-1.56086	-2.9503	0	0	0
CUUC101978	242	6.42154	1.41091	2.65905	3.46774e-06	2.31876e-05	0.253974
CUUC101979	1268	3.29111	1.15283	2.2235	5.7519e-09	5.35277e-08	0.000421263
CUUC101985	257	5.93606	-2.24843	-4.75167	7.36715e-08	6.08095e-07	0.00539563
CUUC101987	1041	5.37344	-1.14117	-2.2056	9.0888e-10	9.18271e-09	6.65655e-05
CUUC101990	1265	0.400287	3.36696	10.317	0.000120794	0.000643641	1
CUUC101999	800	0.95348	-2.15881	-4.46546	9.06129e-05	0.00049195	1
CUUC102003	1792	48.5537	-2.31522	-4.9768	0	0	0
CUUC102004	1777	3.42927	1.56035	2.94925	1.11022e-16	1.95555e-15	8.13116e-12
CUUC102029	1351	31.6517	1.36653	2.5785	0	0	0
CUUC102036	438	1.50931	-1.32252	-2.50103	0.00587044	0.0223662	1
CUUC102039	323	1.73181	-1.71282	-3.27802	0.00249603	0.0103644	1
CUUC102040	2789	1.87818	1.54249	2.91297	2.88658e-15	4.64128e-14	2.1141e-10
CUUC102042	3008	44.5802	-1.07753	-2.11041	0	0	0
CUUC102057	2427	210.959	-2.46518	-5.52197	0	0	0
CUUC102059	726	6.18726	-2.14479	-4.42228	0	0	0
CUUC102077	325	2.5251	2.10581	4.30438	2.15291e-05	0.000128464	1
CUUC102078	917	1.847	2.09816	4.28163	8.962e-10	9.05831e-09	6.56368e-05
CUUC102079	2187	2.05985	1.63394	3.1036	5.32907e-15	8.4043e-14	3.90296e-10
CUUC102080	2602	6.58303	2.19635	4.58318	0	0	0
CUUC102085	758	3.70869	1.83208	3.56051	1.73361e-12	2.2389e-11	1.26968e-07
CUUC102088	1479	0.320907	-2.62256	-6.1584	0.000775317	0.00357556	1
CUUC102090	2264	0.97332	-2.61895	-6.14304	1.73872e-12	2.24471e-11	1.27342e-07
CUUC102091	3292	95.1652	-1.30964	-2.47879	0	0	0
CUUC102092	1214	147.754	-2.04989	-4.14074	0	0	0
CUUC102093	1847	21.099	-1.15028	-2.21957	0	0	0
CUUC102098	1410	9.00433	-2.10574	-4.30418	0	0	0
CUUC102101	1960	6.13801	1.3135	2.48544	0	0	0
CUUC102102	2562	34.0015	1.05867	2.08301	0	0	0
CUUC102105	281	3.43841	-1.35774	-2.56283	0.000982791	0.00444258	1
CUUC102131	255	13.6935	-2.72613	-6.61677	0	0	0
CUUC102132	1513	4.73904	-1.75562	-3.37672	0	0	0
CUUC102135	523	13.4879	2.50013	5.65737	0	0	0
CUUC102136	1171	13.8523	2.97248	7.84885	0	0	0
CUUC102140	2052	4.6342	-2.1251	-4.36232	0	0	0
CUUC102141	1851	2.17035	-1.18546	-2.27436	1.5319e-08	1.36225e-07	0.00112195
CUUC102151	1859	2.33426	-2.20573	-4.61309	0	0	0
CUUC102170	1667	7.59581	-1.8421	-3.58532	0	0	0
CUUC102177	1999	24.1245	-1.14291	-2.20827	0	0	0
CUUC102179	1025	39.2265	-1.90169	-3.7365	0	0	0
CUUC102182	525	149.328	-2.20892	-4.6233	0	0	0
CUUC102190	870	1.14953	-1.2069	-2.30841	0.00218003	0.00917024	1
CUUC102191	3380	52.9736	-1.00755	-2.0105	0	0	0
CUUC102198	793	13.2314	-3.5991	-12.1181	0	0	0
CUUC102199	2702	4.9371	1.52986	2.88757	0	0	0
CUUC102200	1421	5.82436	1.75012	3.36386	0	0	0
CUUC102201	1346	12.4535	5.00472	32.1049	0	0	0
CUUC102202	215	48.2505	-2.40796	-5.30725	0	0	0
CUUC102203	1259	34.7497	-3.06145	-8.34813	0	0	0
CUUC102208	1579	47.0192	1.33881	2.52942	0	0	0
CUUC102212	1308	43.0767	-1.16411	-2.24095	0	0	0
CUUC102216	1376	11.0993	-1.01293	-2.01801	1.46405e-12	1.90454e-11	1.07226e-07
CUUC102220	2074	26.629	1.93059	3.81211	0	0	0
CUUC102231	459	5.42867	-1.02824	-2.03954	2.34669e-05	0.000139368	1
CUUC102233	396	2.18305	-2.3389	-5.05918	1.87526e-05	0.000112825	1
CUUC102234	218	2.72324	1.90014	3.73249	0.000482835	0.00231127	1
CUUC102236	1572	32.4113	2.38198	5.21252	0	0	0
CUUC102258	413	26.8831	-1.06277	-2.08894	4.29001e-12	5.34347e-11	3.14196e-07
CUUC102262	429	9.60147	-1.10382	-2.14924	7.0734e-08	5.85036e-07	0.00518049
CUUC102271	460	2.50576	-1.47509	-2.78001	0.000175029	0.000907727	1
CUUC102273	1651	17.9774	-5.41225	-42.5842	0	0	0
CUUC102276	575	14.5629	-4.7901	-27.6671	0	0	0
CUUC102280	812	0.989159	5.5027	45.3395	7.21498e-05	0.000397965	1
CUUC102282	1175	0.54983	2.1717	4.50555	0.000106378	0.000571522	1
CUUC102298	207	16.8689	-2.49005	-5.61796	0	0	0
CUUC102301	1023	1.62383	-1.37632	-2.59606	8.18351e-06	5.18471e-05	0.599352
CUUC102314	1886	97.6824	1.8504	3.60601	0	0	0
CUUC102323	240	11.4223	1.03178	2.04455	4.60401e-06	3.02768e-05	0.337193
CUUC102333	785	19.9743	1.14096	2.20527	6.66134e-16	1.12128e-14	4.8787e-11
CUUC102344	1039	1.19318	2.38078	5.20819	7.98551e-08	6.57136e-07	0.00584851
CUUC102345	206	3.39045	4.38522	20.8969	2.0576e-05	0.000123138	1
CUUC102356	1943	7.06645	-1.70628	-3.26319	0	0	0
CUUC102358	1885	50.6873	2.79376	6.93435	0	0	0
CUUC102368	860	0.374493	-2.06621	-4.18784	0.0100034	0.0358486	1
CUUC102372	1900	18.1016	-1.10246	-2.1472	0	0	0
CUUC102379	319	0.985249	1.96926	3.91568	0.00796259	0.0293318	1
CUUC102381	344	17.2464	-1.26938	-2.41058	1.03179e-11	1.24186e-10	7.5567e-07
CUUC102383	596	19.9655	-1.03132	-2.04389	7.51832e-12	9.16502e-11	5.50634e-07
CUUC102384	201	10.4244	1.65928	3.15858	4.20584e-09	3.96692e-08	0.000308031
CUUC102394	559	3.15363	-1.50486	-2.83796	1.16742e-06	8.3091e-06	0.0855007
CUUC102397	1667	16.9476	1.02775	2.03885	1.66533e-15	2.72919e-14	1.21967e-10
CUUC102401	421	27.9426	-4.28594	-19.5073	0	0	0
CUUC102402	1291	14.6005	-5.05873	-33.3296	0	0	0
CUUC102418	1995	25.0228	1.13795	2.20069	0	0	0
CUUC102427	322	6.66981	1.59562	3.02224	7.18468e-09	6.61802e-08	0.000526199
CUUC102428	779	1.58845	-5.87721	-58.7781	2.12892e-05	0.000127147	1
CUUC102446	1742	27.7749	1.92897	3.80782	0	0	0
CUUC102466	3082	21.7027	-1.27496	-2.41993	0	0	0
CUUC102472	1507	28.6037	-1.87682	-3.67264	0	0	0
CUUC102474	979	5.40208	-1.11468	-2.16547	3.5955e-09	3.41634e-08	0.000263331
CUUC102475	1950	5.4677	-1.60179	-3.03519	0	0	0
CUUC102476	223	3.19252	-1.23803	-2.35877	0.00668674	0.0251363	1
CUUC102477	1144	2.96342	-1.12002	-2.1735	3.6101e-07	2.74189e-06	0.02644
CUUC102478	219	1.78022	-2.34018	-5.06364	0.0030678	0.0124886	1
CUUC102480	1847	1.91908	1.52604	2.87994	8.38885e-12	1.01855e-10	6.14391e-07
CUUC102482	1368	0.879754	-1.82499	-3.54304	1.21356e-05	7.50547e-05	0.888797
CUUC102483	1282	4.29719	-1.87314	-3.66328	0	0	0
CUUC102487	1573	36.714	-1.05917	-2.08373	0	0	0
CUUC102491	1988	0.404023	1.96054	3.89209	4.97806e-05	0.000281058	1
CUUC102493	425	8.50444	1.7731	3.41788	2.43139e-14	3.64903e-13	1.78072e-09
CUUC102504	242	1.29874	1.71219	3.27658	0.0138948	0.0478237	1
CUUC102507	2172	6.34482	-1.57068	-2.97044	0	0	0
CUUC102512	1721	0.403824	-1.39444	-2.62887	0.00348694	0.0140233	1
CUUC102531	465	2.77044	-2.00488	-4.01356	2.11979e-06	1.45831e-05	0.155251
CUUC102533	2423	4.98099	-1.25094	-2.37997	4.44089e-16	7.56739e-15	3.25246e-11
CUUC102537	341	2.25301	1.51285	2.85373	0.000686602	0.00319683	1
CUUC102538	1035	1.43398	1.7974	3.47594	6.87643e-07	5.04682e-06	0.0503623
CUUC102539	362	7.63252	-1.01002	-2.01394	1.4435e-05	8.83361e-05	1
CUUC102540	1418	1.41057	-1.56177	-2.95215	1.46155e-07	1.16325e-06	0.0107042
CUUC102550	3693	38.4134	-2.05188	-4.14646	0	0	0
CUUC102559	367	1.0467	1.78179	3.43854	0.00573583	0.0219069	1
CUUC102571	416	0.896434	-3.23395	-9.40838	0.00208762	0.00881496	1
CUUC102574	551	10.8694	2.35823	5.12742	0	0	0
CUUC102575	1712	31.4947	2.096	4.27524	0	0	0
CUUC102577	1327	9.46534	-5.37494	-41.4971	0	0	0
CUUC102578	664	1.40405	-1.53923	-2.9064	0.00040203	0.00195267	1
CUUC102579	602	0.675777	-1.83072	-3.55714	0.00671113	0.0252086	1
CUUC102595	753	3.24158	-1.40529	-2.64871	1.04725e-07	8.4723e-07	0.00766997
CUUC102605	1570	23.7778	1.68589	3.2174	0	0	0
CUUC102606	547	4.53279	1.31839	2.49388	8.57885e-08	7.03669e-07	0.00628307
CUUC102609	234	22.8334	2.23308	4.70136	0	0	0
CUUC102610	759	2.59957	3.36919	10.333	7.59393e-14	1.09807e-12	5.56172e-09
CUUC102615	799	0.371506	3.15673	8.91807	0.00298253	0.0121814	1
CUUC102616	797	1.51166	3.23598	9.42162	8.6351e-09	7.88168e-08	0.000632426
CUUC102623	1594	24.6686	1.78854	3.45464	0	0	0
CUUC102624	1048	20.2341	-1.22519	-2.33786	0	0	0
CUUC102641	430	15.7959	1.33274	2.5188	2.37588e-14	3.56864e-13	1.74007e-09
CUUC102646	922	12.9346	1.22316	2.33458	3.33067e-16	5.71276e-15	2.43935e-11
CUUC102660	2047	0.614156	1.55832	2.9451	2.29766e-05	0.000136578	1
CUUC102664	1931	7.27006	1.00727	2.01011	1.54132e-12	2.00044e-11	1.12885e-07
CUUC102665	411	3.61112	1.38405	2.61001	7.16417e-06	4.57491e-05	0.524696
CUUC102668	537	0.812887	1.45841	2.74805	0.00973361	0.0350013	1
CUUC102674	1745	10.695	-1.04094	-2.05757	5.87308e-14	8.57875e-13	4.30138e-09
CUUC102676	418	21.2087	-1.06887	-2.09779	4.12859e-11	4.73865e-10	3.02374e-06
CUUC102684	1262	9.42219	1.69438	3.23637	0	0	0
CUUC102686	1212	2.951	-1.21467	-2.32088	3.16539e-08	2.72645e-07	0.0023183
CUUC102690	1478	19.5541	-1.16998	-2.25008	0	0	0
CUUC102695	667	1.57069	4.41271	21.299	2.41512e-07	1.87314e-06	0.0176881
CUUC102698	303	7.83203	-1.36468	-2.5752	2.61215e-07	2.01907e-06	0.0191312
CUUC102702	1962	10.5057	-1.89533	-3.72007	0	0	0
CUUC102703	513	3.76683	-2.76823	-6.81273	1.62472e-11	1.92826e-10	1.18993e-06
CUUC102704	1377	6.0811	-2.07157	-4.20343	0	0	0
CUUC102710	1745	3.42212	1.27937	2.42733	1.20282e-12	1.57731e-11	8.8093e-08
CUUC102714	1785	3.84431	1.21085	2.31474	1.5965e-12	2.06912e-11	1.16926e-07
CUUC102717	397	15.7552	-1.77865	-3.43106	0	0	0
CUUC102718	2024	9.24586	-1.33861	-2.52908	0	0	0
CUUC102719	1528	12.6021	-1.43962	-2.7125	0	0	0
CUUC102721	1324	1.45951	-1.01101	-2.01533	0.000163962	0.00085445	1
CUUC102722	584	1.27711	-2.4835	-5.59251	4.37032e-05	0.000248681	1
CUUC102723	1829	0.824831	-1.86273	-3.63695	1.21548e-06	8.63017e-06	0.0890202
CUUC102726	1749	110.855	2.3934	5.25392	0	0	0
CUUC102735	1469	0.819267	-1.04483	-2.06313	0.00324838	0.0131565	1
CUUC102745	1009	5.91833	1.92026	3.78492	0	0	0
CUUC102760	2170	14.2246	-1.46357	-2.75791	0	0	0
CUUC102762	1282	22.7949	-1.22227	-2.33313	0	0	0
CUUC102763	423	31.4971	-1.29052	-2.44616	0	0	0
CUUC102766	1023	6.02509	1.63287	3.1013	0	0	0
CUUC102775	2678	13.5422	1.59975	3.03091	0	0	0
CUUC102776	3909	69.5931	1.45063	2.73327	0	0	0
CUUC102777	404	13.0524	1.87676	3.6725	0	0	0
CUUC102778	482	4.46628	-2.13529	-4.39326	1.00665e-10	1.11234e-09	7.37259e-06
CUUC102779	2107	31.7294	-1.16572	-2.24345	0	0	0
CUUC102780	516	13.6657	-2.46323	-5.5145	0	0	0
CUUC102785	751	18.4606	2.98473	7.91577	0	0	0
CUUC102791	457	0.853101	-2.74092	-6.68497	0.0019949	0.00846735	1
CUUC102792	901	0.884223	-2.79663	-6.94815	1.38257e-05	8.48482e-05	1
CUUC102811	894	2.75389	1.11592	2.16733	2.73234e-06	1.8548e-05	0.200114
CUUC102813	1966	26.1202	2.21825	4.6533	0	0	0
CUUC102820	1524	8.77623	1.19713	2.29283	2.22045e-16	3.84361e-15	1.62623e-11
CUUC102821	1029	13.5902	-6.0654	-66.9682	0	0	0
CUUC102829	604	3.45189	-1.47006	-2.77034	2.7422e-07	2.11384e-06	0.0200836
CUUC102846	1741	7.47174	1.17666	2.26052	9.99201e-16	1.66433e-14	7.31805e-11
CUUC102847	1853	3.10959	1.77126	3.41352	0	0	0
CUUC102848	250	12.0829	1.17169	2.25275	1.38413e-07	1.10452e-06	0.0101373
CUUC102858	269	34.7918	1.11004	2.15852	1.26399e-12	1.65339e-11	9.25733e-08
CUUC102859	807	254.188	1.62636	3.08733	0	0	0
CUUC102867	1332	2.64696	-1.96509	-3.90436	2.27596e-14	3.42207e-13	1.66689e-09
CUUC102871	724	25.7571	1.57135	2.97183	0	0	0
CUUC102872	1140	44.234	1.00675	2.00938	2.22045e-16	3.84361e-15	1.62623e-11
CUUC102873	238	85.1098	-1.7894	-3.45671	0	0	0
CUUC102875	573	45.008	1.0035	2.00486	1.32117e-14	2.0264e-13	9.67608e-10
CUUC102881	508	67.0247	1.06972	2.09903	0	0	0
CUUC102882	447	32.3044	1.1773	2.26154	2.22045e-16	3.84361e-15	1.62623e-11
CUUC102884	554	102.316	-1.64527	-3.12806	0	0	0
CUUC102885	1755	39.4745	-1.25579	-2.38798	0	0	0
CUUC102888	779	192.629	2.90709	7.50103	0	0	0
CUUC102890	1907	15.1463	-1.25829	-2.39212	0	0	0
CUUC102891	317	10.796	2.36652	5.15697	0	0	0
CUUC102892	208	1.00735	3.57497	11.9172	0.0125003	0.0436184	1
CUUC102893	703	6.03553	2.54558	5.83844	0	0	0
CUUC102894	2080	6.41349	1.55969	2.94791	0	0	0
CUUC102897	1666	0.31541	-1.47293	-2.77584	0.00739136	0.0274847	1
CUUC102902	1524	3.27003	-1.3645	-2.57486	1.04832e-11	1.26051e-10	7.67777e-07
CUUC102905	1414	62.7552	1.06051	2.08567	0	0	0
CUUC102916	2081	117.846	3.21703	9.29868	0	0	0
CUUC102917	1836	18.9634	-2.00773	-4.02148	0	0	0
CUUC102925	779	1.04446	-1.43013	-2.69472	0.00147157	0.00642291	1
CUUC102927	2531	25.1951	-2.73223	-6.64482	0	0	0
CUUC102956	1619	32.8964	-2.17505	-4.516	0	0	0
CUUC102958	925	1.68591	-1.16373	-2.24036	0.00012122	0.000645814	1
CUUC102966	1208	8.36904	2.96552	7.81107	0	0	0
CUUC102967	1247	11.7619	2.41804	5.34443	0	0	0
CUUC102970	590	10.4173	1.25766	2.39108	1.59339e-12	2.06546e-11	1.16698e-07
CUUC102979	1915	5.19721	1.44394	2.72062	0	0	0
CUUC102996	4376	3.87442	1.88558	3.69502	0	0	0
CUUC102997	274	2.10294	1.2783	2.42553	0.00773075	0.0285653	1
CUUC102998	346	2.16998	2.23785	4.71694	2.6502e-05	0.000156065	1
CUUC103000	1236	15.3559	1.27931	2.42723	0	0	0
CUUC103012	1356	0.15452	2.65855	6.31397	0.0143972	0.0493441	1
CUUC103013	1692	2.28064	1.47477	2.7794	6.27631e-12	7.7113e-11	4.59671e-07
CUUC103016	1180	6.30625	-2.16947	-4.49858	0	0	0
CUUC103043	1384	2.76797	-2.11505	-4.33205	2.22045e-16	3.84361e-15	1.62623e-11
CUUC103046	285	51.0901	-1.27217	-2.41524	0	0	0
CUUC103051	385	81.2315	-1.21183	-2.31632	0	0	0
CUUC103056	313	2.17563	1.25747	2.39076	0.00470445	0.01833	1
CUUC103057	2756	15.1671	-1.66693	-3.17539	0	0	0
CUUC103059	1708	2.96466	1.03231	2.0453	1.64132e-08	1.45496e-07	0.00120209
CUUC103062	1783	3.71152	1.2701	2.41179	3.37952e-13	4.65074e-12	2.47513e-08
CUUC103065	1357	25.2712	1.02098	2.0293	6.66134e-16	1.12128e-14	4.8787e-11
CUUC103070	2028	11.9849	1.79907	3.47996	0	0	0
CUUC103077	239	1.53421	2.90362	7.483	0.00112021	0.00500509	1
CUUC103086	2713	216.255	1.51423	2.85647	0	0	0
CUUC103092	3379	6.25557	-1.95133	-3.86731	0	0	0
CUUC103093	217	2.18719	-1.83379	-3.56471	0.00357091	0.0143335	1
CUUC103120	1168	1.94341	2.57874	5.97418	3.07532e-14	4.5863e-13	2.25233e-09
CUUC103129	3762	46.2699	-2.58308	-5.99217	0	0	0
CUUC103130	1215	50.5285	1.11989	2.1733	0	0	0
CUUC103131	1785	69.6182	1.31843	2.49395	0	0	0
CUUC103135	2351	10.2382	-1.07127	-2.10129	1.11022e-15	1.8413e-14	8.13116e-11
CUUC103138	343	57.1676	1.68794	3.22197	0	0	0
CUUC103146	1567	13.5108	-1.19625	-2.29144	0	0	0
CUUC103147	324	2.56354	-1.55218	-2.9326	0.000703811	0.00327216	1
CUUC103159	1138	20.9284	1.13271	2.1927	0	0	0
CUUC103167	1607	6.03033	2.01511	4.04211	0	0	0
CUUC103168	345	10.274	1.72363	3.30267	1.08025e-13	1.54645e-12	7.91162e-09
CUUC103171	1025	0.817677	2.26026	4.79078	9.37645e-06	5.89511e-05	0.686722
CUUC103172	507	2.34188	1.06265	2.08876	0.00198269	0.0084219	1
CUUC103186	1318	25.066	-1.13516	-2.19642	0	0	0
CUUC103197	1116	2.17478	1.1359	2.19755	2.23538e-06	1.53322e-05	0.163717
CUUC103203	347	2.8682	1.1193	2.17242	0.00256599	0.0106332	1
CUUC103204	3416	63.1931	-1.12643	-2.18317	0	0	0
CUUC103208	1056	108.584	1.02444	2.03417	0	0	0
CUUC103236	1033	10.3277	1.01003	2.01396	1.84669e-11	2.1825e-10	1.3525e-06
CUUC103237	732	8.77811	1.02685	2.03757	1.70849e-09	1.67957e-08	0.000125128
CUUC103242	1239	110.416	1.18504	2.2737	0	0	0
CUUC103276	212	2.14142	1.37886	2.60062	0.0113497	0.0400867	1
CUUC103282	448	0.605384	-2.77761	-6.85717	0.00925992	0.0335006	1
CUUC103284	1457	28.3172	-2.81564	-7.04033	0	0	0
CUUC103292	1086	1.38272	1.32317	2.50215	1.25445e-05	7.74073e-05	0.918747
CUUC103309	3445	124.116	1.14804	2.21612	0	0	0
CUUC103311	2484	11.1094	-1.40997	-2.65731	0	0	0
CUUC103318	231	1.68774	-2.34018	-5.06364	0.0030678	0.0124886	1
CUUC103346	220	3.69834	-1.26143	-2.39734	0.00362077	0.0145106	1
CUUC103352	1913	86.3183	1.32129	2.4989	0	0	0
CUUC103356	681	1.0256	1.8738	3.66498	0.000197314	0.00101311	1
CUUC103368	267	0.784755	3.57497	11.9172	0.0125003	0.0436184	1
CUUC103371	1752	15.7414	-1.02643	-2.03698	4.77396e-15	7.55162e-14	3.4964e-10
CUUC103372	1441	29.2903	-1.07222	-2.10266	0	0	0
CUUC103378	798	10.7482	-1.55851	-2.94549	0	0	0
CUUC103379	1870	38.751	-1.87235	-3.66128	0	0	0
CUUC103380	499	37.3324	-1.38804	-2.61724	0	0	0
CUUC103385	584	14.6802	1.86712	3.64804	0	0	0
CUUC103386	209	9.77471	2.20558	4.6126	9.50828e-12	1.14819e-10	6.96377e-07
CUUC103387	252	9.28471	2.08049	4.2295	2.18536e-12	2.79863e-11	1.60054e-07
CUUC103388	499	1.2597	2.70728	6.53089	3.44307e-05	0.000199121	1
CUUC103393	497	5.1996	1.1463	2.21346	1.05171e-06	7.53397e-06	0.0770263
CUUC103398	906	5.66609	1.50077	2.82994	1.56541e-14	2.38903e-13	1.14649e-09
CUUC103402	1085	14.0918	-1.00029	-2.0004	2.58515e-12	3.28705e-11	1.89334e-07
CUUC103404	2746	11.0618	-1.36958	-2.58395	0	0	0
CUUC103406	1198	3.13362	2.33812	5.05642	0	0	0
CUUC103407	1109	3.65276	1.23646	2.3562	1.0419e-09	1.04632e-08	7.6308e-05
CUUC103410	1379	3.92117	-1.41388	-2.66453	6.98774e-13	9.37146e-12	5.11775e-08
CUUC103417	2393	2.3163	-1.58961	-3.00968	2.9976e-15	4.81556e-14	2.19541e-10
CUUC103419	840	16.0681	1.05169	2.07295	2.81664e-13	3.90179e-12	2.06288e-08
CUUC103438	1175	3.54884	-5.43865	-43.3708	1.11022e-16	1.95555e-15	8.13116e-12
CUUC103439	845	285.179	3.1293	8.75013	0	0	0
CUUC103440	368	3.03666	3.12765	8.74011	2.98428e-08	2.57743e-07	0.00218566
CUUC103441	978	138.205	2.72814	6.626	0	0	0
CUUC103442	518	2.06158	-1.57536	-2.9801	0.000143606	0.000756114	1
CUUC103448	1374	0.749773	1.07314	2.10401	0.00313484	0.0127346	1
CUUC103449	796	2.34712	3.70058	13.0013	4.14779e-13	5.6612e-12	3.0378e-08
CUUC103452	2472	11.7256	-1.22572	-2.33872	0	0	0
CUUC103463	355	5.31202	1.28567	2.43795	2.52195e-06	1.71771e-05	0.184705
CUUC103485	330	1.38688	-1.9998	-3.99945	0.00276536	0.0113705	1
CUUC103489	2940	27.4325	-1.97304	-3.92595	0	0	0
CUUC103490	765	0.997103	-2.99131	-7.95195	1.65198e-05	0.000100315	1
CUUC103498	1003	25.1135	-4.36467	-20.6014	0	0	0
CUUC103499	1107	25.1888	-4.24873	-19.0106	0	0	0
CUUC103504	659	0.79738	-2.19824	-4.58919	0.000879195	0.00400843	1
CUUC103515	766	101.87	2.07844	4.2235	0	0	0
CUUC103516	374	7.09637	1.8079	3.50132	8.12994e-12	9.88264e-11	5.95429e-07
CUUC103518	719	13.0652	1.14723	2.21487	2.61346e-13	3.62858e-12	1.91408e-08
CUUC103522	556	0.910725	1.5357	2.89928	0.00424234	0.0167199	1
CUUC103534	1458	4.94603	2.3282	5.02178	0	0	0
CUUC103535	822	2.01798	2.25157	4.76202	3.61046e-10	3.7927e-09	2.64427e-05
CUUC103536	763	1.4646	3.12765	8.74011	2.98428e-08	2.57743e-07	0.00218566
CUUC103547	1356	19.4134	-2.81587	-7.04143	0	0	0
CUUC103550	1431	0.634495	1.45042	2.73288	0.000407559	0.00197798	1
CUUC103551	1598	2.48215	-1.69847	-3.24557	2.50577e-13	3.485e-12	1.8352e-08
CUUC103556	273	2.55836	1.14289	2.20823	0.00790923	0.0291732	1
CUUC103559	2117	47.9857	-1.9206	-3.78581	0	0	0
CUUC103562	1121	55.6607	-1.79128	-3.46122	0	0	0
CUUC103570	1368	2.01972	-10.2238	-1195.85	0.0129564	0.045045	1
CUUC103572	1506	8.59918	-2.93627	-7.65428	0	0	0
CUUC103576	1301	0.308684	1.48872	2.80641	0.0116089	0.0408782	1
CUUC103581	2055	5.2085	1.36799	2.58111	0	0	0
CUUC103603	5287	16.9819	2.28451	4.87198	0	0	0
CUUC103613	1207	706.649	1.32745	2.50958	0	0	0
CUUC103618	1139	11.7734	1.3186	2.49425	0	0	0
CUUC103619	1483	23.7363	2.21767	4.65142	0	0	0
CUUC103623	440	15.1195	1.29436	2.45268	1.32117e-13	1.87739e-12	9.67608e-09
CUUC103624	251	38.1216	1.60116	3.03387	0	0	0
CUUC103630	314	1.56551	-1.88419	-3.69145	0.00266889	0.011011	1
CUUC103638	216	9.45794	2.01375	4.0383	7.31196e-11	8.18489e-10	5.35521e-06
CUUC103641	1646	0.445537	1.62508	3.08459	0.000484083	0.00231678	1
CUUC103650	668	25.7468	1.0334	2.04684	6.78346e-14	9.85351e-13	4.96814e-09
CUUC103652	956	91.4683	1.05062	2.07142	0	0	0
CUUC103653	2127	27.9962	-1.0189	-2.02638	1.11022e-16	1.95555e-15	8.13116e-12
CUUC103662	2159	23.3181	-3.16414	-8.96397	0	0	0
CUUC103664	776	60.8428	1.61022	3.05299	0	0	0
CUUC103665	1128	45.4167	1.40053	2.63998	0	0	0
CUUC103671	744	0.774471	3.1523	8.89072	4.51185e-05	0.000256058	1
CUUC103673	1018	0.445954	4.68253	25.6793	0.000815293	0.00374835	1
CUUC103674	722	1.2092	1.14382	2.20966	0.00358652	0.0143915	1
CUUC103681	1818	2.28585	1.85081	3.60703	1.11022e-16	1.95555e-15	8.13116e-12
CUUC103692	582	2.1901	1.74726	3.35721	4.33572e-06	2.86121e-05	0.317544
CUUC103693	564	7.05862	2.3628	5.14369	0	0	0
CUUC103694	268	12.3138	1.4416	2.71621	1.73109e-10	1.87744e-09	1.26783e-05
CUUC103696	1917	9.46363	1.79314	3.46567	0	0	0
CUUC103700	1031	103.207	1.65393	3.1469	0	0	0
CUUC103701	267	1.52366	-3.35879	-10.2588	0.00133838	0.00588788	1
CUUC103705	269	4.03289	-1.45453	-2.74067	0.000287414	0.00143207	1
CUUC103709	343	13.8974	2.43036	5.39029	0	0	0
CUUC103710	685	7.2902	2.74959	6.72526	0	0	0
CUUC103712	864	330.26	1.19312	2.28647	0	0	0
CUUC103714	825	63.7348	-1.15326	-2.22416	0	0	0
CUUC103715	2379	76.8662	-1.24462	-2.36955	0	0	0
CUUC103720	1142	29.2408	-1.69814	-3.24483	0	0	0
CUUC103721	1370	1.05169	-2.92438	-7.59148	9.7033e-09	8.81931e-08	0.00071066
CUUC103722	398	55.0686	-1.74148	-3.34378	0	0	0
CUUC103739	255	1.92773	-1.88419	-3.69145	0.00266889	0.011011	1
CUUC103745	3264	3.71791	1.56009	2.94873	0	0	0
CUUC103753	358	14.3466	-1.73649	-3.33222	3.33067e-16	5.71276e-15	2.43935e-11
CUUC103754	2016	22.004	-1.45277	-2.73733	0	0	0
CUUC103755	1117	9.66663	-4.76711	-27.2297	0	0	0
CUUC103756	519	20.6414	-1.92649	-3.8013	0	0	0
CUUC103762	925	3.70168	-3.59286	-12.0658	0	0	0
CUUC103791	2035	0.62472	-1.6162	-3.06566	3.32558e-05	0.00019292	1
CUUC103793	637	1.5076	3.31702	9.966	2.02437e-07	1.584e-06	0.0148263
CUUC103796	2520	62.785	-1.22249	-2.3335	0	0	0
CUUC103799	1579	437.924	1.48633	2.80176	0	0	0
CUUC103805	577	5.93123	1.4571	2.74555	6.97465e-11	7.83221e-10	5.10817e-06
CUUC103809	1305	21.458	-1.10557	-2.15183	0	0	0
CUUC103810	1865	15.751	-1.31898	-2.4949	0	0	0
CUUC103811	286	3.49683	-1.14582	-2.21272	0.0032286	0.0130879	1
CUUC103834	2283	6.98279	1.28831	2.44242	0	0	0
CUUC103839	272	15.7044	-2.18303	-4.54105	0	0	0
CUUC103840	2039	11.4224	-2.83276	-7.12436	0	0	0
CUUC103845	1112	4.22388	2.82303	7.07647	0	0	0
CUUC103846	1338	1.00484	3.80152	13.9435	1.57445e-09	1.55344e-08	0.000115311
CUUC103852	1524	12.9466	-1.35053	-2.55005	0	0	0
CUUC103855	2088	0.470854	-1.45631	-2.74406	0.000490492	0.00234531	1
CUUC103856	493	0.515743	-2.68526	-6.43197	0.0121963	0.0426878	1
CUUC103858	1568	4.31336	-1.13449	-2.19541	1.09387e-10	1.20526e-09	8.01137e-06
CUUC103861	218	3.3435	-2.2609	-4.79291	9.23364e-05	0.000500806	1
CUUC103866	307	14.9078	-1.64224	-3.1215	4.4631e-14	6.58354e-13	3.26873e-09
CUUC103870	1170	27.5703	-1.29718	-2.45748	0	0	0
CUUC103871	1395	29.3205	-1.30428	-2.4696	0	0	0
CUUC103901	505	9.93549	-1.00588	-2.00817	1.00534e-07	8.15214e-07	0.00736301
CUUC103904	1560	23.3818	1.42953	2.69359	0	0	0
CUUC103905	231	21.7693	1.17727	2.26148	3.08388e-10	3.26293e-09	2.2586e-05
CUUC103909	552	3.7642	2.45132	5.46915	7.27307e-13	9.72918e-12	5.32672e-08
CUUC103914	953	8.46473	1.20447	2.30452	2.04059e-13	2.8603e-12	1.49451e-08
CUUC103915	818	0.29884	2.32285	5.00321	0.0114038	0.0402334	1
CUUC103918	1184	270.171	1.16946	2.24928	0	0	0
CUUC103920	1897	17.0006	1.59962	3.03064	0	0	0
CUUC103922	1525	4.92337	1.02503	2.03501	3.64052e-10	3.82262e-09	2.66628e-05
CUUC103928	434	1.0936	-1.64426	-3.12588	0.00614372	0.023279	1
CUUC103935	842	0.373271	1.71219	3.27658	0.0138948	0.0478237	1
CUUC103938	1480	0.578094	2.16577	4.48707	1.15734e-05	7.17715e-05	0.847621
CUUC103940	427	2.16727	2.27871	4.85244	3.4067e-06	2.2819e-05	0.249503
CUUC103941	328	2.44877	2.84173	7.16879	2.72595e-06	1.85063e-05	0.199646
CUUC103953	234	1.88342	-2.20286	-4.6039	0.00216095	0.00910043	1
CUUC103956	1547	1.52305	-1.54229	-2.91257	2.32535e-08	2.02963e-07	0.00170306
CUUC103957	652	27.8439	-1.83987	-3.57977	0	0	0
CUUC103958	366	3.62574	3.05772	8.32658	2.44424e-09	2.36752e-08	0.000179014
CUUC103959	914	200.553	-2.5682	-5.93068	0	0	0
CUUC103963	240	2.82512	-1.83934	-3.57845	0.000600895	0.00282579	1
CUUC103969	845	1.003	-1.32018	-2.49696	0.00222079	0.00932833	1
CUUC103976	1737	67.842	-2.3891	-5.23832	0	0	0
CUUC103994	1003	22.4571	1.50037	2.82915	0	0	0
CUUC104006	229	3.47897	-1.81121	-3.50937	0.00025848	0.00129966	1
CUUC104022	1011	3.15207	-1.19613	-2.29125	1.62551e-07	1.2869e-06	0.0119051
CUUC104025	1907	15.7211	1.23849	2.35951	0	0	0
CUUC104026	1886	1.61091	2.63145	6.19649	0	0	0
CUUC104038	1558	14.2443	2.02431	4.06796	0	0	0
CUUC104052	2634	11.2295	1.17497	2.25789	0	0	0
CUUC104055	1071	136.413	-1.11754	-2.16977	0	0	0
CUUC104064	426	45.5784	2.57929	5.97644	0	0	0
CUUC104068	3548	14.1129	-1.0443	-2.06236	0	0	0
CUUC104077	1699	1.37713	1.10382	2.14922	5.15433e-06	3.36421e-05	0.377498
CUUC104079	1323	1.08223	1.33229	2.51802	1.70244e-05	0.000103165	1
CUUC104090	824	19.6646	1.90705	3.75041	0	0	0
CUUC104091	1457	31.9016	2.57428	5.95575	0	0	0
CUUC104092	540	18.8835	1.80533	3.4951	0	0	0
CUUC104096	1042	0.737308	1.59965	3.03069	0.000426023	0.00206032	1
CUUC104097	2753	16.0528	1.2793	2.42721	0	0	0
CUUC104113	3892	17.4204	1.09392	2.13454	0	0	0
CUUC104114	733	22.7491	2.0296	4.08293	0	0	0
CUUC104115	1570	44.7308	2.68851	6.44647	0	0	0
CUUC104119	1311	10.9773	-1.3625	-2.5713	0	0	0
CUUC104122	2378	0.670046	-1.27461	-2.41933	3.34024e-05	0.000193694	1
CUUC104135	1538	4.84937	-2.34652	-5.08597	0	0	0
CUUC104136	833	5.41284	-3.50764	-11.3738	0	0	0
CUUC104137	348	5.60154	-2.60163	-6.06972	2.7565e-11	3.21061e-10	2.01883e-06
CUUC104146	1434	3.69985	-4.22434	-18.6919	0	0	0
CUUC104166	947	10.9902	-1.1029	-2.14786	1.76659e-12	2.27827e-11	1.29383e-07
CUUC104167	901	16.4428	-1.64614	-3.12995	0	0	0
CUUC104169	1818	35.6708	1.1861	2.27537	0	0	0
CUUC104171	2661	50.4008	1.10663	2.15342	0	0	0
CUUC104185	442	1.4573	-1.50547	-2.83917	0.00293465	0.0120073	1
CUUC104194	1374	22.6075	1.00476	2.00661	3.55271e-15	5.68364e-14	2.60197e-10
CUUC104197	822	4.47483	-3.14733	-8.86017	0	0	0
CUUC104202	2436	3.22871	-2.75374	-6.74464	0	0	0
CUUC104203	783	0.324727	-2.68526	-6.43197	0.0121963	0.0426878	1
CUUC104213	2580	23.6533	1.06998	2.0994	0	0	0
CUUC104218	2797	14.2583	1.0264	2.03694	2.22045e-16	3.84361e-15	1.62623e-11
CUUC104221	339	1.15005	-2.34018	-5.06364	0.0030678	0.0124886	1
CUUC104226	495	6.77268	1.11689	2.16878	1.42535e-07	1.1353e-06	0.0104391
CUUC104227	1263	10.2028	1.49973	2.82791	0	0	0
CUUC104228	1626	1.55708	1.9667	3.90873	1.87117e-12	2.40764e-11	1.37043e-07
CUUC104233	2128	4.58674	1.95153	3.86783	0	0	0
CUUC104250	3174	22.2744	1.26051	2.3958	0	0	0
CUUC104257	688	4.5087	-2.66187	-6.32852	1.11022e-16	1.95555e-15	8.13116e-12
CUUC104258	775	0.349951	-3.69627	-12.9625	0.00916643	0.0332314	1
CUUC104263	1331	5.50167	-1.71143	-3.27484	0	0	0
CUUC104280	1559	53.1682	-1.22001	-2.32948	0	0	0
CUUC104301	977	8.16744	1.38316	2.60839	2.22045e-16	3.84361e-15	1.62623e-11
CUUC104302	896	30.342	1.28642	2.43922	0	0	0
CUUC104307	426	3.66072	-1.84671	-3.59679	1.88318e-07	1.47954e-06	0.0137922
CUUC104326	2386	13.553	2.03351	4.09399	0	0	0
CUUC104335	1020	5.40943	1.26084	2.39635	7.16127e-12	8.74578e-11	5.24484e-07
CUUC104340	420	1.91237	2.07486	4.21304	2.9428e-05	0.000172133	1
CUUC104341	1236	5.77368	-2.17611	-4.51932	0	0	0
CUUC104343	2536	2.41294	-1.44042	-2.71399	3.41949e-14	5.07991e-13	2.5044e-09
CUUC104360	2604	1.9915	3.07241	8.41174	0	0	0
CUUC104374	523	0.615802	-2.06621	-4.18784	0.0100034	0.0358486	1
CUUC104395	1966	38.2877	2.36014	5.1342	0	0	0
CUUC104407	1932	52.2297	-1.30896	-2.47763	0	0	0
CUUC104408	2009	22.9885	1.55073	2.92965	0	0	0
CUUC104412	2006	23.7627	1.55512	2.93858	0	0	0
CUUC104424	1849	83.9988	2.0895	4.256	0	0	0
CUUC104425	1319	46.7563	1.96217	3.89647	0	0	0
CUUC104427	1314	202.925	1.21081	2.31467	0	0	0
CUUC104431	363	2.30887	2.71354	6.55928	2.25559e-06	1.54563e-05	0.165197
CUUC104433	2714	4.12214	-1.67891	-3.20186	0	0	0
CUUC104465	1029	12.472	1.73793	3.33556	0	0	0
CUUC104472	2223	23.2654	2.67682	6.39445	0	0	0
CUUC104476	385	1.22452	2.07576	4.21567	0.00101067	0.00455901	1
CUUC104479	1765	2.77988	1.11144	2.16061	2.627e-09	2.5359e-08	0.000192399
CUUC104492	772	0.723764	1.33275	2.51882	0.00674618	0.02531	1
CUUC104495	1728	47.8656	1.11234	2.16196	0	0	0
CUUC104505	854	8.5055	2.67598	6.39071	0	0	0
CUUC104506	278	7.41142	2.7742	6.84094	1.09468e-13	1.5665e-12	8.01733e-09
CUUC104507	744	1.36119	2.29417	4.90471	1.26886e-06	8.99001e-06	0.0929297
CUUC104520	2456	24.8902	1.06933	2.09846	0	0	0
CUUC104536	2078	0.571383	2.5232	5.74855	6.97617e-08	5.77384e-07	0.00510927
CUUC104547	365	29.4432	-1.35936	-2.56571	0	0	0
CUUC104567	3491	24.909	-2.5531	-5.86893	0	0	0
CUUC104571	1936	0.342722	1.9242	3.79525	0.000221971	0.00113028	1
CUUC104572	1235	0.438287	2.08479	4.24215	0.000448815	0.00216212	1
CUUC104611	1779	8.73531	1.67338	3.18961	0	0	0
CUUC104612	862	4.23354	1.76563	3.40023	2.29816e-14	3.45403e-13	1.68315e-09
CUUC104615	1373	6.70375	-1.75644	-3.37863	0	0	0
CUUC104618	535	12.3368	2.53782	5.80712	0	0	0
CUUC104619	926	15.4432	2.51148	5.70204	0	0	0
CUUC104620	2110	32.9438	2.04297	4.12093	0	0	0
CUUC104622	4396	1.70433	-1.33584	-2.52422	2.91989e-14	4.36161e-13	2.1385e-09
CUUC104625	1243	2.16828	-1.80458	-3.49327	7.22585e-11	8.09815e-10	5.29214e-06
CUUC104630	2450	0.352852	-1.19765	-2.29366	0.00409277	0.0161944	1
CUUC104649	2104	84.3026	-1.93932	-3.83524	0	0	0
CUUC104650	441	17.9885	-1.90143	-3.73583	0	0	0
CUUC104651	345	24.3698	-2.31316	-4.96972	0	0	0
CUUC104656	572	0.889025	-4.59786	-24.2155	0.000999044	0.0045102	1
CUUC104658	771	1.25317	-2.34894	-5.09448	6.6529e-06	4.27077e-05	0.487252
CUUC104659	794	1.13147	-1.9841	-3.95616	5.26078e-05	0.000296152	1
CUUC104685	1842	6.36803	-1.2754	-2.42066	2.22045e-16	3.84361e-15	1.62623e-11
CUUC104686	1806	59.5435	-1.28327	-2.4339	0	0	0
CUUC104695	526	3.48552	2.27094	4.82639	4.6715e-11	5.34086e-10	3.42136e-06
CUUC104697	1459	6.38993	-4.3051	-19.7681	0	0	0
CUUC104699	1207	22.0755	1.10829	2.1559	0	0	0
CUUC104700	386	2.10786	-2.60868	-6.09945	1.58911e-05	9.67052e-05	1
CUUC104701	424	2.11884	-2.39426	-5.25708	1.12409e-05	6.98279e-05	0.823271
CUUC104716	758	2.25861	-2.2552	-4.774	2.29212e-09	2.2279e-08	0.000167872
CUUC104720	312	2.2275	-1.20337	-2.30277	0.00857463	0.031295	1
CUUC104721	216	2.35427	-1.57587	-2.98116	0.00586359	0.0223482	1
CUUC104728	1353	6.81397	1.30279	2.46706	4.44089e-16	7.56739e-15	3.25246e-11
CUUC104729	2589	13.131	2.3028	4.93413	0	0	0
CUUC104736	1343	1.22429	-1.54142	-2.91081	1.66358e-06	1.16181e-05	0.121839
CUUC104737	1083	3.89726	-1.11101	-2.15998	4.66941e-08	3.94535e-07	0.00341983
CUUC104739	1108	1.56045	-3.18706	-9.10751	2.96566e-10	3.14239e-09	2.17202e-05
CUUC104742	428	3.46768	1.09547	2.13683	0.000166092	0.000865057	1
CUUC104748	280	5.9242	1.35729	2.56204	3.45229e-06	2.30927e-05	0.252842
CUUC104750	702	4.08074	-3.07463	-8.4247	2.22045e-16	3.84361e-15	1.62623e-11
CUUC104751	1074	139.621	1.14319	2.20869	0	0	0
CUUC104756	249	1.61285	1.84558	3.59396	0.00403394	0.0159819	1
CUUC104759	1619	38.7934	7.19855	146.886	0	0	0
CUUC104760	1789	3.21107	1.40021	2.6394	4.37428e-14	6.45903e-13	3.20368e-09
CUUC104768	639	5.41151	-2.2358	-4.71023	5.55112e-16	9.38067e-15	4.06558e-11
CUUC104772	1615	6.82215	1.28381	2.43481	1.11022e-16	1.95555e-15	8.13116e-12
CUUC104773	1689	8.8803	1.25359	2.38434	0	0	0
CUUC104790	1009	1.62668	1.02804	2.03926	0.000189032	0.000974346	1
CUUC104793	1049	0.678676	-1.90951	-3.75681	0.000346929	0.00170437	1
CUUC104808	2242	17.8656	-1.94224	-3.84302	0	0	0
CUUC104809	347	7.52281	-2.30671	-4.94755	3.45168e-13	4.74623e-12	2.52798e-08
CUUC104812	364	6.00727	-1.50319	-2.83469	1.01942e-07	8.25901e-07	0.00746615
CUUC104820	827	7.9937	-1.20168	-2.30007	1.76495e-11	2.08894e-10	1.29264e-06
CUUC104824	589	0.91899	1.91737	3.77735	0.000767438	0.00354369	1
CUUC104825	999	86.8845	1.1038	2.14921	0	0	0
CUUC104841	260	1.56468	-2.08796	-4.25147	0.00386757	0.0154014	1
CUUC104842	1321	6.33889	-1.10682	-2.1537	2.04907e-11	2.41312e-10	1.50072e-06
CUUC104853	1594	3.65866	1.19083	2.28284	2.94927e-11	3.42697e-10	2.16002e-06
CUUC104855	669	11.51	1.17022	2.25046	1.43308e-12	1.86491e-11	1.04957e-07
CUUC104860	2567	12.3878	-1.04451	-2.06267	5.55112e-16	9.38067e-15	4.06558e-11
CUUC104865	2120	10.2024	-3.46783	-11.0643	0	0	0
CUUC104868	530	5.02126	-1.41694	-2.67019	3.0386e-08	2.62218e-07	0.00222544
CUUC104873	1185	1.45875	2.12757	4.3698	4.83912e-10	5.02356e-09	3.54412e-05
CUUC104874	842	0.912441	1.79067	3.45976	0.000156717	0.000819198	1
CUUC104877	449	5.63879	1.77023	3.41109	3.60283e-11	4.16322e-10	2.63868e-06
CUUC104881	1582	7.02888	-2.17548	-4.51735	0	0	0
CUUC104882	692	4.40915	-1.8495	-3.60375	3.49454e-12	4.39527e-11	2.55936e-07
CUUC104883	1451	17.7135	1.06	2.08493	5.55112e-16	9.38067e-15	4.06558e-11
CUUC104888	258	8.67248	-1.16694	-2.24534	7.57263e-06	4.82019e-05	0.554612
CUUC104889	2282	16.3819	1.26317	2.40023	0	0	0
CUUC104891	1155	78.3257	-1.03146	-2.04409	0	0	0
CUUC104892	1540	103.884	-1.34843	-2.54636	0	0	0
CUUC104893	2658	74.0846	-1.34337	-2.53744	0	0	0
CUUC104895	1766	15.7318	-1.1407	-2.20488	0	0	0
CUUC104900	817	41.3118	2.13318	4.38684	0	0	0
CUUC104905	981	74.2752	1.19354	2.28714	0	0	0
CUUC104913	1579	58.0774	1.34065	2.53265	0	0	0
CUUC104922	434	2.42154	-2.78753	-6.90447	8.19459e-07	5.96228e-06	0.0600163
CUUC104930	2165	1.43558	1.37397	2.59183	1.70918e-09	1.6798e-08	0.000125179
CUUC104931	2137	16.3241	-1.06168	-2.08736	1.11022e-16	1.95555e-15	8.13116e-12
CUUC104934	1178	1.62601	-2.66316	-6.33419	2.98026e-11	3.46243e-10	2.18271e-06
CUUC104938	514	0.985143	1.29722	2.45755	0.0109437	0.0388837	1
CUUC104939	2354	5.15517	1.19584	2.29078	9.99201e-16	1.66433e-14	7.31805e-11
CUUC104942	1637	29.1085	2.20837	4.62153	0	0	0
CUUC104943	726	18.2545	1.89478	3.71864	0	0	0
CUUC104950	859	312.343	1.22173	2.33226	0	0	0
CUUC104960	1425	2.91626	1.27328	2.4171	2.93935e-10	3.11587e-09	2.15275e-05
CUUC104961	602	21.2025	-1.80093	-3.48445	0	0	0
CUUC104962	1548	6.50436	-1.044	-2.06194	2.59184e-11	3.02652e-10	1.89824e-06
CUUC104964	1550	26.126	-1.39324	-2.62668	0	0	0
CUUC104967	1344	7.66509	2.3852	5.22416	0	0	0
CUUC104974	1075	12.4411	-4.61244	-24.4616	0	0	0
CUUC104978	411	10.7231	-1.09252	-2.13247	4.53225e-08	3.83388e-07	0.00331937
CUUC104985	323	1.89204	1.68179	3.20826	0.000990042	0.00447397	1
CUUC104988	2450	12.0943	1.5701	2.96925	0	0	0
CUUC105004	1806	21.5311	1.22534	2.33811	0	0	0
CUUC105009	1734	20.1998	1.0542	2.07657	1.11022e-16	1.95555e-15	8.13116e-12
CUUC105016	1096	1.76313	-1.19112	-2.28331	1.85078e-05	0.000111481	1
CUUC105021	424	1.60606	1.18	2.26576	0.0070679	0.0263863	1
CUUC105023	388	1.57507	1.56748	2.96386	0.00163576	0.00707169	1
CUUC105044	360	1.35806	1.36113	2.56886	0.00951204	0.0343077	1
CUUC105065	2758	75.7928	-3.67914	-12.8095	0	0	0
CUUC105081	1683	13.617	-3.49691	-11.2895	0	0	0
CUUC105082	201	4.13227	-2.85659	-7.24302	8.60782e-06	5.43613e-05	0.630428
CUUC105083	245	6.15762	-2.99063	-7.94819	4.14779e-09	3.91318e-08	0.00030378
CUUC105084	413	5.15791	1.19403	2.2879	2.95029e-06	1.99388e-05	0.216077
CUUC105095	1404	0.684006	2.11179	4.32228	5.2476e-06	3.42173e-05	0.384329
CUUC105096	300	1.51327	2.80979	7.01182	0.000335666	0.00165236	1
CUUC105098	3154	7.41125	-1.65216	-3.14304	0	0	0
CUUC105110	1231	28.5863	-2.42451	-5.36847	0	0	0
CUUC105112	755	1.31823	1.97219	3.92362	8.13035e-06	5.15236e-05	0.595458
CUUC105116	501	4.00797	1.78022	3.43478	1.63615e-09	1.61148e-08	0.00011983
CUUC105119	537	15.9091	-1.53432	-2.89651	0	0	0
CUUC105123	573	7.2477	-1.07387	-2.10508	1.26217e-07	1.01204e-06	0.00924401
CUUC105129	1349	31.8533	-1.90495	-3.74495	0	0	0
CUUC105144	942	3.48475	2.65318	6.29052	0	0	0
CUUC105147	1255	5.68627	-2.04504	-4.12686	0	0	0
CUUC105152	2158	193.08	1.09491	2.136	0	0	0
CUUC105155	789	46.1638	1.03575	2.05018	2.22045e-16	3.84361e-15	1.62623e-11
CUUC105156	374	20.8222	1.12152	2.17576	7.59837e-12	9.25797e-11	5.56497e-07
CUUC105163	788	18.4358	1.16128	2.23656	5.55112e-16	9.38067e-15	4.06558e-11
CUUC105164	386	1.538	1.41989	2.67564	0.00362398	0.0145195	1
CUUC105166	355	2.19643	-2.35792	-5.12631	4.18626e-05	0.000238634	1
CUUC105168	216	3.68836	-2.79663	-6.94815	1.38257e-05	8.48482e-05	1
CUUC105171	1374	37.5408	-2.3045	-4.93997	0	0	0
CUUC105172	1621	12.0104	1.05109	2.07209	8.77076e-15	1.36209e-13	6.42362e-10
CUUC105188	956	4.89373	-1.1656	-2.24326	4.06784e-09	3.84171e-08	0.000297924
CUUC105199	1026	0.40844	2.38185	5.21204	0.000979847	0.00443118	1
CUUC105204	1461	21.9784	1.66566	3.17259	0	0	0
CUUC105205	527	0.861444	2.02157	4.06024	0.00142285	0.00622694	1
CUUC105208	620	17.6579	1.15419	2.2256	2.72005e-14	4.0689e-13	1.99213e-09
CUUC105217	3941	3.61533	1.15088	2.2205	1.22125e-15	2.01994e-14	8.94428e-11
CUUC105222	592	1.34575	-1.93541	-3.82487	0.000152399	0.000798681	1
CUUC105226	1859	5.38195	2.00534	4.01483	0	0	0
CUUC105227	831	1.09261	1.3837	2.60937	0.000630769	0.0029532	1
CUUC105244	803	7.39312	1.21651	2.32384	1.01671e-11	1.22411e-10	7.44627e-07
CUUC105248	1713	8.15449	1.15095	2.2206	1.55431e-15	2.55238e-14	1.13836e-10
CUUC105250	2610	12.5303	1.01441	2.02007	1.44329e-15	2.37807e-14	1.05705e-10
CUUC105258	255	7.17914	-2.27822	-4.8508	6.21964e-10	6.38789e-09	4.5552e-05
CUUC105259	357	2.99131	-1.82155	-3.5346	3.2155e-05	0.000187098	1
CUUC105260	484	0.721521	1.86321	3.63817	0.00674747	0.02531	1
CUUC105262	721	8.58117	-2.17242	-4.5078	0	0	0
CUUC105277	414	2.08814	-1.92874	-3.80723	8.91205e-05	0.000484458	1
CUUC105280	996	7.26704	-2.00413	-4.01148	0	0	0
CUUC105283	974	1.25303	-3.41062	-10.634	6.60101e-08	5.47758e-07	0.00483451
CUUC105284	2198	1.30281	1.11172	2.16102	7.4044e-07	5.40831e-06	0.0542291
CUUC105285	251	1430.01	-1.5986	-3.02849	0	0	0
CUUC105289	509	825.258	-1.54604	-2.92014	0	0	0
CUUC105299	418	1.12785	1.43305	2.70018	0.00818404	0.0299935	1
CUUC105321	721	34.4615	1.00932	2.01296	1.24345e-14	1.91e-13	9.1069e-10
CUUC105324	886	89.0383	1.03871	2.05439	0	0	0
CUUC105325	1215	53.0004	2.55304	5.8687	0	0	0
CUUC105326	1048	18.7437	2.44975	5.46321	0	0	0
CUUC105349	1129	52.1885	-1.52674	-2.88134	0	0	0
CUUC105350	3297	32.7036	-1.09511	-2.13629	0	0	0
CUUC105351	1153	57.1445	-6.45055	-87.4599	0	0	0
CUUC105352	382	32.2153	-6.16697	-71.8527	0	0	0
CUUC105353	866	19.417	-6.20711	-73.8801	0	0	0
CUUC105363	2663	27.5235	-1.32688	-2.50859	0	0	0
CUUC105365	279	9.1133	-1.72058	-3.2957	6.36598e-10	6.53268e-09	4.66238e-05
CUUC105370	275	56.6365	1.75329	3.37127	0	0	0
CUUC105374	621	9.03494	-1.36415	-2.57425	1.53721e-12	1.99546e-11	1.12584e-07
CUUC105393	1012	3.65145	-2.3315	-5.03328	0	0	0
CUUC105395	1764	32.6139	-2.69823	-6.49005	0	0	0
CUUC105396	2579	45.673	-2.12808	-4.37136	0	0	0
CUUC105397	602	17.0915	-2.55721	-5.88569	0	0	0
CUUC105398	2647	9.06132	-1.56051	-2.94958	0	0	0
CUUC105399	553	9.37962	-1.82273	-3.53751	0	0	0
CUUC105417	2028	96.3718	-2.85257	-7.22285	0	0	0
CUUC105418	2726	80.2207	-2.5984	-6.05614	0	0	0
CUUC105419	590	5.59338	1.55843	2.94534	1.46015e-11	1.73915e-10	1.0694e-06
CUUC105422	478	25.4616	-1.27377	-2.41792	1.11022e-16	1.95555e-15	8.13116e-12
CUUC105424	1581	3.31295	-1.29003	-2.44534	3.60393e-11	4.16322e-10	2.63948e-06
CUUC105434	2629	1.32832	1.46811	2.76658	3.93973e-11	4.53112e-10	2.88542e-06
CUUC105438	483	1.26528	2.25923	4.78735	0.00012058	0.000642778	1
CUUC105444	315	4.37906	2.44221	5.43474	1.39391e-08	1.24528e-07	0.00102088
CUUC105445	1876	5.46348	2.28844	4.88526	0	0	0
CUUC105458	206	2.71236	2.79504	6.94052	7.80833e-05	0.000428178	1
CUUC105465	362	2.12231	2.42092	5.35513	1.17146e-05	7.25982e-05	0.857965
CUUC105468	384	5.36556	1.09799	2.14056	1.57919e-05	9.61413e-05	1
CUUC105469	230	2.80891	1.44278	2.71845	0.00227684	0.00954403	1
CUUC105470	277	2.83659	1.17564	2.25894	0.00436222	0.0171397	1
CUUC105471	1147	7.80941	1.59517	3.02131	0	0	0
CUUC105473	396	8.59812	2.42932	5.3864	0	0	0
CUUC105476	386	3.25694	1.50609	2.84039	3.56899e-05	0.000205867	1
CUUC105501	792	3.72403	-2.24665	-4.7458	3.39728e-14	5.04898e-13	2.48814e-09
CUUC105504	1107	11.4077	-1.28983	-2.445	0	0	0
CUUC105511	1794	3.49597	-1.34952	-2.54828	3.72924e-13	5.11376e-12	2.73126e-08
CUUC105518	2606	4.86437	1.22066	2.33054	1.11022e-16	1.95555e-15	8.13116e-12
CUUC105538	2327	9.87762	-1.2048	-2.30505	0	0	0
CUUC105543	450	76.3231	1.965	3.90412	0	0	0
CUUC105544	690	39.4007	1.72123	3.29716	0	0	0
CUUC105546	1203	175.348	1.8625	3.63638	0	0	0
CUUC105551	2461	34.6875	1.1849	2.27348	0	0	0
CUUC105560	1912	2.71227	1.1913	2.28358	1.38142e-10	1.51029e-09	1.01174e-05
CUUC105563	473	21.1795	-1.21977	-2.3291	2.5091e-14	3.76412e-13	1.83764e-09
CUUC105564	933	12.2997	-1.47354	-2.77703	0	0	0
CUUC105565	385	16.3784	-1.58314	-2.9962	2.22045e-16	3.84361e-15	1.62623e-11
CUUC105567	208	10.5772	1.03611	2.05069	2.36085e-05	0.000140118	1
CUUC105583	432	0.90247	-2.02689	-4.07526	0.005201	0.0200725	1
CUUC105584	2671	60.6127	2.75249	6.7388	0	0	0
CUUC105585	1196	21.0892	-1.3388	-2.52942	0	0	0
CUUC105598	1628	1.90911	2.09677	4.27751	2.10942e-15	3.42783e-14	1.54492e-10
CUUC105603	852	0.576962	-1.37712	-2.59749	0.0129321	0.0449644	1
CUUC105618	1607	7.2038	1.30577	2.47216	0	0	0
CUUC105634	238	16.5946	-1.1919	-2.28454	1.62071e-08	1.43739e-07	0.00118699
CUUC105639	1292	7.08163	1.01078	2.015	8.19104e-11	9.12262e-10	5.99903e-06
CUUC105643	1439	1.11906	-1.09784	-2.14034	0.000193684	0.000996081	1
CUUC105644	845	1.03318	1.08752	2.12508	0.00514274	0.0198801	1
CUUC105645	264	0.925952	2.87884	7.35561	0.00741279	0.0275251	1
CUUC105646	564	14.5197	1.08401	2.11992	1.68479e-11	1.99663e-10	1.23392e-06
CUUC105650	405	11.0075	-2.05604	-4.15842	0	0	0
CUUC105661	335	10.9294	-3.07689	-8.43796	0	0	0
CUUC105664	806	38.9489	-3.05546	-8.3135	0	0	0
CUUC105669	731	652.383	-1.67189	-3.18632	0	0	0
CUUC105680	1478	5.12651	-2.08524	-4.24346	0	0	0
CUUC105686	1250	44.5737	-2.19714	-4.58569	0	0	0
CUUC105687	1691	11.1468	-1.40121	-2.64123	0	0	0
CUUC105696	355	16.182	1.19603	2.29108	3.06725e-11	3.56122e-10	2.24642e-06
CUUC105703	503	0.867833	1.96526	3.90482	0.00200868	0.00851748	1
CUUC105710	292	0.896959	2.02122	4.05927	0.0136674	0.0472363	1
CUUC105724	2074	95.9081	1.09289	2.133	0	0	0
CUUC105728	1241	53.2125	1.40582	2.64968	0	0	0
CUUC105729	1288	9.08287	1.00009	2.00012	1.15693e-11	1.38724e-10	8.47324e-07
CUUC105731	230	8.50265	1.78152	3.43787	2.43929e-09	2.36405e-08	0.000178651
CUUC105732	390	34.9216	1.17723	2.26141	5.55112e-16	9.38067e-15	4.06558e-11
CUUC105734	1770	139.992	3.24929	9.50901	0	0	0
CUUC105735	848	9.5348	-2.74788	-6.7173	0	0	0
CUUC105736	407	14.91	-2.94021	-7.67523	0	0	0
CUUC105748	311	10.5193	-1.0514	-2.07254	1.81687e-06	1.26285e-05	0.133066
CUUC105753	1580	29.2025	-1.26559	-2.40426	0	0	0
CUUC105766	336	0.9354	1.71219	3.27658	0.0138948	0.0478237	1
CUUC105777	640	4.71987	2.11964	4.34587	3.10862e-15	4.98844e-14	2.27673e-10
CUUC105798	1358	6.01742	1.65965	3.1594	0	0	0
CUUC105799	1126	14.9177	2.39854	5.27268	0	0	0
CUUC105806	1494	29.3631	-1.06325	-2.08964	0	0	0
CUUC105807	227	4.48037	-2.04832	-4.13624	1.44743e-05	8.85546e-05	1
CUUC105810	201	31.5337	1.8174	3.52444	0	0	0
CUUC105822	1971	18.0258	-1.91117	-3.76113	0	0	0
CUUC105824	1399	17.811	-3.37276	-10.3586	0	0	0
CUUC105825	242	4.4128	-3.00009	-8.00051	4.78216e-07	3.57388e-06	0.0350241
CUUC105829	353	1.77671	-1.87728	-3.67383	0.000809031	0.0037212	1
CUUC105830	493	1.65038	-1.34332	-2.53734	0.00233092	0.00973896	1
CUUC105834	1293	0.209754	-2.77761	-6.85717	0.00925992	0.0335006	1
CUUC105837	484	22.2391	-1.54771	-2.92353	0	0	0
CUUC105842	2248	45.8002	-1.00402	-2.00559	0	0	0
CUUC105846	917	1.01668	-2.80459	-6.98661	2.93434e-06	1.98383e-05	0.214908
CUUC105865	398	1.27769	-1.57587	-2.98116	0.00586359	0.0223482	1
CUUC105866	726	1.05067	-1.16858	-2.2479	0.00747529	0.0277305	1
CUUC105868	543	35.8682	-1.36725	-2.57979	0	0	0
CUUC105871	759	1.12725	1.50838	2.8449	0.000393047	0.00191147	1
CUUC105877	1038	16.8691	-2.47185	-5.54756	0	0	0
CUUC105879	1011	12.3735	-2.80843	-7.0052	0	0	0
CUUC105889	1820	11.1864	1.43988	2.71298	0	0	0
CUUC105898	436	18.4219	1.02694	2.03769	1.69367e-10	1.83822e-09	1.24043e-05
CUUC105903	1007	27.2576	1.30433	2.4697	0	0	0
CUUC105906	823	1.29757	-2.11857	-4.34262	6.73539e-06	4.31956e-05	0.493294
CUUC105908	361	4.11127	2.95892	7.77542	4.82943e-10	5.01422e-09	3.53703e-05
CUUC105909	993	2.26832	1.45622	2.74389	2.99939e-08	2.59017e-07	0.00219672
CUUC105910	1256	3.89254	2.57354	5.95267	0	0	0
CUUC105911	222	4.01127	1.64342	3.12406	0.000135336	0.000715865	1
CUUC105912	1669	22.4197	1.11619	2.16774	0	0	0
CUUC105914	2655	10.8983	-1.28572	-2.43803	0	0	0
CUUC105921	2153	13.422	2.22145	4.66361	0	0	0
CUUC105922	3355	11.1687	2.07522	4.21408	0	0	0
CUUC105930	365	4.25757	1.12939	2.18766	8.41074e-05	0.000458773	1
CUUC105936	766	19.6035	1.02214	2.03093	4.10338e-13	5.60686e-12	3.00528e-08
CUUC105938	1530	2.13823	-1.08611	-2.12301	9.58126e-07	6.90522e-06	0.0701722
CUUC105940	357	10.066	-4.24162	-18.9171	0	0	0
CUUC105941	509	17.7833	-1.18471	-2.27317	4.23217e-13	5.76992e-12	3.0996e-08
CUUC105944	1902	22.363	1.16657	2.24478	0	0	0
CUUC105946	1828	49.4213	1.42389	2.68308	0	0	0
CUUC105952	2405	0.479273	-2.92054	-7.57128	2.10347e-07	1.64344e-06	0.0154056
CUUC105954	3061	6.93868	-1.18049	-2.26654	0	0	0
CUUC105960	1481	6.18968	1.67529	3.19383	0	0	0
CUUC105974	1232	8.05011	1.25255	2.38262	1.33227e-15	2.19811e-14	9.75739e-11
CUUC105977	1740	8.48512	-1.15106	-2.22076	2.9976e-15	4.81556e-14	2.19541e-10
CUUC105978	831	69.802	-2.27767	-4.84896	0	0	0
CUUC105990	435	1.04363	1.51472	2.85743	0.00696638	0.0260644	1
CUUC105991	2670	21.4392	-1.50238	-2.83309	0	0	0
CUUC105996	1223	1.96812	-1.71351	-3.27958	1.67949e-09	1.65217e-08	0.000123004
CUUC106021	672	4.23769	-2.48438	-5.59593	7.54952e-15	1.17567e-13	5.52919e-10
CUUC106025	1300	14.3582	2.67742	6.3971	0	0	0
CUUC106026	1118	11.4948	2.23569	4.70989	0	0	0
CUUC106027	979	18.2099	2.17124	4.50412	0	0	0
CUUC106029	589	1.29505	-1.16858	-2.2479	0.00747529	0.0277305	1
CUUC106033	953	3.18382	-1.06817	-2.09677	2.58074e-06	1.75595e-05	0.189011
CUUC106035	1055	7.58365	-1.1125	-2.1622	2.90415e-11	3.37668e-10	2.12697e-06
CUUC106036	329	8.86179	-1.21101	-2.315	3.17913e-07	2.43272e-06	0.0232836
CUUC106042	1522	5.94724	-1.18471	-2.27317	4.23217e-13	5.76992e-12	3.0996e-08
CUUC106046	801	1.59131	1.20533	2.3059	0.000440133	0.00212267	1
CUUC106049	1037	4.65859	-1.0292	-2.04089	8.12862e-08	6.68237e-07	0.00595332
CUUC106058	1085	13.3088	1.85582	3.61957	0	0	0
CUUC106059	1087	44.9612	1.40342	2.64528	0	0	0
CUUC106077	2502	3.41958	1.58372	2.99742	0	0	0
CUUC106081	3503	3.44431	1.49755	2.82363	0	0	0
CUUC106084	1496	0.63452	-1.48328	-2.79584	0.000503972	0.00240396	1
CUUC106092	368	969.834	1.66617	3.17371	0	0	0
CUUC106094	268	1199	1.31715	2.49174	0	0	0
CUUC106095	219	91.131	1.602	3.03563	0	0	0
CUUC106102	1234	23.3519	-1.05028	-2.07093	8.88178e-16	1.48548e-14	6.50493e-11
CUUC106108	1906	16.4171	-5.69717	-51.8823	0	0	0
CUUC106118	234	2.68628	1.84645	3.59615	0.000425324	0.00205748	1
CUUC106150	385	4.62598	1.14573	2.21258	2.56541e-05	0.000151449	1
CUUC106163	2837	21.7629	1.22375	2.33553	0	0	0
CUUC106165	1710	6.97411	1.17932	2.26471	2.77556e-15	4.47259e-14	2.03279e-10
CUUC106168	936	66.3361	-2.41953	-5.34998	0	0	0
CUUC106177	1023	7.85139	1.43024	2.69492	0	0	0
CUUC106179	689	4.02942	2.50149	5.66269	2.22045e-16	3.84361e-15	1.62623e-11
CUUC106181	2007	83.4847	1.35271	2.55391	0	0	0
CUUC106182	819	502.483	1.25577	2.38794	0	0	0
CUUC106192	1027	1.18837	-1.92701	-3.80267	5.67131e-06	3.67934e-05	0.415361
CUUC106197	874	1.10548	-2.21303	-4.63648	1.10308e-05	6.86393e-05	0.807885
CUUC106199	3058	1.90682	-1.38291	-2.60794	4.63518e-13	6.29943e-12	3.39476e-08
CUUC106200	3413	21.8378	-2.20469	-4.60977	0	0	0
CUUC106203	402	1.25961	2.96663	7.81707	0.000137941	0.000728644	1
CUUC106206	1185	3.47743	1.96215	3.89643	0	0	0
CUUC106208	1349	2.74403	1.48184	2.79305	1.08502e-11	1.30315e-10	7.94659e-07
CUUC106210	1308	9.57691	-1.35905	-2.56517	0	0	0
CUUC106215	326	2.02785	-2.12047	-4.34837	0.000272334	0.00136258	1
CUUC106224	3576	9.83579	-1.11132	-2.16043	0	0	0
CUUC106225	2195	17.596	1.33974	2.53105	0	0	0
CUUC106231	2773	7.64098	-2.13397	-4.38923	0	0	0
CUUC106232	1585	2.88751	-1.08288	-2.11827	3.84141e-08	3.27597e-07	0.00281341
CUUC106245	355	1.08208	1.59236	3.01543	0.00979759	0.0351851	1
CUUC106247	391	3.21529	2.30857	4.95393	9.98124e-08	8.09973e-07	0.00731016
CUUC106253	702	13.1356	-1.68168	-3.208	0	0	0
CUUC106255	728	2.23057	1.22506	2.33765	2.00437e-05	0.000120159	1
CUUC106257	660	3.95517	-1.07332	-2.10426	8.3081e-06	5.25955e-05	0.608477
CUUC106260	714	14.0127	1.0665	2.09434	3.49809e-12	4.39898e-11	2.56197e-07
CUUC106262	1929	109.965	-1.27847	-2.42582	0	0	0
CUUC106263	241	7.38518	-1.51864	-2.86522	9.08423e-07	6.57301e-06	0.066532
CUUC106264	1403	7.27324	-1.0913	-2.13066	3.53717e-12	4.4466e-11	2.59059e-07
CUUC106271	2288	0.442625	3.17535	9.03391	1.1027e-07	8.89631e-07	0.00807607
CUUC106273	1073	6.19263	-1.71107	-3.27404	0	0	0
CUUC106279	974	1.77513	-1.23669	-2.35658	2.63733e-05	0.00015547	1
CUUC106281	569	2.48563	1.19953	2.29665	7.56668e-05	0.000415798	1
CUUC106286	1267	3.95521	1.31167	2.48229	6.6307e-12	8.12219e-11	4.85626e-07
CUUC106293	963	97.1677	1.07996	2.11398	0	0	0
CUUC106294	2319	274.825	1.90003	3.7322	0	0	0
CUUC106295	2326	8.95635	-13.1374	-9010.47	0.00140234	0.00614747	1
CUUC106300	1269	2.99209	-1.3915	-2.62352	3.65434e-10	3.83603e-09	2.6764e-05
CUUC106303	348	31.1251	-1.0322	-2.04514	1.90663e-11	2.2508e-10	1.3964e-06
CUUC106309	1652	4.13508	-3.07712	-8.43931	0	0	0
CUUC106313	1824	1.40327	-1.231	-2.3473	8.63504e-07	6.26843e-06	0.0632422
CUUC106336	1177	4.00366	-1.12499	-2.181	1.01527e-08	9.21179e-08	0.000743575
CUUC106343	201	4.55393	-1.59964	-3.03067	0.000318109	0.00157355	1
CUUC106347	1089	1.44304	1.05263	2.07431	0.000186374	0.000961733	1
CUUC106349	259	6.80648	-1.37977	-2.60227	4.57086e-06	3.00777e-05	0.334765
CUUC106353	2056	17.7156	1.20533	2.30591	0	0	0
CUUC106357	222	31.6182	1.18343	2.27115	3.08531e-12	3.902e-11	2.25965e-07
CUUC106359	2028	6.06817	-1.25782	-2.39135	2.22045e-16	3.84361e-15	1.62623e-11
CUUC106361	488	1.03763	2.39652	5.26533	0.000307943	0.00152636	1
CUUC106364	360	6.16819	-1.32888	-2.51208	8.80082e-07	6.37865e-06	0.0644563
CUUC106366	3133	17.4106	-1.33686	-2.52601	0	0	0
CUUC106367	3430	15.7746	-2.3026	-4.93346	0	0	0
CUUC106378	520	16.527	-1.58008	-2.98986	0	0	0
CUUC106379	1204	19.7102	-1.72965	-3.31648	0	0	0
CUUC106384	712	3.45783	1.26321	2.40028	2.35012e-07	1.82582e-06	0.017212
CUUC106386	2801	18.2525	2.00311	4.00864	0	0	0
CUUC106387	890	1.31447	1.12348	2.17872	0.00129066	0.00569917	1
CUUC106390	456	1.04084	-3.5801	-11.9596	0.000585468	0.00275937	1
CUUC106391	904	2.70411	2.14362	4.41871	3.79252e-13	5.19761e-12	2.77761e-08
CUUC106392	682	4.76204	1.24264	2.36632	1.45211e-08	1.2938e-07	0.00106351
CUUC106393	961	3.39768	1.52295	2.87379	3.69039e-11	4.25907e-10	2.70281e-06
CUUC106395	906	13.7327	-5.04153	-32.9345	0	0	0
CUUC106417	1933	4.21796	-2.97811	-7.87954	0	0	0
CUUC106419	2069	10.4867	-1.03207	-2.04496	2.43139e-14	3.64903e-13	1.78072e-09
CUUC106435	417	3.93601	1.9424	3.84345	6.3241e-09	5.85699e-08	0.000463171
CUUC106440	3861	67.6362	-1.15074	-2.22028	0	0	0
CUUC106443	873	101.065	1.02002	2.02794	0	0	0
CUUC106446	2845	17.63	-1.08977	-2.1284	0	0	0
CUUC106453	556	3.20113	-2.31116	-4.96283	8.20966e-10	8.3278e-09	6.01267e-05
CUUC106461	347	2.93096	-1.11142	-2.16058	0.00378714	0.0151112	1
CUUC106467	1177	29.0321	1.02528	2.03536	5.55112e-16	9.38067e-15	4.06558e-11
CUUC106468	896	97.3985	1.1435	2.20917	0	0	0
CUUC106484	233	11.5672	-6.08025	-67.6611	1.35398e-09	1.3426e-08	9.91642e-05
CUUC106485	313	6.39038	-1.7767	-3.42642	1.27117e-08	1.14023e-07	0.000930996
CUUC106486	277	12.7284	-3.95405	-15.4984	0	0	0
CUUC106487	606	4.97893	-1.02316	-2.03236	5.87952e-06	3.80565e-05	0.43061
CUUC106489	1578	5.8424	1.3523	2.55319	0	0	0
CUUC106503	1486	28.0383	-4.48462	-22.3875	0	0	0
CUUC106506	222	61.6946	-1.78892	-3.45557	0	0	0
CUUC106511	910	17.0253	-1.28727	-2.44066	0	0	0
CUUC106524	673	180.086	-1.39813	-2.63559	0	0	0
CUUC106541	2234	5.88041	-1.0408	-2.05737	1.82743e-12	2.35342e-11	1.33839e-07
CUUC106545	1102	41.3001	-1.13321	-2.19346	0	0	0
CUUC106546	2086	96.0894	-2.13577	-4.39473	0	0	0
CUUC106552	1203	11.7373	-4.12443	-17.4412	0	0	0
CUUC106553	2732	57.8075	-1.05791	-2.08191	0	0	0
CUUC106554	1720	1.35015	-1.6992	-3.2472	3.51095e-09	3.3399e-08	0.000257139
CUUC106555	562	1.41759	-1.31303	-2.48462	0.00298941	0.0122048	1
CUUC106560	581	2.4944	1.27202	2.41499	2.92491e-05	0.000171128	1
CUUC106570	304	21.8575	-1.0403	-2.05666	2.43598e-09	2.36115e-08	0.000178409
CUUC106572	953	3.4862	-1.9097	-3.75732	2.22156e-13	3.10091e-12	1.62705e-08
CUUC106576	308	9.466	-1.23267	-2.35001	2.19149e-07	1.7082e-06	0.0160502
CUUC106592	1707	119.065	1.39785	2.63509	0	0	0
CUUC106601	1999	23.252	2.02385	4.06667	0	0	0
CUUC106602	2308	16.6664	2.0286	4.08009	0	0	0
CUUC106604	212	5.59694	-2.38463	-5.22209	7.09225e-07	5.19637e-06	0.0519429
CUUC106605	414	8.72104	-3.18724	-9.10867	0	0	0
CUUC106606	639	4.74833	-3.23939	-9.44393	0	0	0
CUUC106607	1038	3.34769	-2.31855	-4.98831	2.22045e-16	3.84361e-15	1.62623e-11
CUUC106609	3921	3.42002	1.26873	2.40949	0	0	0
CUUC106617	1420	1.10667	1.08292	2.11832	0.000132211	0.000700399	1
CUUC106624	255	1.36947	1.86321	3.63817	0.00674747	0.02531	1
CUUC106629	1218	8.286	1.11762	2.16988	3.71259e-13	5.09187e-12	2.71906e-08
CUUC106641	1018	0.600322	1.56748	2.96386	0.00163576	0.00707169	1
CUUC106648	231	2.27478	-1.62298	-3.08011	0.00440837	0.0173016	1
CUUC106657	2464	4.11718	2.27362	4.83534	0	0	0
CUUC106668	2907	48.3857	-1.70538	-3.26115	0	0	0
CUUC106677	1241	1.37885	1.5891	3.00861	1.57256e-07	1.24767e-06	0.0115173
CUUC106680	212	3.54158	1.04647	2.06547	0.010711	0.0381401	1
CUUC106690	1123	29.9921	-1.14512	-2.21164	0	0	0
CUUC106694	1099	78.375	2.53455	5.79397	0	0	0
CUUC106695	2010	1.83844	-1.55271	-2.93368	1.95606e-11	2.30803e-10	1.4326e-06
CUUC106698	1757	17.7322	-1.51375	-2.8555	0	0	0
CUUC106705	670	6.07219	1.45599	2.74345	3.99714e-12	4.99567e-11	2.92746e-07
CUUC106707	2863	47.0453	-1.10364	-2.14896	0	0	0
CUUC106716	554	3.1209	-1.61384	-3.06066	4.6265e-07	3.46391e-06	0.033884
CUUC106717	475	2.28389	-2.03529	-4.09906	8.81457e-06	5.5576e-05	0.64557
CUUC106718	1939	2.60512	-1.28923	-2.44398	6.25647e-11	7.06908e-10	4.58218e-06
CUUC106726	202	4.86705	-1.7025	-3.25464	0.000114543	0.000612829	1
CUUC106735	2126	18.3859	-1.62895	-3.09289	0	0	0
CUUC106742	2825	1.5452	1.12394	2.17942	7.10462e-09	6.54674e-08	0.000520335
CUUC106749	463	49.3277	1.59961	3.03061	0	0	0
CUUC106750	1703	131.904	1.5428	2.9136	0	0	0
CUUC106764	2985	4.39527	-1.02207	-2.03083	4.17899e-12	5.21494e-11	3.06065e-07
CUUC106771	1869	11.052	1.84766	3.59917	0	0	0
CUUC106776	316	9.54821	-1.32641	-2.50778	2.88416e-08	2.49537e-07	0.00211233
CUUC106778	1382	11.8361	-1.31117	-2.48142	0	0	0
CUUC106779	263	1.998	-1.33702	-2.52629	0.0120926	0.0423868	1
CUUC106801	247	45.0876	-1.98245	-3.95164	0	0	0
CUUC106802	225	35.8602	-1.81543	-3.51966	0	0	0
CUUC106803	868	26.8908	-1.11969	-2.173	1.11022e-16	1.95555e-15	8.13116e-12
CUUC106813	2392	8.44703	-1.35708	-2.56166	0	0	0
CUUC106814	2391	1.0808	2.3083	4.95299	1.37668e-14	2.1089e-13	1.00826e-09
CUUC106816	572	1.34314	1.01847	2.02577	0.0117314	0.0412261	1
CUUC106817	2044	46.8469	1.09993	2.14345	0	0	0
CUUC106818	204	4.62198	1.64822	3.13447	9.00688e-05	0.00048925	1
CUUC106827	1394	1.02142	-1.03267	-2.04581	0.000747582	0.00345849	1
CUUC106841	1396	13.4173	-1.19053	-2.28236	0	0	0
CUUC106844	3734	60.9959	1.34876	2.54693	0	0	0
CUUC106849	1312	95.6085	1.03443	2.0483	0	0	0
CUUC106850	1599	12.263	1.36163	2.56976	0	0	0
CUUC106855	2643	22.2803	-1.12489	-2.18085	0	0	0
CUUC106856	2733	30.9306	-1.27214	-2.41519	0	0	0
CUUC106859	2363	145.814	-2.01249	-4.03477	0	0	0
CUUC106861	231	1.66293	1.99991	3.99976	0.00331416	0.013391	1
CUUC106871	245	3.77724	2.16439	4.48278	5.71771e-06	3.70846e-05	0.418759
CUUC106873	245	4.91753	1.85767	3.62421	3.07306e-06	2.07187e-05	0.225068
CUUC106884	3516	11.2909	-1.1048	-2.15069	0	0	0
CUUC106888	478	0.767106	1.71506	3.28311	0.00817078	0.0299495	1
CUUC106890	285	74.6832	1.35994	2.56674	0	0	0
CUUC106891	496	75.687	1.86215	3.63549	0	0	0
CUUC106892	306	17.632	1.94182	3.84191	0	0	0
CUUC106894	647	97.3973	1.4423	2.71754	0	0	0
CUUC106895	619	91.8173	1.82295	3.53805	0	0	0
CUUC106910	2180	6.17536	1.84888	3.6022	0	0	0
CUUC106919	317	1.22986	-4.21637	-18.589	0.00268453	0.0110668	1
CUUC106923	377	1.03413	-2.34018	-5.06364	0.0030678	0.0124886	1
CUUC106951	589	1.72673	-2.42278	-5.36202	3.1359e-06	2.11017e-05	0.229671
CUUC106953	1539	0.18724	-2.86441	-7.28237	0.00709094	0.0264494	1
CUUC106965	786	4.09751	-1.3545	-2.55709	7.58107e-09	6.96475e-08	0.00055523
CUUC106966	647	9.69363	-1.06126	-2.08676	2.41373e-09	2.34176e-08	0.000176779
CUUC106970	2226	13.486	-3.05699	-8.32234	0	0	0
CUUC106986	1741	3120.35	1.04001	2.05625	0	0	0
CUUC106987	1853	227.565	5.09054	34.0725	0	0	0
CUUC107002	627	2.33925	1.01447	2.02016	0.000425128	0.00205681	1
CUUC107010	2213	11.6196	-1.72912	-3.31526	0	0	0
CUUC107017	602	2.29137	1.12711	2.1842	0.000189546	0.000976722	1
CUUC107018	1529	25.683	2.01564	4.04359	0	0	0
CUUC107024	1546	37.6209	1.93928	3.83515	0	0	0
CUUC107036	1868	2.02837	1.10096	2.14497	5.73614e-08	4.79905e-07	0.00420109
CUUC107037	288	70.8635	-1.37497	-2.59362	0	0	0
CUUC107038	573	13.3417	-1.31118	-2.48144	4.996e-14	7.32537e-13	3.65902e-09
CUUC107039	1576	47.8514	-1.26082	-2.39632	0	0	0
CUUC107041	1230	3.13727	2.4727	5.5508	0	0	0
CUUC107042	229	2.59243	1.64012	3.11692	0.00136905	0.00601451	1
CUUC107044	458	0.740207	-1.82644	-3.54662	0.0129016	0.044869	1
CUUC107049	221	2.9233	1.88585	3.6957	0.000307083	0.00152284	1
CUUC107058	2121	45.178	-1.85157	-3.60892	0	0	0
CUUC107062	340	2.39305	-1.62121	-3.07632	0.000555517	0.00262759	1
CUUC107063	1085	13.9512	-1.35537	-2.55863	0	0	0
CUUC107064	1116	1.54894	1.31514	2.48827	3.91263e-06	2.59704e-05	0.286557
CUUC107069	1173	14.7398	-2.27617	-4.84389	0	0	0
CUUC107070	645	4.57276	-1.33936	-2.53039	3.03853e-08	2.62218e-07	0.00222539
CUUC107071	491	5.93794	-1.49517	-2.81897	2.46804e-09	2.38844e-08	0.000180757
CUUC107073	1787	2.05191	2.50066	5.65943	0	0	0
CUUC107088	2647	61.6041	-1.23951	-2.36118	0	0	0
CUUC107090	345	8.00861	-1.1995	-2.2966	6.66235e-07	4.89953e-06	0.0487944
CUUC107101	335	4.45273	-1.09969	-2.14308	0.000303864	0.00150848	1
CUUC107103	1661	26.6275	1.0384	2.05395	0	0	0
CUUC107104	1967	25.3257	1.11501	2.16597	0	0	0
CUUC107114	2153	2.03126	-1.9073	-3.75107	3.33067e-16	5.71276e-15	2.43935e-11
CUUC107116	2115	33.7572	-1.9902	-3.97291	0	0	0
CUUC107118	2006	42.9684	-1.98319	-3.95366	0	0	0
CUUC107127	2234	4.60359	1.11099	2.15994	3.92797e-13	5.37319e-12	2.87681e-08
CUUC107155	1071	14.9882	-1.46314	-2.75708	0	0	0
CUUC107160	4104	16.5333	2.25131	4.76115	0	0	0
CUUC107162	697	7.46531	1.14694	2.21444	4.81519e-10	5.00155e-09	3.52659e-05
CUUC107169	943	2.61079	1.45229	2.73642	9.91866e-09	9.01169e-08	0.000726433
CUUC107175	1293	24.7379	-1.10482	-2.15072	0	0	0
CUUC107179	1040	0.705148	2.92897	7.61567	6.04425e-06	3.90745e-05	0.442675
CUUC107181	3117	0.21847	1.10648	2.15319	0.0104027	0.0371453	1
CUUC107182	637	0.931974	4.15153	17.772	5.96011e-05	0.000332657	1
CUUC107187	1619	1.98443	2.11362	4.32777	6.66134e-16	1.12128e-14	4.8787e-11
CUUC107190	1122	10.9228	-1.15025	-2.21953	3.18634e-14	4.74511e-13	2.33364e-09
CUUC107193	1095	15.4676	2.93901	7.66885	0	0	0
CUUC107195	1657	10.7924	-3.33915	-10.1201	0	0	0
CUUC107200	2082	8.62192	-2.04857	-4.13695	0	0	0
CUUC107213	378	11.7938	-4.41655	-21.3557	0	0	0
CUUC107214	303	9.62221	-4.66548	-25.3775	1.14353e-14	1.76058e-13	8.3751e-10
CUUC107220	339	3.10014	-1.89088	-3.70862	2.47083e-05	0.000146231	1
CUUC107221	1071	19.0874	-1.28729	-2.4407	0	0	0
CUUC107224	794	2.1989	-1.44802	-2.72834	2.37896e-06	1.62667e-05	0.174233
CUUC107226	626	10.1271	-1.78329	-3.4421	0	0	0
CUUC107227	3980	58.3566	-1.06288	-2.0891	0	0	0
CUUC107228	2075	19.6302	-1.22184	-2.33245	0	0	0
CUUC107235	1613	2.56416	-1.73683	-3.33302	4.57412e-14	6.73916e-13	3.35004e-09
CUUC107255	943	6.03629	1.08638	2.12341	1.00282e-09	1.00859e-08	7.34453e-05
CUUC107261	925	1.24585	4.14962	17.7484	3.44642e-08	2.95357e-07	0.00252412
CUUC107262	303	9.45073	1.21846	2.32699	1.0019e-07	8.1269e-07	0.00733778
CUUC107266	1923	8.67138	1.23614	2.35567	0	0	0
CUUC107267	1059	4.9464	1.94859	3.85998	0	0	0
CUUC107272	2738	5.88757	-1.00741	-2.0103	1.15152e-12	1.51358e-11	8.43364e-08
CUUC107274	623	19.2826	1.22481	2.33724	3.33067e-16	5.71276e-15	2.43935e-11
CUUC107276	505	7.33008	1.89615	3.72219	9.99201e-16	1.66433e-14	7.31805e-11
CUUC107283	314	31.752	1.95538	3.87819	0	0	0
CUUC107294	1564	0.986265	-2.10498	-4.30192	1.63314e-07	1.29238e-06	0.0119609
CUUC107297	1561	2.86675	-1.64725	-3.13236	6.35048e-14	9.24657e-13	4.65102e-09
CUUC107298	733	3.26348	1.43628	2.70623	1.88895e-08	1.6648e-07	0.00138345
CUUC107305	238	6.01591	1.69342	3.23422	2.46906e-06	1.68422e-05	0.180831
CUUC107317	1253	1.57468	2.20768	4.6193	1.89946e-11	2.2427e-10	1.39114e-06
CUUC107318	677	1.77961	1.4448	2.72224	7.91572e-05	0.00043371	1
CUUC107325	1140	9.14395	2.18829	4.55765	0	0	0
CUUC107326	907	23.2676	-1.18286	-2.27026	0	0	0
CUUC107330	2044	59.17	-2.67856	-6.40215	0	0	0
CUUC107331	260	4.02942	1.14445	2.21061	0.00174112	0.007476	1
CUUC107334	328	8.37202	-1.69761	-3.24363	2.48673e-10	2.66149e-09	1.82126e-05
CUUC107335	2043	37.0241	2.18934	4.56097	0	0	0
CUUC107336	486	4.70854	-1.19933	-2.29632	3.96749e-06	2.63178e-05	0.290575
CUUC107339	784	6.94029	-1.33239	-2.5182	6.23979e-12	7.66771e-11	4.56996e-07
CUUC107340	374	1.63162	-2.19491	-4.57861	0.000367989	0.00179866	1
CUUC107341	222	5.95567	-3.78314	-13.767	2.68122e-08	2.32639e-07	0.0019637
CUUC107342	1002	30.4257	2.63153	6.19681	0	0	0
CUUC107353	1258	20.5754	-1.9732	-3.92637	0	0	0
CUUC107359	383	24.3418	-2.03571	-4.10026	0	0	0
CUUC107374	575	0.972825	-1.56277	-2.9542	0.00422002	0.0166444	1
CUUC107384	835	2.82174	-1.64632	-3.13034	5.66608e-09	5.27828e-08	0.000414978
CUUC107388	876	0.438513	1.59236	3.01543	0.00979759	0.0351851	1
CUUC107408	491	2.38208	-1.25634	-2.38889	0.000774713	0.00357457	1
CUUC107409	708	1.29285	-1.35345	-2.55522	0.00130262	0.00574751	1
CUUC107416	1724	6.60351	2.08611	4.24601	0	0	0
CUUC107418	420	6.15285	1.79975	3.4816	1.54459e-11	1.83732e-10	1.13124e-06
CUUC107425	513	0.561721	-2.86441	-7.28237	0.00709094	0.0264494	1
CUUC107430	600	180.158	-2.72273	-6.6012	0	0	0
CUUC107433	810	99.9257	-2.53823	-5.80877	0	0	0
CUUC107443	898	47.7936	1.05432	2.07675	0	0	0
CUUC107447	2446	47.6924	1.84423	3.59062	0	0	0
CUUC107448	255	27.1841	1.42235	2.68022	5.55112e-16	9.38067e-15	4.06558e-11
CUUC107454	2184	0.271826	1.14207	2.20697	0.0132113	0.0458612	1
CUUC107455	535	6.46346	-1.84984	-3.60461	2.53908e-13	3.52731e-12	1.8596e-08
CUUC107459	2072	0.716297	1.46622	2.76297	2.96872e-06	2.00596e-05	0.217426
CUUC107465	216	8.7108	-1.39589	-2.63151	2.02678e-06	1.39905e-05	0.148439
CUUC107481	850	0.431385	1.93318	3.81897	0.0047214	0.0183902	1
CUUC107482	875	3.2158	-1.09675	-2.13872	3.05235e-06	2.05848e-05	0.223551
CUUC107483	1728	4.51235	-1.26266	-2.39937	2.06279e-13	2.88921e-12	1.51077e-08
CUUC107485	616	40.258	-2.22198	-4.66533	0	0	0
CUUC107491	884	2.03256	-1.18553	-2.27447	3.48463e-05	0.00020135	1
CUUC107494	1475	0.689522	-1.43158	-2.69742	0.000476942	0.00228515	1
CUUC107495	268	39.1512	-1.60199	-3.03562	0	0	0
CUUC107496	2184	30.8202	-1.03782	-2.05312	0	0	0
CUUC107497	221	1.8962	2.38185	5.21204	0.000979847	0.00443118	1
CUUC107498	237	6.04129	2.79284	6.92994	1.53882e-09	1.51971e-08	0.000112702
CUUC107499	1788	4.05756	-2.18284	-4.54046	0	0	0
CUUC107508	1280	13.0441	-4.03842	-16.4318	0	0	0
CUUC107509	1969	11.8888	-1.35888	-2.56485	0	0	0
CUUC107517	1544	1.88857	1.32042	2.49739	1.15341e-08	1.03994e-07	0.000844746
CUUC107539	745	0.398434	3.15673	8.91807	0.00298253	0.0121814	1
CUUC107542	413	4.52374	3.17625	9.03956	3.65374e-13	5.01587e-12	2.67597e-08
CUUC107543	283	1.41908	2.6338	6.20658	0.000857505	0.00391979	1
CUUC107547	1002	1.52252	-4.70331	-26.0518	2.93677e-08	2.53849e-07	0.00215086
CUUC107548	219	4.79884	-4.16657	-17.9582	1.07603e-06	7.70129e-06	0.0788073
CUUC107560	932	53.4128	1.01559	2.02173	1.11022e-16	1.95555e-15	8.13116e-12
CUUC107561	2092	114.405	1.06146	2.08704	0	0	0
CUUC107566	331	8.86228	1.14646	2.21369	3.04758e-07	2.33744e-06	0.0223202
CUUC107571	718	4.01341	-1.21581	-2.32271	3.30762e-07	2.52656e-06	0.0242247
CUUC107572	309	4.27883	-1.54783	-2.92376	4.20586e-05	0.000239603	1
CUUC107576	459	4.8312	1.46165	2.75423	3.37243e-08	2.89423e-07	0.00246993
CUUC107583	228	62.4147	1.0901	2.12888	2.55351e-14	3.8276e-13	1.87017e-09
CUUC107596	680	49.7305	-3.21386	-9.27831	0	0	0
CUUC107599	738	6.40821	-3.79744	-13.9041	0	0	0
CUUC107602	1131	14.5893	1.18918	2.28024	0	0	0
CUUC107613	2027	52.4913	-1.14294	-2.2083	0	0	0
CUUC107634	436	2.12253	1.28628	2.43898	0.00109993	0.00492138	1
CUUC107636	1648	4.02169	-1.21482	-2.32112	1.12311e-11	1.34757e-10	8.22557e-07
CUUC107638	890	2.59023	-1.29383	-2.45178	9.76167e-07	7.0257e-06	0.0714935
CUUC107641	295	6.68838	1.05939	2.08405	3.74112e-05	0.000215203	1
CUUC107647	1647	44.9756	-3.25895	-9.57288	0	0	0
CUUC107652	2339	30.6258	-1.52781	-2.88349	0	0	0
CUUC107653	2198	24.3696	-1.14155	-2.20618	0	0	0
CUUC107657	1740	25.7086	-1.06456	-2.09153	0	0	0
CUUC107661	1155	3.93316	-1.96214	-3.89639	0	0	0
CUUC107674	1943	31.3454	-1.50216	-2.83267	0	0	0
CUUC107681	240	189.013	1.06129	2.0868	0	0	0
CUUC107682	385	201.094	2.06833	4.194	0	0	0
CUUC107683	2186	217.933	1.27878	2.42634	0	0	0
CUUC107684	874	159.704	1.77907	3.43206	0	0	0
CUUC107685	707	160.58	1.8549	3.61727	0	0	0
CUUC107686	755	324.401	2.36073	5.13629	0	0	0
CUUC107687	1034	375.07	1.20758	2.3095	0	0	0
CUUC107688	687	222.06	1.67726	3.1982	0	0	0
CUUC107689	441	80.2168	2.63572	6.21485	0	0	0
CUUC107696	278	1.25617	2.83365	7.12874	0.00152348	0.00662656	1
CUUC107697	1079	6.87752	1.52064	2.86919	0	0	0
CUUC107698	2049	14.6828	1.04021	2.05652	5.55112e-16	9.38067e-15	4.06558e-11
CUUC107700	513	1.53165	1.11187	2.16126	0.00635453	0.0239996	1
CUUC107709	768	15.6706	-1.12899	-2.18706	1.02363e-13	1.46883e-12	7.49693e-09
CUUC107711	2876	26.1426	1.75201	3.36828	0	0	0
CUUC107724	1857	47.2649	-1.3848	-2.61135	0	0	0
CUUC107725	307	13.8588	-1.13647	-2.19843	2.40421e-08	2.09564e-07	0.00176082
CUUC107731	1719	29.2435	1.41483	2.66629	0	0	0
CUUC107733	942	9.52745	1.44531	2.72321	0	0	0
CUUC107735	422	4.13727	-1.21434	-2.32034	3.13354e-05	0.00018259	1
CUUC107744	1056	56.3508	1.19835	2.29478	0	0	0
CUUC107745	905	34.8637	1.59391	3.01867	0	0	0
CUUC107748	2015	57.6337	1.33514	2.523	0	0	0
CUUC107750	212	46.37	1.05065	2.07147	8.09985e-12	9.8477e-11	5.93225e-07
CUUC107754	1363	0.78349	-1.50182	-2.832	0.000230615	0.00117031	1
CUUC107758	1410	1.02185	-1.39987	-2.63878	7.92132e-05	0.000433984	1
CUUC107760	206	2.13941	-1.53785	-2.90361	0.0109981	0.0390408	1
CUUC107761	1031	0.575438	-1.64734	-3.13256	0.00241079	0.0100389	1
CUUC107770	423	9.25679	-5.66122	-50.6054	6.21725e-15	9.76297e-14	4.55345e-10
CUUC107780	1721	14.3968	2.11801	4.34094	0	0	0
CUUC107788	563	0.993561	-1.30266	-2.46684	0.011297	0.0399295	1
CUUC107799	563	7.91838	-1.26089	-2.39643	7.33743e-10	7.48344e-09	5.37386e-05
CUUC107807	1149	5.19721	1.49849	2.82547	7.77156e-16	1.30397e-14	5.69181e-11
CUUC107810	2817	26.4641	-1.66264	-3.16594	0	0	0
CUUC107814	1397	41.246	2.53638	5.80132	0	0	0
CUUC107815	546	1.34314	1.21307	2.3183	0.00454053	0.0177594	1
CUUC107818	2168	22.9616	1.61628	3.06584	0	0	0
CUUC107829	210	12.6727	-1.07947	-2.11326	6.45198e-06	4.15161e-05	0.472536
CUUC107832	710	2.45927	1.46671	2.76391	5.40997e-07	4.01969e-06	0.0396221
CUUC107842	236	9.62458	-1.36152	-2.56955	4.42394e-07	3.32381e-06	0.0324005
CUUC107844	235	11.8139	1.39276	2.6258	5.58455e-09	5.20563e-08	0.000409007
CUUC107845	294	17.0451	1.53008	2.88802	1.05471e-14	1.62898e-13	7.7246e-10
CUUC107851	231	17.3852	1.96866	3.91404	0	0	0
CUUC107853	1432	60.1008	1.43517	2.70415	0	0	0
CUUC107855	622	52.4947	1.26474	2.40283	0	0	0
CUUC107859	379	2.41515	-1.14321	-2.20872	0.00455886	0.0178234	1
CUUC107865	356	1.85696	-3.09877	-8.56686	5.31082e-05	0.000298786	1
CUUC107869	1541	32.2405	-2.17954	-4.53008	0	0	0
CUUC107889	211	1.82056	1.59236	3.01543	0.00979759	0.0351851	1
CUUC107896	692	19.9083	1.95069	3.8656	0	0	0
CUUC107897	648	26.1912	1.51366	2.85534	0	0	0
CUUC107898	1112	44.2016	1.31755	2.49242	0	0	0
CUUC107899	588	36.7627	1.76642	3.4021	0	0	0
CUUC107929	463	4.1004	-1.07275	-2.10344	8.78907e-05	0.000478234	1
CUUC107931	1384	3.46608	-1.0774	-2.11023	2.69133e-08	2.3346e-07	0.0019711
CUUC107934	722	4.20247	-2.16241	-4.47662	4.69624e-14	6.9052e-13	3.43948e-09
CUUC107941	1475	185.274	1.02388	2.03338	0	0	0
CUUC107944	1696	71.9229	1.45784	2.74697	0	0	0
CUUC107955	351	0.869269	-2.94628	-7.70758	0.00547386	0.0210115	1
CUUC107959	2587	3.37472	1.26743	2.40732	4.996e-15	7.89433e-14	3.65902e-10
CUUC107966	958	0.546789	1.72026	3.29496	0.00182451	0.00781024	1
CUUC107976	492	2.55524	1.50609	2.84039	3.56899e-05	0.000205867	1
CUUC107977	2759	5.39836	1.17984	2.26552	1.11022e-16	1.95555e-15	8.13116e-12
CUUC107981	1620	505.132	-1.15715	-2.23016	0	0	0
CUUC107992	1557	11.663	1.32109	2.49855	0	0	0
CUUC108000	593	9.5473	-1.18006	-2.26586	2.62953e-10	2.80858e-09	1.92584e-05
CUUC108005	1037	0.277881	-2.86441	-7.28237	0.00709094	0.0264494	1
CUUC108009	1878	27.0559	2.62895	6.18575	0	0	0
CUUC108033	1830	5.04817	-1.40276	-2.64407	0	0	0
CUUC108036	729	3.95285	-1.0905	-2.12948	2.75383e-06	1.86869e-05	0.201688
CUUC108051	783	3.96167	-1.78047	-3.43537	7.55895e-12	9.21148e-11	5.5361e-07
CUUC108052	2323	4.00601	-1.75254	-3.36951	0	0	0
CUUC108053	807	2.37352	-3.65218	-12.5724	9.7754e-12	1.17909e-10	7.15941e-07
CUUC108056	669	13.0995	-1.91117	-3.76114	0	0	0
CUUC108057	1101	12.5168	-1.15728	-2.23036	5.21805e-15	8.23808e-14	3.82165e-10
CUUC108058	303	1.67829	-1.74336	-3.34815	0.00344262	0.0138604	1
CUUC108069	663	57.0905	-2.02563	-4.0717	0	0	0
CUUC108081	1310	39.776	-4.21803	-18.6102	0	0	0
CUUC108082	2358	27.3538	2.543	5.82801	0	0	0
CUUC108083	333	4.27586	-1.53966	-2.90727	2.65378e-05	0.000156251	1
CUUC108084	1772	19.6388	-1.30697	-2.47422	0	0	0
CUUC108086	1553	12.5412	-1.24685	-2.37323	0	0	0
CUUC108114	831	1.22388	-1.66449	-3.17001	0.000113915	0.000609603	1
CUUC108124	241	8.65121	-1.01184	-2.01648	0.000100393	0.000541393	1
CUUC108127	895	1.45833	-1.36013	-2.56709	0.000198418	0.00101807	1
CUUC108128	508	1.36807	-2.0249	-4.06964	0.000267538	0.00133996	1
CUUC108147	1159	128.791	-1.06565	-2.09311	0	0	0
CUUC108163	3425	5.35295	2.40173	5.28435	0	0	0
CUUC108166	259	1.34832	1.64509	3.12768	0.0116563	0.0409999	1
CUUC108182	1493	3.46281	-1.67736	-3.19842	1.33227e-15	2.19811e-14	9.75739e-11
CUUC108188	1650	4.80785	-1.09293	-2.13306	6.31265e-11	7.12926e-10	4.62332e-06
CUUC108191	913	0.798337	-1.68325	-3.2115	0.000758201	0.00350346	1
CUUC108192	3295	14.1382	1.08818	2.12606	0	0	0
CUUC108194	1242	6.32638	1.22618	2.33947	1.28342e-13	1.82446e-12	9.39962e-09
CUUC108202	3214	13.7019	-1.46415	-2.75901	0	0	0
CUUC108209	612	2.79601	1.33358	2.52028	3.42646e-06	2.29388e-05	0.25095
CUUC108223	492	5.47799	-1.43519	-2.70418	1.93535e-08	1.70323e-07	0.00141743
CUUC108225	478	5.99305	-1.12257	-2.17734	1.69472e-06	1.1822e-05	0.124119
CUUC108226	666	6.36289	-1.32512	-2.50553	3.23696e-10	3.41602e-09	2.37072e-05
CUUC108238	1028	17.9401	-1.33597	-2.52446	0	0	0
CUUC108245	886	54.1561	1.25991	2.39481	0	0	0
CUUC108246	1515	528.077	1.00039	2.00055	0	0	0
CUUC108259	2155	15.2281	-1.89756	-3.72582	0	0	0
CUUC108266	2099	87.556	-1.9598	-3.89008	0	0	0
CUUC108267	1788	24.9711	-1.00228	-2.00316	8.88178e-16	1.48548e-14	6.50493e-11
CUUC108268	2160	26.8151	-1.25212	-2.38191	0	0	0
CUUC108272	2810	4.32515	-1.28256	-2.4327	1.11022e-16	1.95555e-15	8.13116e-12
CUUC108278	2410	22.3314	-1.15173	-2.2218	0	0	0
CUUC108281	483	39.0789	1.02101	2.02934	5.70655e-14	8.34049e-13	4.17942e-09
CUUC108285	1985	13.5728	1.14092	2.20522	0	0	0
CUUC108293	1195	187.612	1.02216	2.03096	0	0	0
CUUC108304	955	7.34828	-2.6607	-6.32341	0	0	0
CUUC108316	228	7.73483	1.55481	2.93795	1.64221e-07	1.29871e-06	0.0120274
CUUC108319	1622	3.16651	-2.66581	-6.34584	0	0	0
CUUC108320	2210	4.30288	-1.01236	-2.0172	1.53424e-10	1.67162e-09	1.12366e-05
CUUC108334	1761	73.9249	-1.34195	-2.53494	0	0	0
CUUC108336	553	5.39481	-2.66195	-6.32888	4.44089e-16	7.56739e-15	3.25246e-11
CUUC108342	996	42.7579	1.35106	2.551	0	0	0
CUUC108343	4463	2.84036	1.00733	2.01019	3.9605e-12	4.95326e-11	2.90063e-07
CUUC108350	2561	40.977	-1.35689	-2.56133	0	0	0
CUUC108359	2769	6.56237	-1.21782	-2.32595	0	0	0
CUUC108368	1495	1.14517	-1.15057	-2.22001	7.33834e-05	0.000404057	1
CUUC108383	1080	0.643501	-1.29575	-2.45504	0.00553024	0.0211935	1
CUUC108384	463	1.64748	-2.00875	-4.02434	0.000153525	0.000804179	1
CUUC108390	629	0.970154	-3.38442	-10.4427	9.70735e-05	0.000524497	1
CUUC108395	1789	2.18626	1.51068	2.84944	2.07268e-12	2.66084e-11	1.51801e-07
CUUC108398	1426	1.17548	1.68446	3.2142	6.85983e-08	5.68333e-07	0.00502407
CUUC108402	1035	0.404888	1.5498	2.92777	0.00825239	0.0302228	1
CUUC108404	1814	167.779	-1.39111	-2.62281	0	0	0
CUUC108407	794	19.235	-1.82803	-3.55052	0	0	0
CUUC108408	1205	205.181	-1.21125	-2.31538	0	0	0
CUUC108409	258	13.0087	-1.45761	-2.74652	6.06892e-10	6.23484e-09	4.44482e-05
CUUC108412	204	11.2174	-1.79625	-3.47315	1.30729e-09	1.2984e-08	9.57443e-05
CUUC108414	446	13.5682	-3.00635	-8.03532	0	0	0
CUUC108429	293	23.0252	-2.53245	-5.78553	0	0	0
CUUC108430	2001	41.966	-1.30736	-2.47488	0	0	0
CUUC108431	331	9.98609	-2.69924	-6.4946	0	0	0
CUUC108434	588	12.3671	-2.66404	-6.33805	0	0	0
CUUC108446	579	3.7696	1.1346	2.19557	5.78095e-06	3.74549e-05	0.423391
CUUC108449	3096	14.9173	1.40931	2.6561	0	0	0
CUUC108452	1590	3.49676	-1.23185	-2.34867	7.74025e-11	8.64291e-10	5.66888e-06
CUUC108457	3183	4.78897	1.56391	2.95654	0	0	0
CUUC108459	264	4.10064	2.5045	5.67453	2.38978e-07	1.85467e-06	0.0175025
CUUC108471	274	2.35785	1.10429	2.14994	0.0123424	0.0431333	1
CUUC108474	1448	19.7486	-2.7328	-6.64744	0	0	0
CUUC108475	1772	306.549	1.03451	2.04842	0	0	0
CUUC108483	2377	98.4669	-1.3702	-2.58507	0	0	0
CUUC108485	288	56.6791	-1.5346	-2.89707	0	0	0
CUUC108496	1455	4.04255	-1.27914	-2.42694	8.77831e-12	1.06398e-10	6.42915e-07
CUUC108497	521	1.72436	-1.48592	-2.80095	0.000665487	0.00310404	1
CUUC108501	463	30.5699	-1.9649	-3.90385	0	0	0
CUUC108502	944	105.727	-3.56505	-11.8355	0	0	0
CUUC108506	245	8.16403	-1.27315	-2.41689	5.00746e-06	3.27506e-05	0.366742
CUUC108507	961	9.4014	-1.92068	-3.78601	0	0	0
CUUC108508	1641	1.79734	-1.769	-3.40818	2.35716e-11	2.76085e-10	1.72636e-06
CUUC108509	209	23.2769	-2.18197	-4.53771	0	0	0
CUUC108516	1775	35.6109	-1.12728	-2.18447	0	0	0
CUUC108521	1603	1.79728	2.75332	6.74269	0	0	0
CUUC108522	688	6.18407	-1.06817	-2.09677	1.12856e-07	9.09492e-07	0.00826547
CUUC108524	2182	12.6835	1.21166	2.31604	0	0	0
CUUC108525	643	10.9139	-1.3357	-2.52398	8.87068e-14	1.27739e-12	6.4968e-09
CUUC108528	283	12.3387	-1.21567	-2.32248	4.08436e-08	3.47306e-07	0.00299135
CUUC108533	2248	2.98599	-1.51504	-2.85807	5.55112e-16	9.38067e-15	4.06558e-11
CUUC108538	2356	6.58316	-3.93208	-15.2642	0	0	0
CUUC108545	3188	16.3764	1.08335	2.11894	0	0	0
CUUC108547	1565	2.5996	2.87802	7.35141	0	0	0
CUUC108555	334	5.48108	-1.51633	-2.86062	6.85367e-07	5.03265e-06	0.0501956
CUUC108594	766	2.16863	-2.45794	-5.49431	7.0226e-09	6.47524e-08	0.000514328
CUUC108599	2114	17.5434	1.06307	2.08938	0	0	0
CUUC108611	1228	317.906	1.06043	2.08555	0	0	0
CUUC108612	1253	227.409	1.32925	2.51272	0	0	0
CUUC108620	2611	34.713	-1.01049	-2.01459	0	0	0
CUUC108628	2330	2.8252	1.43849	2.71038	8.88178e-16	1.48548e-14	6.50493e-11
CUUC108641	1862	6.04845	1.1858	2.2749	4.44089e-15	7.04454e-14	3.25246e-10
CUUC108642	229	12.9622	1.67227	3.18715	1.03288e-11	1.24297e-10	7.56475e-07
CUUC108644	261	2.27309	-4.81938	-28.2344	0.000544066	0.00257858	1
CUUC108659	306	70.6421	1.1289	2.18692	0	0	0
CUUC108663	446	22.4328	1.29276	2.44997	2.22045e-16	3.84361e-15	1.62623e-11
CUUC108673	1171	1.47619	2.85969	7.25857	5.07971e-12	6.28966e-11	3.72033e-07
CUUC108674	1461	6.35808	1.13105	2.19018	5.87197e-13	7.92148e-12	4.30057e-08
CUUC108675	285	0.857724	2.87884	7.35561	0.00741279	0.0275251	1
CUUC108689	1644	65.5759	-1.71898	-3.29203	0	0	0
CUUC108690	1997	33.1461	-1.39651	-2.63263	0	0	0
CUUC108696	478	0.949751	1.37886	2.60062	0.0113497	0.0400867	1
CUUC108706	341	3.67846	-1.05881	-2.08321	0.0025112	0.0104238	1
CUUC108712	203	92.2928	1.26644	2.40567	0	0	0
CUUC108713	235	1.8754	-4.39234	-21.0003	0.00171725	0.00738215	1
CUUC108714	1546	59.5881	1.38219	2.60663	0	0	0
CUUC108716	1666	14.8511	1.39202	2.62445	0	0	0
CUUC108717	586	11.0498	-5.09075	-34.0775	0	0	0
CUUC108721	237	9.94603	1.31577	2.48935	1.59736e-07	1.26543e-06	0.0116989
CUUC108722	596	11.1327	1.24926	2.37719	6.74349e-13	9.06048e-12	4.93887e-08
CUUC108723	431	10.6952	1.09327	2.13358	8.57807e-09	7.83744e-08	0.000628249
CUUC108725	469	3.76022	1.04927	2.06949	9.26043e-05	0.000502054	1
CUUC108726	2902	43.3572	1.96955	3.91647	0	0	0
CUUC108731	446	4.02865	-1.11861	-2.17137	7.49456e-05	0.000412083	1
CUUC108745	1244	10.9341	1.03175	2.0445	6.63802e-13	8.92696e-12	4.86162e-08
CUUC108748	393	1.1996	1.88633	3.69694	0.0017361	0.00745882	1
CUUC108755	1102	45.5851	1.06801	2.09654	0	0	0
CUUC108756	2904	7.26127	-1.03499	-2.04909	2.66454e-14	3.98912e-13	1.95148e-09
CUUC108761	1486	26.8845	1.59822	3.0277	0	0	0
CUUC108772	254	3.91837	1.45208	2.73603	0.000240018	0.00121433	1
CUUC108778	484	1.99627	-3.33149	-10.0665	1.25875e-06	8.92102e-06	0.0921898
CUUC108793	328	19.3797	-1.49529	-2.81921	2.88658e-15	4.64128e-14	2.1141e-10
CUUC108794	4912	11.771	-1.91758	-3.7779	0	0	0
CUUC108796	431	46.0625	1.28437	2.43576	0	0	0
CUUC108800	489	6.93282	-1.10276	-2.14766	5.02055e-07	3.74669e-06	0.03677
CUUC108802	1389	6.51166	1.10335	2.14852	2.49123e-12	3.17369e-11	1.82455e-07
CUUC108803	401	4.65912	2.23954	4.72248	4.21724e-11	4.83737e-10	3.08866e-06
CUUC108804	1459	12.3506	2.03938	4.11067	0	0	0
CUUC108805	1427	7.30491	3.04525	8.25487	0	0	0
CUUC108812	515	0.88868	-1.42454	-2.68429	0.0138112	0.0476558	1
CUUC108819	424	6.51644	-1.31662	-2.49083	9.70878e-08	7.89717e-07	0.00711062
CUUC108820	248	33.0129	-1.08132	-2.11597	6.54268e-11	7.37312e-10	4.79179e-06
CUUC108827	594	13.241	-2.15432	-4.4516	0	0	0
CUUC108832	1287	127.639	1.13261	2.19254	0	0	0
CUUC108833	441	138.301	1.03437	2.04822	0	0	0
CUUC108835	3732	3.75623	-1.42481	-2.68479	0	0	0
CUUC108836	1680	2.28028	-2.91196	-7.5264	0	0	0
CUUC108838	467	7.22312	-1.99417	-3.98388	4.04121e-14	5.97686e-13	2.95974e-09
CUUC108840	413	0.820859	-4.01593	-16.1776	0.00438081	0.0172008	1
CUUC108841	1856	3.56185	-1.40361	-2.64562	2.64233e-14	3.95669e-13	1.93522e-09
CUUC108848	221	11.9652	-1.81264	-3.51284	9.08862e-11	1.0087e-09	6.65641e-06
CUUC108850	794	18.8935	-2.82042	-7.06366	0	0	0
CUUC108854	1374	6.32859	1.38597	2.61347	0	0	0
CUUC108857	328	4.08265	-1.24572	-2.37137	0.000432503	0.00208876	1
CUUC108858	2302	18.9626	1.25529	2.38715	0	0	0
CUUC108867	782	1.27272	1.1697	2.24965	0.00179276	0.00768645	1
CUUC108885	1230	1.57573	1.32515	2.50559	1.12812e-06	8.05126e-06	0.0826221
CUUC108892	2112	159.751	1.41621	2.66883	0	0	0
CUUC108893	747	85.1769	1.26372	2.40114	0	0	0
CUUC108897	674	3.14368	-1.26131	-2.39713	3.44078e-06	2.30221e-05	0.252
CUUC108899	1706	6.41863	-1.00758	-2.01053	4.51282e-11	5.16671e-10	3.30515e-06
CUUC108906	697	4.28378	1.12142	2.17561	4.12845e-07	3.11458e-06	0.0302364
CUUC108910	1200	18.5521	2.6303	6.19156	0	0	0
CUUC108911	2185	3.68395	2.32236	5.00151	0	0	0
CUUC108914	234	2.46242	2.17465	4.51475	0.000231443	0.00117387	1
CUUC108918	2014	9.31702	-1.21307	-2.31831	0	0	0
CUUC108919	2473	12.2967	-1.06321	-2.08957	2.22045e-16	3.84361e-15	1.62623e-11
CUUC108932	1096	0.61864	-2.34641	-5.08556	0.000124535	0.00066256	1
CUUC108937	480	3.28421	-1.1793	-2.26467	9.60915e-05	0.00051946	1
CUUC108946	297	5.82147	-1.06318	-2.08953	0.000179816	0.000930708	1
CUUC108948	410	0.63881	2.02122	4.05927	0.0136674	0.0472363	1
CUUC108960	331	11.4712	-1.16677	-2.24509	4.33724e-08	3.67869e-07	0.00317655
CUUC108961	262	6.21096	-1.1867	-2.27631	7.12443e-05	0.000393326	1
CUUC108963	477	12.9707	-1.09674	-2.13871	9.92549e-10	9.98672e-09	7.26933e-05
CUUC108967	1878	26.8048	1.21669	2.32413	0	0	0
CUUC108969	210	19.4563	1.00605	2.00841	2.47261e-07	1.91571e-06	0.0181092
CUUC108973	391	4.46568	1.23473	2.35337	9.77368e-06	6.1296e-05	0.715815
CUUC108976	2026	3.24912	1.55543	2.93922	0	0	0
CUUC108977	323	2.78139	-1.7638	-3.39592	0.000149874	0.000786403	1
CUUC108978	1950	3.59008	-1.01052	-2.01464	3.53558e-09	3.36245e-08	0.000258942
CUUC108980	1895	12.9182	1.05963	2.0844	7.77156e-16	1.30397e-14	5.69181e-11
CUUC108983	677	80.3721	-1.06817	-2.09677	0	0	0
CUUC108986	244	73.1522	-1.02214	-2.03094	2.25597e-13	3.14775e-12	1.65225e-08
CUUC108990	499	12.8419	1.75928	3.38529	0	0	0
CUUC108994	3382	5.36289	-1.06698	-2.09505	2.05391e-14	3.09838e-13	1.50427e-09
CUUC108997	1858	32.0741	1.36567	2.57697	0	0	0
CUUC109006	302	1.68385	-1.42582	-2.68667	0.00977927	0.0351383	1
CUUC109008	592	1.23122	-1.10318	-2.14827	0.0120335	0.042206	1
CUUC109017	908	1.13876	-1.02471	-2.03455	0.00629359	0.0237817	1
CUUC109024	559	24.5619	-1.9136	-3.76748	0	0	0
CUUC109026	858	129.896	-1.56503	-2.95884	0	0	0
CUUC109027	696	64.2472	-2.27778	-4.84932	0	0	0
CUUC109028	219	1.54801	-3.09727	-8.55798	0.00333531	0.0134661	1
CUUC109036	1608	3.83312	2.13381	4.38876	0	0	0
CUUC109042	2620	29.9366	1.59502	3.02099	0	0	0
CUUC109046	450	4.25652	-1.45998	-2.75104	7.95943e-07	5.79637e-06	0.0582941
CUUC109049	1408	26.6376	2.80227	6.97538	0	0	0
CUUC109050	1914	70.6643	2.5609	5.90074	0	0	0
CUUC109056	708	3.59126	-1.5241	-2.87607	1.07672e-08	9.74642e-08	0.000788582
CUUC109065	893	39.634	-2.8083	-7.00457	0	0	0
CUUC109082	1383	21.5262	1.46934	2.76895	0	0	0
CUUC109083	477	30.9316	1.49066	2.81018	0	0	0
CUUC109103	1105	14.4503	-1.15431	-2.22578	9.99201e-16	1.66433e-14	7.31805e-11
CUUC109107	263	3.91706	1.5655	2.9598	8.70457e-05	0.000473917	1
CUUC109119	2586	22.0454	1.30664	2.47365	0	0	0
CUUC109130	1711	10.4815	-1.59538	-3.02174	0	0	0
CUUC109145	863	1.90187	1.17652	2.26031	3.27749e-05	0.000190372	1
CUUC109148	1295	1.07866	1.14523	2.21181	0.000145043	0.000762797	1
CUUC109155	418	24.8127	1.27406	2.41841	2.22045e-16	3.84361e-15	1.62623e-11
CUUC109178	2066	17.4524	1.64561	3.1288	0	0	0
CUUC109182	497	5.83215	-1.16025	-2.23496	8.02842e-07	5.84428e-06	0.0587993
CUUC109193	2586	0.16387	-2.45984	-5.50155	0.00174652	0.00749697	1
CUUC109203	375	1.62727	-1.31338	-2.48524	0.0081092	0.0297475	1
CUUC109225	1820	0.594819	1.24036	2.36257	0.000730901	0.00338736	1
CUUC109234	2361	2.45538	-1.26943	-2.41065	1.44912e-11	1.72657e-10	1.06132e-06
CUUC109235	3602	5.02204	1.00184	2.00256	2.19713e-13	3.07032e-12	1.60916e-08
CUUC109244	2339	20.3946	1.36847	2.58196	0	0	0
CUUC109251	2228	58.407	-1.56026	-2.94906	0	0	0
CUUC109252	2310	212.985	-1.21237	-2.31718	0	0	0
CUUC109257	1476	11.0708	-4.90141	-29.8862	0	0	0
CUUC109262	906	0.385448	1.86321	3.63817	0.00674747	0.02531	1
CUUC109269	1308	23.5081	-1.48242	-2.79418	0	0	0
CUUC109271	1825	6.97475	1.72021	3.29484	0	0	0
CUUC109272	521	4.72548	1.9983	3.99529	2.16593e-12	2.77521e-11	1.58631e-07
CUUC109276	942	0.359888	-2.54047	-5.8178	0.00449987	0.0176248	1
CUUC109283	1860	5.56823	-1.56764	-2.96419	0	0	0
CUUC109284	2507	2.28534	-1.9118	-3.76279	0	0	0
CUUC109286	649	126.778	-5.42325	-42.9104	0	0	0
CUUC109288	346	0.756971	2.42155	5.35746	0.00797904	0.0293318	1
CUUC109300	2094	2.2097	1.01692	2.0236	5.9548e-08	4.97007e-07	0.00436124
CUUC109305	767	0.884002	-1.83934	-3.57845	0.000600895	0.00282579	1
CUUC109321	225	5.04423	3.14998	8.87641	2.3197e-08	2.02518e-07	0.00169893
CUUC109322	1157	34.4236	2.82281	7.0754	0	0	0
CUUC109326	1382	229.934	1.71698	3.28749	0	0	0
CUUC109327	3756	23.8947	1.15598	2.22836	0	0	0
CUUC109335	338	6.66403	1.22644	2.3399	1.06414e-06	7.62066e-06	0.0779365
CUUC109337	357	2.15203	2.01091	4.03035	5.52138e-05	0.000309609	1
CUUC109341	2465	28.7853	-1.18936	-2.28052	0	0	0
CUUC109345	1384	5.28618	1.83503	3.56779	0	0	0
CUUC109352	1012	32.9719	1.39471	2.62935	0	0	0
CUUC109359	811	3.66009	1.9105	3.75939	1.42664e-13	2.02373e-12	1.04485e-08
CUUC109390	3122	17.4328	1.1893	2.28043	0	0	0
CUUC109392	992	1.39053	1.49352	2.81574	2.06734e-05	0.000123691	1
CUUC109402	3309	33.5839	-2.44874	-5.45939	0	0	0
CUUC109403	259	1.43983	-4.1526	-17.7852	0.00314412	0.0127681	1
CUUC109434	1349	37.6586	-1.39319	-2.62659	0	0	0
CUUC109435	304	51.0195	-1.92125	-3.78752	0	0	0
CUUC109448	338	2.60781	-1.02511	-2.03512	0.0103423	0.0369509	1
CUUC109449	555	2.16847	-1.67396	-3.1909	3.30205e-05	0.000191692	1
CUUC109457	1129	9.69901	-1.96774	-3.91154	0	0	0
CUUC109458	1953	46.2782	-1.14538	-2.21204	0	0	0
CUUC109462	251	68.816	-1.49627	-2.82112	0	0	0
CUUC109468	1718	15.9148	-1.03614	-2.05074	2.88658e-15	4.64128e-14	2.1141e-10
CUUC109471	250	15.4591	-1.38009	-2.60285	3.59451e-10	3.77756e-09	2.63258e-05
CUUC109472	1382	38.9058	-1.19812	-2.2944	0	0	0
CUUC109473	1586	10.0572	-1.4447	-2.72206	0	0	0
CUUC109475	383	2.1883	1.26851	2.40912	0.00192076	0.00818637	1
CUUC109496	497	4.53208	2.06734	4.19114	5.71132e-12	7.04313e-11	4.18291e-07
CUUC109497	215	1.38062	2.60074	6.06598	0.00401272	0.0159108	1
CUUC109498	689	3.5986	1.65106	3.14065	3.44044e-10	3.62232e-09	2.51975e-05
CUUC109499	311	1.34746	3.6512	12.5638	0.000483796	0.00231556	1
CUUC109503	334	18.7678	3.6302	12.3823	0	0	0
CUUC109504	241	2.60825	3.67772	12.7968	2.25745e-05	0.00013433	1
CUUC109505	201	17.8952	3.82354	14.158	0	0	0
CUUC109506	299	8.7596	2.67012	6.3648	3.33067e-16	5.71276e-15	2.43935e-11
CUUC109507	1926	72.2819	1.37289	2.5899	0	0	0
CUUC109508	1223	131.077	1.28132	2.43061	0	0	0
CUUC109509	634	33.2598	-1.68162	-3.20789	0	0	0
CUUC109510	487	43.9954	-13.1779	-9267.05	0.00135522	0.00595803	1
CUUC109513	356	28.9378	1.86761	3.64927	0	0	0
CUUC109523	1822	0.958332	1.00852	2.01185	0.000163067	0.000849905	1
CUUC109529	878	0.676159	1.5258	2.87947	0.00225035	0.00944055	1
CUUC109532	429	1.01753	2.44045	5.4281	0.00070274	0.0032676	1
CUUC109536	903	217.957	-6.18449	-72.7304	0	0	0
CUUC109537	261	22.7309	-1.33695	-2.52617	1.3699e-12	1.78492e-11	1.0033e-07
CUUC109538	1425	10.0515	-2.56285	-5.90872	0	0	0
CUUC109540	743	68.8562	1.41032	2.65797	0	0	0
CUUC109541	710	2.75438	1.526	2.87986	6.63237e-08	5.50111e-07	0.00485748
CUUC109552	2191	1.36276	1.08868	2.12679	7.7251e-07	5.6308e-06	0.0565779
CUUC109554	1211	0.663251	2.19902	4.59167	1.74249e-05	0.000105348	1
CUUC109555	894	3.80856	2.29223	4.89813	0	0	0
CUUC109557	324	2240.01	-1.18588	-2.27503	0	0	0
CUUC109564	1518	9.48957	1.43036	2.69514	0	0	0
CUUC109573	1487	2.95906	1.04739	2.06679	4.50576e-08	3.81324e-07	0.00329998
CUUC109579	573	3.90049	1.21523	2.32177	1.36561e-06	9.6345e-06	0.100016
CUUC109587	2076	4.44181	-1.11289	-2.16279	5.12146e-12	6.33813e-11	3.75091e-07
CUUC109594	557	28.4639	2.45762	5.4931	0	0	0
CUUC109595	213	1227.67	1.55644	2.94127	0	0	0
CUUC109596	710	671.183	1.94197	3.84229	0	0	0
CUUC109597	593	25.4109	1.83423	3.5658	0	0	0
CUUC109598	654	460.869	1.56555	2.9599	0	0	0
CUUC109602	2765	22.3701	-1.08388	-2.11972	0	0	0
CUUC109609	2030	64.0631	1.05891	2.08335	0	0	0
CUUC109612	1867	7.90272	1.41886	2.67374	0	0	0
CUUC109613	409	4.43991	1.09145	2.13088	4.44251e-05	0.000252516	1
CUUC109614	1963	5.54156	1.39133	2.62321	0	0	0
CUUC109615	1325	52.501	2.31625	4.98037	0	0	0
CUUC109616	591	33.0012	1.60381	3.03946	0	0	0
CUUC109619	248	32.8094	1.91278	3.76533	0	0	0
CUUC109621	2847	3.7289	12.3746	5310.26	0.0022624	0.00948788	1
CUUC109622	2340	5.07074	-5.8284	-56.823	0	0	0
CUUC109624	983	0.568409	2.13042	4.37845	0.000321893	0.00159098	1
CUUC109625	2365	12.9657	-1.23445	-2.35292	0	0	0
CUUC109631	486	73.7953	1.0276	2.03863	3.33067e-16	5.71276e-15	2.43935e-11
CUUC109632	442	49.1826	1.22966	2.34512	0	0	0
CUUC109633	1028	117.436	1.06168	2.08737	0	0	0
CUUC109641	331	5.47955	-1.13214	-2.19183	6.00744e-05	0.000335222	1
CUUC109643	934	152.339	-1.6575	-3.15468	0	0	0
CUUC109644	670	0.57334	1.78179	3.43854	0.00573583	0.0219069	1
CUUC109645	367	2.52159	1.54779	2.9237	0.000193862	0.00099679	1
CUUC109648	1286	4.12759	2.86855	7.30332	0	0	0
CUUC109649	943	3.05518	1.83896	3.57753	9.28702e-13	1.22952e-11	6.80172e-08
CUUC109651	2498	20.615	-1.11519	-2.16623	0	0	0
CUUC109652	384	6.75381	-1.02094	-2.02923	1.9507e-05	0.000117047	1
CUUC109653	2211	25.0696	-1.8889	-3.70352	0	0	0
CUUC109670	267	1.14275	-2.38948	-5.23969	0.00797538	0.0293318	1
CUUC109673	1083	1.8782	-1.7553	-3.37596	1.26227e-08	1.13266e-07	0.000924475
CUUC109674	439	9.06848	2.0241	4.06738	0	0	0
CUUC109679	686	3.53346	-1.9209	-3.78658	1.07985e-10	1.19053e-09	7.90869e-06
CUUC109684	238	6.01591	1.79983	3.48179	9.56234e-07	6.89398e-06	0.0700336
CUUC109686	1640	64.5059	-4.86664	-29.1745	0	0	0
CUUC109694	3401	29.062	-2.45942	-5.49997	0	0	0
CUUC109698	949	3.358	-2.87672	-7.34479	0	0	0
CUUC109702	3310	185.531	-5.44246	-43.4855	0	0	0
CUUC109710	1826	11.808	-2.33812	-5.05644	0	0	0
CUUC109711	731	9.25219	-2.0648	-4.18376	0	0	0
CUUC109712	631	1.26258	-2.07132	-4.2027	8.97221e-05	0.000487547	1
CUUC109716	426	6.64002	1.99261	3.97955	1.10578e-13	1.58146e-12	8.09864e-09
CUUC109719	811	51.3957	-1.67316	-3.18912	0	0	0
CUUC109720	772	27.512	-1.71696	-3.28743	0	0	0
CUUC109721	382	1.87407	3.46441	11.038	5.89537e-06	3.81457e-05	0.431771
CUUC109722	649	19.5626	-2.48116	-5.58346	0	0	0
CUUC109729	2095	16.263	-1.14404	-2.20999	0	0	0
CUUC109730	369	8.80138	2.12921	4.37478	3.33067e-16	5.71276e-15	2.43935e-11
CUUC109731	1428	3.59669	-1.79017	-3.45857	1.11022e-16	1.95555e-15	8.13116e-12
CUUC109736	1518	167.453	3.06488	8.36796	0	0	0
CUUC109737	376	36.4712	-1.23131	-2.34779	1.11022e-16	1.95555e-15	8.13116e-12
CUUC109738	958	55.5234	-2.55486	-5.87608	0	0	0
CUUC109740	1294	391.492	1.93717	3.82954	0	0	0
CUUC109741	304	327.16	2.00667	4.01855	0	0	0
CUUC109745	361	75.6445	-1.08396	-2.11984	2.22045e-16	3.84361e-15	1.62623e-11
CUUC109763	484	12.0126	-1.18625	-2.27561	1.56262e-10	1.70153e-09	1.14445e-05
CUUC109767	389	10.8502	-2.28574	-4.87615	0	0	0
CUUC109768	1071	21.6672	-1.29957	-2.46155	0	0	0
CUUC109770	1104	0.569374	3.67772	12.7968	2.25745e-05	0.00013433	1
CUUC109790	376	1.30737	-1.52717	-2.8822	0.00780163	0.0288025	1
CUUC109795	1108	7.97052	-1.34557	-2.54131	1.22125e-15	2.01994e-14	8.94428e-11
CUUC109804	673	0.906726	-1.68784	-3.22174	0.0018233	0.00780643	1
CUUC109808	1033	147.174	-1.00585	-2.00813	0	0	0
CUUC109809	991	30.0016	-1.29107	-2.44709	0	0	0
CUUC109848	2971	5.45981	1.23539	2.35445	0	0	0
CUUC109849	2689	5.80574	-1.7217	-3.29824	0	0	0
CUUC109855	237	102.277	-1.79472	-3.46947	0	0	0
CUUC109856	1018	36.6323	-1.57832	-2.98622	0	0	0
CUUC109857	272	212.383	-1.47329	-2.77654	0	0	0
CUUC109858	584	17.7925	-1.13448	-2.1954	5.02598e-13	6.81662e-12	3.68098e-08
CUUC109859	465	5.83252	-2.77474	-6.84354	3.77476e-15	6.02571e-14	2.7646e-10
CUUC109860	899	29.5271	-1.4344	-2.7027	0	0	0
CUUC109861	223	78.9008	-1.14726	-2.21493	4.44089e-16	7.56739e-15	3.25246e-11
CUUC109864	1118	14.9191	-2.67491	-6.38597	0	0	0
CUUC109881	1939	59.5855	-1.93242	-3.81694	0	0	0
CUUC109882	210	135.529	1.31029	2.47992	0	0	0
CUUC109885	713	191.897	1.24779	2.37478	0	0	0
CUUC109887	362	203.018	1.18468	2.27313	0	0	0
CUUC109895	738	0.757108	1.55298	2.93423	0.00261817	0.0108279	1
CUUC109897	2349	1.01836	1.95682	3.88204	6.91691e-12	8.46146e-11	5.06588e-07
CUUC109902	1940	4.77922	1.14994	2.21904	2.76446e-13	3.8324e-12	2.02466e-08
CUUC109904	1918	5.86275	4.61449	24.4963	0	0	0
CUUC109908	1191	117.534	1.94394	3.84754	0	0	0
CUUC109910	2206	8.1526	2.43421	5.40468	0	0	0
CUUC109912	1642	6.9785	-3.27348	-9.66975	0	0	0
CUUC109914	406	1.41952	-2.58823	-6.0136	0.000241779	0.00122206	1
CUUC109920	1527	2.27564	-1.32095	-2.4983	5.35318e-09	4.99759e-08	0.000392061
CUUC109922	1769	4.95395	-1.37396	-2.59181	4.44089e-16	7.56739e-15	3.25246e-11
CUUC109945	263	8.0333	1.25729	2.39046	1.25118e-06	8.86989e-06	0.0916348
CUUC109946	224	1.0913	2.32285	5.00321	0.0114038	0.0402334	1
CUUC109947	1916	14.736	1.1096	2.15786	0	0	0
CUUC109948	267	2.35427	1.60798	3.04824	0.00118868	0.0052823	1
CUUC109949	1614	71.4473	-2.20057	-4.59661	0	0	0
CUUC109952	1388	74.5607	1.86521	3.6432	0	0	0
CUUC109953	635	109.742	1.63835	3.1131	0	0	0
CUUC109954	1295	115.889	1.58746	3.0052	0	0	0
CUUC109958	533	4.09494	1.93978	3.83647	5.14012e-11	5.84834e-10	3.76457e-06
CUUC109959	1597	16.7611	2.62588	6.17261	0	0	0
CUUC109960	963	0.253843	2.87884	7.35561	0.00741279	0.0275251	1
CUUC109961	852	14.8581	2.16482	4.4841	0	0	0
CUUC109968	409	2.44522	-1.91818	-3.77945	3.16168e-05	0.000184142	1
CUUC109982	1855	118.345	-1.0796	-2.11345	0	0	0
CUUC109983	737	8.48164	1.54308	2.91416	1.11022e-16	1.95555e-15	8.13116e-12
CUUC109989	940	1.13309	1.48865	2.80627	0.000122506	0.000652334	1
CUUC109991	829	0.779312	1.64737	3.13263	0.000863713	0.00394447	1
CUUC109993	438	5.42162	4.04623	16.521	1.33227e-15	2.19811e-14	9.75739e-11
CUUC109994	1628	17.0211	2.57458	5.95698	0	0	0
CUUC109995	1317	21.7962	2.64023	6.2343	0	0	0
CUUC109996	548	12.8726	1.23541	2.35448	4.44311e-13	6.04513e-12	3.25409e-08
CUUC109999	627	15.6785	1.27855	2.42594	4.44089e-16	7.56739e-15	3.25246e-11
CUUC110001	266	4.66059	1.96877	3.91435	1.04493e-06	7.49043e-06	0.0765297
CUUC110002	887	34.3114	1.12041	2.17409	0	0	0
CUUC110004	2014	14.1663	1.40798	2.65365	0	0	0
CUUC110009	484	17.9664	-1.0539	-2.07614	8.74752e-11	9.72022e-10	6.4066e-06
CUUC110013	1786	13.61	-1.12619	-2.18282	0	0	0
CUUC110019	1968	59.0012	2.51792	5.72757	0	0	0
CUUC110023	3297	1.55701	1.21726	2.32505	7.4029e-11	8.2801e-10	5.42181e-06
CUUC110027	2151	16.9088	3.03191	8.1789	0	0	0
CUUC110036	336	29.2572	2.45039	5.46563	0	0	0
CUUC110045	1685	44.253	-1.42392	-2.68314	0	0	0
CUUC110053	1146	32.8513	-1.16356	-2.24009	0	0	0
CUUC110062	965	14.2762	1.14917	2.21786	1.9984e-15	3.25826e-14	1.46361e-10
CUUC110063	1930	19.2793	1.78054	3.43555	0	0	0
CUUC110072	2719	31.3061	1.26173	2.39782	0	0	0
CUUC110081	321	24.5322	1.22263	2.33372	1.42553e-13	2.02255e-12	1.04404e-08
CUUC110084	2634	22.8436	1.60817	3.04865	0	0	0
CUUC110086	395	64.9707	-2.2562	-4.77732	0	0	0
CUUC110087	1087	67.1324	-2.23056	-4.69317	0	0	0
CUUC110118	672	18.1867	-1.11712	-2.16914	1.42997e-13	2.02807e-12	1.04729e-08
CUUC110120	944	0.861902	-1.72715	-3.31074	0.00033342	0.00164274	1
CUUC110124	2738	32.8614	-1.57077	-2.97063	0	0	0
CUUC110129	2034	32.3291	1.23843	2.35942	0	0	0
CUUC110133	381	8.20337	1.40113	2.64108	9.0819e-10	9.17701e-09	6.65149e-05
[truncated: 8,498 more rows]

## Sheet: AF WHT vs UF WHT
Accesssion	Lenght	Max group mean	Log₂ fold change	Fold change	P-value	FDR p-value	Bonferroni
CUUC100003	3216	7.1366	-1.19517	-2.28972	0	0	0
CUUC100016	865	18.0285	-1.19688	-2.29243	0	0	0
CUUC100020	1415	2.31179	1.43019	2.69483	7.25174e-10	1.56301e-08	5.3111e-05
CUUC100026	2149	36.7884	-1.45472	-2.74103	0	0	0
CUUC100027	445	0.990381	-2.71503	-6.56605	0.000531161	0.00412881	1
CUUC100053	232	2.70335	-1.4462	-2.7249	0.00275239	0.0172366	1
CUUC100062	583	4.76786	2.49281	5.62872	2.88658e-15	1.02826e-13	2.1141e-10
CUUC100063	567	5.44047	1.83834	3.57597	1.14009e-12	3.24268e-11	8.34989e-08
CUUC100064	4360	8.09749	1.94976	3.86309	0	0	0
CUUC100065	517	3.96682	2.21724	4.65002	4.25461e-11	1.04705e-09	3.11603e-06
CUUC100067	1290	54.1241	-2.07701	-4.21933	0	0	0
CUUC100068	473	4.94546	-4.54718	-23.3797	6.53921e-14	2.0841e-12	4.78925e-09
CUUC100080	559	1.45538	1.61779	3.06904	0.000425007	0.0033989	1
CUUC100082	1241	5.54501	1.6815	3.20762	0	0	0
CUUC100084	2611	0.571247	1.1194	2.17256	0.000187745	0.00164437	1
CUUC100109	2177	0.140153	-3.14451	-8.84281	0.00301953	0.0186591	1
CUUC100114	1554	0.763475	1.11979	2.17316	0.00163725	0.0110354	1
CUUC100120	1812	30.8612	-1.19968	-2.29689	0	0	0
CUUC100144	757	9.62856	-1.28399	-2.43512	5.80647e-14	1.85379e-12	4.2526e-09
CUUC100150	320	8.31646	-1.06012	-2.0851	4.03904e-06	5.02148e-05	0.295816
CUUC100152	1057	4.82703	-1.10513	-2.15118	2.36657e-09	4.79196e-08	0.000173325
CUUC100163	704	1.20377	1.12779	2.18524	0.00556488	0.0312407	1
CUUC100204	240	2.7545	-1.42322	-2.68183	0.00244933	0.0156097	1
CUUC100207	1117	16.6017	-1.16999	-2.2501	0	0	0
CUUC100235	1339	1.07604	-1.17356	-2.25567	9.71321e-05	0.000908075	1
CUUC100238	294	14.9905	-2.42767	-5.38022	0	0	0
CUUC100239	885	35.4146	-2.22477	-4.67437	0	0	0
CUUC100240	886	7.88229	-1.30333	-2.46798	5.70655e-14	1.82587e-12	4.17942e-09
CUUC100244	1622	15.1727	1.03799	2.05337	4.21885e-15	1.47839e-13	3.08984e-10
CUUC100245	478	11.4531	1.23813	2.35892	4.14072e-11	1.0204e-09	3.03262e-06
CUUC100279	552	33.4684	1.17674	2.26065	0	0	0
CUUC100280	442	76.6163	1.25572	2.38786	0	0	0
CUUC100283	791	5.29309	-1.02245	-2.03137	1.52374e-07	2.41396e-06	0.0111597
CUUC100284	845	1.98576	1.21717	2.3249	2.86044e-05	0.000301346	1
CUUC100287	911	0.707056	-1.2935	-2.45122	0.00512532	0.0292119	1
CUUC100304	484	1.15562	2.38308	5.21648	0.000290653	0.00243699	1
CUUC100321	2343	1.59162	-4.49439	-22.5396	0	0	0
CUUC100323	1574	21.0626	1.18453	2.2729	0	0	0
CUUC100326	2431	4.57369	1.04779	2.06736	4.78118e-12	1.28976e-10	3.50169e-07
CUUC100332	2078	0.823804	2.27702	4.84674	7.67228e-10	1.6488e-08	5.6191e-05
CUUC100333	991	3.07884	-1.29462	-2.45312	1.32765e-08	2.43516e-07	0.000972359
CUUC100367	1023	47.9526	-1.69747	-3.24332	0	0	0
CUUC100369	340	26.7224	-1.99825	-3.99515	0	0	0
CUUC100370	380	1.65047	-1.92653	-3.8014	0.000359497	0.00293689	1
CUUC100389	291	5.0095	-1.11848	-2.17118	0.000160018	0.00142185	1
CUUC100409	2009	3.73742	1.62968	3.09443	0	0	0
CUUC100413	2890	27.0424	1.40106	2.64095	0	0	0
CUUC100417	1180	3.92129	1.51583	2.85964	3.07199e-13	9.18281e-12	2.24989e-08
CUUC100422	858	1.52108	1.25706	2.39008	0.000352235	0.00288432	1
CUUC100445	688	10.7174	-2.54822	-5.84913	0	0	0
CUUC100452	243	3.69673	1.49935	2.82715	0.0004717	0.00372352	1
CUUC100453	844	5.34179	1.04825	2.06802	6.44225e-08	1.07586e-06	0.00471824
CUUC100457	862	3.32329	-1.89559	-3.72074	6.4182e-13	1.86459e-11	4.70062e-08
CUUC100461	577	23.9719	-1.30633	-2.47312	0	0	0
CUUC100464	696	31.8314	-1.42947	-2.69348	0	0	0
CUUC100466	1408	49.227	-1.00995	-2.01384	0	0	0
CUUC100467	668	46.7922	-1.22461	-2.33692	0	0	0
CUUC100469	1137	0.894499	-1.78205	-3.43914	2.57551e-05	0.000274448	1
CUUC100481	590	8.73312	2.00416	4.01156	0	0	0
CUUC100482	229	1.55429	2.70496	6.52041	0.00240709	0.0153592	1
CUUC100498	1710	155.104	-1.50966	-2.84742	0	0	0
CUUC100521	283	41.9276	-3.59364	-12.0724	0	0	0
CUUC100523	572	476.251	-4.25255	-19.061	0	0	0
CUUC100524	619	24.7278	-4.37499	-20.7493	0	0	0
CUUC100533	2806	389.589	-1.18581	-2.2749	0	0	0
CUUC100534	1610	17.7492	1.7187	3.2914	0	0	0
CUUC100537	873	5.43615	1.75368	3.37218	4.44089e-16	1.69311e-14	3.25246e-11
CUUC100539	990	37.4936	1.80364	3.49101	0	0	0
CUUC100540	315	67.4199	1.98127	3.94842	0	0	0
CUUC100541	412	9.21507	1.5638	2.95632	3.89055e-12	1.05847e-10	2.8494e-07
CUUC100542	235	25.8925	1.45757	2.74645	8.65974e-15	2.95679e-13	6.34231e-10
CUUC100544	204	11.881	1.2985	2.45972	3.26504e-07	4.92236e-06	0.0239128
CUUC100545	922	39.3764	1.54898	2.92611	0	0	0
CUUC100547	803	25.1388	1.60333	3.03843	0	0	0
CUUC100548	1892	48.8543	-1.25297	-2.38331	0	0	0
CUUC100568	661	23.4878	2.6671	6.35151	0	0	0
CUUC100582	1116	2.06568	-1.40953	-2.65651	5.75657e-08	9.69075e-07	0.00421606
CUUC100585	1733	0.890085	-1.46908	-2.76846	2.34936e-06	3.05188e-05	0.172065
CUUC100590	2465	42.6554	-2.5073	-5.68555	0	0	0
CUUC100591	2399	0.38858	1.08152	2.11626	0.00530376	0.0300048	1
CUUC100593	900	3.63499	-1.37633	-2.59607	1.00823e-09	2.13725e-08	7.38419e-05
CUUC100600	1599	5.55432	1.22598	2.33915	5.66214e-14	1.81325e-12	4.14689e-09
CUUC100601	1431	17.8967	1.47008	2.77038	0	0	0
CUUC100602	2071	10.5083	1.40068	2.64026	0	0	0
CUUC100604	2170	3.78853	-1.74426	-3.35022	0	0	0
CUUC100607	729	5.99903	-1.37574	-2.59501	1.25907e-11	3.25611e-10	9.22131e-07
CUUC100611	1842	0.579694	1.91685	3.77598	1.2125e-05	0.000137998	0.88802
CUUC100615	2010	9.61295	1.50254	2.8334	0	0	0
CUUC100629	2334	72.7342	-2.20745	-4.61858	0	0	0
CUUC100635	1323	26.186	1.0128	2.01783	1.66533e-15	6.03799e-14	1.21967e-10
CUUC100665	825	1.39702	1.33069	2.51523	0.000377904	0.00306776	1
CUUC100686	378	1.79373	-1.45963	-2.75038	0.00183066	0.0121545	1
CUUC100707	214	1.66323	2.30442	4.9397	0.00377419	0.0225068	1
CUUC100708	2051	2.967	-1.70593	-3.2624	0	0	0
CUUC100730	997	0.748007	1.81155	3.51019	0.000280749	0.00236179	1
CUUC100731	246	1.79137	4.48538	22.3992	0.0013548	0.00939537	1
CUUC100733	1019	3.87552	3.71486	13.1306	0	0	0
CUUC100737	2640	43.6418	-1.23341	-2.35122	0	0	0
CUUC100751	415	4.81928	1.15615	2.22862	1.50059e-05	0.000167994	1
CUUC100758	1154	41.0255	-2.72124	-6.59439	0	0	0
CUUC100762	1792	5.13582	1.00448	2.00622	1.80625e-10	4.1613e-09	1.32288e-05
CUUC100789	1068	1.1109	1.26601	2.40496	0.00053214	0.00413599	1
CUUC100796	1686	52.9133	-1.63477	-3.10537	0	0	0
CUUC100817	1689	3.85381	-1.36021	-2.56722	2.4869e-14	8.17129e-13	1.82138e-09
CUUC100820	360	2.11864	1.26388	2.40141	0.00381431	0.0227063	1
CUUC100830	506	12.4953	-2.02383	-4.06661	0	0	0
CUUC100831	1535	1.55704	-1.66542	-3.17205	6.8727e-10	1.48525e-08	5.0335e-05
CUUC100832	2141	35.8887	-2.20382	-4.60699	0	0	0
CUUC100835	880	6.83809	-1.58027	-2.99025	1.11022e-16	4.38338e-15	8.13116e-12
CUUC100836	1055	3.43835	-1.93329	-3.81924	1.33227e-15	4.86653e-14	9.75739e-11
CUUC100837	1111	2.15126	-1.10278	-2.14768	4.95008e-06	6.0605e-05	0.362539
CUUC100857	1712	0.316836	-1.45777	-2.74684	0.0047321	0.0272786	1
CUUC100858	453	13.1328	1.87826	3.67631	0	0	0
CUUC100859	980	16.1363	2.01215	4.03384	0	0	0
CUUC100862	562	4.94648	-3.31268	-9.93612	0	0	0
CUUC100868	279	1.88324	1.43221	2.69859	0.00718356	0.0387027	1
CUUC100869	226	2.2501	-1.77513	-3.42268	0.00190988	0.0126038	1
CUUC100870	928	1.22381	-1.07099	-2.10088	0.00232858	0.0149599	1
CUUC100878	888	0.897083	1.68618	3.21803	0.000339008	0.00278786	1
CUUC100880	1146	0.369746	1.57662	2.98271	0.0094363	0.0485225	1
CUUC100883	1815	28.0618	1.19494	2.28936	0	0	0
CUUC100887	1239	107.779	-1.12644	-2.1832	0	0	0
CUUC100901	2004	5.40495	-2.69783	-6.48823	0	0	0
CUUC100902	609	3.59055	-2.59708	-6.05062	1.37113e-13	4.23712e-12	1.0042e-08
CUUC100903	346	3.6253	-3.07413	-8.42179	9.04727e-09	1.70381e-07	0.000662613
CUUC100904	223	11.8579	-1.22749	-2.34159	2.38712e-07	3.676e-06	0.0174831
CUUC100920	780	16.5797	1.40932	2.65612	0	0	0
CUUC100923	606	11.8599	-1.36996	-2.58463	2.9976e-15	1.06625e-13	2.19541e-10
CUUC100925	1689	2.30827	-4.87597	-29.3638	0	0	0
CUUC100926	660	6.72893	-1.67466	-3.19245	3.88578e-15	1.36691e-13	2.84591e-10
CUUC100941	794	2.13465	1.23165	2.34836	2.24177e-05	0.000242268	1
CUUC100942	310	6.61564	1.16439	2.24138	1.09698e-05	0.000125927	0.803416
CUUC100952	761	0.757255	1.44078	2.71468	0.00492474	0.0282335	1
CUUC100954	1690	0.992973	-2.67201	-6.37318	3.67584e-11	9.11665e-10	2.69215e-06
CUUC100961	1807	62.9907	-1.23675	-2.35667	0	0	0
CUUC100968	1975	5.21826	-1.04703	-2.06627	6.58751e-12	1.75123e-10	4.82463e-07
CUUC100970	218	12.5175	2.27435	4.83779	4.30767e-14	1.39412e-12	3.15489e-09
CUUC100971	1428	10.9908	2.34254	5.07196	0	0	0
CUUC100987	508	29.0271	1.41323	2.66334	0	0	0
CUUC100988	1179	31.3106	1.33269	2.51871	0	0	0
CUUC101011	1816	8.25135	-1.24725	-2.37388	0	0	0
CUUC101024	1395	7.59442	-4.52628	-23.0434	0	0	0
CUUC101026	267	1.3332	-4.28301	-19.4677	0.00232719	0.0149588	1
CUUC101062	494	2.64212	-2.50101	-5.66082	3.12541e-08	5.46435e-07	0.00228902
CUUC101063	4568	2.92009	1.04433	2.06241	8.39662e-13	2.41161e-11	6.1496e-08
CUUC101076	751	0.92532	1.29865	2.45999	0.00455718	0.0264304	1
CUUC101094	1539	57.0258	1.79618	3.47299	0	0	0
CUUC101095	1395	33.2179	1.50662	2.84144	0	0	0
CUUC101096	1683	1.02732	-1.32965	-2.51342	3.82083e-06	4.78021e-05	0.279834
CUUC101104	1292	3.05662	1.16724	2.24581	1.63226e-08	2.95465e-07	0.00119545
CUUC101127	574	1.86027	1.1143	2.16489	0.00259512	0.0163976	1
CUUC101131	1080	130.913	-1.52776	-2.88339	0	0	0
CUUC101133	606	4.36315	2.42071	5.35436	2.14273e-14	7.09134e-13	1.56931e-09
CUUC101134	1027	6.0403	1.29295	2.45029	1.22102e-12	3.46346e-11	8.94265e-08
CUUC101186	1474	1.55248	-1.5415	-2.91097	8.49153e-09	1.6041e-07	0.000621911
CUUC101195	2746	95.4081	-1.52368	-2.87524	0	0	0
CUUC101211	1778	5.33882	-1.05174	-2.07303	1.31297e-11	3.38833e-10	9.61608e-07
CUUC101213	1154	17.0683	-1.1981	-2.29437	0	0	0
CUUC101225	1079	248.708	1.07381	2.10499	0	0	0
CUUC101227	235	10.2416	1.39505	2.62998	8.04e-08	1.32265e-06	0.00588842
CUUC101230	582	1.19412	-1.40278	-2.6441	0.00218233	0.0141611	1
CUUC101243	243	14.4395	-1.36921	-2.58329	4.28447e-10	9.47147e-09	3.1379e-05
CUUC101270	333	2.08683	1.59564	3.02228	0.00110101	0.00781665	1
CUUC101275	225	2.41055	3.30971	9.91565	0.000147816	0.00132491	1
CUUC101277	937	11.1246	1.47036	2.77092	0	0	0
CUUC101291	1171	5.12431	-1.28058	-2.42937	1.37934e-12	3.89143e-11	1.01022e-07
CUUC101296	2739	0.142326	1.86461	3.64169	0.00595781	0.0330689	1
CUUC101299	1911	32.9435	-1.73081	-3.31913	0	0	0
CUUC101314	1640	26.0153	-1.43356	-2.70112	0	0	0
CUUC101366	303	5.48242	-1.41595	-2.66835	2.02161e-06	2.65866e-05	0.148061
CUUC101367	793	713.62	-2.0779	-4.22193	0	0	0
CUUC101368	786	275.87	-2.7583	-6.76599	0	0	0
CUUC101373	1001	23.03	-1.10816	-2.15571	1.11022e-16	4.38338e-15	8.13116e-12
CUUC101392	1860	4.33793	-1.44642	-2.72531	0	0	0
CUUC101403	950	1345.69	1.58424	2.99849	0	0	0
CUUC101409	1348	5.51979	1.77077	3.41237	0	0	0
CUUC101412	2290	53.2209	-1.05888	-2.08331	0	0	0
CUUC101443	1489	0.534997	1.32645	2.50785	0.00227296	0.0146611	1
CUUC101445	1037	1.65078	1.14441	2.21055	5.64937e-05	0.000555524	1
CUUC101454	1759	20.5741	-1.0924	-2.13229	0	0	0
CUUC101458	1831	22.9682	-1.88357	-3.68987	0	0	0
CUUC101470	1474	0.724421	2.21383	4.63906	2.54429e-06	3.28529e-05	0.186341
CUUC101491	1746	179.975	1.25187	2.3815	0	0	0
CUUC101493	255	63.875	1.23035	2.34624	0	0	0
CUUC101505	2891	68.1366	1.07826	2.11149	0	0	0
CUUC101507	1081	2.72843	-1.11883	-2.17171	5.62908e-07	8.18968e-06	0.0412269
CUUC101518	273	6.64307	1.04363	2.06141	0.000124315	0.00113426	1
CUUC101521	711	3.52843	-1.93631	-3.82724	5.50027e-12	1.4745e-10	4.02834e-07
CUUC101523	493	11.2776	-1.58839	-3.00714	3.33067e-16	1.28184e-14	2.43935e-11
CUUC101551	434	2.26509	1.34142	2.534	0.000790829	0.00585637	1
CUUC101554	1398	4.013	1.16815	2.24724	2.28442e-10	5.21698e-09	1.67309e-05
CUUC101555	553	3.34079	1.04182	2.05882	0.000112733	0.00103764	1
CUUC101593	787	5.75022	1.66723	3.17605	1.03251e-14	3.50092e-13	7.56198e-10
CUUC101600	1485	148.194	1.06042	2.08554	0	0	0
CUUC101602	296	2.74851	1.61779	3.06904	0.000425007	0.0033989	1
CUUC101641	1121	0.604787	2.65966	6.31883	4.19852e-05	0.000425129	1
CUUC101645	920	0.663228	1.30268	2.46687	0.00718684	0.0387027	1
CUUC101650	918	0.387726	1.99127	3.97586	0.00645765	0.0354457	1
CUUC101651	1333	23.2071	-1.02301	-2.03216	1.33227e-15	4.86653e-14	9.75739e-11
CUUC101652	1357	1.03678	-2.24936	-4.75473	4.77794e-08	8.15312e-07	0.00349932
CUUC101653	1383	56.8457	-1.48142	-2.79223	0	0	0
CUUC101697	1531	7.40696	-1.2527	-2.38287	2.22045e-16	8.65938e-15	1.62623e-11
CUUC101723	1387	8.95811	-2.30202	-4.93148	0	0	0
CUUC101725	1497	10.4852	-1.04565	-2.0643	9.75886e-14	3.04659e-12	7.14729e-09
CUUC101729	1706	5.38529	-2.01431	-4.03987	0	0	0
CUUC101738	1194	10.9456	-1.89385	-3.71626	0	0	0
CUUC101739	1276	39.3879	-2.0292	-4.08177	0	0	0
CUUC101742	5167	28.7319	1.92938	3.80892	0	0	0
CUUC101746	1155	10.507	2.54783	5.84756	0	0	0
CUUC101755	1769	4.48443	-1.79224	-3.46353	0	0	0
CUUC101773	477	58.4925	-4.77982	-27.4707	0	0	0
CUUC101778	653	2.28433	-1.08309	-2.11857	0.000201313	0.00175419	1
CUUC101782	1453	1.9947	1.23499	2.35379	1.34148e-07	2.14377e-06	0.00982489
CUUC101785	294	2.42131	1.16463	2.24176	0.00821068	0.0431255	1
CUUC101788	269	17.8313	1.1969	2.29246	7.57566e-10	1.62995e-08	5.54834e-05
CUUC101810	1581	2.7876	-2.64467	-6.25354	0	0	0
CUUC101818	208	1.79287	-1.68678	-3.21937	0.00892317	0.0463098	1
CUUC101820	442	2.10906	1.14011	2.20399	0.00366011	0.0219706	1
CUUC101838	844	6.14565	-1.42587	-2.68676	1.70308e-13	5.21673e-12	1.24732e-08
CUUC101852	1231	110.999	-1.94327	-3.84577	0	0	0
CUUC101860	1457	85.5332	-1.57457	-2.97848	0	0	0
CUUC101861	955	10.6142	-1.18295	-2.2704	2.56462e-14	8.41909e-13	1.8783e-09
CUUC101927	488	1.14615	1.80796	3.50147	0.00141295	0.00970641	1
CUUC101932	835	0.974322	3.8928	14.8542	5.95976e-06	7.18378e-05	0.436487
CUUC101943	1580	2.86419	2.05221	4.1474	0	0	0
CUUC101956	1569	29.8365	1.32676	2.50839	0	0	0
CUUC101957	744	2.09586	1.71191	3.27593	3.26122e-07	4.91863e-06	0.0238848
CUUC101961	366	6.43758	-2.57984	-5.97875	2.29816e-14	7.58518e-13	1.68315e-09
CUUC101965	3105	16.0227	-1.35195	-2.55257	0	0	0
CUUC101966	1405	0.398131	-1.76206	-3.39182	0.00125404	0.00877807	1
CUUC101985	257	5.93606	-2.62706	-6.17764	1.77106e-09	3.63436e-08	0.00012971
CUUC101986	1982	3.32686	-1.08535	-2.12189	2.29526e-10	5.24011e-09	1.68103e-05
CUUC101987	1041	5.37344	-1.14164	-2.20632	2.7841e-10	6.29336e-09	2.03905e-05
CUUC101999	800	0.95348	-1.08031	-2.11449	0.00880589	0.0458115	1
CUUC102003	1792	48.5537	-1.33184	-2.51724	0	0	0
CUUC102057	2427	210.959	-1.4658	-2.76217	0	0	0
CUUC102078	917	1.23838	1.36566	2.57695	0.000315571	0.00262191	1
CUUC102080	2602	3.43282	1.10043	2.14419	6.90048e-12	1.83376e-10	5.05384e-07
CUUC102090	2264	0.97332	-1.29118	-2.44729	5.81696e-07	8.44624e-06	0.0426029
CUUC102091	3292	95.1652	-1.14374	-2.20953	0	0	0
CUUC102092	1214	147.754	-1.58215	-2.99416	0	0	0
CUUC102098	1410	9.00433	-1.29677	-2.45679	0	0	0
CUUC102105	281	3.43841	-1.07433	-2.10575	0.0041315	0.0243037	1
CUUC102128	947	38.3763	-1.19176	-2.28431	0	0	0
CUUC102131	255	13.6935	-2.34283	-5.07298	0	0	0
CUUC102132	1513	4.73904	-2.16045	-4.47056	0	0	0
CUUC102135	523	7.22688	1.44358	2.71996	5.93274e-11	1.43829e-09	4.34508e-06
CUUC102136	1171	7.13572	1.85895	3.62743	0	0	0
CUUC102140	2052	4.6342	-2.61249	-6.11558	0	0	0
CUUC102151	1859	2.33426	-1.96266	-3.89779	0	0	0
CUUC102170	1667	7.59581	-1.72613	-3.3084	0	0	0
CUUC102179	1025	39.2265	-1.23181	-2.34861	0	0	0
CUUC102182	525	149.328	-1.36383	-2.57368	0	0	0
CUUC102198	793	13.2314	-2.12525	-4.36279	0	0	0
CUUC102199	2702	3.90169	1.03362	2.04716	1.48739e-11	3.82362e-10	1.08935e-06
CUUC102201	1346	3.33694	2.94862	7.72009	0	0	0
CUUC102202	215	48.2505	-2.48797	-5.60989	0	0	0
CUUC102203	1259	34.7497	-2.6575	-6.3094	0	0	0
CUUC102220	2074	17.3414	1.15511	2.22702	0	0	0
CUUC102229	859	0.927456	-1.3531	-2.5546	0.00155593	0.0105563	1
CUUC102233	396	2.18305	-1.13556	-2.19704	0.00414283	0.0243532	1
CUUC102236	1572	22.2323	1.68144	3.20747	0	0	0
CUUC102269	892	1.12108	1.24118	2.36391	0.00142154	0.00975656	1
CUUC102273	1651	17.9774	-1.42498	-2.68511	0	0	0
CUUC102276	575	14.5629	-1.35604	-2.55981	3.33067e-16	1.28184e-14	2.43935e-11
CUUC102280	812	0.605327	4.64221	24.9714	0.000890215	0.00649711	1
CUUC102282	1175	0.706816	2.3765	5.19275	1.44872e-05	0.00016261	1
CUUC102298	207	16.8689	-1.26168	-2.39775	4.81471e-09	9.39079e-08	0.000352624
CUUC102314	1886	75.3455	1.3191	2.49511	0	0	0
CUUC102324	1616	0.430062	-1.2341	-2.35234	0.00523326	0.0297	1
CUUC102344	1039	0.783021	1.61779	3.06904	0.000425007	0.0033989	1
CUUC102345	206	2.71515	3.91033	15.0358	0.000159116	0.00141478	1
CUUC102356	1943	7.06645	-1.12114	-2.17519	9.76996e-15	3.31884e-13	7.15542e-10
CUUC102358	1885	33.3049	2.03116	4.08733	0	0	0
CUUC102372	1900	18.1016	-1.02451	-2.03427	5.55112e-16	2.09458e-14	4.06558e-11
CUUC102379	319	1.22204	2.12177	4.35227	0.00343904	0.0208515	1
CUUC102380	1380	21.2847	1.04332	2.06096	7.77156e-16	2.89955e-14	5.69181e-11
CUUC102384	201	7.58917	1.04519	2.06363	0.000351286	0.00287815	1
CUUC102394	559	3.15363	-1.39229	-2.62495	1.47127e-06	1.98992e-05	0.107754
CUUC102401	421	27.9426	-3.7598	-13.546	0	0	0
CUUC102402	1291	14.6005	-3.44155	-10.8645	0	0	0
CUUC102427	322	5.31635	1.11208	2.16157	8.18886e-05	0.000779395	1
CUUC102428	779	1.58845	-3.22199	-9.33071	9.1838e-09	1.7273e-07	0.000672612
CUUC102446	1742	16.7546	1.04305	2.06058	8.88178e-16	3.30032e-14	6.50493e-11
CUUC102466	3082	21.7027	-1.10641	-2.15309	0	0	0
CUUC102472	1507	28.6037	-1.18314	-2.27071	0	0	0
CUUC102475	1950	5.4677	-1.60696	-3.04609	0	0	0
CUUC102478	219	1.78022	-4.41351	-21.3108	0.00166367	0.0111877	1
CUUC102483	1282	4.29719	-1.18624	-2.27559	8.88253e-11	2.11491e-09	6.50547e-06
CUUC102507	2172	6.34482	-1.31372	-2.48582	0	0	0
CUUC102531	465	2.77044	-1.01234	-2.01718	0.000933404	0.00676981	1
CUUC102535	2058	45.7742	1.13735	2.19977	0	0	0
CUUC102538	1035	1.1627	1.33867	2.52918	0.000281716	0.00236873	1
CUUC102539	362	7.63252	-1.90604	-3.7478	1.17129e-12	3.32753e-11	8.57838e-08
CUUC102540	1418	1.41057	-1.23233	-2.34946	3.49616e-06	4.40033e-05	0.256055
CUUC102550	3693	38.4134	-2.02824	-4.07906	0	0	0
CUUC102559	367	1.38549	2.02794	4.07821	0.00118389	0.00833803	1
CUUC102560	264	1.47663	1.86461	3.64169	0.00595781	0.0330689	1
CUUC102574	551	7.01344	1.56973	2.96849	2.46569e-12	6.83775e-11	1.80585e-07
CUUC102575	1712	19.642	1.25814	2.39187	0	0	0
CUUC102577	1327	9.46534	-6.56327	-94.5672	0	0	0
CUUC102585	512	1.7545	1.49935	2.82715	0.0004717	0.00372352	1
CUUC102606	547	6.53797	1.68975	3.22601	8.62865e-13	2.47534e-11	6.31954e-08
CUUC102608	638	0.398529	-2.88346	-7.37917	0.00709401	0.038324	1
CUUC102609	234	12.9654	1.26033	2.39551	5.04825e-08	8.58636e-07	0.00369728
CUUC102610	759	1.16121	2.05193	4.1466	2.97118e-05	0.000311548	1
CUUC102616	797	0.999511	2.48399	5.59443	1.54186e-05	0.000172219	1
CUUC102649	370	6.13834	1.10548	2.1517	1.08599e-05	0.000124745	0.795371
CUUC102676	418	21.2087	-1.10508	-2.15111	3.51374e-12	9.59162e-11	2.57343e-07
CUUC102695	667	1.21973	3.8928	14.8542	5.95976e-06	7.18378e-05	0.436487
CUUC102702	1962	10.5057	-1.57179	-2.97274	0	0	0
CUUC102717	397	15.7552	-1.48068	-2.79081	7.77156e-16	2.89955e-14	5.69181e-11
CUUC102719	1528	12.6021	-1.30073	-2.46353	0	0	0
CUUC102722	584	1.27711	-1.33568	-2.52394	0.00229505	0.0147847	1
CUUC102723	1829	0.824831	-1.76827	-3.40645	1.45559e-07	2.31399e-06	0.0106606
CUUC102726	1749	65.4514	1.4765	2.78273	0	0	0
CUUC102749	242	3.712	1.21165	2.31602	0.00270109	0.0169528	1
CUUC102760	2170	14.2246	-1.08158	-2.11635	0	0	0
CUUC102775	2678	12.1707	1.28898	2.44355	0	0	0
CUUC102777	404	8.60043	1.11852	2.17124	1.83474e-07	2.87555e-06	0.0134375
CUUC102778	482	4.46628	-1.39471	-2.62936	1.62534e-07	2.56326e-06	0.0119038
CUUC102780	516	13.6657	-1.23625	-2.35586	5.47784e-13	1.60029e-11	4.01192e-08
CUUC102785	751	11.6906	2.16905	4.49728	0	0	0
CUUC102813	1966	15.0353	1.26476	2.40286	0	0	0
CUUC102821	1029	13.5902	-3.69341	-12.9368	0	0	0
CUUC102865	230	1.8423	1.7661	3.40133	0.00550869	0.0309704	1
CUUC102867	1332	2.64696	-1.30836	-2.47659	1.52675e-09	3.16405e-08	0.000111818
CUUC102873	238	85.1098	-1.5264	-2.88066	0	0	0
CUUC102884	554	102.316	-1.2202	-2.32978	0	0	0
CUUC102888	779	112.051	1.96871	3.91418	0	0	0
CUUC102890	1907	15.1463	-1.12488	-2.18083	0	0	0
CUUC102891	317	9.62412	2.04419	4.12441	5.65104e-14	1.81207e-12	4.13876e-09
CUUC102893	703	4.58085	1.99126	3.97585	3.56382e-14	1.15902e-12	2.6101e-09
CUUC102916	2081	72.8137	2.36569	5.15398	0	0	0
CUUC102917	1836	18.9634	-1.75688	-3.37966	0	0	0
CUUC102927	2531	25.1951	-1.81159	-3.51029	0	0	0
CUUC102956	1619	32.8964	-1.57403	-2.97735	0	0	0
CUUC102959	297	3.25317	-1.5572	-2.94281	0.000157073	0.00139763	1
CUUC102966	1208	4.79852	2.00657	4.01825	0	0	0
CUUC102967	1247	7.9241	1.69162	3.23019	0	0	0
CUUC102996	4376	3.04821	1.38289	2.6079	0	0	0
CUUC102997	274	3.46406	1.83965	3.57922	4.75712e-05	0.000475705	1
CUUC103005	319	2.60372	-1.07799	-2.1111	0.00678016	0.0369334	1
CUUC103016	1180	6.30625	-1.39488	-2.62967	6.66134e-16	2.49933e-14	4.8787e-11
CUUC103043	1384	2.76797	-1.02598	-2.03635	3.19992e-07	4.83414e-06	0.0234359
CUUC103061	543	3.74567	1.18037	2.26635	9.4933e-06	0.000110135	0.69528
CUUC103062	1783	3.65029	1.08939	2.12784	4.10199e-10	9.08454e-09	3.00426e-05
CUUC103070	2028	7.98148	1.05591	2.07903	6.99441e-14	2.2253e-12	5.12263e-09
CUUC103072	543	0.686706	2.05799	4.16406	0.00470369	0.0271447	1
CUUC103085	1146	0.606383	1.21185	2.31634	0.00701598	0.0380174	1
CUUC103092	3379	6.25557	-1.4322	-2.69857	0	0	0
CUUC103093	217	2.18719	-1.67602	-3.19545	0.00362774	0.0218049	1
CUUC103120	1168	1.34955	1.89658	3.72329	5.38629e-08	9.11896e-07	0.00394486
CUUC103129	3762	46.2699	-2.52546	-5.75758	0	0	0
CUUC103168	345	7.22181	1.05872	2.08309	1.04703e-05	0.000120609	0.766834
CUUC103171	1025	0.54568	1.52205	2.87199	0.00400979	0.0236986	1
CUUC103276	212	2.39846	1.38509	2.61189	0.00960659	0.04922	1
CUUC103284	1457	28.3172	-1.19387	-2.28766	0	0	0
CUUC103304	1171	0.593493	-1.81409	-3.51639	0.00030309	0.00253113	1
CUUC103311	2484	11.1094	-1.16431	-2.24127	0	0	0
CUUC103356	681	0.945767	1.60069	3.03288	0.00156267	0.0105971	1
CUUC103361	330	2.41397	1.10548	2.1517	0.00778932	0.0413542	1
CUUC103372	1441	29.2903	-1.14285	-2.20817	0	0	0
CUUC103378	798	10.7482	-1.62496	-3.08434	0	0	0
CUUC103379	1870	38.751	-1.56487	-2.95851	0	0	0
CUUC103380	499	37.3324	-1.04274	-2.06014	2.30926e-14	7.61496e-13	1.69128e-09
CUUC103385	584	9.57743	1.09443	2.13528	1.97227e-09	4.02472e-08	0.000144447
CUUC103386	209	7.13648	1.59564	3.02228	1.60837e-06	2.1602e-05	0.117795
CUUC103387	252	9.14716	1.9023	3.73808	1.28504e-10	3.00207e-09	9.41149e-06
CUUC103388	499	1.35865	2.65966	6.31883	4.19852e-05	0.000425129	1
CUUC103398	906	4.93882	1.14596	2.21293	6.43061e-09	1.23642e-07	0.000470971
CUUC103406	1198	2.34855	1.76564	3.40025	2.26816e-11	5.73018e-10	1.66118e-06
CUUC103408	392	1.08094	1.7661	3.40133	0.00550869	0.0309704	1
CUUC103410	1379	3.92117	-1.34629	-2.54257	9.14824e-13	2.62337e-11	6.70008e-08
CUUC103416	313	1.13716	2.30442	4.9397	0.00377419	0.0225068	1
CUUC103424	1769	1.15943	-1.11133	-2.16045	1.51965e-05	0.00016992	1
CUUC103438	1175	3.54884	-2.74265	-6.69296	0	0	0
CUUC103439	845	159.944	2.13828	4.40237	0	0	0
CUUC103440	368	2.11864	2.45305	5.47571	2.02063e-05	0.000220189	1
CUUC103441	978	89.1303	1.9386	3.83335	0	0	0
CUUC103449	796	2.00153	3.31462	9.94946	3.77666e-10	8.41493e-09	2.76599e-05
CUUC103450	358	2.79356	-1.47015	-2.77051	0.000228658	0.0019665	1
CUUC103489	2940	27.4325	-1.10829	-2.1559	0	0	0
CUUC103490	765	0.997103	-1.29053	-2.44618	0.00268459	0.0168669	1
CUUC103498	1003	25.1135	-4.52062	-22.9532	0	0	0
CUUC103499	1107	25.1888	-4.02008	-16.2243	0	0	0
CUUC103503	337	1.00598	-3.29551	-9.81857	0.00178372	0.0119044	1
CUUC103515	766	65.2299	1.27861	2.42605	0	0	0
CUUC103516	374	5.39291	1.25555	2.38759	3.76491e-06	4.71993e-05	0.275738
CUUC103522	556	1.55469	2.14816	4.43262	2.31871e-05	0.000249479	1
CUUC103526	731	2.15652	-1.34049	-2.53238	7.8401e-06	9.23599e-05	0.574201
CUUC103533	1889	14.5369	-1.01503	-2.02095	4.77396e-15	1.66258e-13	3.4964e-10
CUUC103534	1458	3.13873	1.51564	2.85927	3.80251e-13	1.12613e-11	2.78492e-08
CUUC103535	822	1.09283	1.21165	2.31602	0.00270109	0.0169528	1
CUUC103536	763	1.26619	2.76162	6.78157	1.15609e-06	1.59156e-05	0.0846709
CUUC103547	1356	19.4134	-2.30817	-4.95255	0	0	0
CUUC103551	1598	2.48215	-1.39768	-2.63477	3.44282e-11	8.55903e-10	2.52149e-06
CUUC103559	2117	47.9857	-1.96714	-3.90992	0	0	0
CUUC103560	1611	13.6469	-1.10516	-2.15123	1.11022e-16	4.38338e-15	8.13116e-12
CUUC103562	1121	55.6607	-2.00906	-4.0252	0	0	0
CUUC103570	1368	2.01972	-7.23197	-150.327	1.28998e-07	2.06687e-06	0.00944767
CUUC103572	1506	8.59918	-1.09786	-2.14037	5.79536e-14	1.85105e-12	4.24447e-09
CUUC103574	222	6.49015	-1.50357	-2.83544	3.24e-06	4.10331e-05	0.237295
CUUC103600	389	41.9629	-1.0237	-2.03312	2.00728e-13	6.1102e-12	1.47011e-08
CUUC103603	5287	13.3811	1.78398	3.44375	0	0	0
CUUC103609	1256	1.44405	-1.03699	-2.05194	9.83193e-05	0.000918353	1
CUUC103618	1139	12.3361	1.22923	2.34441	1.11022e-16	4.38338e-15	8.13116e-12
CUUC103619	1483	18.4121	1.69452	3.2367	0	0	0
CUUC103624	251	30.7921	1.13646	2.19842	1.08265e-11	2.81757e-10	7.92918e-07
CUUC103636	1157	0.57132	1.52371	2.8753	0.00193826	0.0127659	1
CUUC103662	2159	23.3181	-2.26842	-4.81794	0	0	0
CUUC103671	744	0.61509	2.6651	6.34269	0.00065208	0.00494813	1
CUUC103673	1018	0.31634	4.03541	16.3975	0.00421688	0.0247211	1
CUUC103681	1818	1.92985	1.45	2.73208	1.67856e-10	3.87689e-09	1.22936e-05
CUUC103693	564	4.29739	1.49068	2.81022	1.72551e-08	3.1142e-07	0.00126374
CUUC103696	1917	6.45429	1.08435	2.12043	3.10307e-13	9.26482e-12	2.27266e-08
CUUC103701	267	1.52366	-2.02981	-4.08351	0.00264736	0.01666	1
CUUC103709	343	9.48757	1.72327	3.30183	2.92022e-12	8.03132e-11	2.13874e-07
CUUC103710	685	3.58778	1.57067	2.97042	4.27335e-09	8.39303e-08	0.000312976
CUUC103721	1370	1.05169	-2.98784	-7.93286	1.19534e-09	2.5164e-08	8.75455e-05
CUUC103745	3264	3.04815	1.11686	2.16875	9.9043e-13	2.8302e-11	7.25381e-08
CUUC103753	358	14.3466	-1.00006	-2.00009	3.90574e-08	6.74492e-07	0.00286052
CUUC103755	1117	9.66663	-4.36187	-20.5615	0	0	0
CUUC103756	519	20.6414	-1.02018	-2.02817	1.33459e-11	3.44169e-10	9.77439e-07
CUUC103762	925	3.70168	-4.52134	-22.9646	0	0	0
CUUC103787	505	1.10757	1.39787	2.63513	0.00655477	0.0359236	1
CUUC103791	2035	0.62472	-1.4191	-2.67418	7.80658e-05	0.000746016	1
CUUC103792	1960	1.13283	1.1981	2.29437	3.46412e-06	4.36336e-05	0.253709
CUUC103793	637	0.824841	2.29323	4.90152	0.000519069	0.00404144	1
CUUC103807	412	6.6651	-1.03328	-2.04667	4.94981e-06	6.0605e-05	0.362519
CUUC103834	2283	6.86726	1.10752	2.15475	7.43849e-15	2.55409e-13	5.44788e-10
CUUC103839	272	15.7044	-2.63345	-6.2051	0	0	0
CUUC103840	2039	11.4224	-2.53899	-5.81181	0	0	0
CUUC103845	1112	1.38703	1.06111	2.08653	0.000279018	0.00234939	1
CUUC103846	1338	0.367358	2.19741	4.58657	0.000938472	0.00680186	1
CUUC103861	218	3.3435	-1.76827	-3.40645	0.000278725	0.0023472	1
CUUC103866	307	14.9078	-2.26846	-4.81809	0	0	0
CUUC103870	1170	27.5703	-1.41459	-2.66585	0	0	0
CUUC103871	1395	29.3205	-1.24692	-2.37334	0	0	0
CUUC103879	252	3.22871	-1.2399	-2.36182	0.00276605	0.0173089	1
CUUC103909	552	1.62736	1.0868	2.12402	0.00582525	0.0324734	1
CUUC103915	818	0.455845	2.77169	6.82907	0.00181838	0.0120915	1
CUUC103938	1480	0.549702	1.93674	3.82839	9.06119e-05	0.000853308	1
CUUC103939	530	2.27055	1.23604	2.3555	0.000625991	0.00477871	1
CUUC103940	427	2.38161	2.25792	4.78301	3.38024e-06	4.26469e-05	0.247565
CUUC103941	328	1.70525	2.1649	4.48434	0.000483448	0.00380437	1
CUUC103953	234	1.88342	-2.71503	-6.56605	0.000531161	0.00412881	1
CUUC103958	366	2.87117	2.56519	5.91833	7.56452e-07	1.07912e-05	0.0554018
CUUC103959	914	200.553	-1.16408	-2.2409	0	0	0
CUUC103963	240	2.82512	-1.19858	-2.29514	0.00686663	0.0373324	1
CUUC103968	1136	1.55168	1.47518	2.78019	9.55417e-07	1.33716e-05	0.0699738
CUUC103969	845	1.003	-1.10706	-2.15407	0.00530485	0.0300086	1
CUUC103976	1737	67.842	-2.18129	-4.53557	0	0	0
CUUC103980	297	5.93506	1.2535	2.3842	1.26194e-05	0.000143158	0.92423
CUUC104007	1214	1.3125	-1.01985	-2.02771	0.000269456	0.00227807	1
[truncated: 5,263 more rows]

## Sheet: UF WHT vs UF MU16
Accesssion	Length	Max group mean	Log₂ fold change	Fold change	P-value	FDR p-value	Bonferroni
[truncated: 6,120 more rows]
