# Supplementary material for: First RNA-seq approach to study fruit set and parthenocarpy in zucchini (Cucurbita pepo L.)
Source: BMC Plant Biol. 2019 Feb 6;19:61. doi: 10.1186/s12870-019-1632-2 (PMC6366093; doi:10.1186/s12870-019-1632-2)
Supplement: Supplementary file 2 — Tables “PF MU16 vs UF MU16” (Functional annotation of DEGs during pollinated fruit set in MUCU-16 cultivar based on blast search), “AF MU16 vs UF MU16 (Functional annotation of DEGs during auxin treated fruit set in MUCU-16 cultivar based on blast search), “PF WHT vs UF WHT” (Functional annotation of DEGs during pollinated fruit set in Whitaker cultivar based on blast search), “AF WHT vs UF WHT (Functional annotation of DEGs during auxin treated fruit set in Whitaker cultivar based on blast search), “UF WHT vs UF MU16” (Functional annotation of DEGs during parthenocarpic fruit set based on blast search). (XLSX 6796 kb) (XLSX 6880 kb) [file 12870_2019_1632_MOESM2_ESM.xlsx]

## Sheet: PF MU16 vs UF MU16
Cucurbita pepo transcriptome v3		A.thaliana genome (TAIR 10)						A.thaliana proteins (TAIR 10)						GenBank nr nucleotide database				Swiss prot				Cucurbita pepo sub.ovifera			Cucurbita pepo sub.pepo genome v4.1			Cucurbita maxima genome
Accession	Description	Accession	Description			E-value	Sim Mean	Accession	Description			E-value	Sim Mean	Accession	Description	E-value	Sim Mean	Accession	Description	E-value	Sim Mean	Accession	E-value	Sim Mean	Accession	E-value	Sim Mean	Accession	E-value	Sim Mean
CUUC100001	Similar to NAC domain-containing protein 18 OS=Arabidopsis thaliana GN=NAC018 PE=2 SV=1 (uniprot_sprot:sp|Q9ZNU2|NAC18_ARATH)	AT1G32510.1	ANAC011, NAC011	NAC domain containing protein 11	chr1:11757000-11758118 FORWARD LENGTH=852	4.49e-60	0.79	AT4G17980.1	anac071, NAC071	NAC domain containing protein 71	chr4:9978850-9980038 REVERSE LENGTH=262	7.86e-59	0.93	XM_004148443.2	Cucumis sativus NAC domain-containing 45-like (LOC101221873) mRNA	2.84e-118	0.94	O49697.1	NAC71_ARATH ame: Full=NAC domain-containing 71 Short=ANAC071	9.55e-58	0.93	CP000101	1.68e-29	0.7	Cp4.1LG05	0	0.99	Cma_Scf00016	0	0.97
CUUC100002	Similar to NAC domain containing protein 71 (A.thaliana) (tair10_pep:AT4G17980.1)	-			---NA---			AT4G17980.1	anac071, NAC071	NAC domain containing protein 71	chr4:9978850-9980038 REVERSE LENGTH=262	3.86e-34	0.56	XM_017048022.1	Cucumis melo NAC domain-containing 45-like (LOC103503520) transcript variant mRNA	1.31e-121	0.83	O49697.1	NAC71_ARATH ame: Full=NAC domain-containing 71 Short=ANAC071	4.69e-33	0.56	---NA---			Cp4.1LG05	0	0.95	Cma_Scf00016	0	0.89
CUUC100003	Similar to Peroxidase 17 OS=Arabidopsis thaliana GN=PER17 PE=2 SV=1 (uniprot_sprot:sp|Q9SJZ2|PER17_ARATH)	AT2G22420.1		Peroxidase superfamily protein	chr2:9513219-9514535 FORWARD LENGTH=1163	1.44e-61	0.69	AT2G22420.1		Peroxidase superfamily protein	chr2:9513341-9514484 FORWARD LENGTH=329	1.24e-95	0.87	LN713261.1	Cucumis melo genomic chr_7	1.21e-176	0.85	Q9SJZ2.1	PER17_ARATH ame: Full=Peroxidase 17 Short=Atperox P17 ame: Full=ATP25a Flags: Precursor	1.51e-94	0.87	---NA---			Cp4.1LG01	0	0.99	Cma_Scf00001	0	0.95
CUUC100014	trinity_name=comp39337_c7_seq1	-			---NA---						---NA---			LN713260.1	Cucumis melo genomic chr_6	2.39e-59	0.87		---NA---			---NA---			Cp4.1LG03	8.31e-136	1	Cma_Scf00005	3.94e-121	0.96
CUUC100016	Similar to Probable gluconokinase OS=Homo sapiens GN=IDNK PE=2 SV=1 (uniprot_sprot:sp|Q5T6J7|GNTK_HUMAN)	-			---NA---			AT2G16790.2		P-loop containing nucleoside triphosphate hydrolases superfamily protein	chr2:7284093-7284901 REVERSE LENGTH=187	2.56e-66	0.74		---NA---			Q5T6J7.1	GNTK_HUMAN ame: Full=Probable gluconokinase ame: Full=Gluconate kinase	2.42e-38	0.59	CP029045	0	0.99	Cp4.1LG05	0	0.99	Cma_Scf00016	0	0.93
CUUC100026	Similar to Two-pore potassium channel 3 OS=Arabidopsis thaliana GN=TPK3 PE=2 SV=1 (uniprot_sprot:sp|Q9SVV6|TPK3_ARATH)	AT4G18160.1	KCO6, ATTPK3, ATKCO6, TPK3	Ca2+ activated outward rectifying K+ channel 6	chr4:10055696-10057736 FORWARD LENGTH=1501	1.84e-121	0.71	AT4G18160.1	KCO6, ATTPK3, ATKCO6, TPK3	Ca2+ activated outward rectifying K+ channel 6	chr4:10055696-10057546 FORWARD LENGTH=436	1.78e-152	0.77	XM_008441443.2	Cucumis melo two-pore potassium channel 3 (LOC103484391) mRNA	0	0.9	Q9SVV6.1	KCO6_ARATH ame: Full=Two-pore potassium channel 3 Short= 3 ame: Full=Calcium-activated outward-rectifying potassium channel 6 Short= 6	2.16e-151	0.77	CP046479	2.4e-109	0.73	Cp4.1LG10	0	1	Cma_Scf00004	0	0.98
CUUC100027	trinity_name=comp39348_c2_seq1	-			---NA---						---NA---				---NA---				---NA---			---NA---			Cp4.1LG10	0	1	Cma_Scf00004	0	0.96
CUUC100032	trinity_name=comp39352_c1_seq1	-			---NA---						---NA---				---NA---				---NA---			---NA---			Cp4.1LG11	0	0.98	Cma_Scf00017	0	0.93
CUUC100044	trinity_name=comp39360_c0_seq1	-			---NA---						---NA---				---NA---				---NA---			CP045596	7.52e-26	0.8	Cp4.1LG08	0	0.98	Cma_Scf00047	4.57e-149	0.83
CUUC100052	trinity_name=comp39364_c3_seq1	-			---NA---						---NA---				---NA---				---NA---			---NA---			Cp4.1LG07	1.9e-126	0.94	Cma_Scf00016	1.86e-63	0.88
CUUC100054	trinity_name=comp39364_c4_seq1	-			---NA---						---NA---				---NA---				---NA---			CP051654	1.2e-54	0.83	Cp4.1LG07	0	0.98	Cma_Scf00027	4.62e-98	0.86
CUUC100062	Similar to phragmoplast orienting kinesin 2 (A.thaliana) (tair10_pep:AT3G19050.1)	-			---NA---			AT3G19050.1	POK2	phragmoplast orienting kinesin 2	chr3:6578047-6590106 FORWARD LENGTH=2771	2.95e-46	0.72	XM_017046744.1	Cucumis melo phragmoplast orienting kinesin-1 (LOC103497757) transcript variant mRNA	0	0.91	Q27IK6.1	KN12D_ARATH ame: Full=Kinesin KIN-12D ame: Full=Phragmoplast orienting kinesin 2	3.58e-45	0.72	---NA---			Cp4.1LG12	3.04e-120	1	Cma_Scf00026	8.51e-115	0.98
CUUC100064	Similar to phragmoplast orienting kinesin 1 (A.thaliana) (tair10_pep:AT3G17360.1)	AT3G17360.1	POK1	phragmoplast orienting kinesin 1	chr3:5936108-5946466 FORWARD LENGTH=6462	9.45e-91	0.66	AT3G17360.1	POK1	phragmoplast orienting kinesin 1	chr3:5936108-5946205 FORWARD LENGTH=2066	1.97e-137	0.64	XM_011658022.1	Cucumis sativus phragmoplast orienting kinesin-1 (LOC101204935) transcript variant mRNA	0	0.87	Q27IK7.1	KN12C_ARATH ame: Full=Kinesin KIN-12C ame: Full=Phragmoplast orienting kinesin 1	2.4e-136	0.64	---NA---			Cp4.1LG12	0	0.99	Cma_Scf00026	0	0.97
CUUC100065	Similar to Kinesin-like protein KIF15 OS=Strongylocentrotus purpuratus GN=KIF15 PE=1 SV=1 (uniprot_sprot:sp|Q9GYZ0|KIF15_STRPU)	AT3G17360.1	POK1	phragmoplast orienting kinesin 1	chr3:5936108-5946466 FORWARD LENGTH=6462	4.26e-103	0.76	AT3G17360.1	POK1	phragmoplast orienting kinesin 1	chr3:5936108-5946205 FORWARD LENGTH=2066	1.3e-87	0.89	XM_011658022.1	Cucumis sativus phragmoplast orienting kinesin-1 (LOC101204935) transcript variant mRNA	0	0.95	B9FUF9.2	KN12E_ORYSJ ame: Full=Kinesin KIN-12E	5.64e-87	0.88	---NA---			Cp4.1LG12	3.07e-56	1	Cma_Scf00026	1.36e-54	0.99
CUUC100067	Similar to Protein of unknown function (DUF506) (A.thaliana) (tair10_pep:AT4G32480.1)	AT4G32480.1		Protein of unknown function (DUF506)	chr4:15676404-15677973 FORWARD LENGTH=1145	4.38e-38	0.73	AT4G32480.1		Protein of unknown function (DUF506)	chr4:15676488-15677776 FORWARD LENGTH=287	7.52e-43	0.71	LN713255.1	Cucumis melo genomic chr_1	0	0.79		---NA---			CP041332	0	1	Cp4.1LG04	0	1	Cma_Scf00011	0	0.95
CUUC100068	trinity_name=comp39369_c0_seq1	-			---NA---			AT4G32480.1		Protein of unknown function (DUF506)	chr4:15676488-15677776 FORWARD LENGTH=287	1.54e-37	0.68	XM_008457089.2	Cucumis melo uncharacterized LOC103495506 (LOC103495506) mRNA	2.78e-133	0.88		---NA---			CP051195	0	0.99	Cp4.1LG15	1.54e-116	0.98	Cma_Scf00036	9.45e-164	0.9
CUUC100071	Similar to unknown protein (A.thaliana) (tair10_pep:AT1G77350.2)	-			---NA---			AT1G77350.2		unknown protein; FUNCTIONS IN: molecular_function unknown; INVOLVED IN: biological_process unknown; LOCATED IN: endomembrane system; EXPRESSED IN: 23 plant structures; EXPRESSED DURING: 13 growth stages; CONTAINS InterPro DOMAIN/s: Protein of unknown function KRTCAP2 (InterPro:IPR018614); Has 35333 Blast hits to 34131 proteins in 2444 species: Archae - 798; Bacteria - 22429; Metazoa - 974; Fungi …	chr1:29070497-29071545 FORWARD LENGTH=122	2.7e-42	0.89	XM_017048116.1	Cucumis melo KRTCAP2 homolog (LOC103504096) transcript variant mRNA	0	0.88		---NA---			CP009540	0	0.93	Cp4.1LG13	0	1	Cma_Scf00014	0	0.9
CUUC100076	Similar to ABC transporter G family member 2 OS=Arabidopsis thaliana GN=ABCG2 PE=2 SV=1 (uniprot_sprot:sp|Q9ZUT0|AB2G_ARATH)	-			---NA---			AT2G37360.1		ABC-2 type transporter family protein	chr2:15673555-15675822 REVERSE LENGTH=755	2.17e-51	0.61	XM_004137581.2	Cucumis sativus ABC transporter G family member 17-like (LOC101210003) mRNA	0	0.83	Q9ZUT0.1	AB2G_ARATH ame: Full=ABC transporter G family member 2 Short=ABC transporter Short= 2 ame: Full=White-brown complex homolog 2 Short= 2	2.64e-50	0.61	CP034003	0	1	Cp4.1LG09	0	0.99	Cma_Scf00015	0	0.98
CUUC100078	Similar to unknown protein (A.thaliana) (tair10_pep:AT5G48240.1)	AT5G48240.3		unknown protein; FUNCTIONS INmolecular_function unknown; INVOLVED INbiological_process unknown; CONTAINS InterPro DOMAIN/sProtein of unknown function DUF1665 (InterPro:IPR012459); Has 286 Blast hits to 283 proteins in 145 speciesArchae - 0; Bacteria - 2; Metazoa - 103; Fungi - 97; Plants - 41; Viruses - 1; Other Eukaryotes - 42 (sourceNCBI BLink).	chr5:19559243-19561275 FORWARD LENGTH=1251	8.98e-73	0.75	AT5G48240.1		unknown protein; FUNCTIONS IN: molecular_function unknown; INVOLVED IN: biological_process unknown; LOCATED IN: nucleolus; EXPRESSED IN: cultured cell; CONTAINS InterPro DOMAIN/s: Protein of unknown function DUF1665 (InterPro:IPR012459); Has 402 Blast hits to 382 proteins in 162 species: Archae - 0; Bacteria - 4; Metazoa - 139; Fungi - 111; Plants - 54; Viruses - 1; Other Eukaryotes - 93 (source:…	chr5:19559301-19561153 FORWARD LENGTH=309	2.18e-74	0.68	XM_008463808.2	Cucumis melo RRP15 (LOC103500496) mRNA	0	0.85		---NA---			CP049285	0	0.99	Cp4.1LG04	0	1	Cma_Scf00011	0	0.98
CUUC100080	Similar to UPI0002B47AE4 related cluster n=2 Tax=unknown RepID=UPI0002B47AE4 (uniref90:UniRef90_UPI0002B47AE4)	-			---NA---						---NA---				---NA---				---NA---			---NA---			Cp4.1LG01	0	0.99	Cma_Scf00012	0	0.95
CUUC100081	Similar to Plant calmodulin-binding protein-related (A.thaliana) (tair10_pep:AT5G39380.1)	AT5G39380.1		Plant calmodulin-binding protein-related	chr5:15758717-15760686 REVERSE LENGTH=1970	3.57e-41	0.82				---NA---			XM_008461142.2	Cucumis melo uncharacterized LOC103498520 (LOC103498520) transcript variant mRNA	0	0.8		---NA---			---NA---			Cp4.1LG01	0	0.98	Cma_Scf00012	0	0.94
CUUC100094	trinity_name=comp39385_c5_seq1	-			---NA---						---NA---				---NA---				---NA---			CP045879	0	0.95	Cp4.1LG04	0	1	Cma_Scf00002	0	0.86
CUUC100095	trinity_name=comp39385_c4_seq1	-			---NA---						---NA---			LN713256.1	Cucumis melo genomic chr_2	6.23e-105	0.77		---NA---			---NA---			Cp4.1LG04	0	1	Cma_Scf00002	0	0.86
CUUC100120	Similar to unknown protein (A.thaliana) (tair10_pep:AT2G45980.1)	-			---NA---			AT2G45980.1		unknown protein; FUNCTIONS IN: molecular_function unknown; INVOLVED IN: biological_process unknown; LOCATED IN: cellular_component unknown; EXPRESSED IN: 25 plant structures; EXPRESSED DURING: 15 growth stages; BEST Arabidopsis thaliana protein match is: unknown protein (TAIR:AT4G00355.2); Has 93 Blast hits to 90 proteins in 15 species: Archae - 0; Bacteria - 0; Metazoa - 0; Fungi - 0; Plants - 9…	chr2:18917680-18918569 REVERSE LENGTH=256	1.28e-53	0.52	XM_011652446.1	PREDICTED: Cucumis sativus hypothetical protein (LOC101221896), mRNA	0	0.87	O82775.2	ATI1_ARATH ame: Full=ATG8-interacting 1	1.55e-52	0.52	CP004989	0	0.98	Cp4.1LG03	0	0.99	Cma_Scf00005	0	0.95
CUUC100124	Similar to LOCATED IN: endomembrane system%3B EXPRESSED IN: 22 plant structures%3B EXPRESSED DURING: 13 growth stages%3B CONTAINS InterPro DOMAIN/s: Transmembrane protein 161AB, predicted (InterPro:IPR019395)%3B Has 82 Blast hits to 82 proteins in 35 species: Archae - 0%3B Bacteria - 0%3B Metazoa - 47%3B Fungi - 0%3B Plants - 33%3B Viruses - 0%3B Other Eukaryotes - 2 (source: NCBI BLink). (A.thal…	-			---NA---			AT5G52180.1		LOCATED IN: endomembrane system; EXPRESSED IN: 22 plant structures; EXPRESSED DURING: 13 growth stages; CONTAINS InterPro DOMAIN/s: Transmembrane protein 161AB, predicted (InterPro:IPR019395); Has 82 Blast hits to 82 proteins in 35 species: Archae - 0; Bacteria - 0; Metazoa - 47; Fungi - 0; Plants - 33; Viruses - 0; Other Eukaryotes - 2 (source: NCBI BLink).	chr5:21200165-21201541 REVERSE LENGTH=458	1.99e-122	0.66	XM_004140734.2	Cucumis sativus transmembrane 161B (LOC101217739) mRNA	0	0.86		---NA---			CP009565	0	0.99	Cp4.1LG09	0	0.98	Cma_Scf00034	0	0.95
CUUC100148	Similar to Pentatricopeptide repeat-containing protein At1g33350 OS=Arabidopsis thaliana GN=PCMP-E57 PE=2 SV=1 (uniprot_sprot:sp|Q9C501|PPR70_ARATH)	AT1G33350.1		Pentatricopeptide repeat (PPR) superfamily protein	chr1:12089403-12091687 REVERSE LENGTH=2285	1.31e-77	0.66	AT1G33350.1		Pentatricopeptide repeat (PPR) superfamily protein	chr1:12090071-12091687 REVERSE LENGTH=538	5.05e-166	0.75	LN713263.1	Cucumis melo genomic chr_9	0	0.9	Q9C501.1	PPR70_ARATH ame: Full=Pentatricopeptide repeat-containing At1g33350	6.13e-165	0.75	CP031243	0	0.99	Cp4.1_scaffold000358	0	0.99	Cma_Scf00084	0	0.97
CUUC100167	Similar to Auxin-induced protein 5NG4 OS=Pinus taeda PE=2 SV=1 (uniprot_sprot:sp|Q6J163|5NG4_PINTA)	-			---NA---			AT2G39510.1		nodulin MtN21 /EamA-like transporter family protein	chr2:16491358-16493085 REVERSE LENGTH=374	8.98e-74	0.61		---NA---			O80638.1	WTR14_ARATH ame: Full=WAT1-related At2g39510	1.09e-72	0.61	---NA---			Cp4.1_scaffold000438	2.32e-124	0.99	Cma_Scf00038	9.03e-111	0.95
CUUC100170	trinity_name=comp39420_c0_seq1	AT1G18730.1	NDF6	NDH dependent flow 6	chr1:6460598-6462224 FORWARD LENGTH=672	1.82e-36	0.79	AT1G18730.1	NDF6	NDH dependent flow 6	chr1:6460625-6462107 FORWARD LENGTH=175	1.95e-45	0.9	XM_008454991.2	Cucumis melo photosynthetic NDH subunit of subcomplex B chloroplastic (LOC103494001) mRNA	4.75e-116	0.87	Q8RXS1.1	PNSB4_ARATH ame: Full=Photosynthetic NDH subunit of subcomplex B chloroplastic Short= 4 ame: Full=NDH DEPENDENT FLOW 6 ame: Full=NDH-DEPENDENT CYCLIC ELECTRON FLOW 6 Flags: Precursor	2.05e-44	0.9	---NA---			Cp4.1LG18	0	0.99	Cma_Scf00010	0	0.96
CUUC100171	Similar to NDH dependent flow 6 (A.thaliana) (tair10_pep:AT1G18730.1)	AT1G18730.1	NDF6	NDH dependent flow 6	chr1:6460598-6462224 FORWARD LENGTH=672	6.16e-60	0.79	AT1G18730.1	NDF6	NDH dependent flow 6	chr1:6460625-6462107 FORWARD LENGTH=175	9.71e-53	0.69	XM_008454991.2	Cucumis melo photosynthetic NDH subunit of subcomplex B chloroplastic (LOC103494001) mRNA	0	0.88	Q8RXS1.1	PNSB4_ARATH ame: Full=Photosynthetic NDH subunit of subcomplex B chloroplastic Short= 4 ame: Full=NDH DEPENDENT FLOW 6 ame: Full=NDH-DEPENDENT CYCLIC ELECTRON FLOW 6 Flags: Precursor	1.18e-51	0.69	---NA---			Cp4.1LG04	0	1	Cma_Scf00002	0	0.95
CUUC100174	trinity_name=comp39421_c1_seq1	-			---NA---						---NA---			XM_017048139.1	Cucumis melo probable inactive tRNA-specific adenosine deaminase 3 (LOC103504115) transcript variant mRNA	3.94e-67	0.88		---NA---			---NA---			Cp4.1LG02	4.32e-40	0.97	Cma_Scf00061	1.92e-38	0.96
CUUC100185	trinity_name=comp39427_c3_seq1	-			---NA---						---NA---				---NA---				---NA---			---NA---			Cp4.1LG01	3.59e-70	0.99	Cma_Scf00012	4.27e-44	0.9
CUUC100189	trinity_name=comp39428_c1_seq1	-			---NA---						---NA---			LN713260.1	Cucumis melo genomic chr_6	3.16e-43	0.79		---NA---			---NA---			Cp4.1LG08	0	0.95	Cma_Scf00235	0	0.87
CUUC100198	Similar to Eukaryotic protein of unknown function (DUF872) (A.thaliana) (tair10_pep:AT3G29170.1)	-			---NA---			AT3G29170.1		Eukaryotic protein of unknown function (DUF872)	chr3:11136240-11137542 REVERSE LENGTH=121	1.29e-35	0.77	XM_008461127.2	Cucumis melo transmembrane 230 (LOC103498508) mRNA	0	0.85		---NA---			---NA---			Cp4.1LG01	0	0.99	Cma_Scf00012	0	0.97
CUUC100207	Similar to Protein of unknown function (DUF1677) (A.thaliana) (tair10_pep:AT1G72510.2)	-			---NA---			AT1G72510.2		Protein of unknown function (DUF1677)	chr1:27303906-27304403 FORWARD LENGTH=165	1.46e-47	0.69	XM_008464068.2	Cucumis melo uncharacterized LOC103500683 (LOC103500683) mRNA	0	0.84		---NA---			CP057274	0	0.98	Cp4.1LG12	0	0.99	Cma_Scf00013	0	0.98
CUUC100223	trinity_name=comp39440_c4_seq1	-			---NA---						---NA---				---NA---				---NA---			---NA---			Cp4.1LG09	0	0.97	Cma_Scf00015	1.43e-173	0.93
CUUC100226	Similar to Thioredoxin-like protein CXXS1 OS=Arabidopsis thaliana GN=CXXS1 PE=2 SV=2 (uniprot_sprot:sp|Q8LDI5|CXXS1_ARATH)	AT1G11530.1	ATCXXS1, CXXS1	C-terminal cysteine residue is changed to a serine 1	chr1:3874437-3875484 FORWARD LENGTH=611	8.04e-39	0.76	AT1G11530.1	ATCXXS1, CXXS1	C-terminal cysteine residue is changed to a serine 1	chr1:3874518-3875311 FORWARD LENGTH=118	1.21e-37	0.82	XM_008443379.2	Cucumis melo thioredoxin CXXS1 (LOC103485681) mRNA	6.36e-90	0.89	Q8LDI5.2	CXXS1_ARATH ame: Full=Thioredoxin CXXS1 Short= 1 ame: Full=Mono-cysteine thioredoxin 1	1.47e-36	0.82	CP040701	0	0.95	Cp4.1LG09	0	1	Cma_Scf00015	0	0.96
CUUC100237	Similar to Thylakoidal processing peptidase 1, chloroplastic OS=Arabidopsis thaliana GN=TPP1 PE=2 SV=2 (uniprot_sprot:sp|O04348|TPP1_ARATH)	AT2G30440.1	TPP	thylakoid processing peptide	chr2:12972877-12975497 FORWARD LENGTH=1860	5.5e-78	0.69	AT2G30440.1	TPP	thylakoid processing peptide	chr2:12973244-12975027 FORWARD LENGTH=340	2.02e-117	0.7	XM_004152672.2	Cucumis sativus thylakoidal processing peptidase chloroplastic (LOC101222362) mRNA	0	0.82	O04348.2	TPP1_ARATH ame: Full=Thylakoidal processing peptidase chloroplastic ame: Full=Signal peptidase I-1 Flags: Precursor	2.46e-116	0.7	CP028710	8.73e-122	0.69	Cp4.1LG07	0	0.99	Cma_Scf00022	0	0.95
CUUC100238	Similar to Ethylene-responsive transcription factor ERF106 OS=Arabidopsis thaliana GN=ERF106 PE=2 SV=1 (uniprot_sprot:sp|Q9LY05|EF106_ARATH)	-			---NA---			AT5G07580.1		Integrase-type DNA-binding superfamily protein	chr5:2399525-2400349 FORWARD LENGTH=274	2.26e-27	0.79	XM_008438756.2	Cucumis melo ethylene-responsive transcription factor ERF106-like (LOC103482546) mRNA	2.42e-49	0.91	Q9LY05.1	EF106_ARATH ame: Full=Ethylene-responsive transcription factor ERF106	1.79e-26	0.79	CP057602	2.36e-29	0.8	Cp4.1LG05	7.07e-150	1	Cma_Scf00016	2.11e-131	0.95
CUUC100239	Similar to Ethylene-responsive transcription factor 5 OS=Nicotiana tabacum GN=ERF5 PE=2 SV=1 (uniprot_sprot:sp|Q40478|ERF5_TOBAC)	AT5G47230.1	ERF5, ATERF-5, ATERF5	ethylene responsive element binding factor 5	chr5:19179939-19181129 FORWARD LENGTH=1191	1.11e-43	0.78	AT5G51190.1		Integrase-type DNA-binding superfamily protein	chr5:20800708-20801373 REVERSE LENGTH=221	6.76e-59	0.61	XM_004143629.2	Cucumis sativus ethylene-responsive transcription factor ERF105 (LOC101221306) mRNA	3.49e-152	0.8	Q8VY90.1	EF105_ARATH ame: Full=Ethylene-responsive transcription factor ERF105	8.21e-58	0.61	---NA---			Cp4.1LG13	0	0.99	Cma_Scf00038	0	0.9
CUUC100275	Similar to FAD/NAD(P)-binding oxidoreductase family protein (A.thaliana) (tair10_pep:AT3G09580.1)	AT3G09580.1		FAD/NAD(P)-binding oxidoreductase family protein	chr3:2942504-2944078 REVERSE LENGTH=1575	1.99e-82	0.65	AT3G09580.1		FAD/NAD(P)-binding oxidoreductase family protein	chr3:2942614-2944047 REVERSE LENGTH=477	0	0.82	XM_008445078.2	Cucumis melo 15-cis-phytoene chloroplastic chromoplastic (LOC103486921) mRNA	0	0.82		---NA---			---NA---			Cp4.1LG03	0	0.99	Cma_Scf00007	0	0.95
CUUC100306	trinity_name=comp39480_c6_seq1	-			---NA---						---NA---				---NA---				---NA---			CP008619	1.79e-118	0.98	Cp4.1LG15	1.04e-108	0.99	Cma_Scf00036	6.01e-55	0.87
CUUC100332	trinity_name=comp39495_c0_seq1	-			---NA---						---NA---				---NA---				---NA---			CP015757	0	0.99	Cp4.1LG02	0	0.98	Cma_Scf00006	0	0.78
CUUC100341	Similar to Probable glutathione S-transferase OS=Nicotiana tabacum PE=2 SV=1 (uniprot_sprot:sp|Q03666|GSTX4_TOBAC)	AT1G78380.1	ATGSTU19, GST8, GSTU19	glutathione S-transferase TAU 19	chr1:29486413-29487906 REVERSE LENGTH=993	9.98e-72	0.7	AT1G78380.1	ATGSTU19, GST8, GSTU19	glutathione S-transferase TAU 19	chr1:29486659-29487819 REVERSE LENGTH=219	6.64e-92	0.79	KF170313.1	Siraitia grosvenorii glutathione S-transferase (GST) complete cds	9.71e-153	0.81	Q03666.1	GSTX4_TOBAC ame: Full=Probable glutathione S-transferase ame: Full=Auxin-induced PCNT107	1.55e-95	0.82	CP056421	0	0.96	Cp4.1LG01	0	0.99	Cma_Scf00001	0	0.95
CUUC100345	Similar to Glutathione S-transferase U19 OS=Arabidopsis thaliana GN=GSTU19 PE=2 SV=1 (uniprot_sprot:sp|Q9ZRW8|GSTUJ_ARATH)	-			---NA---						---NA---			XM_017045687.1	Cucumis melo probable glutathione S-transferase parC (LOC103492981) transcript variant mRNA	5.32e-36	0.84		---NA---			CP056420	4.04e-51	0.87	Cp4.1LG01	3.05e-122	0.96	Cma_Scf00001	6.57e-74	0.89
CUUC100348	Similar to Glutathione S-transferase U19 OS=Arabidopsis thaliana GN=GSTU19 PE=2 SV=1 (uniprot_sprot:sp|Q9ZRW8|GSTUJ_ARATH)	-			---NA---						---NA---			XM_011654967.1	Cucumis sativus probable glutathione S-transferase parC (LOC101218562) transcript variant mRNA	1.9e-40	0.86		---NA---			CP056420	1.58e-51	0.86	Cp4.1LG01	1.77e-177	0.99	Cma_Scf00001	1.74e-57	0.84
CUUC100352	Similar to Glutathione S-transferase 3 OS=Glycine max GN=GST3 PE=1 SV=1 (uniprot_sprot:sp|P46417|GSTX3_SOYBN)	AT1G78380.1	ATGSTU19, GST8, GSTU19	glutathione S-transferase TAU 19	chr1:29486413-29487906 REVERSE LENGTH=993	9.17e-52	0.67	AT1G78380.1	ATGSTU19, GST8, GSTU19	glutathione S-transferase TAU 19	chr1:29486659-29487819 REVERSE LENGTH=219	2.96e-100	0.78	KF170313.1	Siraitia grosvenorii glutathione S-transferase (GST) complete cds	1.63e-150	0.81	P49332.1	GSTXC_TOBAC ame: Full=Probable glutathione S-transferase parC ame: Full=Auxin-regulated parC	2.28e-100	0.79	CP056420	0	0.87	Cp4.1LG01	0	1	Cma_Scf00001	0	0.96
CUUC100364	Similar to Glutathione S-transferase family protein (A.thaliana) (tair10_pep:AT5G42150.1)	-			---NA---			AT5G42150.1		Glutathione S-transferase family protein	chr5:16846247-16847909 FORWARD LENGTH=315	6.06e-33	0.73	XM_004142950.2	Cucumis sativus prostaglandin E synthase 2-like (LOC101215364) mRNA	1.82e-70	0.82		---NA---			---NA---			Cp4.1LG11	1.4e-89	1	Cma_Scf00017	9.83e-73	0.93
CUUC100365	Similar to Prostaglandin E synthase 2 OS=Danio rerio GN=ptges2 PE=2 SV=1 (uniprot_sprot:sp|Q7ZUC7|PGES2_DANRE)	AT5G42150.1		Glutathione S-transferase family protein	chr5:16846150-16848279 FORWARD LENGTH=1415	2.68e-69	0.74	AT5G42150.1		Glutathione S-transferase family protein	chr5:16846247-16847909 FORWARD LENGTH=315	7.09e-75	0.73	XM_004142950.2	Cucumis sativus prostaglandin E synthase 2-like (LOC101215364) mRNA	0	0.88		---NA---			CP027820	2.07e-47	0.71	Cp4.1LG11	1.29e-176	0.99	Cma_Scf00017	5.36e-150	0.93
CUUC100366	trinity_name=comp39508_c0_seq1	-			---NA---						---NA---				---NA---				---NA---			---NA---			Cp4.1LG11	0	0.99	Cma_Scf00017	0	0.84
CUUC100387	trinity_name=comp39522_c1_seq1	-			---NA---						---NA---				---NA---				---NA---			---NA---			Cp4.1LG10	0	0.99	Cma_Scf00004	0	0.97
CUUC100409	Similar to Mad3/BUB1 homology region 1 (A.thaliana) (tair10_pep:AT5G05510.1)	AT5G05510.1		Mad3/BUB1 homology region 1	chr5:1630559-1632598 REVERSE LENGTH=1538	3.79e-79	0.74	AT5G05510.1		Mad3/BUB1 homology region 1	chr5:1630651-1632568 REVERSE LENGTH=471	8.21e-150	0.62	XM_017047062.1	Cucumis melo uncharacterized LOC103499203 (LOC103499203) transcript variant mRNA	0	0.85		---NA---			CP000014	0	0.99	Cp4.1LG14	0	0.99	Cma_Scf00008	0	0.95
CUUC100413	Similar to Ribonucleoside-diphosphate reductase large subunit OS=Arabidopsis thaliana GN=RNR1 PE=1 SV=1 (uniprot_sprot:sp|Q9SJ20|RIR1_ARATH)	AT2G21790.1	R1, RNR1, CLS8, ATRNR1	ribonucleotide reductase 1	chr2:9293270-9297842 FORWARD LENGTH=2972	0	0.76	AT2G21790.1	R1, RNR1, CLS8, ATRNR1	ribonucleotide reductase 1	chr2:9293529-9297580 FORWARD LENGTH=816	0	0.92	XM_008442765.2	Cucumis melo ribonucleoside-diphosphate reductase large subunit (LOC103485237) mRNA	0	0.9	Q9SJ20.1	RIR1_ARATH ame: Full=Ribonucleoside-diphosphate reductase large subunit ame: Full= DEFECTIVE IN POLLEN DNA DEGRADATION 2 ame: Full=Ribonucleoside-diphosphate reductase R1 subunit Short= 1	0	0.92	CP045222	3.24e-128	0.87	Cp4.1LG10	0	1	Cma_Scf00023	1.63e-138	0.99
CUUC100423	Similar to Putative pentatricopeptide repeat-containing protein At3g08820 OS=Arabidopsis thaliana GN=PCMP-H84 PE=3 SV=1 (uniprot_sprot:sp|Q9SR82|PP219_ARATH)	AT4G02750.1		Tetratricopeptide repeat (TPR)-like superfamily protein	chr4:1221116-1223461 REVERSE LENGTH=2346	5.08e-26	0.7	AT4G37380.1		Tetratricopeptide repeat (TPR)-like superfamily protein	chr4:17572040-17573938 REVERSE LENGTH=632	2.84e-125	0.7	XM_004151200.2	Cucumis sativus pentatricopeptide repeat-containing At5g66520-like (LOC101213556) mRNA	0	0.89	Q9SZT8.1	PP354_ARATH ame: Full=Pentatricopeptide repeat-containing chloroplastic ame: Full= EDITING LACKING INSERTIONAL MUTANT 1 Flags: Precursor	3.45e-124	0.7	CP033681	0	0.99	Cp4.1LG02	0	0.99	Cma_Scf00006	0	0.97
CUUC100445	Similar to Ocs element-binding factor 1 OS=Zea mays GN=OBF1 PE=2 SV=2 (uniprot_sprot:sp|P24068|OCS1_MAIZE)	-			---NA---			AT1G75390.1	AtbZIP44, bZIP44	basic leucine-zipper 44	chr1:28292224-28292745 FORWARD LENGTH=173	5.32e-45	0.62	KU963292.1	Citrullus lanatus bZIP2 complete cds	0	0.88	C0Z2L5.1	BZP44_ARATH ame: Full=bZIP transcription factor 44 Short= 44	6.46e-44	0.62	---NA---			Cp4.1LG14	0	0.98	Cma_Scf00008	0	0.98
CUUC100447	Similar to Cysteine-rich repeat secretory protein 60 OS=Arabidopsis thaliana GN=CRRSP60 PE=1 SV=1 (uniprot_sprot:sp|Q0WPN8|CRR60_ARATH)	-			---NA---			AT2G01660.2	PDLP6	plasmodesmata-located protein 6	chr2:291717-292496 REVERSE LENGTH=259	2.8e-34	0.7	XM_004142780.2	Cucumis sativus cysteine-rich repeat secretory 12 (LOC101211671) mRNA	4.75e-116	0.83	Q0WPN8.1	CRR60_ARATH ame: Full=Cysteine-rich repeat secretory 60 ame: Full=Plasmodesmata-located 7 Short=PDLP7 Flags: Precursor	4.23e-33	0.68	CP055306	2.15e-165	0.99	Cp4.1LG13	0	0.99	Cma_Scf00064	0	0.94
CUUC100452	trinity_name=comp39553_c2_seq1	-			---NA---						---NA---				---NA---				---NA---			---NA---			Cp4.1LG04	3.17e-115	0.97	Cma_Scf00002	4.3e-101	0.95
CUUC100456	Similar to BTB/POZ domain-containing protein NPY2 OS=Arabidopsis thaliana GN=NPY2 PE=2 SV=1 (uniprot_sprot:sp|O80970|NPY2_ARATH)	AT2G14820.1	NPY2	Phototropic-responsive NPH3 family protein	chr2:6358864-6361300 FORWARD LENGTH=1905	4.24e-100	0.66	AT2G14820.1	NPY2	Phototropic-responsive NPH3 family protein	chr2:6358864-6361300 FORWARD LENGTH=634	0	0.77	XM_008442156.2	Cucumis melo BTB POZ domain-containing NPY4 (LOC103484845) transcript variant mRNA	0	0.87	O80970.1	NPY2_ARATH ame: Full=BTB POZ domain-containing NPY2 ame: Full= NAKED PINS IN YUC MUTANTS 2	0	0.77	CP008015	2.69e-60	0.7	Cp4.1LG10	0	0.99	Cma_Scf00004	0	0.97
CUUC100457	Similar to Protein TRANSPARENT TESTA 12 OS=Arabidopsis thaliana GN=TT12 PE=2 SV=1 (uniprot_sprot:sp|Q9LYT3|TT12_ARATH)	AT3G21690.1		MATE efflux family protein	chr3:7638663-7642205 FORWARD LENGTH=1952	5.57e-98	0.72	AT3G21690.1		MATE efflux family protein	chr3:7638750-7641861 FORWARD LENGTH=506	2.09e-123	0.79	XM_006406180.1	Eutrema salsugineum hypothetical protein (EUTSA_v10020526mg) mRNA, complete cds	6.55e-70	0.75	Q9LVD9.1	DTX40_ARATH ame: Full= DETOXIFICATION 40 Short= 40 ame: Full=Multidrug and toxic compound extrusion 40 Short=MATE 40	2.54e-122	0.79	CP008260	8.86e-123	0.72	Cp4.1LG04	0	0.99	Cma_Scf00011	0	0.97
CUUC100459	Similar to Protein TRANSPARENT TESTA 12 OS=Arabidopsis thaliana GN=TT12 PE=2 SV=1 (uniprot_sprot:sp|Q9LYT3|TT12_ARATH)	AT3G21690.1		MATE efflux family protein	chr3:7638663-7642205 FORWARD LENGTH=1952	9.58e-76	0.69	AT3G21690.1		MATE efflux family protein	chr3:7638750-7641861 FORWARD LENGTH=506	3.57e-100	0.81	XM_004144540.2	Cucumis sativus TRANSPARENT TESTA 12 (LOC101203887) mRNA	3.49e-152	0.81	Q9LVD9.1	DTX40_ARATH ame: Full= DETOXIFICATION 40 Short= 40 ame: Full=Multidrug and toxic compound extrusion 40 Short=MATE 40	4.33e-99	0.81	CP008260	2.26e-136	0.76	Cp4.1LG04	2.74e-116	0.97	Cma_Scf00011	1.38e-145	0.85
CUUC100466	Similar to Salt tolerance protein OS=Arabidopsis thaliana GN=STO PE=1 SV=1 (uniprot_sprot:sp|Q96288|STO_ARATH)	AT1G06040.1	STO	B-box zinc finger family protein	chr1:1828413-1829890 REVERSE LENGTH=1227	1.9e-68	0.68	AT1G06040.1	STO	B-box zinc finger family protein	chr1:1828662-1829659 REVERSE LENGTH=248	2.92e-92	0.77	XM_011658424.1	Cucumis sativus B-box zinc finger 24-like (LOC101215327) transcript variant mRNA	0	0.87	Q96288.1	BBX24_ARATH ame: Full=B-box zinc finger 24 ame: Full=Salt tolerance	3.55e-91	0.77	---NA---			Cp4.1_scaffold000193	0	0.95	Cma_Scf00013	0	0.94
CUUC100467	Similar to Salt tolerance protein OS=Arabidopsis thaliana GN=STO PE=1 SV=1 (uniprot_sprot:sp|Q96288|STO_ARATH)	-			---NA---						---NA---			XM_008461815.2	Cucumis melo B-box zinc finger 24-like (LOC103498974) transcript variant mRNA	1.6e-160	0.85		---NA---			---NA---			Cp4.1_scaffold000193	0	0.99	Cma_Scf00013	1.89e-174	0.84
CUUC100473	Similar to Metallocarboxypeptidase inhibitor n=1 Tax=Medicago truncatula RepID=G7K1Z2_MEDTR (uniref90:UniRef90_G7K1Z2)	ATCG01180.1	RRN23S.2	chloroplast-encoded 23S ribosomal RNA	chrC:131149-133958 REVERSE LENGTH=2810	0	0.99				---NA---			KY430693.1	Citrullus mucosospermus cultivar PI500301 complete genome	0	0.99		---NA---			CP050042	6.74e-77	0.9	Cp4.1_scaffold001222	0	1	Cma_Scf00057	0	0.93
CUUC100474	Similar to Uncharacterized protein ORF91 OS=Phalaenopsis aphrodite subsp. formosana PE=4 SV=1 (uniprot_sprot:sp|Q3BAI2|YCX91_PHAAO)	ATCG01180.1	RRN23S.2	chloroplast-encoded 23S ribosomal RNA	chrC:131149-133958 REVERSE LENGTH=2810	2.35e-121	0.98				---NA---			KX377117.1	Populus nigra complete genome	1.31e-121	0.99	Q3BAI2.1	YCX91_PHAAORecName: Full=Uncharacterized protein ORF91 (chloroplast)	2.46e-33	1	CP055499	4.9e-75	0.9	Cp4.1_scaffold001222	2.84e-122	0.99	Cma_Scf00059	2.96e-122	0.99
CUUC100478	Similar to Putative uncharacterized protein n=1 Tax=Medicago truncatula RepID=G7JEA8_MEDTR (uniref90:UniRef90_G7JEA8)	ATCG01180.1	RRN23S.2	chloroplast-encoded 23S ribosomal RNA	chrC:131149-133958 REVERSE LENGTH=2810	0	0.98				---NA---			KY430693.1	Citrullus mucosospermus cultivar PI500301 complete genome	0	0.99		---NA---			CP039565	4.55e-74	0.84	Cp4.1_scaffold000249	0	1	Cma_Scf00057	0	0.96
CUUC100495	Similar to DnaJ protein homolog OS=Cucumis sativus GN=DNAJ1 PE=2 SV=1 (uniprot_sprot:sp|Q04960|DNJH_CUCSA)	AT3G44110.1	ATJ3, ATJ	DNAJ homologue 3	chr3:15868794-15871256 REVERSE LENGTH=1781	0	0.76	AT3G44110.1	ATJ3, ATJ	DNAJ homologue 3	chr3:15869115-15871059 REVERSE LENGTH=420	0	0.89	XM_008448510.2	Cucumis melo dnaJ homolog (LOC103489367) mRNA	0	0.91	Q04960.1	DNJH_CUCSA ame: Full= homolog ame: Full=DNAJ-1 Flags: Precursor	0	0.99	CP038974	0	0.8	Cp4.1LG09	0	0.99	Cma_Scf00034	0	0.95
CUUC100521	trinity_name=comp39582_c1_seq1	-			---NA---						---NA---				---NA---				---NA---			---NA---			Cp4.1LG17	1.95e-112	0.97	Cma_Scf00020	2.47e-92	0.88
CUUC100524	trinity_name=comp39582_c3_seq1	-			---NA---						---NA---				---NA---				---NA---			---NA---			Cp4.1LG17	0	1	Cma_Scf00020	6.1e-155	0.88
CUUC100533	Similar to 3-hydroxy-3-methylglutaryl-coenzyme A reductase 1 OS=Hevea brasiliensis GN=HMGR1 PE=2 SV=1 (uniprot_sprot:sp|P29057|HMDH1_HEVBR)	AT1G76490.1	HMG1, HMGR1, AtHMGR1	hydroxy methylglutaryl CoA reductase 1	chr1:28695760-28698793 FORWARD LENGTH=2557	0	0.75	AT1G76490.1	HMG1, HMGR1, AtHMGR1	hydroxy methylglutaryl CoA reductase 1	chr1:28695801-28698206 FORWARD LENGTH=642	0	0.88	XM_004146714.2	Cucumis sativus 3-hydroxy-3-methylglutaryl-coenzyme A reductase 1 (LOC101210779) mRNA	0	0.89	P29057.1	HMDH1_HEVBR ame: Full=3-hydroxy-3-methylglutaryl-coenzyme A reductase 1 Short=HMG- reductase 1	0	0.9	CP043321	2.42e-104	0.79	Cp4.1LG11	0	0.99	Cma_Scf00019	0	0.97
CUUC100534	Similar to IQ-domain 6 (A.thaliana) (tair10_pep:AT2G26180.1)	-			---NA---			AT1G72670.1	iqd8	IQ-domain 8	chr1:27356898-27358657 REVERSE LENGTH=414	2.85e-43	0.57	XM_011661340.1	Cucumis sativus gar2 (LOC101220676) mRNA	0	0.84		---NA---			CP002122	2.06e-26	0.76	Cp4.1LG12	0	0.98	Cma_Scf00013	0	0.95
CUUC100537	Similar to Probable pectate lyase 20 OS=Arabidopsis thaliana GN=At5g48900 PE=2 SV=1 (uniprot_sprot:sp|Q93WF1|PLY20_ARATH)	AT3G07010.1		Pectin lyase-like superfamily protein	chr3:2212728-2216483 REVERSE LENGTH=1673	4.63e-118	0.76	AT3G07010.1		Pectin lyase-like superfamily protein	chr3:2212973-2216306 REVERSE LENGTH=416	3.43e-127	0.94	XM_008449110.2	Cucumis melo probable pectate lyase 8 (LOC103489803) mRNA	0	0.88	Q9M8Z8.1	PLY8_ARATH ame: Full=Probable pectate lyase 8 Flags: Precursor	4.17e-126	0.94	CP049403	3.36e-71	0.91	Cp4.1LG05	0	0.99	Cma_Scf00016	0	0.99
CUUC100538	Similar to Probable pectate lyase 1 OS=Arabidopsis thaliana GN=At1g04680 PE=2 SV=2 (uniprot_sprot:sp|Q940Q1|PLY1_ARATH)	AT4G13710.1		Pectin lyase-like superfamily protein	chr4:7962432-7966461 FORWARD LENGTH=1980	1.25e-144	0.79	AT4G13710.1		Pectin lyase-like superfamily protein	chr4:7962550-7966012 FORWARD LENGTH=470	9.3e-142	0.85	XM_011650813.1	Cucumis sativus probable pectate lyase 1 (LOC101217580) transcript variant mRNA	0	0.89	Q944R1.1	PLY15_ARATH ame: Full=Probable pectate lyase 15 ame: Full=Pectate lyase A11 Flags: Precursor	1.13e-140	0.85	---NA---			Cp4.1LG17	0	0.99	Cma_Scf00020	0	0.98
CUUC100543	trinity_name=comp39589_c5_seq1	AT3G07010.1		Pectin lyase-like superfamily protein	chr3:2212728-2216483 REVERSE LENGTH=1673	2.22e-29	0.79				---NA---			XM_004151966.2	Cucumis sativus probable pectate lyase 8 (LOC101207204) mRNA	1.04e-107	0.88		---NA---			---NA---			Cp4.1LG05	0	0.99	Cma_Scf00016	6.15e-178	0.97
CUUC100544	Similar to Probable pectate lyase 10 OS=Arabidopsis thaliana GN=At3g24670 PE=2 SV=2 (uniprot_sprot:sp|Q9LJ42|PLY10_ARATH)	AT5G48900.1		Pectin lyase-like superfamily protein	chr5:19825137-19829092 FORWARD LENGTH=1540	4.75e-53	0.82	AT3G24670.1		Pectin lyase-like superfamily protein	chr3:9006205-9008801 REVERSE LENGTH=440	5e-38	0.95	XM_004151966.2	Cucumis sativus probable pectate lyase 8 (LOC101207204) mRNA	1.78e-85	0.95	Q9LJ42.2	PLY10_ARATH ame: Full=Probable pectate lyase 10 Flags: Precursor	6.07e-37	0.95	---NA---			Cp4.1LG15	7.45e-59	0.99	Cma_Scf00032	9.46e-58	0.98
CUUC100546	Similar to Probable pectate lyase 1 OS=Arabidopsis thaliana GN=At1g04680 PE=2 SV=2 (uniprot_sprot:sp|Q940Q1|PLY1_ARATH)	AT3G24670.1		Pectin lyase-like superfamily protein	chr3:9005939-9008801 REVERSE LENGTH=1589	9.61e-75	0.8	AT4G13710.1		Pectin lyase-like superfamily protein	chr4:7962550-7966012 FORWARD LENGTH=470	5.84e-53	0.85	XM_008449110.2	Cucumis melo probable pectate lyase 8 (LOC103489803) mRNA	2.15e-134	0.92	Q944R1.1	PLY15_ARATH ame: Full=Probable pectate lyase 15 ame: Full=Pectate lyase A11 Flags: Precursor	7.1e-52	0.85	CP050980	2.6e-33	0.74	Cp4.1LG12	0	0.95	Cma_Scf00026	2.05e-180	0.93
CUUC100548	Similar to Ethylene-responsive transcription factor 3 OS=Nicotiana tabacum GN=ERF3 PE=2 SV=1 (uniprot_sprot:sp|Q9SXS8|ERF3_TOBAC)	AT5G44210.1	ERF9, ATERF9, ATERF-9	erf domain protein 9	chr5:17806472-17807534 FORWARD LENGTH=1063	1.09e-28	0.81				---NA---			LN713259.1	Cucumis melo genomic chr_5	0	0.84		---NA---			CP001429	2.12e-33	0.77	Cp4.1LG15	0	0.99	Cma_Scf00036	0	0.94
CUUC100585	Similar to Benzoate--CoA ligase, peroxisomal OS=Arabidopsis thaliana GN=AAE20 PE=2 SV=1 (uniprot_sprot:sp|Q9SS01|AAE20_ARATH)	AT1G66120.1		AMP-dependent synthetase and ligase family protein	chr1:24612620-24614805 FORWARD LENGTH=1854	4.25e-65	0.65	AT1G65880.1	BZO1	benzoyloxyglucosinolate 1	chr1:24508633-24510737 REVERSE LENGTH=580	0	0.76	XM_011656832.1	Cucumis sativus butyrate-- ligase peroxisomal-like (LOC101210048) transcript variant mRNA	0	0.8	Q9SS01.1	AAE20_ARATH ame: Full=Benzoate-- peroxisomal ame: Full=Acyl-activating enzyme 20 ame: Full= BENZOYLOXYGLUCOSINOLATE 1	0	0.76	---NA---			Cp4.1LG01	0	0.99	Cma_Scf00012	0	0.96
CUUC100588	trinity_name=comp39608_c0_seq1	-			---NA---						---NA---				---NA---				---NA---			---NA---			Cp4.1LG18	1.31e-90	0.99	Cma_Scf00010	4.18e-78	0.97
CUUC100589	Similar to Probable cysteine synthase, chloroplastic OS=Arabidopsis thaliana GN=At3g03630 PE=1 SV=1 (uniprot_sprot:sp|O22682|CYSK4_ARATH)	AT3G03630.1	CS26	cysteine synthase 26	chr3:877928-880446 REVERSE LENGTH=1634	6.59e-157	0.73	AT3G03630.1	CS26	cysteine synthase 26	chr3:878388-880400 REVERSE LENGTH=404	1.54e-151	0.9	XM_008444965.2	Cucumis melo probable S-sulfocysteine chloroplastic (LOC103486846) transcript variant mRNA	0	0.91	O22682.1	CYSK4_ARATH ame: Full=Probable S-sulfocysteine chloroplastic ame: Full=Beta-substituted Ala synthase 5 1 Short=ARAth-Bsas5 1 ame: Full=CS26 ame: Full=O-acetylserine sulfhydrylase Flags: Precursor	1.87e-150	0.9	---NA---			Cp4.1_scaffold009718	4.16e-136	0.99	Cma_Scf00007	2.74e-132	0.99
CUUC100590	Similar to Phosphoenolpyruvate carboxykinase [ATP] OS=Cucumis sativus GN=PCK PE=2 SV=1 (uniprot_sprot:sp|P42066|PCKA_CUCSA)	AT4G37870.1	PCK1, PEPCK	phosphoenolpyruvate carboxykinase 1	chr4:17802694-17806539 REVERSE LENGTH=2413	0	0.79	AT4G37870.1	PCK1, PEPCK	phosphoenolpyruvate carboxykinase 1	chr4:17802974-17806332 REVERSE LENGTH=671	0	0.87	XM_008467889.2	Cucumis melo phosphoenolpyruvate carboxykinase	0	0.88	P42066.1	PCKA_CUCSA ame: Full=Phosphoenolpyruvate carboxykinase (ATP) Short=PEP carboxykinase Short=PEPCK	0	0.96	CP033944	0	0.98	Cp4.1LG02	0	0.97	Cma_Scf00006	2.68e-160	0.92
CUUC100600	Similar to Cyclin-D3-1 OS=Arabidopsis thaliana GN=CYCD3-1 PE=1 SV=3 (uniprot_sprot:sp|P42753|CCD31_ARATH)	AT3G50070.1	CYCD3;3	CYCLIN D3;3	chr3:18565134-18566780 REVERSE LENGTH=1385	4.48e-39	0.76	AT5G67260.1	CYCD3;2	CYCLIN D3;2	chr5:26836313-26837665 FORWARD LENGTH=367	1.36e-83	0.71	AF519810.1	Lagenaria siceraria cyclin complete cds	0	0.88	Q9FGQ7.1	CCD32_ARATH ame: Full=Cyclin-D3-2 ame: Full=G1 S-specific cyclin-D3-2 Short= 3 2	1.65e-82	0.71	CP044565	1.56e-116	0.76	Cp4.1LG11	0	0.99	Cma_Scf00017	0	0.97
CUUC100605	Similar to Transcription factor MYB44 OS=Arabidopsis thaliana GN=MYB44 PE=2 SV=1 (uniprot_sprot:sp|Q9FDW1|MYB44_ARATH)	AT4G37260.1	MYB73, ATMYB73	myb domain protein 73	chr4:17540490-17541799 FORWARD LENGTH=1310	2.39e-39	0.73	AT5G67300.1	ATMYBR1, ATMYB44, MYBR1, MYB44	myb domain protein r1	chr5:26854109-26855026 FORWARD LENGTH=305	9.67e-53	0.93	NM_001328445.1	Cucumis melo transcription factor MYB44-like (LOC103487863) mRNA	8.17e-94	0.91	Q9FDW1.1	MYB44_ARATH ame: Full=Transcription factor MYB44 ame: Full=Myb-related 44 Short= 44 ame: Full=Myb-related R1 Short= 1	1.17e-51	0.93	CP039145	4.35e-95	0.89	Cp4.1LG11	4.27e-133	0.99	Cma_Scf00017	2.3e-130	0.98
CUUC100606	Similar to UPI0002B4CEAF related cluster n=1 Tax=unknown RepID=UPI0002B4CEAF (uniref90:UniRef90_UPI0002B4CEAF)	-			---NA---						---NA---			XM_004142830.2	Cucumis sativus transcription factor MYB44-like (LOC101205677) mRNA	0	0.86		---NA---			CP039144	0	0.96	Cp4.1LG11	0	0.98	Cma_Scf00017	0	0.98
CUUC100608	Similar to F-box protein GID2 OS=Arabidopsis thaliana GN=GID2 PE=1 SV=1 (uniprot_sprot:sp|Q9STX3|GID2_ARATH)	AT4G24210.1	SLY1	F-box family protein	chr4:12563553-12564482 FORWARD LENGTH=930	3.22e-48	0.73	AT4G24210.1	SLY1	F-box family protein	chr4:12563658-12564113 FORWARD LENGTH=151	3.49e-46	0.79	XM_004142969.1	Cucumis sativus F-box GID2-like (LOC101219726) mRNA	1.34e-106	0.88	Q9STX3.1	GID2_ARATH ame: Full=F-box GID2 ame: Full= SLEEPY 1	4.23e-45	0.79	CP047517	0	0.99	Cp4.1_scaffold002928	0	1	Cma_Scf00017	0	0.9
CUUC100613	Similar to Chlorophyll a-b binding protein 6A, chloroplastic OS=Solanum lycopersicum GN=CAB6A PE=2 SV=1 (uniprot_sprot:sp|P12360|CB11_SOLLC)	AT3G54890.1	LHCA1	photosystem I light harvesting complex gene 1	chr3:20339504-20341103 REVERSE LENGTH=1109	1.21e-37	0.71	AT3G54890.3	LHCA1	photosystem I light harvesting complex gene 1	chr3:20339961-20340922 REVERSE LENGTH=164	2.95e-39	0.79	XM_004143752.2	Cucumis sativus chlorophyll a-b binding chloroplastic (LOC101211428) mRNA	1.72e-110	0.9	P12360.1	CB11_SOLLC ame: Full=Chlorophyll a-b binding chloroplastic ame: Full=LHCI type I CAB-6A ame: Full=Light-harvesting complex I 26 kDa Flags: Precursor	2.27e-47	0.81	---NA---			Cp4.1LG13	1.67e-88	0.96	Cma_Scf00014	1.74e-88	0.96
CUUC100614	Similar to Chlorophyll a-b binding protein 6A, chloroplastic OS=Solanum lycopersicum GN=CAB6A PE=2 SV=1 (uniprot_sprot:sp|P12360|CB11_SOLLC)	AT3G54890.1	LHCA1	photosystem I light harvesting complex gene 1	chr3:20339504-20341103 REVERSE LENGTH=1109	2.18e-162	0.77	AT3G54890.1	LHCA1	photosystem I light harvesting complex gene 1	chr3:20339706-20340922 REVERSE LENGTH=241	8.61e-135	0.89	XM_008455773.2	Cucumis melo chlorophyll a-b binding chloroplastic (LOC103494548) mRNA	0	0.88	P12360.1	CB11_SOLLC ame: Full=Chlorophyll a-b binding chloroplastic ame: Full=LHCI type I CAB-6A ame: Full=Light-harvesting complex I 26 kDa Flags: Precursor	1.41e-142	0.89	---NA---			Cp4.1LG01	0	0.99	Cma_Scf00012	0	0.84
CUUC100616	trinity_name=comp39628_c0_seq1	-			---NA---						---NA---				---NA---				---NA---			---NA---			Cp4.1LG11	1.49e-139	0.98	Cma_Scf00017	2.16e-112	0.91
CUUC100617	trinity_name=comp39628_c1_seq1	-			---NA---						---NA---				---NA---				---NA---			---NA---			Cp4.1LG11	0	0.99	Cma_Scf00017	0	0.88
CUUC100618	trinity_name=comp39628_c2_seq1	-			---NA---						---NA---				---NA---				---NA---			---NA---			Cp4.1LG11	0	0.93	Cma_Scf00017	0	0.88
CUUC100629	Similar to Major facilitator superfamily protein (A.thaliana) (tair10_pep:AT5G14120.1)	AT5G14120.1		Major facilitator superfamily protein	chr5:4555949-4558710 FORWARD LENGTH=2362	2.97e-138	0.69	AT5G14120.1		Major facilitator superfamily protein	chr5:4556308-4558447 FORWARD LENGTH=579	0	0.8	LN713257.1	Cucumis melo genomic chr_3	0	0.84		---NA---			CP030179	0	0.99	Cp4.1LG01	0	0.99	Cma_Scf00012	0	0.97
CUUC100631	trinity_name=comp39632_c2_seq1	-			---NA---						---NA---			LN713265.1	Cucumis melo genomic chr_11	5.13e-61	0.8		---NA---			CP031939	0	0.99	Cp4.1LG05	0	0.98	Cma_Scf00041	0	0.96
CUUC100632	Similar to Chlorophyll a-b binding protein of LHCII type I, chloroplastic (Fragment) OS=Cucumis sativus PE=2 SV=1 (uniprot_sprot:sp|P08221|CB21_CUCSA)	AT2G34430.1	LHB1B1, LHCB1.4	light-harvesting chlorophyll-protein complex II subunit B1	chr2:14524756-14525763 FORWARD LENGTH=1008	2.61e-173	0.77	AT1G29930.1	CAB1, AB140, CAB140, LHCB1.3	chlorophyll A/B binding protein 1	chr1:10478071-10478874 FORWARD LENGTH=267	6.15e-163	0.94	XM_008458125.2	Cucumis melo chlorophyll a-b binding of LHCII type 1 (LOC103496313) mRNA	0	0.85	P12333.1	CB2A_SPIOL ame: Full=Chlorophyll a-b binding chloroplastic ame: Full=LHCII type I CAB Short=LHCP Flags: Precursor	3.69e-173	0.96	CP055697	4.17e-103	0.72	Cp4.1LG16	0	0.99	Cma_Scf00009	0	0.94
CUUC100633	Similar to Chlorophyll a-b binding protein of LHCII type I, chloroplastic (Fragment) OS=Cucumis sativus PE=2 SV=1 (uniprot_sprot:sp|P08221|CB21_CUCSA)	AT1G29920.1	CAB2, AB165, LHCB1.1	chlorophyll A/B-binding protein 2	chr1:10474784-10475959 REVERSE LENGTH=1176	0	0.78	AT1G29930.1	CAB1, AB140, CAB140, LHCB1.3	chlorophyll A/B binding protein 1	chr1:10478071-10478874 FORWARD LENGTH=267	1.46e-164	0.94	XM_008458125.2	Cucumis melo chlorophyll a-b binding of LHCII type 1 (LOC103496313) mRNA	0	0.86	P07369.1	CB2G_SOLLC ame: Full=Chlorophyll a-b binding chloroplastic ame: Full=LHCII type I CAB-3C Short=LHCP Flags: Precursor	1.97e-174	0.96	CP034932	1.08e-103	1	Cp4.1LG05	0	0.94	Cma_Scf00041	0	0.93
CUUC100635	Similar to Cysteine-rich repeat secretory protein 12 OS=Arabidopsis thaliana GN=CRRSP12 PE=2 SV=2 (uniprot_sprot:sp|Q9ZU94|CRR12_ARATH)	-			---NA---			AT5G37660.1	PDLP7	plasmodesmata-located protein 7	chr5:14959842-14961379 FORWARD LENGTH=288	5.75e-79	0.73	XM_008466488.2	Cucumis melo cysteine-rich repeat secretory 12-like (LOC103502530) mRNA	0	0.82	Q0WPN8.1	CRR60_ARATH ame: Full=Cysteine-rich repeat secretory 60 ame: Full=Plasmodesmata-located 7 Short=PDLP7 Flags: Precursor	9.78e-78	0.73	CP058682	0	0.99	Cp4.1LG01	0	1	Cma_Scf00001	0	0.97
CUUC100637	Similar to Chlorophyll a-b binding protein CP24 10A, chloroplastic OS=Solanum lycopersicum GN=CAP10A PE=3 SV=1 (uniprot_sprot:sp|P27524|CB4A_SOLLC)	AT1G15820.1	LHCB6, CP24	light harvesting complex photosystem II subunit 6	chr1:5446462-5447859 REVERSE LENGTH=1183	1.28e-157	0.79	AT1G15820.1	LHCB6, CP24	light harvesting complex photosystem II subunit 6	chr1:5446685-5447676 REVERSE LENGTH=258	1.78e-149	0.89	XM_008443305.2	Cucumis melo chlorophyll a-b binding CP24 chloroplastic (LOC103485628) mRNA	0	0.88	P27524.1	CB4A_SOLLC ame: Full=Chlorophyll a-b binding CP24 chloroplastic Short=CAB-10A Short=LHCP Flags: Precursor	1.34e-147	0.89	---NA---			Cp4.1LG04	0	0.95	Cma_Scf00011	0	0.9
CUUC100645	Similar to Aluminum-activated malate transporter 9 OS=Arabidopsis thaliana GN=ALMT9 PE=2 SV=1 (uniprot_sprot:sp|Q9LS46|ALMT9_ARATH)	AT3G18440.1	AtALMT9, ALMT9	aluminum-activated malate transporter 9	chr3:6328115-6330794 FORWARD LENGTH=2005	1.33e-154	0.71	AT3G18440.1	AtALMT9, ALMT9	aluminum-activated malate transporter 9	chr3:6328181-6330652 FORWARD LENGTH=598	0	0.74	XM_008455164.2	Cucumis melo aluminum-activated malate transporter 9 (LOC103494118) mRNA	0	0.86	Q9LS46.1	ALMT9_ARATH ame: Full=Aluminum-activated malate transporter 9 Short= 9	0	0.74	---NA---			Cp4.1LG04	0	0.99	Cma_Scf00002	0	0.96
CUUC100652	Similar to Receptor-like protein kinase HERK 1 OS=Arabidopsis thaliana GN=HERK1 PE=1 SV=1 (uniprot_sprot:sp|Q9LX66|HERK_ARATH)	AT2G39360.1		Protein kinase superfamily protein	chr2:16437472-16440154 REVERSE LENGTH=2683	5.17e-135	0.72	AT3G46290.1	HERK1	hercules receptor kinase 1	chr3:17013009-17015501 FORWARD LENGTH=830	0	0.68	XM_004143640.2	Cucumis sativus probable receptor kinase At2g39360 (LOC101203398) mRNA	0	0.85	Q9LX66.1	HERK_ARATH ame: Full=Receptor kinase HERK 1 ame: Full= HERCULES RECEPTOR KINASE 1 Flags: Precursor	0	0.68	CP001355	1.31e-87	0.7	Cp4.1LG01	0	0.99	Cma_Scf00001	0	0.97
CUUC100674	Similar to Isoflavone reductase homolog OS=Lupinus albus PE=2 SV=1 (uniprot_sprot:sp|P52581|IFRH_LUPAL)	-			---NA---			AT1G32100.1	ATPRR1, PRR1	pinoresinol reductase 1	chr1:11546472-11547953 REVERSE LENGTH=317	2.91e-138	0.77	XM_008462214.2	Cucumis melo bifunctional pinoresinol-lariciresinol reductase 2-like (LOC103499245) mRNA	0	0.87	E6Y2X0.1	PILR2_LINUS ame: Full=Bifunctional pinoresinol-lariciresinol reductase 2 Short=PLR-Lu2 ame: Full=(+)-lariciresinol reductase ame: Full=(+)-pinoresinol reductase	0	0.89	CP002548	0	0.99	Cp4.1LG15	0	0.99	Cma_Scf00032	0	0.91
CUUC100692	trinity_name=comp39669_c1_seq1	-			---NA---						---NA---			LN713262.1	Cucumis melo genomic chr_8	1.44e-56	0.88		---NA---			CP000541	0	0.98	Cp4.1LG10	0	0.99	Cma_Scf00004	0	0.93
CUUC100717	Similar to Lipase OS=Rhizomucor miehei PE=1 SV=2 (uniprot_sprot:sp|P19515|LIP_RHIMI)	AT5G18640.1		alpha/beta-Hydrolases superfamily protein	chr5:6212802-6215782 FORWARD LENGTH=1724	6.57e-102	0.72	AT5G18640.1		alpha/beta-Hydrolases superfamily protein	chr5:6213283-6215494 FORWARD LENGTH=357	9.17e-123	0.81	XM_008440595.2	Cucumis melo lipase-like (LOC103483805) transcript variant mRNA	0	0.89		---NA---			CP027155	0	0.99	Cp4.1LG08	0	0.97	Cma_Scf00069	0	0.97
CUUC100730	Similar to Bidirectional sugar transporter SWEET10 OS=Arabidopsis thaliana GN=SWEET10 PE=2 SV=1 (uniprot_sprot:sp|Q9LUE3|SWT10_ARATH)	AT5G50790.1	SWEET10, AtSWEET10	Nodulin MtN3 family protein	chr5:20656253-20658001 REVERSE LENGTH=1252	1.86e-60	0.68	AT5G50790.1	SWEET10, AtSWEET10	Nodulin MtN3 family protein	chr5:20656461-20657827 REVERSE LENGTH=289	3.39e-92	0.73	XM_004137984.2	Cucumis sativus bidirectional sugar transporter SWEET10 (LOC101210005) mRNA	0	0.84	Q9LUE3.1	SWT10_ARATH ame: Full=Bidirectional sugar transporter SWEET10 Short= 10 ame: Full= SUGARS WILL EVENTUALLY BE EXPORTED TRANSPORTERS 10	4.12e-91	0.73	CP040961	0	0.94	Cp4.1LG04	0	1	Cma_Scf00002	1.48e-152	0.89
CUUC100734	trinity_name=comp39685_c2_seq1	-			---NA---						---NA---				---NA---				---NA---			---NA---			Cp4.1LG07	1.42e-165	1	Cma_Scf00029	6.29e-126	0.9
CUUC100740	Similar to UPI0002B4C367 related cluster n=1 Tax=unknown RepID=UPI0002B4C367 (uniref90:UniRef90_UPI0002B4C367)	-			---NA---						---NA---			XM_004133977.2	Cucumis sativus uncharacterized LOC101220252 (LOC101220252) transcript variant mRNA	6.83e-40	0.88		---NA---			---NA---			Cp4.1LG08	0	0.95	Cma_Scf00107	9.84e-107	0.72
CUUC100751	Similar to AT-rich interactive domain-containing protein 1 OS=Arabidopsis thaliana GN=ARID1 PE=2 SV=1 (uniprot_sprot:sp|Q84JT7|ARID1_ARATH)	-			---NA---			AT2G46040.1		ARID/BRIGHT DNA-binding domain;ELM2 domain protein	chr2:18935684-18937807 REVERSE LENGTH=562	2.25e-35	0.65	XM_004138538.2	Cucumis sativus AT-rich interactive domain-containing 1-like (LOC101222549) transcript variant mRNA	4.58e-141	0.88	Q84JT7.1	ARID1_ARATH ame: Full=AT-rich interactive domain-containing 1 Short=ARID domain-containing 1 ame: Full=ARID and ELM2 domain-containing 1	2.73e-34	0.65	CP052193	0	1	Cp4.1LG12	0	0.98	Cma_Scf00026	0	0.96
CUUC100758	Similar to Peroxidase 2 (Fragment) OS=Cucumis sativus PE=2 SV=1 (uniprot_sprot:sp|P19135|PER2_CUCSA)	-			---NA---			AT5G06720.1	ATPA2, PA2	peroxidase 2	chr5:2077567-2078857 REVERSE LENGTH=335	7.52e-106	0.67	NM_001305682.1	Cucumis sativus peroxidase 2-like (LOC101211989) mRNA	0	0.79	P19135.1	PER2_CUCSA ame: Full=Peroxidase 2 ame: Full=CUP2	1.33e-106	0.68	CP033820	0	0.98	Cp4.1LG05	0	0.99	Cma_Scf00016	0	0.96
CUUC100761	trinity_name=comp39694_c1_seq1	-			---NA---						---NA---				---NA---				---NA---			---NA---			Cp4.1LG03	7.07e-150	1	Cma_Scf00005	6.91e-125	0.93
CUUC100780	Similar to Auxin-responsive protein IAA13 OS=Arabidopsis thaliana GN=IAA13 PE=1 SV=2 (uniprot_sprot:sp|Q38831|IAA13_ARATH)	-			---NA---			AT2G33310.2	IAA13	auxin-induced protein 13	chr2:14114569-14115757 REVERSE LENGTH=247	4.55e-60	0.65	XM_008440230.2	Cucumis melo auxin-responsive IAA13 (LOC103483540) transcript variant mRNA	0	0.88	Q38831.2	IAA13_ARATH ame: Full=Auxin-responsive IAA13 ame: Full=Indoleacetic acid-induced 13	5.53e-59	0.65	CP057189	1.62e-50	0.67	Cp4.1LG03	0	0.99	Cma_Scf00005	4.78e-165	0.91
CUUC100796	Similar to Probable carboxylesterase 12 OS=Arabidopsis thaliana GN=CXE12 PE=2 SV=1 (uniprot_sprot:sp|Q9SMN0|CXE12_ARATH)	-			---NA---			AT3G48690.1	ATCXE12, CXE12	alpha/beta-Hydrolases superfamily protein	chr3:18037186-18038160 REVERSE LENGTH=324	9.42e-84	0.65		---NA---			Q9SMN0.1	CXE12_ARATH ame: Full=Probable carboxylesterase 12 ame: Full= 12	1.14e-82	0.65	---NA---			Cp4.1LG16	0	0.94	Cma_Scf00009	0	0.9
CUUC100811	Similar to Peroxidase 15 OS=Ipomoea batatas GN=pod PE=1 SV=1 (uniprot_sprot:sp|Q9LEH3|PER15_IPOBA)	-			---NA---			AT5G06720.1	ATPA2, PA2	peroxidase 2	chr5:2077567-2078857 REVERSE LENGTH=335	1.97e-124	0.72	KX092433.1	Luffa aegyptiaca peroxidase 4 complete cds	0	0.8	Q9LEH3.1	PER15_IPOBA ame: Full=Peroxidase 15 Short=Prx15 ame: Full=Anionic peroxidase Flags: Precursor	2.42e-128	0.71	CP021331	2.04e-76	0.67	Cp4.1LG13	0	1	Cma_Scf00038	0	0.98
CUUC100812	Similar to Cytidine deaminase OS=Photorhabdus luminescens subsp. laumondii (strain TT01) GN=cdd PE=3 SV=1 (uniprot_sprot:sp|Q7N6K3|CDD_PHOLL)	AT2G19570.1	CDA1, AT-CDA1, DESZ	cytidine deaminase 1	chr2:8470374-8471644 REVERSE LENGTH=1271	1.59e-81	0.67	AT2G19570.1	CDA1, AT-CDA1, DESZ	cytidine deaminase 1	chr2:8470598-8471503 REVERSE LENGTH=301	5.27e-132	0.76	XM_008452623.2	Cucumis melo cytidine deaminase 1-like (LOC103492314) mRNA	0	0.87	O65896.1	CDA1_ARATH ame: Full=Cytidine deaminase 1 Short=At-CDA1	6.4e-131	0.76	---NA---			Cp4.1LG18	0	0.99	Cma_Scf00010	0	0.95
CUUC100821	Similar to Protein DEHYDRATION-INDUCED 19 homolog 4 OS=Arabidopsis thaliana GN=DI19-4 PE=1 SV=1 (uniprot_sprot:sp|Q8VXU6|DI194_ARATH)	AT5G49230.1	HRB1	Drought-responsive family protein	chr5:19958873-19960544 REVERSE LENGTH=933	1.46e-37	0.7	AT5G49230.1	HRB1	Drought-responsive family protein	chr5:19959048-19960422 REVERSE LENGTH=211	2.72e-56	0.69	XM_011658975.1	Cucumis sativus DEHYDRATION-INDUCED 19 homolog 4 (LOC101210389) mRNA	0	0.87	Q9FJ17.2	DI197_ARATH ame: Full= DEHYDRATION-INDUCED 19 homolog 7 Short= i19-7 ame: Full= HYPERSENSITIVE TO RED AND BLUE 1	3.31e-55	0.69	---NA---			Cp4.1LG12	0	0.99	Cma_Scf00026	0	0.94
CUUC100823	Similar to Protein DEHYDRATION-INDUCED 19 homolog 4 OS=Arabidopsis thaliana GN=DI19-4 PE=1 SV=1 (uniprot_sprot:sp|Q8VXU6|DI194_ARATH)	AT5G49230.1	HRB1	Drought-responsive family protein	chr5:19958873-19960544 REVERSE LENGTH=933	6.5e-42	0.71	AT5G49230.1	HRB1	Drought-responsive family protein	chr5:19959048-19960422 REVERSE LENGTH=211	2.9e-55	0.69	XM_011658975.1	Cucumis sativus DEHYDRATION-INDUCED 19 homolog 4 (LOC101210389) mRNA	0	0.86	Q9FJ17.2	DI197_ARATH ame: Full= DEHYDRATION-INDUCED 19 homolog 7 Short= i19-7 ame: Full= HYPERSENSITIVE TO RED AND BLUE 1	3.53e-54	0.69	---NA---			Cp4.1LG12	0	0.99	Cma_Scf00026	0	0.94
CUUC100830	Similar to UPI0002B4586B related cluster n=1 Tax=unknown RepID=UPI0002B4586B (uniref90:UniRef90_UPI0002B4586B)	-			---NA---						---NA---			LN713256.1	Cucumis melo genomic chr_2	3.7e-112	0.84		---NA---			CP041212	1.12e-137	0.82	Cp4.1LG18	0	1	Cma_Scf00010	0	0.94
CUUC100832	Similar to serine-rich protein-related (A.thaliana) (tair10_pep:AT5G25280.2)	-			---NA---			AT5G25280.2		serine-rich protein-related	chr5:8773882-8774544 FORWARD LENGTH=220	1.33e-41	0.74	LN713256.1	Cucumis melo genomic chr_2	0	0.82		---NA---			CP041212	0	0.98	Cp4.1LG04	0	0.99	Cma_Scf00002	0	0.95
CUUC100835	Similar to Putative UDP-glucose flavonoid 3-O-glucosyltransferase 3 OS=Fragaria ananassa GN=GT3 PE=2 SV=1 (uniprot_sprot:sp|Q66PF3|UFOG3_FRAAN)	-			---NA---			AT3G21780.1	UGT71B6	UDP-glucosyl transferase 71B6	chr3:7675051-7676490 REVERSE LENGTH=479	1.48e-44	0.6	XM_004146013.2	Cucumis sativus anthocyanidin 3-O-glucosyltransferase 2-like (LOC101216094) mRNA	4.55e-146	0.8	Q66PF3.1	UFOG3_FRAAN ame: Full= UDP-glucose flavonoid 3-O-glucosyltransferase 3 Short= 3 ame: Full=Flavonol 3-O-glucosyltransferase 3	3.4e-45	0.6	---NA---			Cp4.1LG02	0	0.99	Cma_Scf00006	0	0.96
CUUC100836	Similar to Anthocyanidin 3-O-glucosyltransferase 2 (Fragment) OS=Manihot esculenta GN=GT2 PE=2 SV=1 (uniprot_sprot:sp|Q40285|UFOG2_MANES)	AT4G15260.1		UDP-Glycosyltransferase superfamily protein	chr4:8713689-8715339 FORWARD LENGTH=1651	2.56e-46	0.77	AT3G21760.1	HYR1	UDP-Glycosyltransferase superfamily protein	chr3:7667099-7668556 FORWARD LENGTH=485	3.82e-82	0.7	JN088283.1	Linum usitatissimum UDP-glycosyltransferase 1 (UGT71A25) complete cds	1.5e-26	0.85	D3THI6.1	U7A15_MALDO ame: Full=UDP-glycosyltransferase 71A15 ame: Full=UDP-glucose:chalcone 2 -O-glucosyltransferase ame: Full=UDP-glucose:flavonol 2 -O-glucosyltransferase	7.49e-92	0.72	CP033874	2.94e-60	0.8	Cp4.1LG02	0	0.94	Cma_Scf00006	0	0.92
CUUC100849	trinity_name=comp39739_c0_seq2	AT5G58800.1		Quinone reductase family protein	chr5:23745891-23747274 REVERSE LENGTH=900	5.73e-74	0.7	AT5G58800.2		Quinone reductase family protein	chr5:23746032-23746895 REVERSE LENGTH=207	5.04e-107	0.84	XM_004143104.2	Cucumis sativus probable NAD(P)H dehydrogenase (quinone) FQR1-like 3 (LOC101211672) mRNA	0	0.88	Q9LUX9.1	FQRL3_ARATH ame: Full=Probable NAD(P)H dehydrogenase (quinone) FQR1-like 3	6.12e-106	0.84	---NA---			Cp4.1LG05	0	1	Cma_Scf00027	0	0.79
CUUC100858	trinity_name=comp39745_c1_seq1	AT5G03870.1		Glutaredoxin family protein	chr5:1035658-1036967 REVERSE LENGTH=1310	3.05e-28	0.73				---NA---			XM_008444626.2	PREDICTED: Cucumis melo uncharacterized protein At5g39865 (LOC103486619), mRNA	6.45e-80	0.9		---NA---			---NA---			Cp4.1LG08	0	0.99	Cma_Scf00025	3.15e-163	0.89
CUUC100859	Similar to Glutaredoxin family protein (A.thaliana) (tair10_pep:AT5G03870.1)	-			---NA---			AT5G03870.1		Glutaredoxin family protein	chr5:1035813-1036967 REVERSE LENGTH=384	1.06e-73	0.63	XM_008444626.2	PREDICTED: Cucumis melo uncharacterized protein At5g39865 (LOC103486619), mRNA	0	0.84		---NA---			---NA---			Cp4.1LG08	0	0.99	Cma_Scf00025	0	0.98
CUUC100870	trinity_name=comp39752_c1_seq1	-			---NA---						---NA---			XM_011654948.1	Cucumis sativus VQ motif-containing 22-like (LOC105435193) mRNA	7.72e-134	0.8		---NA---			CP054828	4.06e-159	0.76	Cp4.1LG01	0	1	Cma_Scf00001	0	0.93
CUUC100872	trinity_name=comp39753_c2_seq1	-			---NA---						---NA---				---NA---				---NA---			---NA---			Cp4.1LG19	0	1	Cma_Scf00023	0	0.94
CUUC100874	trinity_name=comp39753_c0_seq1	-			---NA---						---NA---				---NA---				---NA---			---NA---			Cp4.1LG19	1.17e-153	0.99	Cma_Scf00023	2.35e-137	0.94
CUUC100875	trinity_name=comp39753_c5_seq1	-			---NA---						---NA---				---NA---				---NA---			---NA---			Cp4.1LG19	2.89e-135	1	Cma_Scf00023	1.9e-131	0.98
CUUC100880	Similar to Receptor like protein kinase S.2 OS=Arabidopsis thaliana GN=LECRKS2 PE=2 SV=2 (uniprot_sprot:sp|O48837|LRKS2_ARATH)	-			---NA---			AT2G32800.1	AP4.3A	protein kinase family protein	chr2:13916478-13919033 FORWARD LENGTH=851	3.2e-145	0.75	XM_008459024.2	Cucumis melo receptor like kinase (LOC103496970) mRNA	0	0.91	O48837.2	LRKS2_ARATH ame: Full=Receptor like kinase Short= -	3.89e-144	0.75	---NA---			Cp4.1LG12	0	0.94	Cma_Scf00026	0	0.93
CUUC100887	Similar to DNA-damage-repair/toleration protein DRT100 OS=Arabidopsis thaliana GN=DRT100 PE=2 SV=2 (uniprot_sprot:sp|Q00874|DR100_ARATH)	AT3G20820.1		Leucine-rich repeat (LRR) family protein	chr3:7280878-7282177 FORWARD LENGTH=1300	2.65e-91	0.67	AT3G20820.1		Leucine-rich repeat (LRR) family protein	chr3:7280930-7282027 FORWARD LENGTH=365	0	0.85	XM_008451516.2	Cucumis melo DNA-damage-repair toleration DRT100-like (LOC103491529) mRNA	0	0.85	Q00874.2	DR100_ARATH ame: Full=DNA damage-repair toleration DRT100 Flags: Precursor	4.95e-142	0.76	CP004681	0	0.85	Cp4.1LG05	0	0.99	Cma_Scf00016	0	0.97
CUUC100888	Similar to DNA-damage-repair/toleration protein DRT100 OS=Arabidopsis thaliana GN=DRT100 PE=2 SV=2 (uniprot_sprot:sp|Q00874|DR100_ARATH)	AT3G20820.1		Leucine-rich repeat (LRR) family protein	chr3:7280878-7282177 FORWARD LENGTH=1300	1.63e-94	0.67	AT3G20820.1		Leucine-rich repeat (LRR) family protein	chr3:7280930-7282027 FORWARD LENGTH=365	0	0.86	XM_008451516.2	Cucumis melo DNA-damage-repair toleration DRT100-like (LOC103491529) mRNA	0	0.87	Q00874.2	DR100_ARATH ame: Full=DNA damage-repair toleration DRT100 Flags: Precursor	2.66e-141	0.77	CP004681	0	1	Cp4.1LG16	0	0.99	Cma_Scf00009	0	0.98
CUUC100892	Similar to Transcription factor TCP18 OS=Arabidopsis thaliana GN=TCP18 PE=2 SV=1 (uniprot_sprot:sp|A1YKT1|TCP18_ARATH)	-			---NA---						---NA---			XM_011650447.1	Cucumis sativus transcription factor DICHOTOMA-like (LOC105434547) mRNA	1.12e-52	0.86		---NA---			---NA---			Cp4.1LG18	0	0.99	Cma_Scf00010	0	0.95
CUUC100894	Similar to UPI0002B447EE related cluster n=1 Tax=unknown RepID=UPI0002B447EE (uniref90:UniRef90_UPI0002B447EE)	-			---NA---						---NA---				---NA---				---NA---			CP049656	0	0.92	Cp4.1LG10	0	1	Cma_Scf00004	0	0.94
CUUC100904	trinity_name=comp39767_c1_seq1	-			---NA---						---NA---				---NA---				---NA---			---NA---			Cp4.1LG06	2.88e-96	0.95	Cma_Scf00003	1.28e-75	0.88
CUUC100905	Similar to Chlorophyll a-b binding protein 13, chloroplastic OS=Solanum lycopersicum GN=CAB13 PE=1 SV=1 (uniprot_sprot:sp|P27489|CB23_SOLLC)	AT5G54270.1	LHCB3, LHCB3*1	light-harvesting chlorophyll B-binding protein 3	chr5:22038273-22039568 FORWARD LENGTH=1134	1.02e-144	0.79	AT5G54270.1	LHCB3, LHCB3*1	light-harvesting chlorophyll B-binding protein 3	chr5:22038424-22039383 FORWARD LENGTH=265	2.34e-139	0.98	XM_004149248.2	Cucumis sativus chlorophyll a-b binding chloroplastic (LOC101207278) mRNA	0	0.87	Q9S7M0.1	CB3_ARATH ame: Full=Chlorophyll a-b binding chloroplastic ame: Full=Light-harvesting chlorophyll B-binding 3 Short=LHCB3*1 Short=Lhcb3 Flags: Precursor	2.84e-138	0.98	CP055697	0	0.9	Cp4.1LG14	0	0.99	Cma_Scf00008	4.21e-177	0.98
CUUC100906	Similar to Chlorophyll a-b binding protein 13, chloroplastic OS=Solanum lycopersicum GN=CAB13 PE=1 SV=1 (uniprot_sprot:sp|P27489|CB23_SOLLC)	AT5G54270.1	LHCB3, LHCB3*1	light-harvesting chlorophyll B-binding protein 3	chr5:22038273-22039568 FORWARD LENGTH=1134	2.71e-180	0.78	AT5G54270.1	LHCB3, LHCB3*1	light-harvesting chlorophyll B-binding protein 3	chr5:22038424-22039383 FORWARD LENGTH=265	2.77e-174	0.96	XM_008454070.2	Cucumis melo chlorophyll a-b binding chloroplastic (LOC103493363) mRNA	0	0.87	Q9S7M0.1	CB3_ARATH ame: Full=Chlorophyll a-b binding chloroplastic ame: Full=Light-harvesting chlorophyll B-binding 3 Short=LHCB3*1 Short=Lhcb3 Flags: Precursor	3.36e-173	0.96	CP055697	0	0.99	Cp4.1LG14	0	0.92	Cma_Scf00008	0	0.91
CUUC100918	Similar to Inorganic pyrophosphatase 3 OS=Arabidopsis thaliana GN=At4g29530 PE=2 SV=1 (uniprot_sprot:sp|Q9SU92|PPSP3_ARATH)	AT4G29530.1		Pyridoxal phosphate phosphatase-related protein	chr4:14496079-14497454 FORWARD LENGTH=967	8.01e-28	0.72	AT4G29530.1		Pyridoxal phosphate phosphatase-related protein	chr4:14496164-14497310 FORWARD LENGTH=245	1.15e-59	0.74	XM_008452610.2	Cucumis melo inorganic pyrophosphatase 3 (LOC103492305) mRNA	9.64e-158	0.9	Q9SU92.1	PPSP3_ARATH ame: Full=Thiamine phosphate phosphatase	1.4e-58	0.74	CP030639	5.07e-26	0.71	Cp4.1LG18	0	0.99	Cma_Scf00010	0	0.97
CUUC100919	Similar to Mitotic checkpoint protein bub3 OS=Dictyostelium discoideum GN=bub3 PE=3 SV=1 (uniprot_sprot:sp|Q54DM1|BUB3_DICDI)	AT3G19590.1	BUB3.1	Transducin/WD40 repeat-like superfamily protein	chr3:6805631-6808593 FORWARD LENGTH=1409	9.27e-93	0.82	AT1G49910.1	BUB3.2	Transducin/WD40 repeat-like superfamily protein	chr1:18479025-18481271 FORWARD LENGTH=339	3.72e-61	0.98	XM_008456167.2	Cucumis melo mitotic checkpoint (LOC103494805) mRNA	0	0.89	Q9C701.1	BUB32_ARATH ame: Full=Mitotic checkpoint ame: Full= BUDDING UNINHIBITED BY BENZYMIDAZOL	4.51e-60	0.98	---NA---			Cp4.1LG14	0	0.99	Cma_Scf00008	0	0.96
CUUC100921	Similar to Conserved oligomeric Golgi complex subunit 2 OS=Mus musculus GN=Cog2 PE=2 SV=2 (uniprot_sprot:sp|Q921L5|COG2_MOUSE)	AT4G24840.1		FUNCTIONS INmolecular_function unknown; INVOLVED INprotein transport, Golgi organization; LOCATED INvacuole; EXPRESSED IN23 plant structures; EXPRESSED DURING13 growth stages; CONTAINS InterPro DOMAIN/sCOG complex component, COG2 (InterPro:IPR009316); Has 30201 Blast hits to 17322 proteins in 780 speciesArchae - 12; Bacteria - 1396; Metazoa - 17338; Fungi - 3422; Plants - 5037; Viruses - 0; Other…	chr4:12796247-12800949 REVERSE LENGTH=2572	0	0.7	AT4G24840.1		FUNCTIONS IN: molecular_function unknown; INVOLVED IN: protein transport, Golgi organization; LOCATED IN: vacuole; EXPRESSED IN: 23 plant structures; EXPRESSED DURING: 13 growth stages; CONTAINS InterPro DOMAIN/s: COG complex component, COG2 (InterPro:IPR009316); Has 30201 Blast hits to 17322 proteins in 780 species: Archae - 12; Bacteria - 1396; Metazoa - 17338; Fungi - 3422; Plants - 5037; Viru…	chr4:12796525-12800926 REVERSE LENGTH=756	0	0.83	XM_004138339.2	Cucumis sativus conserved oligomeric Golgi complex subunit 2 (LOC101215350) transcript variant mRNA	0	0.91	Q921L5.2	COG2_MOUSE ame: Full=Conserved oligomeric Golgi complex subunit 2 Short=COG complex subunit 2 ame: Full=Component of oligomeric Golgi complex 2 ame: Full=Low density lipo receptor defect C-complementing	1.26e-81	0.49	CP058781	0	0.99	Cp4.1LG20	0	0.99	Cma_Scf00021	0	0.98
CUUC100923	Similar to Probable WRKY transcription factor 40 OS=Arabidopsis thaliana GN=WRKY40 PE=1 SV=1 (uniprot_sprot:sp|Q9SAH7|WRK40_ARATH)	AT1G80840.1	WRKY40, ATWRKY40	WRKY DNA-binding protein 40	chr1:30383691-30385499 FORWARD LENGTH=1195	3.64e-35	0.77	AT1G80840.1	WRKY40, ATWRKY40	WRKY DNA-binding protein 40	chr1:30383834-30385356 FORWARD LENGTH=302	6.2e-51	0.65	XM_008447040.2	Cucumis melo probable WRKY transcription factor 40 (LOC103488347) mRNA	1.83e-65	0.75	Q9SAH7.1	WRK40_ARATH ame: Full=Probable WRKY transcription factor 40 ame: Full=WRKY DNA-binding 40	7.53e-50	0.65	CP043162	0	0.99	Cp4.1LG07	1.87e-167	1	Cma_Scf00022	7.26e-154	0.96
CUUC100926	trinity_name=comp39780_c4_seq1	-			---NA---						---NA---				---NA---				---NA---			CP026267	0	0.99	Cp4.1LG07	0	0.98	Cma_Scf00022	0	0.91
CUUC100941	Similar to Jasmonate O-methyltransferase OS=Brassica rapa subsp. pekinensis GN=JMT PE=1 SV=1 (uniprot_sprot:sp|Q9SBK6|JMT_BRARP)	-			---NA---			AT1G19640.1	JMT	jasmonic acid carboxyl methyltransferase	chr1:6789166-6791708 REVERSE LENGTH=389	4.14e-45	0.64	XM_004146156.2	Cucumis sativus salicylate carboxymethyltransferase-like (LOC101211109) mRNA	0	0.87	Q9SBK6.1	JMT_BRARP ame: Full=Jasmonate O-methyltransferase ame: Full=Floral nectary-specific 1 ame: Full=S-adenosyl-L-methionine:jasmonic acid carboxyl methyltransferase	5.01e-45	0.65	CP005125	0	0.96	Cp4.1LG14	0	0.99	Cma_Scf00028	0	0.93
CUUC100954	Similar to Probable homogentisate phytyltransferase 2, chloroplastic OS=Oryza sativa subsp. japonica GN=HPT2 PE=3 SV=2 (uniprot_sprot:sp|Q0D576|HPT2_ORYSJ)	-			---NA---			AT3G11945.1	PDS2, ATHST, HST	homogentisate prenyltransferase	chr3:3780041-3782880 REVERSE LENGTH=386	5.38e-60	0.84	XM_004136498.2	Cucumis sativus probable homogentisate phytyltransferase chloroplastic (LOC101215738) mRNA	7.46e-159	0.89	Q0D576.2	HPT2_ORYSJ ame: Full=Probable homogentisate phytyltransferase chloroplastic ame: Full=Vitamin E pathway gene 2-2 Short= 2-2 Flags: Precursor	8.51e-62	0.86	CP002623	3.9e-61	0.71	Cp4.1LG03	0	1	Cma_Scf00007	0	0.94
CUUC100960	Similar to NAD(P)-binding Rossmann-fold superfamily protein (A.thaliana) (tair10_pep:AT1G10310.1)	-			---NA---			AT1G10310.1		NAD(P)-binding Rossmann-fold superfamily protein	chr1:3381733-3383874 REVERSE LENGTH=242	3.31e-87	0.76		---NA---			Q9SY73.1	PTALR_ARATH ame: Full=NADPH-dependent pterin aldehyde reductase	4.02e-86	0.76	CP036268	7.57e-55	0.7	Cp4.1LG08	1.04e-122	1	Cma_Scf01158	1.16e-109	0.96
CUUC100970	Similar to Uncharacterized protein n=1 Tax=Lotus japonicus RepID=I3SEY6_LOTJA (uniref90:UniRef90_I3SEY6)	-			---NA---						---NA---				---NA---				---NA---			CP009078	5.16e-93	0.98	Cp4.1LG06	1.89e-98	1	Cma_Scf00003	7.34e-85	0.96
CUUC100971	Similar to Auxin-induced protein 5NG4 OS=Pinus taeda PE=2 SV=1 (uniprot_sprot:sp|Q6J163|5NG4_PINTA)	AT1G75500.1	WAT1	Walls Are Thin 1	chr1:28337785-28340241 REVERSE LENGTH=1817	2.5e-149	0.72	AT1G75500.2	WAT1	Walls Are Thin 1	chr1:28338282-28340091 REVERSE LENGTH=389	1.38e-173	0.87	XM_008468292.2	Cucumis melo WALLS ARE THIN 1-like (LOC103503904) mRNA	0	0.87	Q94AP3.1	WAT1_ARATH ame: Full= WALLS ARE THIN 1	1.67e-172	0.87	CP009078	0	0.99	Cp4.1LG06	0	1	Cma_Scf00003	0	0.91
CUUC100974	Similar to Transmembrane proteins 14C (A.thaliana) (tair10_pep:AT3G43520.1)	-			---NA---						---NA---			XM_004144013.2	Cucumis sativus neurogenic mastermind (LOC101215686) mRNA	0	0.89		---NA---			CP040884	0	0.99	Cp4.1LG18	0	0.99	Cma_Scf00010	1.87e-132	0.81
CUUC100979	Similar to Protein of unknown function, DUF538 (A.thaliana) (tair10_pep:AT5G19860.1)	AT5G19860.1		Protein of unknown function, DUF538	chr5:6714264-6715875 REVERSE LENGTH=853	2e-41	0.7	AT5G19860.1		Protein of unknown function, DUF538	chr5:6714533-6715837 REVERSE LENGTH=181	1.8e-63	0.8	XM_004142114.2	Cucumis sativus uncharacterized LOC101215998 (LOC101215998) mRNA	0	0.84		---NA---			---NA---			Cp4.1LG16	0	0.99	Cma_Scf00009	0	0.91
CUUC100985	trinity_name=comp39813_c1_seq1	-			---NA---						---NA---				---NA---				---NA---			---NA---			Cp4.1LG17	1.01e-141	0.96	Cma_Scf00020	3.02e-123	0.9
CUUC100986	Similar to RNA-binding protein Musashi homolog Rbp6 OS=Drosophila melanogaster GN=Rbp6 PE=2 SV=3 (uniprot_sprot:sp|Q9VVE5|MSIR6_DROME)	AT1G17640.1		RNA-binding (RRM/RBD/RNP motifs) family protein	chr1:6067394-6069098 REVERSE LENGTH=1110	1.77e-49	0.68	AT1G17640.1		RNA-binding (RRM/RBD/RNP motifs) family protein	chr1:6067394-6069098 REVERSE LENGTH=369	5.52e-73	0.72	XM_008464124.2	Cucumis melo heterogeneous nuclear ribonucleo 1 (LOC103500720) transcript variant mRNA	0	0.83	Q8W034.1	RNP1_ARATH ame: Full=Heterogeneous nuclear ribonucleo 1 Short=hnRNP1	1.69e-53	0.67	CP032932	0	0.98	Cp4.1LG17	0	0.97	Cma_Scf00020	0	0.93
CUUC100987	Similar to Histone H2AX OS=Picea abies PE=2 SV=1 (uniprot_sprot:sp|P35063|H2AX_PICAB)	AT1G08880.1	HTA5, H2AXA, G-H2AX, GAMMA-H2AX	Histone superfamily protein	chr1:2846949-2847800 REVERSE LENGTH=748	9.88e-29	0.74	AT1G08880.1	HTA5, H2AXA, G-H2AX, GAMMA-H2AX	Histone superfamily protein	chr1:2847144-2847676 REVERSE LENGTH=142	1.79e-29	0.89	LN713255.1	Cucumis melo genomic chr_1	3.75e-102	0.8	Q2QPG9.1	H2AXB_ORYSJ ame: Full=Probable histone H2AXb	8.7e-31	0.93	CP035694	2.49e-38	0.77	Cp4.1LG12	0	0.98	Cma_Scf00013	0	0.95
CUUC101011	Similar to Protein of unknown function (DUF604) (A.thaliana) (tair10_pep:AT2G37730.1)	AT3G11420.1		Protein of unknown function (DUF604)	chr3:3591475-3594570 FORWARD LENGTH=2124	1.28e-84	0.69	AT2G37730.1		Protein of unknown function (DUF604)	chr2:15822186-15824538 REVERSE LENGTH=532	2.63e-166	0.74	XM_011658089.1	Cucumis sativus uncharacterized LOC105435737 (LOC105435737) mRNA	0	0.83		---NA---			CP021950	2.03e-52	0.67	Cp4.1LG01	0	0.99	Cma_Scf00012	0	0.96
CUUC101024	Similar to UDP-glycosyltransferase 85A3 OS=Arabidopsis thaliana GN=UGT85A3 PE=2 SV=2 (uniprot_sprot:sp|Q9LMF1|U85A3_ARATH)	-			---NA---			AT1G22380.1	AtUGT85A3, UGT85A3	UDP-glucosyl transferase 85A3	chr1:7900522-7902332 REVERSE LENGTH=488	8.5e-92	0.56	XM_011656676.1	Cucumis sativus 7-deoxyloganetic acid glucosyltransferase-like (LOC101213789) mRNA	0	0.83	U3U992.1	UGT8_CATRO ame: Full=7-deoxyloganetic acid glucosyltransferase ame: Full=UDP-glucose glucosyltransferase 8 Short= 8 ame: Full=UDP-glycosyltransferase 709C2	1.02e-166	0.7	CP040218	1.9e-51	0.67	Cp4.1LG01	0	1	Cma_Scf00001	0	0.96
CUUC101041	Similar to Mevalonate kinase OS=Arabidopsis thaliana GN=At5g27450 PE=2 SV=1 (uniprot_sprot:sp|P46086|KIME_ARATH)	AT5G27450.1	MVK, MK	mevalonate kinase	chr5:9690607-9693225 FORWARD LENGTH=1459	5.99e-101	0.67	AT5G27450.3	MK	mevalonate kinase	chr5:9691051-9692975 FORWARD LENGTH=378	1.45e-157	0.79	HQ128557.1	Siraitia grosvenorii mevalonate kinase (MVK) complete cds	0	0.85	P46086.1	KIME_ARATH ame: Full=Mevalonate kinase Short=MK	1.77e-156	0.79	CP055586	0	0.92	Cp4.1LG07	0	0.99	Cma_Scf00029	7.59e-178	0.93
CUUC101043	Similar to Haloacid dehalogenase-like hydrolase (HAD) superfamily protein (A.thaliana) (tair10_pep:AT5G02230.2)	AT5G02230.1		Haloacid dehalogenase-like hydrolase (HAD) superfamily protein	chr5:448105-450654 FORWARD LENGTH=1103	1.22e-44	0.7	AT5G02230.2		Haloacid dehalogenase-like hydrolase (HAD) superfamily protein	chr5:449132-450507 FORWARD LENGTH=280	3.52e-87	0.81	XM_004142015.2	PREDICTED: Cucumis sativus uncharacterized protein C24B11.05 (LOC101212147), transcript variant X1, mRNA	3.02e-73	0.89		---NA---			CP030549	5.22e-45	0.69	Cp4.1LG19	0	0.97	Cma_Scf00030	0	0.96
CUUC101044	trinity_name=comp39847_c1_seq1	-			---NA---						---NA---				---NA---				---NA---			---NA---			Cp4.1LG19	6.65e-55	0.99	Cma_Scf00030	6.93e-55	0.99
CUUC101049	Similar to Putative lipoyltransferase-like protein, chloroplastic OS=Arabidopsis thaliana GN=At1g47578 PE=3 SV=1 (uniprot_sprot:sp|P0C7R2|LIPBL_ARATH)	AT4G31050.1		Biotin/lipoate A/B protein ligase family	chr4:15114250-15115633 FORWARD LENGTH=1122	4.49e-101	0.75	AT1G47578.1		Biotin/lipoate A/B protein ligase family	chr1:17484365-17485470 FORWARD LENGTH=280	2.41e-120	0.83	XM_017044775.1	Cucumis melo plastidial lipoyltransferase 2-like (LOC103489357) mRNA	0	0.8	P0C7R2.1	LIPBL_ARATH ame: Full= lipoyltransferase chloroplastic ame: Full=Lipoate- ligase ame: Full=Lipoyl-	2.93e-119	0.83	---NA---			Cp4.1LG09	0	1	Cma_Scf00034	0	0.97
CUUC101062	trinity_name=comp39856_c1_seq1	-			---NA---						---NA---				---NA---				---NA---			CP052667	0	0.94	Cp4.1LG10	0	0.97	Cma_Scf00004	4.83e-41	0.71
CUUC101077	trinity_name=comp39863_c0_seq1	-			---NA---						---NA---				---NA---				---NA---			CP031138	0	0.99	Cp4.1LG17	0	0.99	Cma_Scf00020	0	0.94
CUUC101083	Similar to Autophagy-related protein 8f OS=Arabidopsis thaliana GN=ATG8F PE=2 SV=1 (uniprot_sprot:sp|Q8VYK7|ATG8F_ARATH)	-			---NA---						---NA---			LN713265.1	Cucumis melo genomic chr_11	1.41e-71	0.77		---NA---			CP035072	2.3e-82	0.99	Cp4.1LG12	0	0.98	Cma_Scf00026	0	0.95
CUUC101099	trinity_name=comp39875_c0_seq1	-			---NA---						---NA---				---NA---				---NA---			---NA---			Cp4.1LG11	1.14e-107	0.99	Cma_Scf00017	3.63e-95	0.95
CUUC101101	Similar to Protein SRG1 OS=Arabidopsis thaliana GN=SRG1 PE=2 SV=1 (uniprot_sprot:sp|Q39224|SRG1_ARATH)	AT5G20400.1		2-oxoglutarate (2OG) and Fe(II)-dependent oxygenase superfamily protein	chr5:6894844-6896349 FORWARD LENGTH=1238	1.86e-37	0.67	AT5G20400.1		2-oxoglutarate (2OG) and Fe(II)-dependent oxygenase superfamily protein	chr5:6894871-6896185 FORWARD LENGTH=348	4.95e-80	0.75	XM_017047918.1	Cucumis melo SRG1-like (LOC103503160) transcript variant mRNA	2.66e-163	0.85	Q39224.1	SRG1_ARATH ame: Full= SRG1 Short= 1 ame: Full= SENESCENCE-RELATED GENE 1	9.17e-49	0.57	CP034738	1.52e-135	0.78	Cp4.1LG18	0	0.99	Cma_Scf00010	0	0.97
CUUC101103	trinity_name=comp39878_c1_seq1	-			---NA---						---NA---			LN713258.1	Cucumis melo genomic chr_4	0	0.83		---NA---			---NA---			Cp4.1LG08	0	0.99	Cma_Scf00025	0	0.98
CUUC101109	Similar to GDSL esterase/lipase At5g45960 OS=Arabidopsis thaliana GN=At5g45960 PE=2 SV=1 (uniprot_sprot:sp|Q9FJ40|GDL86_ARATH)	-			---NA---			AT5G45960.1		GDSL-like Lipase/Acylhydrolase superfamily protein	chr5:18637174-18640319 REVERSE LENGTH=375	1.03e-27	0.84		---NA---			Q9FJ40.1	GDL86_ARATH ame: Full=GDSL esterase lipase At5g45960 ame: Full=Extracellular lipase At5g45960 Flags: Precursor	1.25e-26	0.84	---NA---			Cp4.1LG10	0	0.98	Cma_Scf00004	2.29e-164	0.95
CUUC101119	Similar to Putative serine/threonine-protein kinase-like protein CCR3 OS=Arabidopsis thaliana GN=CCR3 PE=2 SV=1 (uniprot_sprot:sp|Q9LY50|ACCR3_ARATH)	AT3G55950.1	CCR3, ATCRR3	CRINKLY4 related 3	chr3:20753691-20756395 REVERSE LENGTH=2705	2.53e-166	0.7	AT3G55950.1	CCR3, ATCRR3	CRINKLY4 related 3	chr3:20753903-20756347 REVERSE LENGTH=814	0	0.71	XM_008465018.2	Cucumis melo serine threonine- kinase CCR3 (LOC103501443) mRNA	0	0.83	Q9LY50.1	ACCR3_ARATH ame: Full= serine threonine- kinase CCR3 ame: Full= CRINKLY 4 RELATED 3 Short= 3 Flags: Precursor	0	0.71	CP048851	4.9e-133	0.97	Cp4.1LG01	0	0.95	Cma_Scf00001	0	0.91
CUUC101127	trinity_name=comp39890_c0_seq1	-			---NA---						---NA---				---NA---				---NA---			CP008625	0	0.95	Cp4.1_scaffold001192	0	0.99	Cma_Scf00007	0	0.87
CUUC101133	Similar to Probable C-terminal domain small phosphatase OS=Dictyostelium discoideum GN=fcpA PE=3 SV=1 (uniprot_sprot:sp|Q9XYL0|CTDS_DICDI)	-			---NA---			AT1G29780.1		Haloacid dehalogenase-like hydrolase (HAD) superfamily protein	chr1:10426950-10427615 FORWARD LENGTH=221	7.71e-54	0.78	XM_008441489.2	Cucumis melo carboxy-terminal domain RNA polymerase II polypeptide A small phosphatase 1 (LOC103484427) mRNA	2.7e-153	0.89	Q9GZU7.1	CTDS1_HUMAN ame: Full=Carboxy-terminal domain RNA polymerase II polypeptide A small phosphatase 1 ame: Full=Nuclear LIM interactor-interacting factor 3 Short=NLI-IF Short=NLI-interacting factor 3 ame: Full=Small C-terminal domain phosphatase 1 Short=SCP1 Short=Small CTD phosphatase 1	3.4e-37	0.67	---NA---			Cp4.1LG19	0	0.99	Cma_Scf00023	0	0.93
CUUC101137	Similar to myb-like transcription factor family protein (A.thaliana) (tair10_pep:AT1G25550.1)	AT1G68670.1		myb-like transcription factor family protein	chr1:25782029-25784076 FORWARD LENGTH=1583	1.86e-41	0.79	AT1G25550.1		myb-like transcription factor family protein	chr1:8976644-8977942 FORWARD LENGTH=344	1.31e-59	0.61		---NA---			Q9FPE8.1	HHO3_ARATH ame: Full=Transcription factor HHO3 ame: Full=MYB-domain transcription factor HHO3 ame: Full= HRS1 HOMOLOG 3	1.59e-58	0.61	CP037149	5.35e-44	0.77	Cp4.1LG01	0	1	Cma_Scf00045	0	0.86
CUUC101146	Similar to ferric reduction oxidase 7 (A.thaliana) (tair10_pep:AT5G49740.1)	AT5G49740.1	ATFRO7, FRO7	ferric reduction oxidase 7	chr5:20205342-20208730 REVERSE LENGTH=2553	5.61e-133	0.68	AT5G49740.1	ATFRO7, FRO7	ferric reduction oxidase 7	chr5:20205549-20208628 REVERSE LENGTH=747	0	0.77	XM_004133696.2	Cucumis sativus ferric reduction oxidase chloroplastic (LOC101213325) mRNA	0	0.85	Q3KTM0.1	FRO7_ARATH ame: Full=Ferric reduction oxidase chloroplastic Short= 7 ame: Full=Ferric-chelate reductase 7 Flags: Precursor	0	0.77	---NA---			Cp4.1LG01	4.31e-168	0.98	Cma_Scf00001	4.21e-162	0.98
CUUC101147	Similar to UPI0002B48848 related cluster n=1 Tax=unknown RepID=UPI0002B48848 (uniref90:UniRef90_UPI0002B48848)	-			---NA---						---NA---			XM_008453963.2	Cucumis melo ferric reduction oxidase chloroplastic (LOC103493281) mRNA	2.34e-74	0.82		---NA---			---NA---			Cp4.1LG01	0	0.99	Cma_Scf00001	4.84e-180	0.96
CUUC101173	Similar to UPI0002B46467 related cluster n=1 Tax=unknown RepID=UPI0002B46467 (uniref90:UniRef90_UPI0002B46467)	-			---NA---						---NA---				---NA---				---NA---			CP010819	0	0.99	Cp4.1LG01	0	0.99	Cma_Scf00012	0	0.91
CUUC101178	trinity_name=comp39917_c1_seq1	-			---NA---						---NA---				---NA---				---NA---			---NA---			Cp4.1LG13	0	0.99	Cma_Scf00038	1.12e-174	0.93
CUUC101194	Similar to ribosomal protein L30 family protein (A.thaliana) (tair10_pep:AT5G55140.1)	-			---NA---			AT5G55140.1		ribosomal protein L30 family protein	chr5:22381370-22381787 FORWARD LENGTH=109	3.63e-46	0.83	XM_010271415.1	Nelumbo nucifera 50S ribosomal L30 (LOC104606296) transcript variant mRNA	4e-57	0.8		---NA---			CP040725	0	0.99	Cp4.1LG05	0	0.99	Cma_Scf00041	0	0.95
CUUC101195	Similar to Nitrate transporter 1.3 OS=Arabidopsis thaliana GN=NRT1.3 PE=1 SV=1 (uniprot_sprot:sp|Q9LVE0|PTR33_ARATH)	AT3G21670.1		Major facilitator superfamily protein	chr3:7626757-7629151 REVERSE LENGTH=2155	0	0.69	AT3G21670.1		Major facilitator superfamily protein	chr3:7626942-7628954 REVERSE LENGTH=590	0	0.83	XM_008457710.2	Cucumis melo NRT1 PTR FAMILY (LOC103495995) mRNA	0	0.89	Q9LVE0.1	PTR33_ARATH ame: Full= NRT1 PTR FAMILY Short= ame: Full=Nitrate transporter	0	0.83	CP040725	0	0.9	Cp4.1LG16	0	0.99	Cma_Scf00009	0	0.97
CUUC101211	Similar to Myb-related protein 308 OS=Antirrhinum majus GN=MYB308 PE=2 SV=1 (uniprot_sprot:sp|P81393|MYB08_ANTMA)	AT2G16720.1	MYB7, ATMYB7, ATY49	myb domain protein 7	chr2:7255529-7256580 REVERSE LENGTH=980	8.41e-87	0.78	AT4G38620.1	ATMYB4, MYB4	myb domain protein 4	chr4:18053866-18054876 FORWARD LENGTH=282	2.53e-104	0.69	AB601004.1	Dahlia pinnata 2 mRNA for R2R3-MYB transcriptional complete cds	3.91e-72	0.81	P81393.1	MYB08_ANTMA ame: Full=Myb-related 308	1.8e-107	0.8	CP039421	0	0.98	Cp4.1LG16	0	0.96	Cma_Scf00009	0	0.9
CUUC101212	Similar to DNAJ heat shock N-terminal domain-containing protein (A.thaliana) (tair10_pep:AT2G42750.1)	AT2G42750.1		DNAJ heat shock N-terminal domain-containing protein	chr2:17793307-17795680 FORWARD LENGTH=1393	3.31e-39	0.82	AT2G42750.1		DNAJ heat shock N-terminal domain-containing protein	chr2:17793404-17795419 FORWARD LENGTH=344	3.41e-41	0.7	XM_008453620.2	Cucumis melo zuotin (LOC103493004) mRNA	4.88e-96	0.85		---NA---			---NA---			Cp4.1LG15	8.76e-112	1	Cma_Scf00036	3.41e-98	0.95
CUUC101213	Similar to UPI0002B45F2D related cluster n=1 Tax=unknown RepID=UPI0002B45F2D (uniref90:UniRef90_UPI0002B45F2D)	AT2G42750.1		DNAJ heat shock N-terminal domain-containing protein	chr2:17793307-17795680 FORWARD LENGTH=1393	2.46e-110	0.73	AT2G42750.1		DNAJ heat shock N-terminal domain-containing protein	chr2:17793404-17795419 FORWARD LENGTH=344	5.63e-101	0.84	XM_008453620.2	Cucumis melo zuotin (LOC103493004) mRNA	0	0.91		---NA---			---NA---			Cp4.1LG15	0	0.99	Cma_Scf00036	0	0.94
CUUC101223	Similar to Cation/H(+) antiporter 20 OS=Arabidopsis thaliana GN=CHX20 PE=2 SV=1 (uniprot_sprot:sp|Q9M353|CHX20_ARATH)	-			---NA---			AT3G53720.1	ATCHX20, CHX20	cation/H+ exchanger 20	chr3:19905826-19910027 REVERSE LENGTH=842	5.12e-132	0.69	XM_004142160.2	Cucumis sativus cation H(+) antiporter 20 (LOC101207589) mRNA	2.68e-158	0.82	Q9M353.1	CHX20_ARATH ame: Full=Cation H(+) antiporter 20 ame: Full= CATION H+ EXCHANGER 20 Short= 20	6.22e-131	0.69	CP051730	0	0.99	Cp4.1LG19	0	0.99	Cma_Scf00049	0	0.97
CUUC101226	trinity_name=comp39940_c5_seq1	-			---NA---						---NA---				---NA---				---NA---			CP039539	2.62e-40	0.8	Cp4.1LG12	1.16e-120	1	Cma_Scf00026	6.29e-118	0.99
CUUC101233	trinity_name=comp39941_c3_seq1	-			---NA---						---NA---				---NA---				---NA---			---NA---			Cp4.1LG19	2.54e-162	0.99	Cma_Scf00049	3.44e-148	0.96
CUUC101235	trinity_name=comp39941_c0_seq1	-			---NA---						---NA---			XM_004142030.2	Cucumis sativus uncharacterized LOC101216078 (LOC101216078) transcript variant mRNA	5.21e-51	0.92		---NA---			CP057091	0	0.99	Cp4.1LG19	0	0.96	Cma_Scf00049	0	0.93
CUUC101245	Similar to Oxygen-evolving enhancer protein 3-2, chloroplastic OS=Arabidopsis thaliana GN=PSBQ2 PE=1 SV=2 (uniprot_sprot:sp|Q41932|PSBQ2_ARATH)	AT4G21280.2	PSBQ, PSBQA, PSBQ-1	photosystem II subunit QA	chr4:11334402-11335773 FORWARD LENGTH=905	1.05e-63	0.7	AT4G05180.1	PSBQ, PSBQ-2, PSII-Q	photosystem II subunit Q-2	chr4:2672093-2673170 REVERSE LENGTH=230	1.57e-95	0.84	XM_008443412.2	Cucumis melo oxygen-evolving enhancer 3- chloroplastic (LOC103485714) mRNA	0	0.86	Q41932.2	PSBQ2_ARATH ame: Full=Oxygen-evolving enhancer 3- chloroplastic Short=OEE3 ame: Full=16 kDa subunit of oxygen evolving system of photosystem II ame: Full=OEC 16 kDa subunit Flags: Precursor	1.91e-94	0.84	---NA---			Cp4.1LG09	0	1	Cma_Scf00015	2.74e-149	0.95
CUUC101265	Similar to UPI0002B47F99 related cluster n=2 Tax=unknown RepID=UPI0002B47F99 (uniref90:UniRef90_UPI0002B47F99)	-			---NA---						---NA---				---NA---				---NA---			CP028493	2.18e-170	0.99	Cp4.1LG02	1.88e-101	1	Cma_Scf00018	1.41e-90	0.96
CUUC101266	Similar to UPI0002B47F99 related cluster n=2 Tax=unknown RepID=UPI0002B47F99 (uniref90:UniRef90_UPI0002B47F99)	-			---NA---						---NA---				---NA---				---NA---			CP028493	6.82e-171	1	Cp4.1LG02	0	0.99	Cma_Scf00018	1.77e-121	0.82
CUUC101288	trinity_name=comp39970_c0_seq1	-			---NA---			AT1G71000.1		Chaperone DnaJ-domain superfamily protein	chr1:26769336-26770111 REVERSE LENGTH=165	4.15e-35	0.65	XM_008453304.2	Cucumis melo chaperone -like (LOC103492786) mRNA	4.68e-126	0.88		---NA---			CP005462	1.13e-26	0.71	Cp4.1LG12	0	0.92	Cma_Scf00013	9.63e-85	0.95
CUUC101291	Similar to Ethylene-responsive transcription factor RAP2-7 OS=Arabidopsis thaliana GN=RAP2-7 PE=2 SV=2 (uniprot_sprot:sp|Q9SK03|RAP27_ARATH)	AT2G28550.3	RAP2.7	related to AP2.7	chr2:12225842-12228543 REVERSE LENGTH=2013	3.71e-51	0.77	AT4G36920.2	AP2	Integrase-type DNA-binding superfamily protein	chr4:17400998-17403140 FORWARD LENGTH=432	1.28e-56	0.77	XM_008444411.2	Cucumis melo floral homeotic APETALA 2-like (LOC103486446) mRNA	6.01e-130	0.81	P47927.1	AP2_ARATH ame: Full=Floral homeotic APETALA 2	1.55e-55	0.77	CP005290	3.98e-59	0.79	Cp4.1LG03	0	0.99	Cma_Scf00007	0	0.96
CUUC101292	Similar to UPI0002B412DE related cluster n=2 Tax=unknown RepID=UPI0002B412DE (uniref90:UniRef90_UPI0002B412DE)	-			---NA---						---NA---			LN713258.1	Cucumis melo genomic chr_4	3.16e-43	0.95		---NA---			---NA---			Cp4.1LG03	0	0.96	Cma_Scf00007	0	0.82
CUUC101295	Similar to Mechanosensitive ion channel protein 4 OS=Arabidopsis thaliana GN=MSL4 PE=3 SV=1 (uniprot_sprot:sp|Q9LPG3|MSL4_ARATH)	AT5G12080.1	MSL10, ATMSL10	mechanosensitive channel of small conductance-like 10	chr5:3898047-3901629 REVERSE LENGTH=2534	2.04e-39	0.66	AT5G12080.3	MSL10, ATMSL10	mechanosensitive channel of small conductance-like 10	chr5:3898182-3900923 REVERSE LENGTH=734	1.02e-88	0.76	XM_008452684.2	Cucumis melo mechanosensitive ion channel 10-like (LOC103492355) transcript variant mRNA	0	0.91	Q9LYG9.1	MSL10_ARATH ame: Full=Mechanosensitive ion channel 10 ame: Full=Mechanosensitive channel of small conductance-like 10 ame: Full= -Like 10 Short= 10	1.24e-87	0.76	CP046611	0	0.99	Cp4.1LG18	3.91e-158	1	Cma_Scf00010	5.67e-150	0.98
CUUC101299	Similar to Probable WRKY transcription factor 33 OS=Arabidopsis thaliana GN=WRKY33 PE=1 SV=2 (uniprot_sprot:sp|Q8S8P5|WRK33_ARATH)	AT2G38470.1	WRKY33, ATWRKY33	WRKY DNA-binding protein 33	chr2:16108361-16110766 FORWARD LENGTH=1902	2.28e-37	0.77	AT2G38470.1	WRKY33, ATWRKY33	WRKY DNA-binding protein 33	chr2:16108476-16110539 FORWARD LENGTH=519	1.6e-85	0.75	KX702278.1	Benincasa hispida chieh-qua WRKY transcription factor 1 (WRKY1) complete cds	0	0.87	Q6IEQ7.1	WRK24_ORYSJ ame: Full=WRKY transcription factor WRKY24 Short= 24	1.14e-92	0.62	CP004897	7e-27	0.82	Cp4.1LG20	0	1	Cma_Scf00040	0	0.95
CUUC101313	Similar to DnaJ homolog subfamily C member 25 homolog OS=Drosophila melanogaster GN=CG7872 PE=2 SV=1 (uniprot_sprot:sp|Q9VXT2|DJC25_DROME)	AT1G61770.1		Chaperone DnaJ-domain superfamily protein	chr1:22810165-22812607 FORWARD LENGTH=1195	1.4e-127	0.72	AT1G61770.1		Chaperone DnaJ-domain superfamily protein	chr1:22810220-22812370 FORWARD LENGTH=300	2.22e-136	0.81	XM_004153404.2	Cucumis sativus chaperone dnaJ 50 (LOC101219764) mRNA	0	0.89	Q2QUP1.1	DJC79_ORYSJ ame: Full= ERDJ7 ame: Full=Chaperone dnaJ C79 Short= jC79 ame: Full=Endoplasmic reticulum dnaJ domain-containing 7 Short= dj7 Flags: Precursor	2.77e-142	0.86	---NA---			Cp4.1LG09	0	0.96	Cma_Scf00015	0	0.89
CUUC101314	Similar to UPI0002B4CC8B related cluster n=2 Tax=unknown RepID=UPI0002B4CC8B (uniref90:UniRef90_UPI0002B4CC8B)	-			---NA---						---NA---			LN713266.1	Cucumis melo genomic chr_12	3.4e-172	0.8		---NA---			CP054438	0	0.97	Cp4.1LG02	0	0.99	Cma_Scf00018	0	0.97
CUUC101318	Similar to Probable LRR receptor-like serine/threonine-protein kinase At5g45780 OS=Arabidopsis thaliana GN=At5g45780 PE=2 SV=1 (uniprot_sprot:sp|C0LGU5|Y5457_ARATH)	-			---NA---			AT5G45780.1		Leucine-rich repeat protein kinase family protein	chr5:18566946-18569625 REVERSE LENGTH=614	1.44e-46	0.73	LN713262.1	Cucumis melo genomic chr_8	1.9e-40	0.84	C0LGU5.1	Y5457_ARATH ame: Full=Probable LRR receptor-like serine threonine- kinase At5g45780 Flags: Precursor	1.45e-45	0.73	---NA---			Cp4.1LG19	0	0.99	Cma_Scf00023	0	0.96
CUUC101321	Similar to MLP-like protein 31 OS=Arabidopsis thaliana GN=MLP31 PE=1 SV=2 (uniprot_sprot:sp|Q941R6|MLP31_ARATH)	-			---NA---			AT1G70830.5	MLP28	MLP-like protein 28	chr1:26710203-26711395 REVERSE LENGTH=173	5.15e-54	0.71		---NA---			Q941R6.2	MLP31_ARATH ame: Full=MLP 31	5.73e-52	0.7	CP011316	0	0.98	Cp4.1LG01	0	0.99	Cma_Scf00001	8.69e-109	0.93
CUUC101340	Similar to CTC-interacting domain 3 (A.thaliana) (tair10_pep:AT1G54170.1)	AT1G54170.1	CID3	CTC-interacting domain 3	chr1:20221060-20225948 REVERSE LENGTH=2267	5.79e-84	0.7	AT1G54170.1	CID3	CTC-interacting domain 3	chr1:20221353-20224919 REVERSE LENGTH=587	4.29e-122	0.59	XM_011654036.1	PREDICTED: Cucumis sativus hypothetical protein (LOC101203478), transcript variant X1, mRNA	0	0.88	Q8L793.1	CID3_ARATH ame: Full=Polyadenylate-binding -interacting 3 Short=PABP-interacting 3 Short=Poly(A)-binding -interacting 3 ame: Full=PAM2-containing CID3 ame: Full= CTC-INTERACTING DOMAIN 3	5.21e-121	0.59	CP007088	0	0.97	Cp4.1LG03	2.3e-154	1	Cma_Scf00005	1.09e-139	0.96
CUUC101366	trinity_name=comp40002_c3_seq1	-			---NA---						---NA---				---NA---				---NA---			CP054956	8.47e-143	1	Cp4.1LG10	7.81e-137	0.95	Cma_Scf00004	1.38e-127	0.91
CUUC101367	Similar to Auxin-repressed 12.5 kDa protein OS=Fragaria ananassa PE=2 SV=1 (uniprot_sprot:sp|Q05349|12KD_FRAAN)	-			---NA---			AT1G28330.1	DRM1, DYL1	dormancy-associated protein-like 1	chr1:9934252-9935216 REVERSE LENGTH=122	4.72e-40	0.71	AB490003.1	Citrullus lanatus vulgaris uR mRNA for auxin-repressed complete cds	7.35e-169	0.83	Q05349.1	12KD_FRAAN ame: Full=Auxin-repressed kDa	4.68e-39	0.83	CP054957	0	0.95	Cp4.1LG10	0	0.97	Cma_Scf00004	0	0.94
CUUC101368	Similar to Auxin-repressed 12.5 kDa protein OS=Fragaria ananassa PE=2 SV=1 (uniprot_sprot:sp|Q05349|12KD_FRAAN)	-			---NA---			AT1G28330.1	DRM1, DYL1	dormancy-associated protein-like 1	chr1:9934252-9935216 REVERSE LENGTH=122	9.75e-41	0.71	AB490003.1	Citrullus lanatus vulgaris uR mRNA for auxin-repressed complete cds	7.62e-144	0.81	Q05349.1	12KD_FRAAN ame: Full=Auxin-repressed kDa	6.05e-38	0.83	CP054957	0	0.9	Cp4.1LG10	2.29e-161	0.89	Cma_Scf00004	2.39e-142	0.85
CUUC101369	Similar to Putative E3 ubiquitin-protein ligase RING1a OS=Arabidopsis thaliana GN=RING1A PE=1 SV=2 (uniprot_sprot:sp|Q9FKW0|RNG1A_ARATH)	AT1G03770.2	RING1B	RING 1B	chr1:944572-947483 FORWARD LENGTH=1659	1.33e-54	0.75	AT5G44280.1	ATRING1A, RING1A	RING 1A	chr5:17836115-17839114 REVERSE LENGTH=522	3.16e-91	0.62	XM_004134902.2	Cucumis sativus E3 ubiquitin- ligase RING1a (LOC101203783) mRNA	0	0.85	Q9FKW0.2	RNG1A_ARATH ame: Full= E3 ubiquitin- ligase RING1a ame: Full=Polycomb complex RING1a ame: Full= RING1a Short= 1a ame: Full=RING-type E3 ubiquitin transferase RING1a ame: Full=Ring finger 434	3.84e-90	0.62	CP007989	0	0.93	Cp4.1LG19	0	0.99	Cma_Scf00023	0	0.9
CUUC101370	trinity_name=comp40004_c4_seq1	-			---NA---						---NA---				---NA---				---NA---			CP012537	2.13e-117	0.99	Cp4.1LG01	6.85e-111	1	Cma_Scf00012	1.79e-99	0.9
CUUC101392	Similar to unknown protein (A.thaliana) (tair10_pep:AT2G46550.1)	-			---NA---						---NA---			XM_008439391.2	Cucumis melo uncharacterized LOC103482971 (LOC103482971) transcript variant mRNA	0	0.82		---NA---			---NA---			Cp4.1LG05	0	1	Cma_Scf00016	0	0.97
CUUC101409	Similar to UPI0002B48E32 related cluster n=1 Tax=unknown RepID=UPI0002B48E32 (uniref90:UniRef90_UPI0002B48E32)	AT5G01420.1		Glutaredoxin family protein	chr5:174799-176214 REVERSE LENGTH=1416	4.02e-26	0.69	AT5G01420.1		Glutaredoxin family protein	chr5:174886-176091 REVERSE LENGTH=401	4.09e-57	0.73	XM_004140867.2	PREDICTED: Cucumis sativus uncharacterized protein At3g28850 (LOC101211414), mRNA	0	0.81	Q9LH89.1	Y3885_ARATHRecName: Full=Uncharacterized protein At3g28850	1e-30	0.55	CP053324	0	0.96	Cp4.1LG13	0	0.98	Cma_Scf00014	0	0.97
CUUC101410	Similar to Transcription factor bHLH63 OS=Arabidopsis thaliana GN=BHLH63 PE=2 SV=1 (uniprot_sprot:sp|Q8GY61|BH063_ARATH)	AT4G34530.1	CIB1	cryptochrome-interacting basic-helix-loop-helix 1	chr4:16498391-16500174 FORWARD LENGTH=1311	7.65e-61	0.79	AT4G34530.1	CIB1	cryptochrome-interacting basic-helix-loop-helix 1	chr4:16498466-16499946 FORWARD LENGTH=335	5.71e-56	0.62	XM_008449863.2	Cucumis melo transcription factor bHLH49-like (LOC103490373) mRNA	0	0.84	Q8GY61.1	BH063_ARATH ame: Full=Transcription factor bHLH63 ame: Full=Basic helix-loop-helix 63 Short= 63 Short=bHLH 63 ame: Full= CRYPTOCHROME INTERACTING BASIC-HELIX-LOOP-HELIX 1 ame: Full=Transcription factor EN 84 ame: Full=bHLH transcription factor bHLH063	6.94e-55	0.62	CP005337	0	0.86	Cp4.1LG15	0	0.95	Cma_Scf00415	0	0.92
CUUC101411	Similar to UPI0002B4588A related cluster n=2 Tax=unknown RepID=UPI0002B4588A (uniref90:UniRef90_UPI0002B4588A)	-			---NA---						---NA---			XM_011660243.1	Cucumis sativus transcription factor bHLH63-like (LOC101216907) mRNA	1.47e-41	0.75		---NA---			CP005337	0	0.99	Cp4.1LG04	0	0.99	Cma_Scf00002	0	0.88
CUUC101418	trinity_name=comp40025_c6_seq1	-			---NA---						---NA---				---NA---				---NA---			CP011758	3.29e-174	0.98	Cp4.1LG01	1.21e-179	0.99	Cma_Scf00001	7.46e-94	0.81
CUUC101427	trinity_name=comp40030_c4_seq1	ATMG00270.1	NAD6	NADH dehydrogenase 6	chrM:76642-77259 REVERSE LENGTH=618	4.88e-31	0.92				---NA---			GQ856148.1	Cucurbita pepo complete genome	1.91e-35	0.96		---NA---			---NA---			Cp4.1LG13	0	0.99	Cma_Scf00038	0	0.86
CUUC101456	Similar to Chaperonin CPN60-2, mitochondrial OS=Cucurbita maxima GN=CPN60-2 PE=1 SV=1 (uniprot_sprot:sp|Q05046|CH62_CUCMA)	AT2G33210.1	HSP60-2	heat shock protein 60-2	chr2:14074907-14078731 REVERSE LENGTH=2107	0	0.76	AT3G23990.1	HSP60, HSP60-3B	heat shock protein 60	chr3:8669013-8672278 FORWARD LENGTH=577	0	0.94	XM_004139594.2	Cucumis sativus chaperonin CPN60- mitochondrial-like (LOC101205572) mRNA	0	0.89	Q05046.1	CH62_CUCMA ame: Full=Chaperonin CPN60- mitochondrial ame: Full=HSP60-2 Flags: Precursor	0	0.95	---NA---			Cp4.1LG17	4.09e-138	1	Cma_Scf00024	2.87e-159	0.91
CUUC101458	Similar to unknown protein (A.thaliana) (tair10_pep:AT1G07040.1)	AT1G07040.1		unknown protein; INVOLVED INbiological_process unknown; LOCATED INchloroplast; EXPRESSED IN24 plant structures; EXPRESSED DURING14 growth stages; BEST Arabidopsis thaliana protein match isunknown protein (TAIR:AT1G27030.1); Has 540 Blast hits to 538 proteins in 187 speciesArchae - 0; Bacteria - 333; Metazoa - 0; Fungi - 0; Plants - 67; Viruses - 0; Other Eukaryotes - 140 (sourceNCBI BLink).	chr1:2160938-2163308 REVERSE LENGTH=1676	2.17e-132	0.72	AT1G07040.1		unknown protein; INVOLVED IN: biological_process unknown; LOCATED IN: chloroplast; EXPRESSED IN: 24 plant structures; EXPRESSED DURING: 14 growth stages; BEST Arabidopsis thaliana protein match is: unknown protein (TAIR:AT1G27030.1); Has 540 Blast hits to 538 proteins in 187 species: Archae - 0; Bacteria - 333; Metazoa - 0; Fungi - 0; Plants - 67; Viruses - 0; Other Eukaryotes - 140 (source: NCBI…	chr1:2161225-2163035 REVERSE LENGTH=371	2.68e-163	0.85	XM_008466556.2	Cucumis melo uncharacterized LOC103502586 (LOC103502586) transcript variant mRNA	0	0.85		---NA---			---NA---			Cp4.1LG07	0	0.96	Cma_Scf00022	6.49e-154	0.92
CUUC101470	Similar to Acyl-CoA N-acyltransferases (NAT) superfamily protein (A.thaliana) (tair10_pep:AT4G37580.1)	AT2G23060.1		Acyl-CoA N-acyltransferases (NAT) superfamily protein	chr2:9812834-9814724 REVERSE LENGTH=1338	3.37e-97	0.66	AT2G23060.1		Acyl-CoA N-acyltransferases (NAT) superfamily protein	chr2:9812839-9814633 REVERSE LENGTH=413	0	0.77	XM_009381045.2	Pyrus x bretschneideri probable N-acetyltransferase HLS1 (LOC103967748) mRNA	3.11e-53	0.71	O64815.1	HLS1L_ARATH ame: Full=Probable N-acetyltransferase HLS1-like	0	0.77	CP001584	2.43e-164	0.7	Cp4.1_scaffold001253	0	0.99	Cma_Scf00009	0	0.95
CUUC101492	trinity_name=comp40056_c0_seq1	-			---NA---						---NA---				---NA---				---NA---			CP041135	0	0.94	Cp4.1LG04	0	0.93	Cma_Scf00002	0	0.94
CUUC101494	trinity_name=comp40058_c3_seq1	-			---NA---						---NA---				---NA---				---NA---			---NA---			Cp4.1LG02	9.23e-156	0.95	Cma_Scf00016	3.38e-41	0.84
CUUC101503	Similar to Subtilisin-like protease OS=Arabidopsis thaliana GN=ARA12 PE=1 SV=1 (uniprot_sprot:sp|O65351|SUBL_ARATH)	AT2G05920.1		Subtilase family protein	chr2:2269515-2272229 REVERSE LENGTH=2603	0	0.68	AT2G05920.1		Subtilase family protein	chr2:2269831-2272207 REVERSE LENGTH=754	0	0.82	XM_008452714.2	Cucumis melo subtilisin-like protease (LOC103492374) mRNA	0	0.86	Q9ZUF6.1	SBT18_ARATH ame: Full=Subtilisin-like protease ame: Full=Subtilase subfamily 1 member 8 Short= Flags: Precursor	0	0.82	CP039558	2.84e-173	0.89	Cp4.1LG18	0	0.95	Cma_Scf00010	0	0.94
CUUC101504	Similar to Subtilisin-like protease OS=Arabidopsis thaliana GN=ARA12 PE=1 SV=1 (uniprot_sprot:sp|O65351|SUBL_ARATH)	-			---NA---			AT2G05920.1		Subtilase family protein	chr2:2269831-2272207 REVERSE LENGTH=754	2.53e-68	0.71	XM_008452714.2	Cucumis melo subtilisin-like protease (LOC103492374) mRNA	2.04e-169	0.82	Q9ZUF6.1	SBT18_ARATH ame: Full=Subtilisin-like protease ame: Full=Subtilase subfamily 1 member 8 Short= Flags: Precursor	3.07e-67	0.71	CP030764	0	0.97	Cp4.1LG04	0	0.98	Cma_Scf00002	0	0.96
CUUC101505	Similar to Subtilisin-like protease OS=Arabidopsis thaliana GN=ARA12 PE=1 SV=1 (uniprot_sprot:sp|O65351|SUBL_ARATH)	AT2G05920.1		Subtilase family protein	chr2:2269515-2272229 REVERSE LENGTH=2603	0	0.68	AT2G05920.1		Subtilase family protein	chr2:2269831-2272207 REVERSE LENGTH=754	0	0.83	XM_008452714.2	Cucumis melo subtilisin-like protease (LOC103492374) mRNA	0	0.87	Q9ZUF6.1	SBT18_ARATH ame: Full=Subtilisin-like protease ame: Full=Subtilase subfamily 1 member 8 Short= Flags: Precursor	0	0.83	CP039558	2.84e-173	0.89	Cp4.1LG18	0	0.99	Cma_Scf00010	0	0.98
CUUC101509	Similar to Pentatricopeptide repeat-containing protein At4g02750 OS=Arabidopsis thaliana GN=PCMP-H24 PE=2 SV=1 (uniprot_sprot:sp|Q9SY02|PP301_ARATH)	AT4G02750.1		Tetratricopeptide repeat (TPR)-like superfamily protein	chr4:1221116-1223461 REVERSE LENGTH=2346	0	0.71	AT4G02750.1		Tetratricopeptide repeat (TPR)-like superfamily protein	chr4:1221116-1223461 REVERSE LENGTH=781	0	0.85	XM_017045924.1	Cucumis melo pentatricopeptide repeat-containing At4g02750 (LOC103494175) transcript variant mRNA	0	0.88	Q9SY02.1	PP301_ARATH ame: Full=Pentatricopeptide repeat-containing At4g02750	0	0.85	---NA---			Cp4.1LG04	0	0.95	Cma_Scf00002	0	0.88
CUUC101527	Similar to Profilin OS=Mercurialis annua PE=1 SV=1 (uniprot_sprot:sp|O49894|PROF_MERAN)	AT4G29340.1	PRF4	profilin 4	chr4:14447647-14448698 FORWARD LENGTH=707	3.87e-93	0.78	AT2G19770.1	PRF5	profilin 5	chr2:8519885-8521119 REVERSE LENGTH=134	2.42e-70	0.93	XM_008460759.2	Cucumis melo profilin-4 (LOC103498227) mRNA	0	0.87	O49894.1	PROF_MERAN ame: Full=Profilin ame: Full=Pollen allergen Mer a 1 ame: Allergen=Mer a 1	4.51e-75	0.97	CP001285	8.61e-53	0.76	Cp4.1LG07	0	0.98	Cma_Scf00029	2.08e-149	0.89
CUUC101532	Similar to Receptor-like protein kinase HAIKU2 OS=Arabidopsis thaliana GN=IKU2 PE=1 SV=1 (uniprot_sprot:sp|Q9LJM4|IKU2_ARATH)	AT5G49660.1		Leucine-rich repeat transmembrane protein kinase family protein	chr5:20161206-20164729 REVERSE LENGTH=3291	1.86e-158	0.68	AT5G49660.1		Leucine-rich repeat transmembrane protein kinase family protein	chr5:20161401-20164534 REVERSE LENGTH=966	0	0.87	XM_008467879.2	Cucumis melo receptor kinase HSL1 (LOC103503625) mRNA	0	0.84	Q9FGL5.1	CEPR1_ARATH ame: Full=Receptor -tyrosine kinase CEPR1 ame: Full= C-TERMINALLY ENCODED PEPTIDE RECEPTOR 1 ame: Full= XYLEM INTERMIXED WITH PHLOEM 1 Flags: Precursor	0	0.87	CP009709	0	0.7	Cp4.1LG02	0	0.96	Cma_Scf00006	0	0.94
CUUC101541	Similar to Heat stress transcription factor B-4b OS=Oryza sativa subsp. japonica GN=HSFB4B PE=2 SV=1 (uniprot_sprot:sp|Q7XHZ0|HFB4B_ORYSJ)	AT1G46264.1	AT-HSFB4, HSFB4, SCZ	heat shock transcription factor B4	chr1:17224842-17226280 FORWARD LENGTH=1206	2.56e-35	0.77	AT1G46264.1	AT-HSFB4, HSFB4, SCZ	heat shock transcription factor B4	chr1:17224904-17226183 FORWARD LENGTH=348	5.23e-29	0.82	LN713256.1	Cucumis melo genomic chr_2	1.82e-70	0.81	Q7XHZ0.1	HFB4B_ORYSJ ame: Full=Heat stress transcription factor B-4b ame: Full=Heat stress transcription factor 12 Short= 12 Short=rHsf12 ame: Full=Heat stress transcription factor 19 Short= sf-19	1.26e-28	0.87	---NA---			Cp4.1LG04	0	0.98	Cma_Scf00002	0	0.91
CUUC101551	Similar to Transmembrane emp24 domain-containing protein p24delta3 OS=Arabidopsis thaliana GN=At1g09580 PE=1 SV=1 (uniprot_sprot:sp|Q6IDL4|P24D3_ARATH)	AT1G09580.1		emp24/gp25L/p24 family/GOLD family protein	chr1:3104588-3106290 FORWARD LENGTH=921	2.1e-55	0.71	AT1G09580.1		emp24/gp25L/p24 family/GOLD family protein	chr1:3104657-3106092 FORWARD LENGTH=217	2.84e-65	0.85	XM_008457859.2	Cucumis melo transmembrane emp24 domain-containing p24delta3-like (LOC103496123) mRNA	2.76e-138	0.87	Q6IDL4.1	P24D3_ARATH ame: Full=Transmembrane emp24 domain-containing p24delta3 ame: Full=p24 family delta1a Short=p24delta1a ame: Full=p24 family delta3 Short=p24delta3 Flags: Precursor	3.45e-64	0.85	CP006530	4.93e-173	0.99	Cp4.1LG14	5.59e-109	1	Cma_Scf00008	2.48e-107	0.99
CUUC101555	Similar to UPI0002B42947 related cluster n=1 Tax=unknown RepID=UPI0002B42947 (uniref90:UniRef90_UPI0002B42947)	-			---NA---						---NA---			XM_008446909.2	Cucumis melo cyclin-A2-2-like (LOC103488258) transcript variant mRNA	2.94e-93	0.79		---NA---			CP055936	2.9e-139	0.99	Cp4.1_scaffold006131	4.27e-137	0.98	Cma_Scf00022	3.2e-126	0.96
CUUC101566	Similar to NAD(P)-binding Rossmann-fold superfamily protein (A.thaliana) (tair10_pep:AT5G18660.1)	AT5G18660.1	PCB2	NAD(P)-binding Rossmann-fold superfamily protein	chr5:6220781-6222228 REVERSE LENGTH=1448	8.84e-175	0.73	AT5G18660.1	PCB2	NAD(P)-binding Rossmann-fold superfamily protein	chr5:6220872-6222125 REVERSE LENGTH=417	1.56e-138	0.71	LN713260.1	Cucumis melo genomic chr_6	0	0.86	J9RYI6.1	DCVR_CUCSA ame: Full=Divinyl chlorophyllide a 8-vinyl- chloroplastic Flags: Precursor	1.5e-178	0.75	CP049270	8.34e-114	1	Cp4.1LG03	0	0.94	Cma_Scf00005	0	0.93
CUUC101570	Similar to Ubiquitin-conjugating enzyme E2-17 kDa OS=Solanum lycopersicum PE=2 SV=1 (uniprot_sprot:sp|P35135|UBC4_SOLLC)	AT5G41700.4	UBC8, ATUBC8	ubiquitin conjugating enzyme 8	chr5:16675842-16677509 FORWARD LENGTH=803	5.29e-110	0.84	AT1G64230.5	UBC28	ubiquitin-conjugating enzyme 28	chr1:23833792-23835220 FORWARD LENGTH=190	9.26e-84	0.98	XM_011656405.1	Cucumis sativus ubiquitin-conjugating enzyme E2-17 kDa (LOC101210687) mRNA	0	0.89	P35135.1	UBC4_SOLLC ame: Full=Ubiquitin-conjugating enzyme E2-17 kDa ame: Full=E2 ubiquitin-conjugating enzyme ame: Full=Ubiquitin carrier ame: Full=Ubiquitin- ligase	9.95e-83	0.98	CP001964	3.83e-101	0.82	Cp4.1LG13	0	0.99	Cma_Scf00038	0	0.96
CUUC101571	Similar to Ubiquitin-conjugating enzyme E2-17 kDa OS=Solanum lycopersicum PE=2 SV=1 (uniprot_sprot:sp|P35135|UBC4_SOLLC)	AT5G41700.4	UBC8, ATUBC8	ubiquitin conjugating enzyme 8	chr5:16675842-16677509 FORWARD LENGTH=803	3.42e-106	0.83	AT1G64230.5	UBC28	ubiquitin-conjugating enzyme 28	chr1:23833792-23835220 FORWARD LENGTH=190	1.11e-83	0.98	XM_017043381.1	Cucumis melo ubiquitin-conjugating enzyme E2-17 kDa (LOC103482803) mRNA	0	0.87	P35135.1	UBC4_SOLLC ame: Full=Ubiquitin-conjugating enzyme E2-17 kDa ame: Full=E2 ubiquitin-conjugating enzyme ame: Full=Ubiquitin carrier ame: Full=Ubiquitin- ligase	1.2e-82	0.98	CP001964	1.2e-107	0.84	Cp4.1LG05	0	0.99	Cma_Scf00016	0	0.97
CUUC101585	Similar to Single-stranded nucleic acid binding R3H protein (A.thaliana) (tair10_pep:AT3G56680.1)	AT3G10770.1		Single-stranded nucleic acid binding R3H protein	chr3:3372264-3374271 REVERSE LENGTH=1444	1.88e-50	0.66	AT3G56680.1		Single-stranded nucleic acid binding R3H protein	chr3:20991537-20993446 FORWARD LENGTH=353	1.01e-118	0.69	XM_008444999.2	Cucumis melo uncharacterized LOC103486865 (LOC103486865) transcript variant mRNA	0	0.9		---NA---			---NA---			Cp4.1LG03	0	0.99	Cma_Scf00007	0	0.98
CUUC101601	Similar to Histidine biosynthesis bifunctional protein hisIE, chloroplastic OS=Arabidopsis thaliana GN=At1g31860 PE=2 SV=1 (uniprot_sprot:sp|O82768|HIS2_ARATH)	AT1G31860.1	AT-IE, HISN2	histidine biosynthesis bifunctional protein (HISIE)	chr1:11434108-11436607 REVERSE LENGTH=1065	2.62e-35	0.72	AT1G31860.1	AT-IE, HISN2	histidine biosynthesis bifunctional protein (HISIE)	chr1:11434250-11436530 REVERSE LENGTH=281	9.76e-96	0.72		---NA---			O82768.1	HIS2_ARATH ame: Full=Histidine biosynthesis bifunctional chloroplastic ame: Full= HISTIDINE BIOSYNTHESIS 2 Includes: ame: Full=Phosphoribosyl-AMP cyclohydrolase Short=PRA-CH Includes: ame: Full=Phosphoribosyl-ATP pyrophosphatase Short=PRA-PH Flags: Precursor	1.03e-94	0.72	CP039504	0	0.98	Cp4.1LG01	0	0.99	Cma_Scf00012	0	0.92
CUUC101628	trinity_name=comp40123_c0_seq1	-			---NA---						---NA---				---NA---				---NA---			---NA---			Cp4.1LG20	0	0.98	Cma_Scf00021	0	0.87
CUUC101651	Similar to RING/U-box superfamily protein (A.thaliana) (tair10_pep:AT1G24440.1)	AT1G13195.1		RING/U-box superfamily protein	chr1:4501581-4503591 REVERSE LENGTH=1224	1.21e-70	0.68	AT1G24440.1		RING/U-box superfamily protein	chr1:8662340-8663777 FORWARD LENGTH=251	4.17e-116	0.78	XM_004135247.2	Cucumis sativus E3 ubiquitin- ligase RNF8-B-like (LOC101206911) mRNA	0	0.83		---NA---			CP019546	1.49e-33	0.79	Cp4.1LG09	0	1	Cma_Scf00031	0	0.96
CUUC101653	Similar to RING/U-box superfamily protein (A.thaliana) (tair10_pep:AT1G24440.1)	AT1G24440.1		RING/U-box superfamily protein	chr1:8662019-8663964 FORWARD LENGTH=1264	9.06e-79	0.69	AT1G24440.1		RING/U-box superfamily protein	chr1:8662340-8663777 FORWARD LENGTH=251	4.52e-115	0.79	XM_004135247.2	Cucumis sativus E3 ubiquitin- ligase RNF8-B-like (LOC101206911) mRNA	0	0.88		---NA---			CP019546	6.15e-26	0.75	Cp4.1LG01	0	0.99	Cma_Scf00001	0	0.98
CUUC101680	trinity_name=comp40140_c0_seq1	-			---NA---						---NA---				---NA---				---NA---			CP033184	0	0.96	Cp4.1LG01	0	0.98	Cma_Scf00001	0	0.87
CUUC101697	Similar to Uncharacterised protein family (UPF0114) (A.thaliana) (tair10_pep:AT4G19390.1)	AT4G19390.1		Uncharacterised protein family (UPF0114)	chr4:10574768-10576428 REVERSE LENGTH=1030	6.35e-56	0.7	AT4G19390.1		Uncharacterised protein family (UPF0114)	chr4:10574903-10576355 REVERSE LENGTH=273	1.74e-69	0.81	XM_008446021.2	Cucumis melo uncharacterized LOC103487632 (LOC103487632) transcript variant mRNA	0	0.85		---NA---			CP031687	3.08e-106	0.98	Cp4.1LG02	0	0.99	Cma_Scf00006	0	0.94
CUUC101723	Similar to Ethylene-responsive transcription factor ERF106 OS=Arabidopsis thaliana GN=ERF106 PE=2 SV=1 (uniprot_sprot:sp|Q9LY05|EF106_ARATH)	-			---NA---			AT5G07580.1		Integrase-type DNA-binding superfamily protein	chr5:2399525-2400349 FORWARD LENGTH=274	4.72e-28	0.9	XM_008438756.2	Cucumis melo ethylene-responsive transcription factor ERF106-like (LOC103482546) mRNA	1.06e-92	0.84	Q9LY05.1	EF106_ARATH ame: Full=Ethylene-responsive transcription factor ERF106	2.24e-27	0.9	CP057602	2.99e-36	0.75	Cp4.1LG13	0	0.99	Cma_Scf00038	0	0.97
CUUC101725	Similar to U-box domain-containing protein 4 OS=Arabidopsis thaliana GN=PUB4 PE=1 SV=3 (uniprot_sprot:sp|O22193|PUB4_ARATH)	AT3G01400.1		ARM repeat superfamily protein	chr3:151762-153217 FORWARD LENGTH=1456	0	0.75	AT3G01400.1		ARM repeat superfamily protein	chr3:151920-152987 FORWARD LENGTH=355	0	0.9	XM_008446339.2	Cucumis melo U-box domain-containing 4 (LOC103487841) mRNA	0	0.87	O22193.3	PUB4_ARATH ame: Full=U-box domain-containing 4 ame: Full=Plant U-box 4 ame: Full=RING-type E3 ubiquitin transferase PUB4	3.42e-75	0.68	CP054901	0	0.94	Cp4.1LG07	0	0.99	Cma_Scf00022	0	0.97
CUUC101729	Similar to unknown protein (A.thaliana) (tair10_pep:AT1G16290.1)	AT1G16290.1		FUNCTIONS INmolecular_function unknown; INVOLVED INbiological_process unknown; LOCATED INchloroplast, vacuole; EXPRESSED IN19 plant structures; EXPRESSED DURING11 growth stages; CONTAINS InterPro DOMAIN/sLytic transglycosylase-like, catalytic (InterPro:IPR008258); Has 171 Blast hits to 155 proteins in 40 speciesArchae - 0; Bacteria - 54; Metazoa - 0; Fungi - 0; Plants - 55; Viruses - 0; Other Euk…	chr1:5570753-5573538 REVERSE LENGTH=1445	1.45e-140	0.69	AT1G16290.1		FUNCTIONS IN: molecular_function unknown; INVOLVED IN: biological_process unknown; LOCATED IN: chloroplast, vacuole; EXPRESSED IN: 19 plant structures; EXPRESSED DURING: 11 growth stages; CONTAINS InterPro DOMAIN/s: Lytic transglycosylase-like, catalytic (InterPro:IPR008258); Has 171 Blast hits to 155 proteins in 40 species: Archae - 0; Bacteria - 54; Metazoa - 0; Fungi - 0; Plants - 55; Viruses …	chr1:5570938-5573538 REVERSE LENGTH=419	1.13e-148	0.79	XM_008448869.2	Cucumis melo uncharacterized LOC103489631 (LOC103489631) transcript variant mRNA	0	0.88		---NA---			CP051879	0	0.98	Cp4.1LG15	6.18e-160	1	Cma_Scf00036	2.57e-95	0.95
CUUC101736	Similar to unknown protein (A.thaliana) (tair10_pep:AT1G18290.1)	-			---NA---			AT1G18290.1		unknown protein; FUNCTIONS IN: molecular_function unknown; INVOLVED IN: N-terminal protein myristoylation; LOCATED IN: chloroplast; EXPRESSED IN: root; Has 94 Blast hits to 94 proteins in 12 species: Archae - 0; Bacteria - 0; Metazoa - 0; Fungi - 0; Plants - 94; Viruses - 0; Other Eukaryotes - 0 (source: NCBI BLink).	chr1:6297436-6297966 FORWARD LENGTH=176	2.14e-32	0.56	XM_004137306.2	Cucumis sativus uncharacterized LOC101203132 (LOC101203132) mRNA	3.54e-142	0.82		---NA---			CP029798	0	0.87	Cp4.1LG04	0	0.98	Cma_Scf00002	0	0.98
CUUC101737	Similar to UPI0002B456D3 related cluster n=1 Tax=unknown RepID=UPI0002B456D3 (uniref90:UniRef90_UPI0002B456D3)	-			---NA---						---NA---				---NA---				---NA---			CP029798	2.66e-123	0.99	Cp4.1LG18	3.19e-122	0.98	Cma_Scf00010	1.09e-115	0.96
CUUC101742	Similar to DNA topoisomerase 2 OS=Arabidopsis thaliana GN=TOP2 PE=2 SV=2 (uniprot_sprot:sp|P30182|TOP2_ARATH)	AT3G23890.1	TOPII, ATTOPII	topoisomerase II	chr3:8624750-8631327 FORWARD LENGTH=4824	0	0.71	AT3G23890.1	TOPII, ATTOPII	topoisomerase II	chr3:8624931-8631106 FORWARD LENGTH=1473	0	0.83	XM_008463589.2	Cucumis melo DNA topoisomerase 2 (LOC103500322) mRNA	0	0.89	P30182.2	TOP2_ARATH ame: Full=DNA topoisomerase 2 ame: Full=DNA topoisomerase II	0	0.83	CP005239	0	0.99	Cp4.1LG03	0	0.99	Cma_Scf00007	0	0.96
CUUC101746	Similar to Remorin OS=Solanum tuberosum PE=1 SV=1 (uniprot_sprot:sp|P93788|REMO_SOLTU)	AT5G23750.1		Remorin family protein	chr5:8009806-8011619 REVERSE LENGTH=973	2.31e-28	0.72	AT5G23750.1		Remorin family protein	chr5:8010004-8011453 REVERSE LENGTH=202	1.26e-26	0.78	XM_008439016.2	PREDICTED: Cucumis melo uncharacterized protein At3g61260 (LOC103482726), transcript variant X2, mRNA	2.84e-118	0.83		---NA---			CP006308	0	0.98	Cp4.1_scaffold002416	0	0.99	Cma_Scf00016	0	0.9
CUUC101755	Similar to Probable receptor-like protein kinase At5g47070 OS=Arabidopsis thaliana GN=At5g47070 PE=1 SV=1 (uniprot_sprot:sp|Q9LTC0|Y5707_ARATH)	AT2G39110.1		Protein kinase superfamily protein	chr2:16319664-16321685 FORWARD LENGTH=1531	6.85e-145	0.73	AT3G09830.2		Protein kinase superfamily protein	chr3:3017199-3018696 FORWARD LENGTH=418	0	0.75	XM_008458289.2	Cucumis melo probable receptor kinase At5g47070 (LOC103496439) mRNA	0	0.89	Q9LTC0.1	PBL19_ARATH ame: Full=Probable serine threonine- kinase PBL19 ame: Full=PBS1 19	3.13e-115	0.71	CP005950	0	0.99	Cp4.1LG01	0	0.99	Cma_Scf00012	0	0.97
CUUC101767	trinity_name=comp40187_c1_seq1	-			---NA---						---NA---				---NA---				---NA---			CP030901	6.39e-31	0.74	Cp4.1_scaffold000747	5.5e-152	0.99	Cma_Scf00019	1.87e-145	0.97
CUUC101777	Similar to Adenylyl-sulfate kinase, chloroplastic OS=Catharanthus roseus GN=AKN PE=2 SV=1 (uniprot_sprot:sp|O49204|KAPS_CATRO)	AT5G67520.1	APK4	adenosine-5'-phosphosulfate (APS) kinase 4	chr5:26939159-26941010 FORWARD LENGTH=1284	1.68e-38	0.74	AT5G67520.1	APK4	adenosine-5'-phosphosulfate (APS) kinase 4	chr5:26939342-26940842 FORWARD LENGTH=310	2.32e-81	0.67	XM_008442168.2	Cucumis melo adenylyl-sulfate kinase 3 (LOC103484852) mRNA	0	0.87	O49204.1	KAPS_CATRO ame: Full=Adenylyl-sulfate chloroplastic ame: Full=ATP adenosine-5 -phosphosulfate 3 -phosphotransferase ame: Full=Adenosine-5 -phosphosulfate kinase Short=APS kinase Flags: Precursor	2.86e-81	0.77	CP032824	4.25e-29	0.71	Cp4.1LG19	0	0.99	Cma_Scf00023	0	0.98
CUUC101795	Similar to UPI0002B479B9 related cluster n=2 Tax=unknown RepID=UPI0002B479B9 (uniref90:UniRef90_UPI0002B479B9)	AT1G56000.1		FAD/NAD(P)-binding oxidoreductase family protein	chr1:20944141-20946718 FORWARD LENGTH=1588	2.62e-155	0.71	AT1G56000.1		FAD/NAD(P)-binding oxidoreductase family protein	chr1:20944149-20946101 FORWARD LENGTH=384	7.03e-180	0.82	XM_008453603.2	Cucumis melo uncharacterized LOC103492994 (LOC103492994) mRNA	0	0.88	Q888A4.1	RNLS_PSESM ame: Full=Renalase	8.03e-39	0.5	---NA---			Cp4.1LG01	1.04e-168	1	Cma_Scf00001	6.87e-146	0.96
CUUC101796	trinity_name=comp40206_c0_seq1	-			---NA---						---NA---				---NA---				---NA---			---NA---			Cp4.1LG01	1.72e-118	0.99	Cma_Scf00001	1.29e-107	0.96
CUUC101810	Similar to Putative methyltransferase DDB_G0268948 OS=Dictyostelium discoideum GN=DDB_G0268948 PE=1 SV=2 (uniprot_sprot:sp|Q55EX9|Y8948_DICDI)	AT2G41380.1		S-adenosyl-L-methionine-dependent methyltransferases superfamily protein	chr2:17251941-17253057 FORWARD LENGTH=1021	1.76e-50	0.71	AT2G41380.1		S-adenosyl-L-methionine-dependent methyltransferases superfamily protein	chr2:17251981-17252886 FORWARD LENGTH=269	1.69e-115	0.74	XM_004142601.2	Cucumis sativus methyltransferase DDB_G0268948 (LOC101204466) mRNA	0	0.82	Q55EX9.2	Y8948_DICDI ame: Full= methyltransferase DDB_G0268948	6.06e-32	0.51	CP049186	0	0.99	Cp4.1LG10	0	0.98	Cma_Scf00033	0	0.85
CUUC101818	trinity_name=comp40217_c0_seq1	-			---NA---						---NA---				---NA---				---NA---			---NA---			Cp4.1LG02	8.68e-90	0.96	Cma_Scf00006	2.43e-84	0.95
CUUC101829	Similar to UPI0002B482D1 related cluster n=1 Tax=unknown RepID=UPI0002B482D1 (uniref90:UniRef90_UPI0002B482D1)	-			---NA---						---NA---			XM_011659952.1	Cucumis sativus uncharacterized LOC105435966 (LOC105435966) mRNA	1.1e-67	0.79		---NA---			---NA---			Cp4.1LG10	0	1	Cma_Scf00004	0	0.96
CUUC101833	Similar to Coiled-coil domain-containing protein 124 OS=Homo sapiens GN=CCDC124 PE=1 SV=1 (uniprot_sprot:sp|Q96CT7|CC124_HUMAN)	AT1G16210.1		unknown protein; CONTAINS InterPro DOMAIN/sProtein of unknown function DUF1014 (InterPro:IPR010422); Has 16107 Blast hits to 8386 proteins in 1107 speciesArchae - 26; Bacteria - 3370; Metazoa - 4013; Fungi - 1516; Plants - 526; Viruses - 120; Other Eukaryotes - 6536 (sourceNCBI BLink).	chr1:5546128-5547552 REVERSE LENGTH=1034	3.02e-91	0.71	AT1G16210.1		unknown protein; CONTAINS InterPro DOMAIN/s: Protein of unknown function DUF1014 (InterPro:IPR010422); Has 16107 Blast hits to 8386 proteins in 1107 species: Archae - 26; Bacteria - 3370; Metazoa - 4013; Fungi - 1516; Plants - 526; Viruses - 120; Other Eukaryotes - 6536 (source: NCBI BLink).	chr1:5546352-5547447 REVERSE LENGTH=234	4.55e-64	0.92	XM_008449681.2	Cucumis melo coiled-coil domain-containing 124 (LOC103490249) mRNA	0	0.87		---NA---			---NA---			Cp4.1LG15	0	0.96	Cma_Scf00036	0	0.98
CUUC101838	trinity_name=comp40227_c3_seq2	-			---NA---						---NA---			LN713266.1	Cucumis melo genomic chr_12	3.7e-112	0.76		---NA---			CP010783	0	0.99	Cp4.1LG20	0	1	Cma_Scf00021	0	0.94
CUUC101848	Similar to Putative E3 ubiquitin-protein ligase XBAT31 OS=Arabidopsis thaliana GN=XBAT31 PE=2 SV=1 (uniprot_sprot:sp|Q94B55|XB31_ARATH)	AT2G28840.1	XBAT31	XB3 ortholog 1 in Arabidopsis thaliana	chr2:12378337-12380742 FORWARD LENGTH=1844	2.27e-132	0.7	AT2G28840.1	XBAT31	XB3 ortholog 1 in Arabidopsis thaliana	chr2:12378542-12380474 FORWARD LENGTH=456	4.47e-166	0.8	XM_008449531.2	Cucumis melo E3 ubiquitin- ligase XBAT31 (LOC103490148) transcript variant mRNA	0	0.87	Q94B55.1	XB31_ARATH ame: Full= E3 ubiquitin- ligase XBAT31 ame: Full=Ankyrin repeat domain and RING finger-containing XBAT31 ame: Full= XB3 homolog 1 ame: Full=RING-type E3 ubiquitin transferase XB31	5.43e-165	0.8	CP041526	0	0.99	Cp4.1LG19	0	0.99	Cma_Scf00049	0	0.97
CUUC101852	Similar to Protein of unknown function (DUF506) (A.thaliana) (tair10_pep:AT4G32480.1)	AT4G32480.1		Protein of unknown function (DUF506)	chr4:15676404-15677973 FORWARD LENGTH=1145	1.2e-38	0.69	AT4G32480.1		Protein of unknown function (DUF506)	chr4:15676488-15677776 FORWARD LENGTH=287	7.47e-82	0.64	XM_008444399.2	Cucumis melo uncharacterized LOC103486438 (LOC103486438) mRNA	0	0.83		---NA---			CP045900	0	0.95	Cp4.1LG20	0	1	Cma_Scf00021	0	0.94
CUUC101854	Similar to Pentatricopeptide repeat-containing protein At1g05670, mitochondrial OS=Arabidopsis thaliana GN=At1g05670 PE=2 SV=1 (uniprot_sprot:sp|Q0WVK7|PPR12_ARATH)	-			---NA---			AT1G05670.2		Pentatricopeptide repeat (PPR-like) superfamily protein	chr1:1698574-1700799 REVERSE LENGTH=741	1.15e-28	0.75	XR_970232.1	Cucumis sativus pentatricopeptide repeat-containing mitochondrial (LOC101208153) transcript variant misc_RNA	3.67e-117	0.88		---NA---			---NA---			Cp4.1LG01	0	0.99	Cma_Scf00012	0	0.98
CUUC101860	Similar to Histidine-containing phosphotransfer protein 1 OS=Arabidopsis thaliana GN=AHP1 PE=1 SV=1 (uniprot_sprot:sp|Q9ZNV9|AHP1_ARATH)	AT3G21510.1	AHP1	histidine-containing phosphotransmitter 1	chr3:7578175-7579599 REVERSE LENGTH=784	1.52e-63	0.74	AT3G21510.1	AHP1	histidine-containing phosphotransmitter 1	chr3:7578432-7579537 REVERSE LENGTH=154	5.8e-56	0.86	XM_004153194.2	Cucumis sativus histidine-containing phosphotransfer 1 (LOC101216841) transcript variant mRNA	0	0.9	Q9ZNV9.1	AHP1_ARATH ame: Full=Histidine-containing phosphotransfer 1	7.04e-55	0.86	CP004999	1.42e-135	0.92	Cp4.1LG12	0	0.97	Cma_Scf00026	0	0.93
CUUC101861	Similar to Histidine-containing phosphotransfer protein 1 OS=Arabidopsis thaliana GN=AHP1 PE=1 SV=1 (uniprot_sprot:sp|Q9ZNV9|AHP1_ARATH)	AT3G21510.1	AHP1	histidine-containing phosphotransmitter 1	chr3:7578175-7579599 REVERSE LENGTH=784	5.44e-67	0.74	AT3G21510.1	AHP1	histidine-containing phosphotransmitter 1	chr3:7578432-7579537 REVERSE LENGTH=154	7.05e-63	0.82	XM_008460288.2	Cucumis melo histidine-containing phosphotransfer 1 (LOC103497899) transcript variant mRNA	0	0.86	Q9ZNV9.1	AHP1_ARATH ame: Full=Histidine-containing phosphotransfer 1	8.56e-62	0.82	---NA---			Cp4.1LG17	3e-148	0.92	Cma_Scf00020	8.96e-130	0.89
CUUC101866	trinity_name=comp40243_c3_seq1	-			---NA---						---NA---			LN713256.1	Cucumis melo genomic chr_2	2.39e-59	0.87		---NA---			---NA---			Cp4.1LG04	0	1	Cma_Scf00002	0	0.97
CUUC101867	Similar to Two-component response regulator ARR18 OS=Arabidopsis thaliana GN=ARR18 PE=2 SV=2 (uniprot_sprot:sp|Q9FGT7|ARR18_ARATH)	AT2G25180.1	ARR12, RR12	response regulator 12	chr2:10724301-10726961 REVERSE LENGTH=1980	4.83e-35	0.71	AT2G25180.1	ARR12, RR12	response regulator 12	chr2:10724490-10726961 REVERSE LENGTH=596	8.11e-55	0.64	XM_008445658.2	Cucumis melo two-component response regulator ARR12 (LOC103487369) transcript variant mRNA	0	0.87	Q6K8X6.1	ORR23_ORYSJ ame: Full=Two-component response regulator ORR23 ame: Full= 5	3.4e-58	0.58	---NA---			Cp4.1LG04	0	0.99	Cma_Scf00002	0	0.97
CUUC101873	trinity_name=comp40246_c0_seq1	-			---NA---						---NA---				---NA---				---NA---			CP006466	0	0.99	Cp4.1LG10	0	0.99	Cma_Scf00004	0	0.94
CUUC101884	Similar to RNA polymerase sigma factor sigA OS=Arabidopsis thaliana GN=SIGA PE=1 SV=1 (uniprot_sprot:sp|O24629|SIGA_ARATH)	AT1G64860.1	SIGA, SIG1, SIG2, SIGB, RPOD1	sigma factor A	chr1:24097953-24100952 FORWARD LENGTH=1965	0	0.75	AT1G64860.1	SIGA, SIG1, SIG2, SIGB, RPOD1	sigma factor A	chr1:24098497-24100746 FORWARD LENGTH=502	0	0.82	XM_017047446.1	Cucumis melo RNA polymerase sigma factor sigA (LOC103501092) mRNA	0	0.9	O24629.1	SIGA_ARATH ame: Full=RNA polymerase sigma factor sigA Short=Sigma factor A Short=Sigma-A ame: Full=RNA polymerase sigma factor sig1 Short=Atsig1 Short=Sigma factor 1 ame: Full=RNA polymerase sigma factor sig2 Short=Atsig2 Short=Sigma factor 2 ame: Full=RNA polymerase sigma factor sigB Short=Sigma factor B Short=Sigma-B Flags: Precursor	0	0.82	---NA---			Cp4.1LG05	0	1	Cma_Scf00027	0	0.97
CUUC101885	Similar to RNA polymerase sigma factor sigA OS=Arabidopsis thaliana GN=SIGA PE=1 SV=1 (uniprot_sprot:sp|O24629|SIGA_ARATH)	-			---NA---			AT1G64860.1	SIGA, SIG1, SIG2, SIGB, RPOD1	sigma factor A	chr1:24098497-24100746 FORWARD LENGTH=502	3.18e-27	0.63	XM_017047446.1	Cucumis melo RNA polymerase sigma factor sigA (LOC103501092) mRNA	9.78e-148	0.86	O24629.1	SIGA_ARATH ame: Full=RNA polymerase sigma factor sigA Short=Sigma factor A Short=Sigma-A ame: Full=RNA polymerase sigma factor sig1 Short=Atsig1 Short=Sigma factor 1 ame: Full=RNA polymerase sigma factor sig2 Short=Atsig2 Short=Sigma factor 2 ame: Full=RNA polymerase sigma factor sigB Short=Sigma factor B Short=Sigma-B Flags: Precursor	3.87e-26	0.63	---NA---			Cp4.1LG16	0	0.98	Cma_Scf00009	0	0.91
CUUC101892	trinity_name=comp40253_c0_seq1	-			---NA---						---NA---				---NA---				---NA---			CP058434	1.55e-146	1	Cp4.1LG08	0	0.87	Cma_Scf00047	0	0.83
CUUC101896	Similar to Endoglucanase 1 OS=Persea americana GN=CEL1 PE=2 SV=1 (uniprot_sprot:sp|P05522|GUN1_PERAE)	AT1G02800.1	ATCEL2, CEL2	cellulase 2	chr1:613216-616191 REVERSE LENGTH=1764	6.16e-76	0.65	AT1G02800.1	ATCEL2, CEL2	cellulase 2	chr1:613386-616103 REVERSE LENGTH=501	0	0.79	XM_004146088.2	Cucumis sativus endoglucanase 1 (LOC101214652) mRNA	0	0.91	P05522.1	GUN1_PERAE ame: Full=Endoglucanase 1 ame: Full=Abscission cellulase 1 ame: Full=Endo-1,4-beta-glucanase 1 Flags: Precursor	0	0.86	---NA---			Cp4.1LG14	0	0.98	Cma_Scf00028	0	0.94
CUUC101901	Similar to BTB/POZ domain-containing protein At3g05675 OS=Arabidopsis thaliana GN=At3g05675 PE=2 SV=1 (uniprot_sprot:sp|Q8RX01|Y3567_ARATH)	-			---NA---						---NA---			NM_001287464.1	Cucumis sativus BTB POZ domain-containing At1g63850-like (LOC101219438) mRNA	0	0.85		---NA---			---NA---			Cp4.1LG15	0	1	Cma_Scf00048	0	0.98
CUUC101904	Similar to UPI0002B49B17 related cluster n=1 Tax=unknown RepID=UPI0002B49B17 (uniref90:UniRef90_UPI0002B49B17)	-			---NA---						---NA---			XM_004141329.2	Cucumis sativus WEAK CHLOROPLAST MOVEMENT UNDER BLUE LIGHT 1-like (LOC101202911) mRNA	8.23e-89	0.8		---NA---			---NA---			Cp4.1LG06	0	0.99	Cma_Scf00003	0	0.97
CUUC101943	Similar to unknown protein (A.thaliana) (tair10_pep:AT4G16807.1)	-			---NA---			AT4G16807.1		unknown protein; FUNCTIONS IN: molecular_function unknown; INVOLVED IN: biological_process unknown; LOCATED IN: cellular_component unknown; BEST Arabidopsis thaliana protein match is: unknown protein (TAIR:AT3G33528.1); Has 30201 Blast hits to 17322 proteins in 780 species: Archae - 12; Bacteria - 1396; Metazoa - 17338; Fungi - 3422; Plants - 5037; Viruses - 0; Other Eukaryotes - 2996 (source: NC…	chr4:9457317-9459358 REVERSE LENGTH=439	1.33e-28	0.44	XM_008450577.2	Cucumis melo uncharacterized LOC103490858 (LOC103490858) transcript variant mRNA	3.8e-92	0.85		---NA---			---NA---			Cp4.1LG14	0	0.97	Cma_Scf00028	0	0.95
CUUC101955	Similar to UPI0002B47487 related cluster n=1 Tax=unknown RepID=UPI0002B47487 (uniref90:UniRef90_UPI0002B47487)	-			---NA---						---NA---				---NA---				---NA---			CP028714	0	1	Cp4.1LG11	0	1	Cma_Scf00017	0	0.98
CUUC101956	Similar to Cyclin-A3-2 OS=Arabidopsis thaliana GN=CYCA3-2 PE=2 SV=1 (uniprot_sprot:sp|Q9C6A9|CCA32_ARATH)	AT5G43080.1	CYCA3;1	Cyclin A3;1	chr5:17293227-17294789 FORWARD LENGTH=1068	4.68e-102	0.71	AT1G47210.2	CYCA3;2	cyclin-dependent protein kinase 3;2	chr1:17301036-17302584 FORWARD LENGTH=372	6.33e-154	0.75	XM_008446367.2	Cucumis melo cyclin-A3-2-like (LOC103487861) mRNA	0	0.87	Q9C6A9.1	CCA32_ARATH ame: Full=Cyclin-A3-2 ame: Full=G2 mitotic-specific cyclin-A3-2 Short= 3 2	7.69e-153	0.75	CP009055	4.39e-117	0.71	Cp4.1LG07	0	1	Cma_Scf00022	0	0.97
CUUC101957	Similar to Putative cyclin-A3-1 OS=Arabidopsis thaliana GN=CYCA3-1 PE=3 SV=1 (uniprot_sprot:sp|Q9FMH5|CCA31_ARATH)	AT5G43080.1	CYCA3;1	Cyclin A3;1	chr5:17293227-17294789 FORWARD LENGTH=1068	6.25e-46	0.7	AT5G43080.1	CYCA3;1	Cyclin A3;1	chr5:17293227-17294789 FORWARD LENGTH=355	5.27e-63	0.79	XM_008446367.2	Cucumis melo cyclin-A3-2-like (LOC103487861) mRNA	0	0.87	Q9FMH5.1	CCA31_ARATH ame: Full= cyclin-A3-1 ame: Full=G2 mitotic-specific cyclin-A3-1 Short= 3 1	6.4e-62	0.79	CP009055	3.26e-45	0.7	Cp4.1LG11	0	1	Cma_Scf00017	0	0.98
CUUC101961	trinity_name=comp40294_c1_seq1	-			---NA---						---NA---				---NA---				---NA---			---NA---			Cp4.1LG19	8.95e-169	0.99	Cma_Scf00023	6.72e-158	0.93
CUUC101983	trinity_name=comp40306_c0_seq2	-			---NA---						---NA---				---NA---				---NA---			---NA---			Cp4.1LG04	0	1	Cma_Scf00002	0	0.98
CUUC101985	trinity_name=comp40308_c2_seq1	-			---NA---						---NA---				---NA---				---NA---			---NA---			Cp4.1LG16	1.34e-126	0.99	Cma_Scf00009	2.53e-104	0.93
CUUC101987	Similar to Protein of unknown function (DUF1635) (A.thaliana) (tair10_pep:AT2G28690.1)	-			---NA---			AT2G28690.1		Protein of unknown function (DUF1635)	chr2:12307140-12308477 REVERSE LENGTH=231	2.61e-59	0.62		---NA---				---NA---			CP051790	4.9e-51	0.77	Cp4.1LG02	0	0.99	Cma_Scf00018	0	0.96
CUUC101990	Similar to Flavin-containing monooxygenase YUCCA6 OS=Arabidopsis thaliana GN=YUC6 PE=2 SV=1 (uniprot_sprot:sp|Q8VZ59|YUC6_ARATH)	AT5G25620.2	YUC6	Flavin-binding monooxygenase family protein	chr5:8935040-8938758 REVERSE LENGTH=2111	2.88e-135	0.71	AT5G25620.2	YUC6	Flavin-binding monooxygenase family protein	chr5:8935312-8938200 REVERSE LENGTH=426	2.94e-175	0.82	NM_001319313.1	Cucumis melo indole-3-pyruvate monooxygenase YUCCA6 (LOC103488201) mRNA	0	0.87	Q8VZ59.1	YUC6_ARATH ame: Full=Indole-3-pyruvate monooxygenase YUCCA6 ame: Full=Flavin-containing monooxygenase YUCCA6 ame: Full= HYPERTALL1	4.16e-174	0.82	---NA---			Cp4.1LG07	0	0.99	Cma_Scf00022	0	0.99
CUUC102000	trinity_name=comp40313_c1_seq1	-			---NA---						---NA---			LN713259.1	Cucumis melo genomic chr_5	0	0.8		---NA---			CP057518	0	0.99	Cp4.1LG05	0	0.99	Cma_Scf00016	0	0.94
CUUC102010	Similar to UPI0002B45A92 related cluster n=2 Tax=unknown RepID=UPI0002B45A92 (uniref90:UniRef90_UPI0002B45A92)	-			---NA---						---NA---				---NA---				---NA---			CP055194	1.78e-151	0.99	Cp4.1LG01	1.18e-153	0.98	Cma_Scf00012	8.89e-143	0.96
CUUC102026	Similar to Auxin-induced protein 5NG4 OS=Pinus taeda PE=2 SV=1 (uniprot_sprot:sp|Q6J163|5NG4_PINTA)	AT2G39510.1		nodulin MtN21 /EamA-like transporter family protein	chr2:16491143-16493151 REVERSE LENGTH=1406	4.72e-46	0.69	AT2G39510.1		nodulin MtN21 /EamA-like transporter family protein	chr2:16491358-16493085 REVERSE LENGTH=374	1.91e-77	0.78	XM_004147669.2	Cucumis sativus WAT1-related At2g39510-like (LOC101206072) mRNA	4.58e-141	0.83	O80638.1	WTR14_ARATH ame: Full=WAT1-related At2g39510	2.32e-76	0.78	CP028659	1.11e-144	0.99	Cp4.1LG01	2.77e-152	0.99	Cma_Scf00001	8.83e-140	0.95
CUUC102040	Similar to Putative pentatricopeptide repeat-containing protein At5g13230, mitochondrial OS=Arabidopsis thaliana GN=PCMP-H89 PE=3 SV=1 (uniprot_sprot:sp|Q9LYV3|PP377_ARATH)	AT5G13230.1		Tetratricopeptide repeat (TPR)-like superfamily protein	chr5:4222514-4224982 FORWARD LENGTH=2469	1.51e-98	0.64	AT5G13230.1		Tetratricopeptide repeat (TPR)-like superfamily protein	chr5:4222514-4224982 FORWARD LENGTH=822	0	0.74	XM_008455900.2	Cucumis melo pentatricopeptide repeat-containing mitochondrial (LOC103494622) mRNA	0	0.91	Q9LYV3.1	PP377_ARATH ame: Full= pentatricopeptide repeat-containing mitochondrial Flags: Precursor	0	0.74	---NA---			Cp4.1LG03	0	0.99	Cma_Scf00005	0	0.96
CUUC102045	Similar to unknown protein (A.thaliana) (tair10_pep:AT5G24130.1)	AT5G24130.1		unknown protein; FUNCTIONS INmolecular_function unknown; INVOLVED INbiological_process unknown; LOCATED INmitochondrion; EXPRESSED INpetal, leaf whorl, flower; EXPRESSED DURING4 anthesis, petal differentiation and expansion stage; Has 1807 Blast hits to 1807 proteins in 277 speciesArchae - 0; Bacteria - 0; Metazoa - 736; Fungi - 347; Plants - 385; Viruses - 0; Other Eukaryotes - 339 (sourceNCBI B…	chr5:8162213-8164066 FORWARD LENGTH=1226	1.08e-32	0.65	AT5G24130.1		unknown protein; FUNCTIONS IN: molecular_function unknown; INVOLVED IN: biological_process unknown; LOCATED IN: mitochondrion; EXPRESSED IN: petal, leaf whorl, flower; EXPRESSED DURING: 4 anthesis, petal differentiation and expansion stage; Has 1807 Blast hits to 1807 proteins in 277 species: Archae - 0; Bacteria - 0; Metazoa - 736; Fungi - 347; Plants - 385; Viruses - 0; Other Eukaryotes - 339 (…	chr5:8162247-8163825 FORWARD LENGTH=316	3.71e-92	0.69	XM_011656322.1	Cucumis sativus uncharacterized LOC105435425 (LOC105435425) mRNA	0	0.84		---NA---			CP057515	0	0.99	Cp4.1LG05	0	0.99	Cma_Scf00016	0	0.97
CUUC102054	Similar to Auxin efflux carrier family protein (A.thaliana) (tair10_pep:AT1G71090.1)	AT1G71090.1		Auxin efflux carrier family protein	chr1:26812212-26814130 FORWARD LENGTH=1919	1.08e-123	0.67	AT1G71090.1		Auxin efflux carrier family protein	chr1:26812551-26813924 FORWARD LENGTH=457	2.39e-180	0.77	XM_008391008.2	Malus x domestica PIN-LIKES 2 (LOC103451597) mRNA	3.05e-68	0.74	Q9C999.1	PILS2_ARATH ame: Full= PIN-LIKES 2 ame: Full=Auxin efflux carrier 2	2.91e-179	0.77	CP055658	1.16e-93	0.71	Cp4.1LG09	0	0.99	Cma_Scf00034	0	0.95
CUUC102057	Similar to Tonoplast dicarboxylate transporter OS=Arabidopsis thaliana GN=TDT PE=2 SV=2 (uniprot_sprot:sp|Q8LG88|TDT_ARATH)	AT5G47560.1	ATTDT, ATSDAT, TDT	tonoplast dicarboxylate transporter	chr5:19287369-19290465 REVERSE LENGTH=2267	2.37e-171	0.69	AT5G47560.1	ATTDT, ATSDAT, TDT	tonoplast dicarboxylate transporter	chr5:19287895-19290347 REVERSE LENGTH=540	0	0.81	XM_008465411.2	Cucumis melo tonoplast dicarboxylate transporter (LOC103501731) mRNA	0	0.87	Q8LG88.2	TDT_ARATH ame: Full=Tonoplast dicarboxylate transporter Short= ame: Full=Sodium-dicarboxylate cotransporter-like Short= ame: Full=Vacuolar malate transporter	0	0.81	---NA---			Cp4.1LG20	0	0.98	Cma_Scf00021	0	0.98
CUUC102059	Similar to Homeobox protein knotted-1-like 10 OS=Oryza sativa subsp. japonica GN=OSH71 PE=2 SV=1 (uniprot_sprot:sp|Q7GDL5|KNOSA_ORYSJ)	-			---NA---			AT1G23380.2	KNAT6, KNAT6L, KNAT6S	KNOTTED1-like homeobox gene 6	chr1:8297499-8302492 REVERSE LENGTH=329	8.83e-34	0.65	XM_008455194.2	Cucumis melo homeobox knotted-1-like 1 (LOC103494133) transcript variant mRNA	1.28e-136	0.83	Q7GDL5.1	KNOSA_ORYSJ ame: Full=Homeobox knotted-1-like 10 ame: Full=Homeobox HOS9 ame: Full=Homeobox OSH71 ame: Full=Homeobox knotted-1-like 2 Short=Oskn2	1.16e-36	0.72	CP010786	0	0.99	Cp4.1LG07	5.66e-175	0.95	Cma_Scf00029	5.18e-125	0.93
CUUC102077	trinity_name=comp40354_c3_seq1	-			---NA---						---NA---				---NA---				---NA---			---NA---			Cp4.1LG14	1.03e-154	0.98	Cma_Scf00028	3.07e-117	0.9
CUUC102078	Similar to Transcription factor LHW OS=Arabidopsis thaliana GN=LHW PE=1 SV=1 (uniprot_sprot:sp|Q9XIN0|LHW_ARATH)	-			---NA---			AT2G27230.2	LHW	transcription factor-related	chr2:11650895-11653840 FORWARD LENGTH=650	2.09e-41	0.72	XM_008450353.2	Cucumis melo uncharacterized LOC103490712 (LOC103490712) mRNA	1.3e-126	0.85	Q9XIN0.1	LHW_ARATH ame: Full=Transcription factor LHW ame: Full=BHLH transcription factor delta Short=bHLH delta ame: Full=Basic helix-loop-helix 156 Short= 156 Short=bHLH 156 ame: Full= LONESOME HIGHWAY ame: Full=bHLH transcription factor bHLH156	2.54e-40	0.72	CP047859	2.53e-174	1	Cp4.1LG08	0	0.99	Cma_Scf00025	5.42e-145	0.94
CUUC102079	Similar to Transcription factor LHW OS=Arabidopsis thaliana GN=LHW PE=1 SV=1 (uniprot_sprot:sp|Q9XIN0|LHW_ARATH)	-			---NA---			AT2G27230.2	LHW	transcription factor-related	chr2:11650895-11653840 FORWARD LENGTH=650	7.26e-71	0.64	XM_004146152.2	Cucumis sativus transcription factor bHLH157 (LOC101210125) mRNA	0	0.81	Q9XIN0.1	LHW_ARATH ame: Full=Transcription factor LHW ame: Full=BHLH transcription factor delta Short=bHLH delta ame: Full=Basic helix-loop-helix 156 Short= 156 Short=bHLH 156 ame: Full= LONESOME HIGHWAY ame: Full=bHLH transcription factor bHLH156	8.82e-70	0.64	CP047860	1.54e-105	0.88	Cp4.1LG08	0	0.99	Cma_Scf00025	0	0.95
CUUC102080	Similar to Transcription factor EMB1444 OS=Arabidopsis thaliana GN=EMB1444 PE=2 SV=1 (uniprot_sprot:sp|P0C7P8|LHWL1_ARATH)	-			---NA---			AT2G27230.2	LHW	transcription factor-related	chr2:11650895-11653840 FORWARD LENGTH=650	1.56e-68	0.54	XM_004146152.2	Cucumis sativus transcription factor bHLH157 (LOC101210125) mRNA	0	0.88	Q9XIN0.1	LHW_ARATH ame: Full=Transcription factor LHW ame: Full=BHLH transcription factor delta Short=bHLH delta ame: Full=Basic helix-loop-helix 156 Short= 156 Short=bHLH 156 ame: Full= LONESOME HIGHWAY ame: Full=bHLH transcription factor bHLH156	1.89e-67	0.54	CP047860	1.84e-105	0.88	Cp4.1LG14	0	0.99	Cma_Scf00028	0	0.97
CUUC102085	Similar to Replication protein A 32 kDa subunit B OS=Arabidopsis thaliana GN=RPA2B PE=2 SV=1 (uniprot_sprot:sp|Q8LFJ8|RFA2B_ARATH)	-			---NA---						---NA---			XM_017045872.1	Cucumis melo replication A 32 kDa subunit B-like (LOC103494262) transcript variant mRNA	6.59e-65	0.91		---NA---			CP032293	0	0.99	Cp4.1_scaffold001068	0	0.99	Cma_Scf00002	0	0.94
CUUC102092	Similar to Ypt/Rab-GAP domain of gyp1p superfamily protein (A.thaliana) (tair10_pep:AT4G29950.2)	AT4G29950.1		Ypt/Rab-GAP domain of gyp1p superfamily protein	chr4:14657045-14660573 FORWARD LENGTH=3109	9.07e-34	0.73	AT4G29950.2		Ypt/Rab-GAP domain of gyp1p superfamily protein	chr4:14658088-14660370 FORWARD LENGTH=703	1.06e-39	0.62	XM_011650654.1	Cucumis sativus TBC1 domain family member 5 homolog A (LOC101219111) mRNA	0	0.85		---NA---			---NA---			Cp4.1LG07	0	0.99	Cma_Scf00029	0	0.97
CUUC102093	Similar to Tubby-like F-box protein 5 OS=Oryza sativa subsp. japonica GN=TULP5 PE=2 SV=1 (uniprot_sprot:sp|Q6Z2G9|TLP5_ORYSJ)	AT2G18280.1	AtTLP2, TLP2	tubby like protein 2	chr2:7945999-7948446 FORWARD LENGTH=1900	5.9e-51	0.76	AT1G47270.2	TLP6	tubby like protein 6	chr1:17326828-17328564 FORWARD LENGTH=412	6.41e-161	0.77	XM_008468324.2	Cucumis melo tubby-like F-box 5 (LOC103503931) mRNA	0	0.85	Q6Z2G9.1	TLP5_ORYSJ ame: Full=Tubby-like F-box 5 Short= 5 ame: Full=Tubby-like F-box 8 Short= 8	6.55e-174	0.78	CP005864	7.7e-77	0.68	Cp4.1LG02	0	1	Cma_Scf00006	0	0.97
CUUC102098	Similar to Dof zinc finger protein DOF3.3 OS=Arabidopsis thaliana GN=DOF3.3 PE=1 SV=2 (uniprot_sprot:sp|Q8LFV3|DOF33_ARATH)	AT3G47500.1	CDF3	cycling DOF factor 3	chr3:17504000-17506058 REVERSE LENGTH=1717	3.69e-33	0.8	AT5G62430.1	CDF1	cycling DOF factor 1	chr5:25069298-25070787 REVERSE LENGTH=298	8.48e-45	0.5	XM_004137537.2	Cucumis sativus cyclic dof factor 3-like (LOC101219706) mRNA	1.56e-180	0.86	Q8W1E3.2	CDF1_ARATH ame: Full=Cyclic dof factor 1 ame: Full=Dof zinc finger Short=	1.03e-43	0.5	CP029850	0	0.99	Cp4.1LG20	0	0.99	Cma_Scf00021	0	0.96
CUUC102100	trinity_name=comp40365_c0_seq1	-			---NA---						---NA---				---NA---				---NA---			---NA---			Cp4.1LG20	4.62e-106	1	Cma_Scf00021	3.04e-83	0.9
CUUC102101	trinity_name=comp40366_c0_seq1	AT4G24460.1	CLT2	CRT (chloroquine-resistance transporter)-like transporter 2	chr4:12642887-12645447 FORWARD LENGTH=1434	5.49e-77	0.71	AT4G24460.2	CLT2	CRT (chloroquine-resistance transporter)-like transporter 2	chr4:12642888-12645310 FORWARD LENGTH=431	4.68e-63	0.87	XM_008446681.2	Cucumis melo chloroplastic (LOC103488113) transcript variant mRNA	0	0.84	A1L4X0.1	CLT2_ARATH ame: Full= chloroplastic ame: Full=CRT-like transporter 2 ame: Full=Chloroquine-resistance transporter-like transporter 2 Flags: Precursor	5.68e-62	0.87	---NA---			Cp4.1LG07	0	0.99	Cma_Scf00022	0	0.95
CUUC102105	trinity_name=comp40368_c0_seq1	-			---NA---						---NA---				---NA---				---NA---			---NA---			Cp4.1LG12	2.68e-142	1	Cma_Scf00013	1.88e-125	0.96
CUUC102113	trinity_name=comp40369_c10_seq1	-			---NA---						---NA---				---NA---				---NA---			---NA---			Cp4.1LG15	0	1	Cma_Scf00046	2.36e-58	0.73
CUUC102135	trinity_name=comp40379_c3_seq1	-			---NA---						---NA---			LN713260.1	Cucumis melo genomic chr_6	1.39e-81	0.81		---NA---			CP036820	9.55e-120	1	Cp4.1LG04	0	1	Cma_Scf00011	0	0.89
CUUC102136	Similar to Putative uncharacterized protein n=1 Tax=Ricinus communis RepID=B9RGT8_RICCO (uniref90:UniRef90_B9RGT8)	-			---NA---						---NA---			LN713260.1	Cucumis melo genomic chr_6	1.76e-95	0.85		---NA---			CP036819	3.27e-41	0.9	Cp4.1LG03	0	0.89	Cma_Scf00007	0	0.88
CUUC102140	Similar to Probable indole-3-acetic acid-amido synthetase GH3.1 OS=Arabidopsis thaliana GN=GH3.1 PE=2 SV=1 (uniprot_sprot:sp|O82333|GH31_ARATH)	AT2G14960.1	GH3.1	Auxin-responsive GH3 family protein	chr2:6451372-6453670 REVERSE LENGTH=2060	0	0.72	AT2G14960.1	GH3.1	Auxin-responsive GH3 family protein	chr2:6451659-6453670 REVERSE LENGTH=590	0	0.89	XM_008467392.2	Cucumis melo probable indole-3-acetic acid-amido synthetase (LOC103503255) mRNA	0	0.85	O82333.1	GH31_ARATH ame: Full=Probable indole-3-acetic acid-amido synthetase ame: Full=Auxin-responsive GH3 1 Short= 3-1	0	0.89	CP055996	0	0.72	Cp4.1LG01	0	1	Cma_Scf00001	0	0.95
CUUC102141	Similar to P-loop containing nucleoside triphosphate hydrolases superfamily protein (A.thaliana) (tair10_pep:AT1G04280.1)	AT1G04280.1		P-loop containing nucleoside triphosphate hydrolases superfamily protein	chr1:1143436-1146654 REVERSE LENGTH=1925	4.84e-128	0.68	AT1G04280.1		P-loop containing nucleoside triphosphate hydrolases superfamily protein	chr1:1143643-1146541 REVERSE LENGTH=534	0	0.79	XM_008466975.2	Cucumis melo uncharacterized LOC103502859 (LOC103502859) transcript variant mRNA	0	0.83		---NA---			CP005914	5.91e-148	0.7	Cp4.1LG12	0	1	Cma_Scf00026	0	0.98
CUUC102143	trinity_name=comp40382_c2_seq1	-			---NA---						---NA---			KU554698.1	Siraitia grosvenorii NPY2 (NPY2) complete cds	5.32e-36	0.94		---NA---			---NA---			Cp4.1LG14	5.03e-126	0.99	Cma_Scf00008	2.9e-110	0.95
CUUC102162	Similar to Rho guanine nucleotide exchange factor 8 OS=Arabidopsis thaliana GN=ROPGEF8 PE=1 SV=1 (uniprot_sprot:sp|Q9LV40|ROGF8_ARATH)	AT1G79860.1	ATROPGEF12, ROPGEF12, MEE64	RHO guanyl-nucleotide exchange factor 12	chr1:30042092-30044175 REVERSE LENGTH=1711	9.8e-49	0.72	AT1G79860.1	ATROPGEF12, ROPGEF12, MEE64	RHO guanyl-nucleotide exchange factor 12	chr1:30042172-30044092 REVERSE LENGTH=515	6.32e-129	0.9	LN713258.1	Cucumis melo genomic chr_4	0	0.85	Q9CA89.1	ROGFC_ARATH ame: Full=Rop guanine nucleotide exchange factor 12 Short= opGEF12 ame: Full= MATERNAL EFFECT EMBRYO ARREST 64 ame: Full=Rho of plants guanine nucleotide exchange factor 12	1.84e-127	0.9	CP007155	7.07e-78	0.84	Cp4.1LG02	0	0.99	Cma_Scf00018	0	0.98
CUUC102168	trinity_name=comp40395_c0_seq1	-			---NA---						---NA---				---NA---				---NA---			---NA---			Cp4.1LG01	0	1	Cma_Scf00001	0	0.97
CUUC102170	Similar to U-box domain-containing protein 11 OS=Arabidopsis thaliana GN=PUB11 PE=2 SV=2 (uniprot_sprot:sp|Q8GUG9|PUB11_ARATH)	AT1G08315.1		ARM repeat superfamily protein	chr1:2620335-2621545 REVERSE LENGTH=1211	4.09e-46	0.65	AT1G08315.1		ARM repeat superfamily protein	chr1:2620500-2621477 REVERSE LENGTH=325	6.17e-105	0.75	XM_008447186.2	Cucumis melo spotted leaf 11 (LOC103488443) mRNA	0	0.86		---NA---			CP003525	0	0.97	Cp4.1LG07	0	0.99	Cma_Scf00022	0	0.95
CUUC102179	trinity_name=comp40403_c3_seq1	-			---NA---						---NA---			LN713256.1	Cucumis melo genomic chr_2	1.93e-30	0.78		---NA---			CP044157	0	0.98	Cp4.1LG18	0	0.99	Cma_Scf00010	0	0.94
CUUC102182	trinity_name=comp40403_c0_seq1	-			---NA---						---NA---				---NA---				---NA---			CP044157	0	0.97	Cp4.1LG18	0	1	Cma_Scf00010	0	0.98
CUUC102190	trinity_name=comp40407_c0_seq1	-			---NA---						---NA---				---NA---				---NA---			---NA---			Cp4.1LG08	0	0.96	Cma_Scf00027	1.92e-74	0.8
CUUC102191	Similar to Equilibrative nucleotide transporter 1 OS=Arabidopsis thaliana GN=ENT1 PE=1 SV=1 (uniprot_sprot:sp|Q8VXY7|ENT1_ARATH)	AT1G60230.1		Radical SAM superfamily protein	chr1:22212084-22214424 REVERSE LENGTH=1594	0	0.77	AT1G60230.1		Radical SAM superfamily protein	chr1:22212223-22214346 REVERSE LENGTH=458	0	0.89	XM_008462490.2	Cucumis melo equilibrative nucleotide transporter 1-like (LOC103499477) mRNA	0	0.87	Q8VXY7.1	ENT1_ARATH ame: Full=Equilibrative nucleotide transporter 1 Short= 1 ame: Full=Nucleoside transporter ENT1	1.06e-179	0.83	CP037211	8.96e-54	0.65	Cp4.1LG11	0	1	Cma_Scf00017	0	0.97
CUUC102197	Similar to Mitochondrial import inner membrane translocase subunit Tim17/Tim22/Tim23 family protein (A.thaliana) (tair10_pep:AT3G25120.1)	-			---NA---						---NA---			XM_008459832.2	Cucumis melo uncharacterized LOC103497594 (LOC103497594) mRNA	4.95e-86	0.85		---NA---			---NA---			Cp4.1LG17	0	0.98	Cma_Scf00024	0	0.94
CUUC102198	trinity_name=comp40411_c0_seq2	-			---NA---						---NA---			XM_008440785.2	Cucumis melo probable GTP diphosphokinase chloroplastic (LOC103483930) transcript variant mRNA	6.45e-80	0.84		---NA---			CP045596	0	0.99	Cp4.1LG03	0	0.98	Cma_Scf00005	0	0.87
CUUC102199	Similar to Sister chromatid cohesion 1 protein 3 OS=Arabidopsis thaliana GN=SYN3 PE=2 SV=2 (uniprot_sprot:sp|Q9FQ19|SCC13_ARATH)	-			---NA---			AT3G59550.1	SYN3, ATRAD21.2, ATSYN3	Rad21/Rec8-like family protein	chr3:21997262-22000496 FORWARD LENGTH=693	5.74e-59	0.53	XM_011655123.1	Cucumis sativus sister chromatid cohesion 1 3 (LOC101212669) transcript variant mRNA	0	0.8	Q9FQ19.2	SCC13_ARATH ame: Full=Sister chromatid cohesion 1 3 ame: Full=SCC1 homolog 3 Short= 21-2	6.97e-58	0.53	CP005237	0	0.99	Cp4.1LG03	0	0.97	Cma_Scf00007	0	0.98
CUUC102203	Similar to UDP-glycosyltransferase 74E2 OS=Arabidopsis thaliana GN=UGT74E2 PE=1 SV=1 (uniprot_sprot:sp|Q9SYK9|U74E2_ARATH)	-			---NA---			AT1G05680.1	UGT74E2	Uridine diphosphate glycosyltransferase 74E2	chr1:1703196-1704639 REVERSE LENGTH=453	6.2e-122	0.63	XM_004144351.2	Cucumis sativus UDP-glycosyltransferase 74F2 (LOC101216808) mRNA	0	0.76	Q6VAA6.1	U74G1_STERE ame: Full=UDP-glycosyltransferase 74G1	7.5e-122	0.68	CP008234	0	0.97	Cp4.1LG15	0	0.96	Cma_Scf00032	0	0.93
CUUC102208	Similar to Protein TIFY 6B OS=Arabidopsis thaliana GN=TIFY6B PE=1 SV=1 (uniprot_sprot:sp|Q9LVI4|TIF6B_ARATH)	-			---NA---			AT3G17860.1	JAZ3, JAI3, TIFY6B	jasmonate-zim-domain protein 3	chr3:6119968-6122691 FORWARD LENGTH=352	6.71e-49	0.52	XM_004137462.2	Cucumis sativus TIFY 6B (LOC101222222) transcript variant mRNA	9.78e-148	0.81	Q9LVI4.1	TIF6B_ARATH ame: Full= TIFY 6B ame: Full=Jasmonate ZIM domain-containing 3 ame: Full= JASMONATE INSENSITIVE 3	8.16e-48	0.52	CP051590	4.43e-60	0.77	Cp4.1LG09	0	1	Cma_Scf00015	0	0.98
CUUC102223	Similar to Germin-like protein 8-2 OS=Oryza sativa subsp. japonica GN=GER3 PE=2 SV=1 (uniprot_sprot:sp|Q6YZA9|GL82_ORYSJ)	-			---NA---			AT5G39110.1		RmlC-like cupins superfamily protein	chr5:15657802-15658584 REVERSE LENGTH=222	4.18e-79	0.7	XM_004134849.1	Cucumis sativus germin 2-1 (LOC101210891) mRNA	1.66e-135	0.8	Q6K5Q0.1	GL21_ORYSJ ame: Full= germin 2-1 Flags: Precursor	3.73e-85	0.72	CP034298	0	0.91	Cp4.1LG19	0	1	Cma_Scf00023	0	0.95
CUUC102224	Similar to Putative germin-like protein 2-2 OS=Oryza sativa subsp. japonica GN=Os02g0491700 PE=3 SV=1 (uniprot_sprot:sp|Q6K5P9|GL22_ORYSJ)	-			---NA---			AT5G38930.1		RmlC-like cupins superfamily protein	chr5:15585073-15585841 FORWARD LENGTH=223	8.21e-31	0.79	XM_004134567.2	Cucumis sativus germin 2-1 (LOC101203856) mRNA	2.39e-59	0.84	Q6K5P9.1	GL22_ORYSJ ame: Full= germin 2-2 Flags: Precursor	2.37e-30	0.79	CP034298	3.51e-154	0.98	Cp4.1LG12	3.04e-161	1	Cma_Scf00023	2.14e-106	0.87
CUUC102226	trinity_name=comp40428_c2_seq1	-			---NA---						---NA---			GQ856147.1	Citrullus lanatus complete genome	1.85e-60	0.93		---NA---			CP058352	0	0.99	Cp4.1LG01	0	1	Cma_Scf00012	1.2e-174	0.91
CUUC102234	trinity_name=comp40430_c1_seq1	-			---NA---						---NA---				---NA---				---NA---			---NA---			Cp4.1LG12	9.15e-109	1	Cma_Scf00013	4.95e-87	0.87
CUUC102254	Similar to Cinnamoyl-CoA reductase 1 OS=Arabidopsis thaliana GN=CCR1 PE=1 SV=1 (uniprot_sprot:sp|Q9S9N9|CCR1_ARATH)	AT5G14700.1		NAD(P)-binding Rossmann-fold superfamily protein	chr5:4740252-4743446 REVERSE LENGTH=1476	1.07e-27	0.7	AT5G14700.1		NAD(P)-binding Rossmann-fold superfamily protein	chr5:4740502-4743327 REVERSE LENGTH=368	6.3e-93	0.64	XM_008460549.2	Cucumis melo cinnamoyl- reductase 1-like (LOC103498076) mRNA	9.38e-178	0.83	Q0JKZ0.1	SNL6_ORYSJ ame: Full=Cinnamoyl- reductase-like SNL6 ame: Full= SUPPRESSOR OF NH1-MEDIATED LESION 6	5.4e-72	0.67	CP023243	2.68e-94	0.83	Cp4.1LG01	0	1	Cma_Scf00012	0	0.96
CUUC102258	Similar to Aquaporin PIP2-1 OS=Arabidopsis thaliana GN=PIP2-1 PE=1 SV=1 (uniprot_sprot:sp|P43286|PIP21_ARATH)	AT2G37180.1	RD28, PIP2;3, PIP2C	Aquaporin-like superfamily protein	chr2:15617708-15619155 FORWARD LENGTH=1147	5.7e-56	0.77	AT3G53420.2	PIP2A, PIP2, PIP2;1	plasma membrane intrinsic protein 2A	chr3:19803906-19805454 REVERSE LENGTH=287	9.94e-34	0.85	EF202177.1	Cucurbita ficifolia aquaporin complete cds	4.78e-111	0.9	P43286.1	PIP21_ARATH ame: Full=Aquaporin PIP2-1 ame: Full=Plasma membrane intrinsic 2-1 Short= 2 1 ame: Full=Plasma membrane intrinsic 2a Short=PIP2a Contains: ame: Full=Aquaporin PIP2- N-terminally processed	1.21e-32	0.85	CP042366	6.96e-133	0.93	Cp4.1LG10	4.63e-173	0.95	Cma_Scf00004	4.24e-161	0.92
CUUC102262	trinity_name=comp40447_c0_seq1	AT3G53420.1	PIP2A, PIP2, PIP2;1	plasma membrane intrinsic protein 2A	chr3:19803655-19805713 REVERSE LENGTH=1374	2.52e-35	0.76	AT2G37170.1	PIP2B, PIP2;2	plasma membrane intrinsic protein 2	chr2:15613624-15614791 REVERSE LENGTH=285	2.47e-30	0.87	NM_001305742.1	Cucumis sativus aquaporin PIP2-2 (PIP2-3) mRNA	6.59e-65	0.89	Q84RL7.2	PIP21_MAIZE ame: Full=Aquaporin PIP2-1 ame: Full=Plasma membrane intrinsic 2-1 ame: Full= 2-1 ame: Full= 2 1	2.81e-30	0.91	CP058167	6.37e-64	0.87	Cp4.1LG10	1.21e-180	0.99	Cma_Scf00004	1.26e-161	0.95
CUUC102273	Similar to 9-cis-epoxycarotenoid dioxygenase NCED1, chloroplastic OS=Phaseolus vulgaris GN=NCED1 PE=2 SV=1 (uniprot_sprot:sp|Q9M6E8|NCED1_PHAVU)	AT3G14440.1	NCED3, ATNCED3, STO1, SIS7	nine-cis-epoxycarotenoid dioxygenase 3	chr3:4831288-4833599 REVERSE LENGTH=2312	0	0.74	AT3G14440.1	NCED3, ATNCED3, STO1, SIS7	nine-cis-epoxycarotenoid dioxygenase 3	chr3:4831678-4833477 REVERSE LENGTH=599	0	0.84	KX092440.1	Luffa aegyptiaca 9-cis-epoxycarotenoid dioxygenase NCED1 complete cds	0	0.88	Q9M6E8.1	NCED1_PHAVU ame: Full=9-cis-epoxycarotenoid dioxygenase chloroplastic ame: Full= 1 Flags: Precursor	0	0.89	CP001670	8.91e-177	0.72	Cp4.1LG14	0	1	Cma_Scf00008	0	0.96
CUUC102276	Similar to 9-cis-epoxycarotenoid dioxygenase NCED3, chloroplastic OS=Arabidopsis thaliana GN=NCED3 PE=2 SV=1 (uniprot_sprot:sp|Q9LRR7|NCED3_ARATH)	AT3G14440.1	NCED3, ATNCED3, STO1, SIS7	nine-cis-epoxycarotenoid dioxygenase 3	chr3:4831288-4833599 REVERSE LENGTH=2312	4.19e-34	0.75	AT1G30100.1	NCED5, ATNCED5	nine-cis-epoxycarotenoid dioxygenase 5	chr1:10571383-10573152 FORWARD LENGTH=589	1.15e-29	0.86	KX092440.1	Luffa aegyptiaca 9-cis-epoxycarotenoid dioxygenase NCED1 complete cds	7.62e-144	0.83	Q9M6E8.1	NCED1_PHAVU ame: Full=9-cis-epoxycarotenoid dioxygenase chloroplastic ame: Full= 1 Flags: Precursor	6.49e-29	0.84	---NA---			Cp4.1LG14	0	1	Cma_Scf00008	0	0.97
CUUC102282	Similar to Probable pectinesterase/pectinesterase inhibitor 25 OS=Arabidopsis thaliana GN=PME25 PE=2 SV=1 (uniprot_sprot:sp|Q94CB1|PME25_ARATH)	AT5G04970.1		Plant invertase/pectin methylesterase inhibitor superfamily	chr5:1464145-1467041 REVERSE LENGTH=2032	1.58e-49	0.74	AT3G10720.2		Plant invertase/pectin methylesterase inhibitor superfamily	chr3:3354639-3357581 REVERSE LENGTH=619	4.34e-122	0.71	XM_008448492.2	Cucumis melo probable pectinesterase pectinesterase inhibitor 25 (LOC103489353) mRNA	0	0.85	Q94CB1.1	PME25_ARATH ame: Full=Probable pectinesterase pectinesterase inhibitor 25 Includes: ame: Full=Pectinesterase inhibitor 25 ame: Full=Pectin methylesterase inhibitor 25 Includes: ame: Full=Pectinesterase 25 Short=PE 25 ame: Full=Pectin methylesterase 25 Short= 25 Flags: Precursor	5.28e-121	0.71	CP032683	0	0.99	Cp4.1LG09	0	0.98	Cma_Scf00034	0	0.98
CUUC102298	trinity_name=comp40461_c6_seq1	-			---NA---						---NA---				---NA---				---NA---			CP008879	4.57e-30	0.78	Cp4.1LG06	7.1e-53	0.87	Cma_Scf00003	2.26e-40	0.82
CUUC102314	Similar to DUF21 domain-containing protein At2g14520 OS=Arabidopsis thaliana GN=CBSDUF3 PE=2 SV=2 (uniprot_sprot:sp|Q9ZQR4|Y2452_ARATH)	AT2G14520.1		CBS domain-containing protein with a domain of unknown function (DUF21)	chr2:6182193-6184648 REVERSE LENGTH=1441	0	0.75	AT2G14520.1		CBS domain-containing protein with a domain of unknown function (DUF21)	chr2:6182362-6184648 REVERSE LENGTH=423	0	0.91	XM_004136870.2	Cucumis sativus DUF21 domain-containing At2g14520-like (LOC101210339) mRNA	0	0.89	Q9ZQR4.2	Y2452_ARATH ame: Full=DUF21 domain-containing At2g14520 ame: Full=CBS domain-containing CBSDUF3	0	0.91	CP033473	0	0.99	Cp4.1LG15	0	0.97	Cma_Scf00048	0	0.96
CUUC102358	Similar to Rho GTPase activating protein with PAK-box/P21-Rho-binding domain (A.thaliana) (tair10_pep:AT4G03100.1)	AT4G03100.1		Rho GTPase activating protein with PAK-box/P21-Rho-binding domain	chr4:1374281-1376231 FORWARD LENGTH=1691	4.04e-167	0.78	AT4G03100.1		Rho GTPase activating protein with PAK-box/P21-Rho-binding domain	chr4:1374361-1375913 FORWARD LENGTH=430	2.96e-145	0.85	XM_008453199.2	Cucumis melo rho GTPase-activating 2 (LOC103492720) mRNA	0	0.86	F4JI46.1	RGAP2_ARATH ame: Full=Rho GTPase-activating 2 ame: Full=Rho-type GTPase-activating 2	3.59e-144	0.85	---NA---			Cp4.1LG12	0	0.99	Cma_Scf00013	0	0.94
CUUC102376	Similar to UPI0002B4D0E4 related cluster n=1 Tax=unknown RepID=UPI0002B4D0E4 (uniref90:UniRef90_UPI0002B4D0E4)	-			---NA---						---NA---			XM_011657188.1	Cucumis sativus chloroplastic-like (LOC101222579) mRNA	4e-57	0.92		---NA---			CP000644	1.1e-31	0.77	Cp4.1LG13	0	0.99	Cma_Scf00038	0	0.96
CUUC102377	Similar to Protein CHUP1, chloroplastic OS=Arabidopsis thaliana GN=CHUP1 PE=1 SV=1 (uniprot_sprot:sp|Q9LI74|CHUP1_ARATH)	AT3G25690.1	CHUP1	Hydroxyproline-rich glycoprotein family protein	chr3:9353834-9357899 FORWARD LENGTH=3384	4.88e-49	0.67	AT3G25690.2	CHUP1	Hydroxyproline-rich glycoprotein family protein	chr3:9354061-9357757 FORWARD LENGTH=1004	3.73e-61	0.63	XM_011657188.1	Cucumis sativus chloroplastic-like (LOC101222579) mRNA	0	0.86	Q9LI74.1	CHUP1_ARATH ame: Full= chloroplastic ame: Full= CHLOROPLAST UNUSUAL POSITIONING 1	4.53e-60	0.63	CP002222	0	0.99	Cp4.1LG13	0	0.99	Cma_Scf00038	0	0.97
CUUC102381	Similar to RING/U-box superfamily protein (A.thaliana) (tair10_pep:AT2G15580.1)	-			---NA---						---NA---				---NA---				---NA---			CP008969	1.64e-171	0.98	Cp4.1LG07	8.95e-137	0.97	Cma_Scf00029	7.67e-119	0.93
CUUC102383	trinity_name=comp40502_c2_seq1	-			---NA---						---NA---				---NA---				---NA---			CP054398	0	0.99	Cp4.1LG07	0	0.99	Cma_Scf00029	0	0.89
CUUC102390	trinity_name=comp40506_c7_seq1	-			---NA---						---NA---				---NA---				---NA---			---NA---			Cp4.1LG05	4.51e-94	0.99	Cma_Scf00016	1.75e-61	0.79
CUUC102394	Similar to UPI0002B41E91 related cluster n=1 Tax=unknown RepID=UPI0002B41E91 (uniref90:UniRef90_UPI0002B41E91)	-			---NA---						---NA---			XM_011655280.1	PREDICTED: Cucumis sativus hypothetical protein (LOC101213195), transcript variant X2, mRNA	2.34e-74	0.88		---NA---			CP031325	0	0.95	Cp4.1LG16	0	0.97	Cma_Scf00009	0	0.92
CUUC102396	Similar to Plant protein of unknown function (DUF868) (A.thaliana) (tair10_pep:AT2G36470.1)	-			---NA---			AT2G27770.1		Plant protein of unknown function (DUF868)	chr2:11833089-11834051 REVERSE LENGTH=320	1.8e-54	0.56		---NA---				---NA---			---NA---			Cp4.1LG08	0	1	Cma_Scf00025	0	0.96
CUUC102401	Similar to unknown protein (A.thaliana) (tair10_pep:AT3G19990.1)	AT3G19990.1		unknown protein; INVOLVED INbiological_process unknown; LOCATED INchloroplast stroma, chloroplast; EXPRESSED IN23 plant structures; EXPRESSED DURING13 growth stages; Has 118 Blast hits to 118 proteins in 41 speciesArchae - 0; Bacteria - 42; Metazoa - 0; Fungi - 0; Plants - 56; Viruses - 0; Other Eukaryotes - 20 (sourceNCBI BLink).	chr3:6965647-6967248 FORWARD LENGTH=1448	1.2e-26	0.74	AT3G19990.1		unknown protein; INVOLVED IN: biological_process unknown; LOCATED IN: chloroplast stroma, chloroplast; EXPRESSED IN: 23 plant structures; EXPRESSED DURING: 13 growth stages; Has 118 Blast hits to 118 proteins in 41 species: Archae - 0; Bacteria - 42; Metazoa - 0; Fungi - 0; Plants - 56; Viruses - 0; Other Eukaryotes - 20 (source: NCBI BLink).	chr3:6965671-6967102 FORWARD LENGTH=425	1.58e-26	0.9	XM_008467117.2	Cucumis melo uncharacterized LOC103502980 (LOC103502980) mRNA	1.78e-85	0.84		---NA---			CP048501	0	0.99	Cp4.1LG01	0	0.99	Cma_Scf00012	0	0.97
CUUC102402	Similar to unknown protein (A.thaliana) (tair10_pep:AT3G19990.1)	AT3G19990.1		unknown protein; INVOLVED INbiological_process unknown; LOCATED INchloroplast stroma, chloroplast; EXPRESSED IN23 plant structures; EXPRESSED DURING13 growth stages; Has 118 Blast hits to 118 proteins in 41 speciesArchae - 0; Bacteria - 42; Metazoa - 0; Fungi - 0; Plants - 56; Viruses - 0; Other Eukaryotes - 20 (sourceNCBI BLink).	chr3:6965647-6967248 FORWARD LENGTH=1448	6.08e-87	0.67	AT3G19990.1		unknown protein; INVOLVED IN: biological_process unknown; LOCATED IN: chloroplast stroma, chloroplast; EXPRESSED IN: 23 plant structures; EXPRESSED DURING: 13 growth stages; Has 118 Blast hits to 118 proteins in 41 species: Archae - 0; Bacteria - 42; Metazoa - 0; Fungi - 0; Plants - 56; Viruses - 0; Other Eukaryotes - 20 (source: NCBI BLink).	chr3:6965671-6967102 FORWARD LENGTH=425	2.09e-178	0.84	XM_004150149.2	Cucumis sativus uncharacterized LOC101221411 (LOC101221411) mRNA	0	0.87		---NA---			CP048501	0	0.99	Cp4.1LG01	0	0.99	Cma_Scf00012	0	0.96
CUUC102409	Similar to Oligopeptide transporter 1 OS=Arabidopsis thaliana GN=OPT1 PE=2 SV=1 (uniprot_sprot:sp|Q9FG72|OPT1_ARATH)	AT5G55930.1	ATOPT1, OPT1	oligopeptide transporter 1	chr5:22652715-22656106 FORWARD LENGTH=2820	1.71e-152	0.67	AT5G55930.1	ATOPT1, OPT1	oligopeptide transporter 1	chr5:22652988-22655827 FORWARD LENGTH=755	0	0.82	XM_004148207.2	Cucumis sativus oligopeptide transporter 1-like (LOC101203028) mRNA	0	0.84	Q9FG72.1	OPT1_ARATH ame: Full=Oligopeptide transporter 1 Short= 1	0	0.82	CP039511	8.38e-32	0.65	Cp4.1LG14	0	0.98	Cma_Scf00028	0	0.96
CUUC102419	trinity_name=comp40521_c0_seq1	-			---NA---						---NA---				---NA---				---NA---			CP057034	0	0.92	Cp4.1LG18	0	0.99	Cma_Scf00010	6.63e-131	0.85
CUUC102446	Similar to Enolase 1, chloroplastic OS=Arabidopsis thaliana GN=ENO1 PE=1 SV=1 (uniprot_sprot:sp|Q9C9C4|ENO1_ARATH)	AT1G74030.1	ENO1	enolase 1	chr1:27839184-27841939 REVERSE LENGTH=1753	0	0.79	AT1G74030.1	ENO1	enolase 1	chr1:27839465-27841901 REVERSE LENGTH=477	0	0.93	XM_004138154.2	Cucumis sativus enolase chloroplastic (LOC101209516) mRNA	0	0.88	Q9C9C4.1	ENO1_ARATH ame: Full=Enolase chloroplastic ame: Full=2-phospho-D-glycerate hydro-lyase 1 ame: Full=2-phosphoglycerate dehydratase 1 Flags: Precursor	0	0.93	---NA---			Cp4.1LG04	0	0.99	Cma_Scf00002	0	0.98
CUUC102455	trinity_name=comp40540_c3_seq1	-			---NA---						---NA---				---NA---				---NA---			---NA---			Cp4.1LG04	3.59e-114	1	Cma_Scf00002	7.72e-104	0.96
CUUC102466	Similar to alpha/beta-Hydrolases superfamily protein (A.thaliana) (tair10_pep:AT1G18460.1)	AT1G73920.1		alpha/beta-Hydrolases superfamily protein	chr1:27790875-27794914 FORWARD LENGTH=2650	1.13e-119	0.71	AT1G18460.1		alpha/beta-Hydrolases superfamily protein	chr1:6352682-6355971 FORWARD LENGTH=701	2.09e-150	0.89	XM_008458396.2	Cucumis melo gastric triacylglycerol lipase (LOC103496491) transcript variant mRNA	0	0.9		---NA---			---NA---			Cp4.1LG20	0	0.99	Cma_Scf00021	0	0.98
CUUC102472	Similar to EXORDIUM like 2 (A.thaliana) (tair10_pep:AT5G64260.1)	AT5G64260.1	EXL2	EXORDIUM like 2	chr5:25703929-25705316 FORWARD LENGTH=1388	1.67e-88	0.68	AT5G64260.1	EXL2	EXORDIUM like 2	chr5:25703980-25704897 FORWARD LENGTH=305	3.91e-140	0.78	XM_004137113.2	Cucumis sativus EXORDIUM-like 2 (LOC101213735) mRNA	0	0.82	Q9FE06.1	EXOL2_ARATH ame: Full= EXORDIUM-like 2 Flags: Precursor	4.75e-139	0.78	CP041619	0	0.98	Cp4.1LG01	0	0.99	Cma_Scf00001	0	0.92
CUUC102474	Similar to Probable mitochondrial chaperone bcs1 OS=Schizosaccharomyces pombe (strain 972 / ATCC 24843) GN=SPAC644.07 PE=2 SV=1 (uniprot_sprot:sp|Q9P6Q3|BCS1_SCHPO)	AT2G46620.1		P-loop containing nucleoside triphosphate hydrolases superfamily protein	chr2:19138801-19140747 REVERSE LENGTH=1947	5.58e-86	0.71	AT2G46620.1		P-loop containing nucleoside triphosphate hydrolases superfamily protein	chr2:19139071-19140546 REVERSE LENGTH=491	1.11e-129	0.79	XM_008439632.2	Cucumis melo AAA-ATPase At2g46620 (LOC103483161) mRNA	0	0.85	F4IJ77.1	AATP4_ARATH ame: Full=AAA-ATPase At2g46620	1.35e-128	0.79	CP035555	2.09e-55	0.67	Cp4.1LG08	0	1	Cma_Scf00567	0	0.97
CUUC102477	Similar to P-loop containing nucleoside triphosphate hydrolases superfamily protein (A.thaliana) (tair10_pep:AT2G46620.1)	-			---NA---			AT2G46620.1		P-loop containing nucleoside triphosphate hydrolases superfamily protein	chr2:19139071-19140546 REVERSE LENGTH=491	3.69e-28	0.76		---NA---			F4IJ77.1	AATP4_ARATH ame: Full=AAA-ATPase At2g46620	4.49e-27	0.76	CP000359	8.55e-93	0.83	Cp4.1LG08	0	0.99	Cma_Scf00134	0	0.93
CUUC102483	Similar to Gibberellin 20 oxidase 1 OS=Arabidopsis thaliana GN=20ox1 PE=2 SV=2 (uniprot_sprot:sp|Q39110|GAOX1_ARATH)	-			---NA---			AT3G19000.1		2-oxoglutarate (2OG) and Fe(II)-dependent oxygenase superfamily protein	chr3:6553668-6554987 REVERSE LENGTH=352	4.17e-128	0.69	XM_008456681.2	Cucumis melo DMR6-LIKE OXYGENASE 2-like (LOC103495207) mRNA	0	0.82	Q9FFF6.1	DIOX5_ARATH ame: Full=Probable 2-oxoglutarate-dependent dioxygenase At5g05600	1.31e-60	0.54	CP030991	0	0.98	Cp4.1LG15	0	0.99	Cma_Scf00048	3.95e-180	0.88
CUUC102487	Similar to PLAC8 family protein (A.thaliana) (tair10_pep:AT1G11380.1)	AT1G11380.1		PLAC8 family protein	chr1:3832623-3834191 FORWARD LENGTH=1107	7.46e-30	0.72	AT1G11380.1		PLAC8 family protein	chr1:3832695-3833921 FORWARD LENGTH=254	1.94e-46	0.74	XM_004134693.2	Cucumis sativus cell number regulator 5 (LOC101213641) mRNA	0	0.86		---NA---			CP036611	0	0.99	Cp4.1LG10	0	0.99	Cma_Scf00004	0	0.96
CUUC102517	Similar to UPI0002B47BFA related cluster n=2 Tax=unknown RepID=UPI0002B47BFA (uniref90:UniRef90_UPI0002B47BFA)	-			---NA---						---NA---			XM_008467519.2	Cucumis melo uncharacterized LOC103503348 (LOC103503348) mRNA	2.34e-74	0.86		---NA---			---NA---			Cp4.1LG13	1.2e-140	0.95	Cma_Scf00014	1.74e-132	0.93
CUUC102531	trinity_name=comp40574_c2_seq1	-			---NA---						---NA---			XM_008454660.2	Cucumis melo uncharacterized LOC103493773 (LOC103493773) transcript variant mRNA	6.93e-30	0.88		---NA---			---NA---			Cp4.1LG06	0	1	Cma_Scf00003	0	0.91
CUUC102540	Similar to Auxin-responsive family protein (A.thaliana) (tair10_pep:AT5G47530.1)	AT5G35735.1		Auxin-responsive family protein	chr5:13900752-13902997 REVERSE LENGTH=1439	3.71e-52	0.69	AT5G47530.1		Auxin-responsive family protein	chr5:19281471-19282870 FORWARD LENGTH=395	6.41e-140	0.75	XM_008457248.2	Cucumis melo cytochrome b561 and DOMON domain-containing At5g47530-like (LOC103495626) mRNA	0	0.82	Q9FGK4.1	B561J_ARATH ame: Full=Cytochrome b561 and DOMON domain-containing At5g47530 ame: Full= Flags: Precursor	7.78e-139	0.75	CP003749	0	0.98	Cp4.1LG04	0	1	Cma_Scf00011	0	0.97
CUUC102568	trinity_name=comp40590_c0_seq1	-			---NA---						---NA---			XM_008450191.2	Cucumis melo ethylene-responsive transcription factor ERF054-like (LOC103490618) mRNA	6.69e-55	0.85		---NA---			CP004775	0	0.99	Cp4.1LG16	0	0.99	Cma_Scf00009	0	0.97
CUUC102577	Similar to Mitogen-activated protein kinase kinase kinase ANP1 OS=Arabidopsis thaliana GN=ANP1 PE=1 SV=2 (uniprot_sprot:sp|O22040|ANP1_ARATH)	AT2G30040.1	MAPKKK14	mitogen-activated protein kinase kinase kinase 14	chr2:12821710-12823169 FORWARD LENGTH=1460	2.05e-42	0.73	AT1G07150.2	MAPKKK13	mitogen-activated protein kinase kinase kinase 13	chr1:2193983-2195736 REVERSE LENGTH=493	5.16e-119	0.64	XM_008459339.2	Cucumis melo mitogen-activated kinase kinase kinase NPK1 (LOC103497226) mRNA	0	0.8	O80888.1	M3K17_ARATH ame: Full=Mitogen-activated kinase kinase kinase 17	2.65e-61	0.54	CP032486	0	0.98	Cp4.1LG02	0	0.99	Cma_Scf00018	0	0.96
CUUC102596	trinity_name=comp40603_c1_seq1	-			---NA---						---NA---				---NA---				---NA---			CP003063	0	0.95	Cp4.1LG02	0	0.99	Cma_Scf00006	0	0.89
CUUC102610	Similar to UPI0002B4D32C related cluster n=1 Tax=unknown RepID=UPI0002B4D32C (uniref90:UniRef90_UPI0002B4D32C)	-			---NA---						---NA---				---NA---				---NA---			CP042347	4.9e-176	0.99	Cp4.1LG04	0	0.97	Cma_Scf00002	0	0.92
CUUC102615	trinity_name=comp40611_c0_seq1	-			---NA---						---NA---				---NA---				---NA---			---NA---			Cp4.1_scaffold000189	0	0.96	---NA---
CUUC102616	trinity_name=comp40611_c1_seq1	-			---NA---						---NA---				---NA---				---NA---			---NA---			Cp4.1_scaffold000189	0	0.98	---NA---
CUUC102617	trinity_name=comp40611_c2_seq1	-			---NA---						---NA---				---NA---				---NA---			---NA---			Cp4.1_scaffold000189	9.38e-170	0.87	---NA---
CUUC102645	Similar to Transmembrane 9 superfamily member 3 OS=Mus musculus GN=Tm9sf3 PE=1 SV=1 (uniprot_sprot:sp|Q9ET30|TM9S3_MOUSE)	AT1G10950.1	TMN1, AtTMN1	transmembrane nine 1	chr1:3659209-3663984 FORWARD LENGTH=2245	1.87e-92	0.81	AT1G10950.1	TMN1, AtTMN1	transmembrane nine 1	chr1:3659322-3663622 FORWARD LENGTH=589	1.47e-41	1	XM_003540110.3	Glycine max transmembrane 9 superfamily member 1 (LOC100808777) mRNA	1.04e-107	0.87	Q940G0.1	TMN1_ARATH ame: Full=Transmembrane 9 superfamily member 1 ame: Full=Endomembrane 12 ame: Full=Transmembrane nine 1 Short= 1 Flags: Precursor	1.78e-40	1	CP004794	6.13e-107	0.84	Cp4.1LG09	0	0.99	Cma_Scf00031	0	0.92
CUUC102676	Similar to Metal-nicotianamine transporter YSL1 OS=Arabidopsis thaliana GN=YSL1 PE=2 SV=2 (uniprot_sprot:sp|Q6R3L0|YSL1_ARATH)	AT4G24120.1	YSL1, ATYSL1	YELLOW STRIPE like 1	chr4:12524491-12527341 FORWARD LENGTH=2430	2.99e-53	0.8	AT4G24120.1	YSL1, ATYSL1	YELLOW STRIPE like 1	chr4:12524581-12527023 FORWARD LENGTH=673	4.79e-41	0.9	XM_004143794.2	Cucumis sativus metal-nicotianamine transporter YSL1 (LOC101202776) mRNA	2.98e-83	0.89	Q6R3L0.2	YSL1_ARATH ame: Full=Metal-nicotianamine transporter YSL1 ame: Full= YELLOW STRIPE LIKE 1 Short= 1	5.81e-40	0.9	CP053120	0	0.98	Cp4.1LG05	0	1	Cma_Scf00016	4.29e-180	0.92
CUUC102684	Similar to ovate family protein 1 (A.thaliana) (tair10_pep:AT5G01840.1)	AT5G01840.1	ATOFP1, OFP1	ovate family protein 1	chr5:324552-325516 FORWARD LENGTH=965	3.08e-27	0.74	AT5G01840.1	ATOFP1, OFP1	ovate family protein 1	chr5:324552-325364 FORWARD LENGTH=270	1.89e-29	0.6	XM_017047511.1	Cucumis melo transcription repressor OFP1 (LOC103501454) mRNA	9.78e-148	0.79	Q9LZW2.1	OFP1_ARATH ame: Full=Transcription repressor OFP1 ame: Full=Ovate family 1 Short= 1	2.3e-28	0.6	---NA---			Cp4.1LG19	0	0.99	Cma_Scf00030	0	0.96
CUUC102690	Similar to Fructose-1,6-bisphosphatase, cytosolic OS=Spinacia oleracea PE=1 SV=2 (uniprot_sprot:sp|P14766|F16P2_SPIOL)	AT1G43670.1		Inositol monophosphatase family protein	chr1:16468044-16470500 FORWARD LENGTH=1319	0	0.8	AT1G43670.1		Inositol monophosphatase family protein	chr1:16468184-16470347 FORWARD LENGTH=341	0	0.92	XM_008447539.2	Cucumis melo fructose-1,6- cytosolic (LOC103488688) mRNA	0	0.94	P14766.2	F16P2_SPIOL ame: Full=Fructose-1,6- cytosolic Short=FBPase ame: Full=D-fructose-1,6-bisphosphate 1-phosphohydrolase	0	0.93	CP050697	8.53e-88	0.9	Cp4.1LG06	0	0.96	Cma_Scf00003	2.89e-138	0.8
CUUC102695	Similar to Basic blue protein OS=Cucumis sativus PE=1 SV=1 (uniprot_sprot:sp|P00303|BABL_CUCSA)	-			---NA---			AT2G02850.1	ARPN	plantacyanin	chr2:826630-827720 REVERSE LENGTH=129	7.27e-37	0.69		---NA---			P00303.1	BABL_CUCSA ame: Full=Basic blue ame: Full=CBP ame: Full=Cusacyanin ame: Full=Plantacyanin	4.85e-39	0.74	---NA---			Cp4.1LG02	0	0.99	Cma_Scf00006	2.8e-172	0.94
CUUC102717	trinity_name=comp40658_c1_seq1	-			---NA---						---NA---				---NA---				---NA---			---NA---			Cp4.1LG14	0	0.99	Cma_Scf00008	0	0.97
CUUC102718	Similar to Haloacid dehalogenase-like hydrolase (HAD) superfamily protein (A.thaliana) (tair10_pep:AT4G11570.2)	AT4G11570.1		Haloacid dehalogenase-like hydrolase (HAD) superfamily protein	chr4:7004333-7006081 FORWARD LENGTH=1476	2.93e-150	0.74	AT4G11570.2		Haloacid dehalogenase-like hydrolase (HAD) superfamily protein	chr4:7004743-7005864 FORWARD LENGTH=373	2.07e-169	0.79	XM_008453805.2	Cucumis melo sugar phosphatase (LOC103493158) mRNA	0	0.86	Q9LDD5.1	PYRP2_ARATH ame: Full=5-amino-6-(5-phospho-D-ribitylamino)uracil chloroplastic Short= yrP2 ame: Full=5-amino-6-ribitylamino-2,4(1H,3H)-pyrimidinedione 5 -phosphate phosphatase Short=ARPP phosphatase ame: Full=Haloacid dehalogenase-like hydrolase domain-containing Flags: Precursor	2.52e-168	0.79	---NA---			Cp4.1LG01	0	0.99	Cma_Scf00001	0	0.97
CUUC102719	Similar to Haloacid dehalogenase-like hydrolase (HAD) superfamily protein (A.thaliana) (tair10_pep:AT4G11570.2)	AT4G11570.1		Haloacid dehalogenase-like hydrolase (HAD) superfamily protein	chr4:7004333-7006081 FORWARD LENGTH=1476	7.2e-144	0.73	AT4G11570.2		Haloacid dehalogenase-like hydrolase (HAD) superfamily protein	chr4:7004743-7005864 FORWARD LENGTH=373	2.09e-164	0.77	XM_008453805.2	Cucumis melo sugar phosphatase (LOC103493158) mRNA	0	0.88	Q9LDD5.1	PYRP2_ARATH ame: Full=5-amino-6-(5-phospho-D-ribitylamino)uracil chloroplastic Short= yrP2 ame: Full=5-amino-6-ribitylamino-2,4(1H,3H)-pyrimidinedione 5 -phosphate phosphatase Short=ARPP phosphatase ame: Full=Haloacid dehalogenase-like hydrolase domain-containing Flags: Precursor	2.53e-163	0.77	---NA---			Cp4.1LG14	0	0.99	Cma_Scf00008	0	0.97
CUUC102723	Similar to F-box protein SKIP28 OS=Arabidopsis thaliana GN=SKIP28 PE=1 SV=1 (uniprot_sprot:sp|Q9ZU90|SKI28_ARATH)	AT1G31040.1		PLATZ transcription factor family protein	chr1:11069793-11072291 REVERSE LENGTH=841	2.65e-74	0.75	AT1G31040.1		PLATZ transcription factor family protein	chr1:11069793-11072182 REVERSE LENGTH=243	1.02e-92	0.72	XM_011654099.1	Cucumis sativus uncharacterized LOC101205397 (LOC101205397) mRNA	0	0.84	Q9ZU90.1	SKI28_ARATH ame: Full=F-box SKIP28 ame: Full= MATERNAL EFFECT EMBRYO ARREST 11 ame: Full=SKP1-interacting partner 28	1.67e-33	0.64	CP044632	0	0.99	Cp4.1LG20	0	0.98	Cma_Scf00021	0	0.97
CUUC102726	Similar to EXORDIUM like 5 (A.thaliana) (tair10_pep:AT2G17230.1)	AT2G17230.1	EXL5	EXORDIUM like 5	chr2:7494536-7496016 REVERSE LENGTH=1481	1.94e-126	0.71	AT2G17230.1	EXL5	EXORDIUM like 5	chr2:7494892-7495983 REVERSE LENGTH=363	9.53e-148	0.85	XM_008449966.2	Cucumis melo EXORDIUM-like 5 (LOC103490453) mRNA	0	0.84	Q9SII5.1	EXOL5_ARATH ame: Full= EXORDIUM-like 5 Flags: Precursor	1.16e-146	0.85	CP043772	3.53e-106	0.72	Cp4.1LG05	0	0.99	Cma_Scf00041	0	0.86
CUUC102735	trinity_name=comp40668_c0_seq1	-			---NA---						---NA---				---NA---				---NA---			---NA---			Cp4.1LG19	0	1	Cma_Scf00023	0	0.94
CUUC102745	trinity_name=comp40673_c0_seq1	-			---NA---						---NA---				---NA---				---NA---			CP049012	0	0.98	Cp4.1LG14	0	0.99	Cma_Scf00028	3.78e-103	0.74
CUUC102760	Similar to C2H2-like zinc finger protein (A.thaliana) (tair10_pep:AT5G52010.1)	AT5G52010.1		C2H2-like zinc finger protein	chr5:21121483-21122985 REVERSE LENGTH=1503	1.74e-96	0.7	AT5G52010.1		C2H2-like zinc finger protein	chr5:21121626-21122816 REVERSE LENGTH=396	2.3e-156	0.8	XM_008454365.2	Cucumis melo uncharacterized LOC103493568 (LOC103493568) mRNA	0	0.9		---NA---			CP030279	0	0.99	Cp4.1LG06	0	0.99	Cma_Scf00003	0	0.97
CUUC102766	Similar to Adenine phosphoribosyltransferase 1 OS=Triticum aestivum GN=APT1 PE=2 SV=1 (uniprot_sprot:sp|Q43199|APT1_WHEAT)	AT4G22570.1	APT3	adenine phosphoribosyl transferase 3	chr4:11882126-11885421 REVERSE LENGTH=907	1.91e-98	0.74	AT4G22570.1	APT3	adenine phosphoribosyl transferase 3	chr4:11882310-11885250 REVERSE LENGTH=183	1.63e-101	0.91	XM_008450653.2	Cucumis melo adenine phosphoribosyltransferase 3 (LOC103490907) mRNA	1.26e-151	0.85	Q9SUW2.1	APT3_ARATH ame: Full=Adenine phosphoribosyltransferase 3	1.98e-100	0.91	---NA---			Cp4.1LG08	0	0.98	Cma_Scf00025	0	0.91
CUUC102778	trinity_name=comp40688_c2_seq1	-			---NA---						---NA---				---NA---				---NA---			CP001383	0	0.99	Cp4.1LG18	0	1	Cma_Scf00010	0	0.92
CUUC102780	trinity_name=comp40688_c0_seq1	-			---NA---						---NA---				---NA---				---NA---			CP007691	4.29e-29	0.83	Cp4.1LG04	5.89e-116	0.88	Cma_Scf00002	2.61e-133	0.88
CUUC102785	trinity_name=comp40690_c0_seq1	AT5G46730.1		glycine-rich protein	chr5:18964012-18965068 FORWARD LENGTH=1057	1.49e-28	0.66				---NA---			XM_011654346.1	Cucumis sativus glycine-rich cell wall structural (LOC105435039) mRNA	4.92e-91	0.77		---NA---			CP029770	1.69e-175	0.82	Cp4.1LG15	0	0.85	Cma_Scf00032	0	0.84
CUUC102792	trinity_name=comp40695_c0_seq1	-			---NA---			AT4G38840.1		SAUR-like auxin-responsive protein family	chr4:18125174-18125473 REVERSE LENGTH=99	1.57e-26	0.77	LN713255.1	Cucumis melo genomic chr_1	3.88e-77	0.82		---NA---			CP054644	0	0.99	Cp4.1LG15	0	0.99	Cma_Scf00036	0	0.95
CUUC102798	trinity_name=comp40699_c4_seq1	-			---NA---						---NA---				---NA---				---NA---			---NA---			Cp4.1LG20	0	1	Cma_Scf00021	0	0.96
CUUC102811	Similar to Bifunctional epoxide hydrolase 2 OS=Mus musculus GN=Ephx2 PE=1 SV=2 (uniprot_sprot:sp|P34914|HYES_MOUSE)	-			---NA---			AT4G02340.1		alpha/beta-Hydrolases superfamily protein	chr4:1035722-1037403 FORWARD LENGTH=324	7.75e-121	0.77	XM_008456108.2	Cucumis melo bifunctional epoxide hydrolase 2-like (LOC103494764) mRNA	0	0.85	I6YGS0.1	EPHA_MYCTU ame: Full=Epoxide hydrolase A Short=EHB ame: Full=Epoxide hydrolase	7.91e-44	0.52	CP050835	2.64e-85	0.78	Cp4.1LG03	0	1	Cma_Scf00007	2.39e-168	0.98
CUUC102813	Similar to Mitochondrial chaperone BCS1 OS=Danio rerio GN=bcs1l PE=2 SV=2 (uniprot_sprot:sp|Q7ZV60|BCS1_DANRE)	AT4G30250.1		P-loop containing nucleoside triphosphate hydrolases superfamily protein	chr4:14811262-14812821 REVERSE LENGTH=1560	5.89e-26	0.72	AT4G25835.1		P-loop containing nucleoside triphosphate hydrolases superfamily protein	chr4:13136117-13137637 FORWARD LENGTH=506	4.41e-122	0.62	XM_008463530.2	Cucumis melo AAA-ATPase At4g30250-like (LOC103500283) mRNA	0	0.85	Q8RY66.1	AATPD_ARATH ame: Full=AAA-ATPase At4g25835 Flags: Precursor	5.36e-121	0.62	CP008564	0	0.83	Cp4.1LG02	0	0.99	Cma_Scf00018	0	0.95
CUUC102821	Similar to Ethylene-responsive transcription factor 1B OS=Arabidopsis thaliana GN=ERF1B PE=1 SV=2 (uniprot_sprot:sp|Q8LDC8|ERF92_ARATH)	AT3G23240.1	ERF1, ATERF1	ethylene response factor 1	chr3:8295644-8296604 FORWARD LENGTH=961	1.21e-37	0.77	AT3G23240.1	ERF1, ATERF1	ethylene response factor 1	chr3:8295705-8296361 FORWARD LENGTH=218	3.26e-51	0.68		---NA---			Q8LDC8.2	ERF92_ARATH ame: Full=Ethylene-responsive transcription factor 1B Short= 1B ame: Full=Ethylene-responsive element-binding factor 1B Short=EREBP-1B	3.96e-50	0.68	CP046584	0	0.97	Cp4.1LG08	0	0.97	Cma_Scf00216	0	0.94
CUUC102843	trinity_name=comp40720_c1_seq2	-			---NA---						---NA---			LN713255.1	Cucumis melo genomic chr_1	5.36e-31	0.86		---NA---			CP000821	0	0.93	Cp4.1LG04	0	1	Cma_Scf00011	1.49e-162	0.82
CUUC102854	Similar to unknown protein (A.thaliana) (tair10_pep:AT4G26240.1)	-			---NA---			AT4G26240.1		unknown protein; Has 30201 Blast hits to 17322 proteins in 780 species: Archae - 12; Bacteria - 1396; Metazoa - 17338; Fungi - 3422; Plants - 5037; Viruses - 0; Other Eukaryotes - 2996 (source: NCBI BLink).	chr4:13287011-13288896 REVERSE LENGTH=198	2.52e-69	0.77	XM_008452593.2	Cucumis melo uncharacterized LOC103492288 (LOC103492288) transcript variant mRNA	0	0.89		---NA---			---NA---			Cp4.1LG04	7.28e-150	0.99	Cma_Scf00002	3.94e-128	0.97
CUUC102859	Similar to 60S ribosomal protein L28-1 OS=Arabidopsis thaliana GN=RPL28A PE=1 SV=1 (uniprot_sprot:sp|O82204|RL281_ARATH)	AT2G19730.1		Ribosomal L28e protein family	chr2:8511510-8513221 FORWARD LENGTH=722	3.29e-56	0.71	AT2G19730.3		Ribosomal L28e protein family	chr2:8511752-8512995 FORWARD LENGTH=143	2.83e-65	0.86	XM_008461011.1	Cucumis melo 60S ribosomal L28-1-like (LOC103498417) mRNA	0	0.83	O82204.1	RL281_ARATH ame: Full=60S ribosomal L28-1	3.44e-64	0.86	---NA---			Cp4.1LG11	0	0.98	Cma_Scf00019	1.36e-107	0.82
CUUC102860	Similar to Ubiquitin system component Cue protein (A.thaliana) (tair10_pep:AT5G32440.1)	AT5G32440.3		Ubiquitin system component Cue protein	chr5:12076893-12078603 FORWARD LENGTH=1126	4.46e-38	0.68	AT5G32440.3		Ubiquitin system component Cue protein	chr5:12077014-12078396 FORWARD LENGTH=265	1.44e-76	0.7	XM_004152127.2	PREDICTED: Cucumis sativus hypothetical protein (LOC101208593), mRNA	0	0.88		---NA---			CP006370	0	0.82	Cp4.1LG03	0	0.99	Cma_Scf00005	0	0.96
CUUC102867	Similar to Protein LURP-one-related 4 OS=Arabidopsis thaliana GN=At1g63410 PE=3 SV=1 (uniprot_sprot:sp|Q9SH27|LOR4_ARATH)	-			---NA---			AT1G63410.1		Protein of unknown function (DUF567)	chr1:23510075-23511997 REVERSE LENGTH=208	5.89e-30	0.59	XM_004143937.2	Cucumis sativus LURP-one-related 4-like (LOC101217441) mRNA	7.4e-164	0.85	Q9SH27.1	LOR4_ARATH ame: Full= LURP-one-related 4	1.05e-28	0.59	CP003789	0	0.99	Cp4.1LG13	0	0.99	Cma_Scf00038	0	0.94
CUUC102868	Similar to Protein LURP-one-related 4 OS=Arabidopsis thaliana GN=At1g63410 PE=3 SV=1 (uniprot_sprot:sp|Q9SH27|LOR4_ARATH)	-			---NA---						---NA---			LN713263.1	Cucumis melo genomic chr_9	0	0.84		---NA---			CP003789	0	0.98	Cp4.1LG05	0	0.99	Cma_Scf00016	0	0.97
CUUC102888	Similar to Early nodulin-like protein 1 OS=Arabidopsis thaliana GN=At2g25060 PE=1 SV=2 (uniprot_sprot:sp|Q9SK27|ENL1_ARATH)	AT5G25090.1	ENODL13, AtENODL13	early nodulin-like protein 13	chr5:8647018-8647817 REVERSE LENGTH=722	1.04e-30	0.7	AT4G31840.1	ENODL15, AtENODL15	early nodulin-like protein 15	chr4:15401798-15402426 FORWARD LENGTH=177	1.07e-44	0.75	XM_004138652.1	Cucumis sativus early nodulin 1 (LOC101210664) mRNA	2.74e-143	0.83	Q9SK27.2	ENL1_ARATH ame: Full=Early nodulin 1 ame: Full=Phytocyanin Flags: Precursor	2.75e-43	0.72	CP041676	0	0.94	Cp4.1LG11	0	0.99	Cma_Scf00017	0	0.92
CUUC102891	Similar to UPI0002B45EB2 related cluster n=1 Tax=unknown RepID=UPI0002B45EB2 (uniref90:UniRef90_UPI0002B45EB2)	-			---NA---						---NA---				---NA---				---NA---			CP053309	1.08e-160	0.99	Cp4.1LG07	3.5e-59	0.99	Cma_Scf00022	5.08e-51	0.94
CUUC102892	trinity_name=comp40735_c1_seq1	-			---NA---						---NA---				---NA---				---NA---			---NA---			Cp4.1LG07	2.33e-103	1	---NA---
CUUC102893	Similar to B3 domain-containing protein At5g42700 OS=Arabidopsis thaliana GN=At5g42700 PE=2 SV=2 (uniprot_sprot:sp|Q9FMZ4|Y5270_ARATH)	AT5G42700.1		AP2/B3-like transcriptional factor family protein	chr5:17122171-17124353 FORWARD LENGTH=812	1.69e-27	0.69	AT5G42700.1		AP2/B3-like transcriptional factor family protein	chr5:17122171-17124177 FORWARD LENGTH=211	2.94e-46	0.76	XM_008446411.2	Cucumis melo B3 domain-containing At5g42700-like (LOC103487903) mRNA	2.8e-128	0.88	Q9FMZ4.2	Y5270_ARATH ame: Full=B3 domain-containing At5g42700	3.58e-45	0.76	CP033797	1.22e-113	0.97	Cp4.1LG07	1.8e-111	0.98	Cma_Scf00022	2.6e-103	0.99
CUUC102894	Similar to Cell division control protein 6 homolog OS=Mus musculus GN=Cdc6 PE=2 SV=2 (uniprot_sprot:sp|O89033|CDC6_MOUSE)	AT1G07270.1		Cell division control, Cdc6	chr1:2229757-2232897 REVERSE LENGTH=1518	2.03e-114	0.67	AT2G29680.2	CDC6, ATCDC6	cell division control 6	chr2:12689586-12692854 FORWARD LENGTH=508	0	0.73	XM_011658827.1	Cucumis sativus cell division control 6 homolog (LOC101205741) mRNA	0	0.87	Q8W032.1	CDC6B_ARATH ame: Full=Cell division control 6 homolog B Short= 6b	0	0.74	CP005409	0	1	Cp4.1LG16	1.12e-176	0.94	Cma_Scf00009	3.83e-151	0.9
CUUC102897	trinity_name=comp40738_c1_seq1	-			---NA---						---NA---				---NA---				---NA---			---NA---			Cp4.1LG08	0	0.97	Cma_Scf00043	0	0.92
CUUC102899	Similar to uclacyanin 1 (A.thaliana) (tair10_pep:AT2G32300.1)	-			---NA---			AT2G32300.1	UCC1	uclacyanin 1	chr2:13722510-13723464 FORWARD LENGTH=261	4.36e-27	0.61	XM_004137523.2	Cucumis sativus chemocyanin-like (LOC101216391) mRNA	9.38e-178	0.83	O82081.1	UCC1_ARATH ame: Full=Uclacyanin 1 Flags: Precursor	5.3e-26	0.61	CP026641	0	1	Cp4.1LG20	0	0.99	Cma_Scf00021	0	0.97
CUUC102916	Similar to Putative endo-1,3(4)-beta-glucanase 2 OS=Schizosaccharomyces pombe (strain 972 / ATCC 24843) GN=eng2 PE=2 SV=1 (uniprot_sprot:sp|Q09850|ENG2_SCHPO)	AT5G15870.1		glycosyl hydrolase family 81 protein	chr5:5182641-5184878 REVERSE LENGTH=2238	1.29e-53	0.64	AT5G15870.1		glycosyl hydrolase family 81 protein	chr5:5182641-5184878 REVERSE LENGTH=745	0	0.7	XM_011657749.1	Cucumis sativus endo-1,3(4)-beta-glucanase 2 (LOC101220284) mRNA	0	0.83	D4AZ24.1	ENG1_ARTBC ame: Full=Probable endo-1,3(4)-beta-glucanase ARB_01444 Short=Endo-1,3-beta-glucanase Short=Endo-1,4-beta-glucanase ame: Full=Laminarinase Flags: Precursor	3e-35	0.43	---NA---			Cp4.1LG06	0	0.99	Cma_Scf00063	0	0.97
CUUC102917	Similar to Homogentisate 1,2-dioxygenase OS=Arabidopsis thaliana GN=HGO PE=2 SV=2 (uniprot_sprot:sp|Q9ZRA2|HGD_ARATH)	AT5G54080.1	HGO	homogentisate 1,2-dioxygenase	chr5:21945869-21948285 FORWARD LENGTH=1652	0	0.75	AT5G54080.2	HGO	homogentisate 1,2-dioxygenase	chr5:21945920-21948070 FORWARD LENGTH=461	0	0.9	XM_004137166.2	Cucumis sativus homogentisate 1,2-dioxygenase (LOC101206356) mRNA	0	0.88	Q9ZRA2.2	HGD_ARATH ame: Full=Homogentisate 1,2-dioxygenase ame: Full=Homogentisate oxygenase ame: Full=Homogentisic acid oxidase ame: Full=Homogentisicase	0	0.9	---NA---			Cp4.1LG01	0	1	Cma_Scf00001	0	0.97
CUUC102925	trinity_name=comp40754_c5_seq1	-			---NA---						---NA---				---NA---				---NA---			---NA---			Cp4.1LG13	0	0.99	Cma_Scf00014	0	0.97
CUUC102927	trinity_name=comp40755_c1_seq1	-			---NA---			AT5G09330.4	VNI1	NAC domain containing protein 82	chr5:2892623-2894708 REVERSE LENGTH=489	1.26e-76	0.64	XM_008442829.2	Cucumis melo NAC domain-containing 82 (LOC103485278) mRNA	0	0.81	Q9FY82.1	NAC82_ARATH ame: Full=NAC domain-containing 82 Short=ANAC082 ame: Full= VND-INTERACTING 1	1.53e-75	0.64	---NA---			Cp4.1LG10	0	0.98	Cma_Scf00004	0	0.95
CUUC102942	trinity_name=comp40762_c0_seq1	-			---NA---						---NA---				---NA---				---NA---			CP003882	0	0.95	Cp4.1LG05	0	0.98	Cma_Scf00016	0	0.86
CUUC102956	Similar to Putative F-box protein At1g65770 OS=Arabidopsis thaliana GN=At1g65770 PE=4 SV=1 (uniprot_sprot:sp|Q9SHX9|FB72_ARATH)	-			---NA---			AT1G65770.1	AMR1	ascorbic acid mannose pathway regulator 1	chr1:24460656-24461738 REVERSE LENGTH=360	2.4e-33	0.47	XR_540893.2	Cucumis melo F-box At1g65770 (LOC103503900) transcript variant misc_RNA	0	0.82	Q9SHX9.1	FB72_ARATH ame: Full= F-box At1g65770	2.91e-32	0.47	CP040598	1.48e-91	0.68	Cp4.1LG10	0	0.99	Cma_Scf00004	0	0.97
CUUC102966	Similar to UPI0002B41B2A related cluster n=2 Tax=unknown RepID=UPI0002B41B2A (uniref90:UniRef90_UPI0002B41B2A)	-			---NA---						---NA---			XM_008465706.2	Cucumis melo uncharacterized LOC103501937 (LOC103501937) mRNA	0	0.81		---NA---			CP028009	0	1	Cp4.1LG05	0	0.99	Cma_Scf00016	0	0.95
CUUC102967	Similar to UPI0002B41B2A related cluster n=2 Tax=unknown RepID=UPI0002B41B2A (uniref90:UniRef90_UPI0002B41B2A)	-			---NA---						---NA---			XM_008465706.2	Cucumis melo uncharacterized LOC103501937 (LOC103501937) mRNA	0	0.84		---NA---			CP028009	4.83e-128	0.8	Cp4.1LG16	0	0.99	Cma_Scf00009	0	0.96
CUUC102970	trinity_name=comp40776_c4_seq1	-			---NA---						---NA---			XM_004150246.2	Cucumis sativus mitochondrial import inner membrane translocase subunit TIM50 (LOC101207617) partial mRNA	2.12e-144	0.85		---NA---			---NA---			Cp4.1LG06	0	1	Cma_Scf00003	0	0.96
CUUC102972	Similar to Mitochondrial import inner membrane translocase subunit TIM50 OS=Arabidopsis thaliana GN=TIM50 PE=1 SV=1 (uniprot_sprot:sp|Q8VYE2|TIM50_ARATH)	-			---NA---			AT1G55900.1	TIM50, emb1860	Haloacid dehalogenase-like hydrolase (HAD) superfamily protein	chr1:20903163-20905420 FORWARD LENGTH=376	2.83e-55	0.77	XM_008464766.2	Cucumis melo mitochondrial import inner membrane translocase subunit TIM50 (LOC103501237) mRNA	5.6e-180	0.89	Q8VYE2.1	TIM50_ARATH ame: Full=Mitochondrial import inner membrane translocase subunit TIM50 ame: Full= EMBRYO DEFECTIVE 1860 Flags: Precursor	3.44e-54	0.77	---NA---			Cp4.1LG06	1.86e-52	0.97	Cma_Scf00003	3.5e-49	0.95
CUUC102996	Similar to DNA polymerase nu OS=Homo sapiens GN=POLN PE=1 SV=2 (uniprot_sprot:sp|Q7Z5Q5|DPOLN_HUMAN)	AT4G32700.2		helicases;ATP-dependent helicases;nucleic acid binding;ATP binding;DNA-directed DNA polymerases;DNA binding	chr4:15767317-15779697 FORWARD LENGTH=7100	0	0.71	AT4G32700.2		helicases;ATP-dependent helicases;nucleic acid binding;ATP binding;DNA-directed DNA polymerases;DNA binding	chr4:15767440-15779185 FORWARD LENGTH=2154	0	0.74	XM_017044509.1	Cucumis melo helicase and polymerase-containing TEBICHI (LOC103488202) transcript variant mRNA	0	0.88	Q588V7.1	TEB_ARATH ame: Full=Helicase and polymerase-containing TEBICHI	0	0.74	---NA---			Cp4.1LG11	0	1	Cma_Scf00017	0	0.96
CUUC103016	Similar to unknown protein (A.thaliana) (tair10_pep:AT5G25360.2)	-			---NA---						---NA---			XM_017047924.1	Cucumis melo uncharacterized LOC103503177 (LOC103503177) transcript variant mRNA	4.68e-126	0.78		---NA---			---NA---			Cp4.1LG07	0	0.99	Cma_Scf00029	0	0.93
CUUC103037	trinity_name=comp40803_c2_seq1	-			---NA---						---NA---				---NA---				---NA---			---NA---			Cp4.1LG14	3.18e-128	0.99	Cma_Scf00028	1.24e-114	0.95
CUUC103042	trinity_name=comp40804_c2_seq1	-			---NA---						---NA---				---NA---				---NA---			CP000212	3.54e-116	0.97	Cp4.1LG20	2.68e-149	0.97	Cma_Scf00040	7.51e-125	0.87
CUUC103051	trinity_name=comp40807_c12_seq1	-			---NA---						---NA---				---NA---				---NA---			---NA---			Cp4.1LG01	0	1	Cma_Scf00012	3.68e-155	0.93
CUUC103054	Similar to UPI0002B4840F related cluster n=1 Tax=unknown RepID=UPI0002B4840F (uniref90:UniRef90_UPI0002B4840F)	-			---NA---						---NA---			XM_008456058.2	Cucumis melo pectinesterase inhibitor 1 (LOC103494726) mRNA	4.92e-91	0.81		---NA---			CP032356	0	0.99	Cp4.1LG02	0	0.99	Cma_Scf00018	0	0.96
CUUC103108	trinity_name=comp40834_c2_seq1	-			---NA---						---NA---				---NA---				---NA---			---NA---			Cp4.1LG12	3.92e-83	0.9	Cma_Scf00013	1.63e-75	0.88
CUUC103120	Similar to Auxin-induced protein 5NG4 OS=Pinus taeda PE=2 SV=1 (uniprot_sprot:sp|Q6J163|5NG4_PINTA)	AT1G43650.1		nodulin MtN21 /EamA-like transporter family protein	chr1:16443685-16446852 REVERSE LENGTH=1246	3.7e-51	0.65	AT1G43650.1		nodulin MtN21 /EamA-like transporter family protein	chr1:16443861-16446814 REVERSE LENGTH=343	5.38e-121	0.73	XM_008443296.1	Cucumis melo WAT1-related At1g43650 (LOC103485619) mRNA	0	0.83	Q6NMB7.1	WTR7_ARATH ame: Full=WAT1-related At1g43650	6.54e-120	0.73	---NA---			Cp4.1LG01	1.91e-126	0.98	Cma_Scf00012	1.18e-116	0.96
CUUC103128	trinity_name=comp40842_c0_seq1	AT1G23820.1	SPDS1	spermidine synthase 1	chr1:8420265-8422985 FORWARD LENGTH=1411	0	0.77	AT1G23820.1	SPDS1	spermidine synthase 1	chr1:8420278-8422724 FORWARD LENGTH=378	0	0.91	XM_008448003.2	Cucumis melo spermidine synthase (LOC103489019) mRNA	0	0.91	O82147.1	SPDE_COFAR ame: Full=Spermidine synthase Short=SPDSY ame: Full=Putrescine aminopropyltransferase	0	0.93	CP040408	9.64e-81	0.7	Cp4.1LG09	0	0.99	Cma_Scf00031	4.24e-174	0.95
CUUC103129	Similar to Alpha-aminoadipic semialdehyde synthase OS=Arabidopsis thaliana GN=LKR/SDH PE=1 SV=1 (uniprot_sprot:sp|Q9SMZ4|AASS_ARATH)	AT4G33150.1		lysine-ketoglutarate reductase/saccharopine dehydrogenase bifunctional enzyme	chr4:15985189-15991536 REVERSE LENGTH=3576	0	0.69	AT4G33150.2		lysine-ketoglutarate reductase/saccharopine dehydrogenase bifunctional enzyme	chr4:15985479-15991069 REVERSE LENGTH=1064	0	0.81	XM_011661739.1	Cucumis sativus alpha-aminoadipic semialdehyde synthase (LOC101214976) transcript variant mRNA	0	0.9	Q9SMZ4.1	AASS_ARATH ame: Full=Alpha-aminoadipic semialdehyde synthase ame: Full=cAt-LKR SDH Short=LKR SDH Includes: ame: Full=Lysine ketoglutarate reductase Short=LKR Includes: ame: Full=Saccharopine dehydrogenase ame: Full=cAt-SDH Short=SDH	0	0.81	CP030733	2.85e-92	0.88	Cp4.1LG18	0	0.99	Cma_Scf00010	0	0.94
CUUC103138	trinity_name=comp40847_c1_seq1	-			---NA---						---NA---			XM_008451064.2	Cucumis melo 60S ribosomal L4-like (LOC103491208) mRNA	4e-57	0.88		---NA---			---NA---			Cp4.1LG10	8.91e-175	0.99	Cma_Scf00004	1.57e-165	0.97
CUUC103163	Similar to UPI0002B4B92E related cluster n=1 Tax=unknown RepID=UPI0002B4B92E (uniref90:UniRef90_UPI0002B4B92E)	-			---NA---						---NA---			LN713255.1	Cucumis melo genomic chr_1	6.59e-65	0.89		---NA---			CP009014	0	0.99	Cp4.1LG15	0	0.99	Cma_Scf00036	0	0.9
CUUC103167	Similar to S-adenosyl-L-methionine-dependent methyltransferases superfamily protein (A.thaliana) (tair10_pep:AT4G13330.1)	AT4G13330.1		S-adenosyl-L-methionine-dependent methyltransferases superfamily protein	chr4:7754248-7755955 REVERSE LENGTH=1405	2.04e-81	0.7	AT4G13330.1		S-adenosyl-L-methionine-dependent methyltransferases superfamily protein	chr4:7754248-7755837 REVERSE LENGTH=428	2.33e-133	0.72	XM_008440240.2	Cucumis melo uncharacterized LOC103483547 (LOC103483547) mRNA	0	0.87		---NA---			---NA---			Cp4.1LG08	0	0.99	Cma_Scf00107	0	0.97
CUUC103168	Similar to UPI0002B49E09 related cluster n=1 Tax=unknown RepID=UPI0002B49E09 (uniref90:UniRef90_UPI0002B49E09)	-			---NA---						---NA---			XM_008440240.2	Cucumis melo uncharacterized LOC103483547 (LOC103483547) mRNA	1.4e-76	0.83		---NA---			---NA---			Cp4.1LG08	8.96e-175	0.99	Cma_Scf00107	9.34e-175	0.99
CUUC103171	trinity_name=comp40867_c0_seq1	-			---NA---						---NA---				---NA---				---NA---			CP000871	0	0.98	Cp4.1LG14	0	1	Cma_Scf00008	0	0.93
CUUC103214	Similar to (R)-mandelonitrile lyase 1 OS=Prunus serotina GN=MDL1 PE=1 SV=1 (uniprot_sprot:sp|P52706|MDL1_PRUSE)	-			---NA---			AT1G73050.1		Glucose-methanol-choline (GMC) oxidoreductase family protein	chr1:27476565-27478534 REVERSE LENGTH=552	2.06e-105	0.67	XM_011651814.1	Cucumis sativus (R)-mandelonitrile lyase 1-like (LOC101213549) mRNA	0	0.8	P52706.1	MDL1_PRUSE ame: Full=(R)-mandelonitrile lyase 1 ame: Full=Hydroxynitrile lyase 1 Short=(R)-oxynitrilase 1 Flags: Precursor	9.6e-115	0.7	CP006435	0	1	Cp4.1LG07	0	0.99	Cma_Scf00029	0	0.96
CUUC103219	trinity_name=comp40890_c2_seq1	-			---NA---						---NA---				---NA---				---NA---			CP032034	1.2e-148	1	Cp4.1LG11	0	0.99	Cma_Scf00017	5.26e-71	0.94
CUUC103256	trinity_name=comp40910_c0_seq1	-			---NA---						---NA---				---NA---				---NA---			---NA---			Cp4.1LG16	5.04e-119	0.99	Cma_Scf00009	1.41e-113	0.97
CUUC103284	Similar to Auxin-responsive protein IAA26 OS=Arabidopsis thaliana GN=IAA26 PE=1 SV=2 (uniprot_sprot:sp|Q8LAL2|IAA26_ARATH)	-			---NA---			AT3G16500.1	PAP1, IAA26	phytochrome-associated protein 1	chr3:5612801-5614208 REVERSE LENGTH=269	2.96e-43	0.6	XM_004136180.2	Cucumis sativus auxin-responsive IAA26-like (LOC101219386) mRNA	1.21e-176	0.81	Q8LAL2.2	IAA26_ARATH ame: Full=Auxin-responsive IAA26 ame: Full=Indoleacetic acid-induced 26 ame: Full=Phytochrome-associated 1	3.59e-42	0.6	---NA---			Cp4.1LG02	0	0.97	Cma_Scf00006	0	0.91
CUUC103285	Similar to UPI0002B4CFA8 related cluster n=1 Tax=unknown RepID=UPI0002B4CFA8 (uniref90:UniRef90_UPI0002B4CFA8)	-			---NA---						---NA---			XM_004136180.2	Cucumis sativus auxin-responsive IAA26-like (LOC101219386) mRNA	1.28e-136	0.85		---NA---			---NA---			Cp4.1LG06	0	0.99	Cma_Scf00003	0	0.96
CUUC103286	Similar to UPI0002B4CFA8 related cluster n=1 Tax=unknown RepID=UPI0002B4CFA8 (uniref90:UniRef90_UPI0002B4CFA8)	-			---NA---						---NA---			XM_008467856.2	Cucumis melo auxin-responsive IAA18-like (LOC103503610) mRNA	1.41e-71	0.9		---NA---			---NA---			Cp4.1LG06	6.78e-178	0.99	Cma_Scf00003	7.55e-165	0.96
CUUC103303	Similar to Tetratricopeptide repeat (TPR)-like superfamily protein (A.thaliana) (tair10_pep:AT1G56090.1)	AT1G56090.1		Tetratricopeptide repeat (TPR)-like superfamily protein	chr1:20977695-20979357 REVERSE LENGTH=1285	7.48e-62	0.77	AT1G56090.1		Tetratricopeptide repeat (TPR)-like superfamily protein	chr1:20977989-20979185 REVERSE LENGTH=272	7.06e-81	0.68	XM_008458087.2	Cucumis melo peptidyl-prolyl cis-trans isomerase FKBP5 (LOC103496296) mRNA	0	0.82		---NA---			CP016173	3.9e-42	0.79	Cp4.1LG16	0	0.98	Cma_Scf00009	0	0.92
CUUC103311	trinity_name=comp40940_c1_seq2	AT4G17080.1		Histone H3 K4-specific methyltransferase SET7/9 family protein	chr4:9601451-9604207 FORWARD LENGTH=2053	1.87e-147	0.74	AT4G17080.1		Histone H3 K4-specific methyltransferase SET7/9 family protein	chr4:9601570-9603815 FORWARD LENGTH=513	3.3e-138	0.75	XM_004147196.2	Cucumis sativus uncharacterized LOC101208169 (LOC101208169) mRNA	0	0.84		---NA---			CP006258	9.11e-84	0.74	Cp4.1LG08	0	0.99	Cma_Scf00025	0	0.93
CUUC103315	Similar to Probable protein phosphatase 2C 25 OS=Arabidopsis thaliana GN=At2g30020 PE=1 SV=1 (uniprot_sprot:sp|O80871|P2C25_ARATH)	AT2G30020.1		Protein phosphatase 2C family protein	chr2:12814410-12816088 FORWARD LENGTH=1402	1.12e-41	0.65	AT2G30020.1		Protein phosphatase 2C family protein	chr2:12814437-12815904 FORWARD LENGTH=396	8.47e-109	0.68	XM_008456582.2	Cucumis melo probable phosphatase 2C 2 (LOC103495119) mRNA	0	0.82	O80871.1	P2C25_ARATH ame: Full=Probable phosphatase 2C 25 Short= 2C25 ame: Full= phosphatase AP2C1	1.03e-107	0.68	CP028630	0	1	Cp4.1LG01	0	0.99	Cma_Scf00001	0	0.92
CUUC103335	Similar to Argininosuccinate lyase OS=Desulfovibrio desulfuricans (strain G20) GN=argH PE=3 SV=1 (uniprot_sprot:sp|Q30YB9|ARLY_DESDG)	AT5G10920.1		L-Aspartase-like family protein	chr5:3441752-3444142 FORWARD LENGTH=1857	2e-48	0.72	AT5G10920.1		L-Aspartase-like family protein	chr5:3441805-3443892 FORWARD LENGTH=517	2.29e-67	0.9	XM_008446700.2	Cucumis melo argininosuccinate chloroplastic-like (LOC103488122) mRNA	2.72e-148	0.92	Q9LEU8.1	ARLY_ARATH ame: Full=Argininosuccinate chloroplastic ame: Full=Arginosuccinase Flags: Precursor	2.78e-66	0.9	CP038887	7.06e-88	0.79	Cp4.1LG07	7.92e-100	0.96	Cma_Scf00022	4.28e-97	0.95
CUUC103366	Similar to mraW methylase family protein (A.thaliana) (tair10_pep:AT5G10910.1)	-			---NA---						---NA---			XM_004136276.2	Cucumis sativus probable methyltransferase 15 (LOC101221749) mRNA	0	0.84		---NA---			CP007649	0	0.99	Cp4.1LG02	0	1	Cma_Scf00006	0	0.97
CUUC103371	Similar to alpha/beta-Hydrolases superfamily protein (A.thaliana) (tair10_pep:AT4G25770.1)	AT4G25770.1		alpha/beta-Hydrolases superfamily protein	chr4:13117525-13120114 REVERSE LENGTH=1685	5.59e-70	0.69	AT4G25770.2		alpha/beta-Hydrolases superfamily protein	chr4:13117867-13119982 REVERSE LENGTH=399	8.04e-94	0.67	XM_008455420.2	Cucumis melo lipase YOR059C (LOC103494294) transcript variant mRNA	0	0.86		---NA---			CP002192	0	0.98	Cp4.1LG18	0	0.99	Cma_Scf00010	0	0.98
CUUC103380	Similar to UPI0002B45C3C related cluster n=2 Tax=unknown RepID=UPI0002B45C3C (uniref90:UniRef90_UPI0002B45C3C)	-			---NA---						---NA---				---NA---				---NA---			CP052759	2.01e-39	0.77	Cp4.1LG16	0	0.99	Cma_Scf00009	0	0.96
CUUC103385	Similar to Cytochrome P450 710A1 OS=Arabidopsis thaliana GN=CYP710A1 PE=1 SV=1 (uniprot_sprot:sp|O64697|C7101_ARATH)	AT2G34490.1	CYP710A2	cytochrome P450, family 710, subfamily A, polypeptide 2	chr2:14535645-14537432 REVERSE LENGTH=1788	4.86e-46	0.7	AT2G34500.1	CYP710A1	cytochrome P450, family 710, subfamily A, polypeptide 1	chr2:14539712-14541199 REVERSE LENGTH=495	1.56e-77	0.79	XM_008441421.2	Cucumis melo cytochrome P450 710A11-like (LOC103484375) mRNA	0	0.89	O64697.1	C7101_ARATH ame: Full=Cytochrome P450 710A1 ame: Full=C-22 sterol desaturase	1.9e-76	0.79	CP059058	1.01e-94	0.87	Cp4.1LG10	0	0.99	Cma_Scf00004	0	0.98
CUUC103386	trinity_name=comp40977_c2_seq1	-			---NA---						---NA---				---NA---				---NA---			---NA---			Cp4.1LG19	4.83e-93	1	Cma_Scf00023	1.04e-82	0.95
CUUC103395	Similar to unknown protein (A.thaliana) (tair10_pep:AT1G60010.1)	-			---NA---			AT1G60010.1		unknown protein; FUNCTIONS IN: molecular_function unknown; INVOLVED IN: N-terminal protein myristoylation; LOCATED IN: cellular_component unknown; EXPRESSED IN: 22 plant structures; EXPRESSED DURING: 13 growth stages; BEST Arabidopsis thaliana protein match is: unknown protein (TAIR:AT1G10530.1); Has 185 Blast hits to 185 proteins in 18 species: Archae - 0; Bacteria - 0; Metazoa - 0; Fungi - 3; P…	chr1:22095660-22096434 REVERSE LENGTH=173	9.62e-59	0.71	LN713264.1	Cucumis melo genomic chr_10	0	0.85		---NA---			---NA---			Cp4.1LG01	0	1	Cma_Scf00001	0	0.97
CUUC103398	Similar to Uracil-DNA glycosylase OS=Geobacillus sp. (strain WCH70) GN=ung PE=3 SV=1 (uniprot_sprot:sp|C5D9T3|UNG_GEOSW)	AT3G18630.1	ATUNG, UNG	uracil dna glycosylase	chr3:6410958-6413068 REVERSE LENGTH=1426	1.29e-112	0.76	AT3G18630.1	ATUNG, UNG	uracil dna glycosylase	chr3:6411325-6413002 REVERSE LENGTH=330	2.57e-107	0.89	XM_004140382.2	Cucumis sativus uracil-DNA glycosylase (LOC101207581) transcript variant mRNA	0	0.86	Q9LIH6.1	UNG_ARATH ame: Full=Uracil-DNA mitochondrial Short= Short=UDG Flags: Precursor	3.12e-106	0.89	CP029318	0	0.97	Cp4.1LG02	0	0.99	Cma_Scf00006	1.64e-151	0.93
CUUC103410	Similar to TGACG-sequence-specific DNA-binding protein TGA-2.1 OS=Nicotiana tabacum GN=TGA21 PE=1 SV=1 (uniprot_sprot:sp|O24160|TGA21_TOBAC)	AT1G08320.1	TGA9, bZIP21	bZIP transcription factor family protein	chr1:2621904-2627848 REVERSE LENGTH=1829	5.7e-75	0.68	AT1G08320.2	TGA9, bZIP21	bZIP transcription factor family protein	chr1:2622113-2625725 REVERSE LENGTH=357	1.44e-108	0.82	XM_011658767.1	Cucumis sativus transcription factor TGA6 (LOC101223216) transcript variant mRNA	0	0.83	Q93XM6.1	TGA9_ARATH ame: Full=Transcription factor TGA9 ame: Full= TGACG (TGA) motif-binding 9 ame: Full=bZIP transcription factor 21 Short= 21	7.19e-106	0.82	CP005825	1.18e-85	0.69	Cp4.1LG16	0	0.97	Cma_Scf00009	0	0.95
CUUC103427	Similar to F-box family protein (A.thaliana) (tair10_pep:AT5G27920.1)	-			---NA---						---NA---			XM_008452377.2	Cucumis melo F-box LRR-repeat 3 (LOC103492139) mRNA	6.5e-75	0.81		---NA---			CP053027	0	0.95	Cp4.1LG04	0	1	Cma_Scf00002	0	0.94
CUUC103429	Similar to Putative cyclin-D6-1 OS=Arabidopsis thaliana GN=CYCD6-1 PE=2 SV=1 (uniprot_sprot:sp|Q9ZR04|CCD61_ARATH)	-			---NA---			AT4G03270.1	CYCD6;1	Cyclin D6;1	chr4:1432375-1433691 REVERSE LENGTH=302	5.94e-37	0.74	XM_008450003.2	Cucumis melo cyclin-D6-1 (LOC103490479) transcript variant mRNA	3.59e-132	0.86	Q9ZR04.1	CCD61_ARATH ame: Full= cyclin-D6-1 ame: Full=G1 S-specific cyclin-D6-1 Short= 6 1	6.28e-36	0.74	CP009161	0	0.99	Cp4.1LG05	0	0.99	Cma_Scf00041	0	0.96
CUUC103438	Similar to Homeobox-leucine zipper protein ATHB-7 OS=Arabidopsis thaliana GN=ATHB-7 PE=2 SV=2 (uniprot_sprot:sp|P46897|ATHB7_ARATH)	-			---NA---			AT2G46680.1	ATHB-7, ATHB7, HB-7	homeobox 7	chr2:19165777-19166773 REVERSE LENGTH=258	1.55e-27	0.53		---NA---			P46897.2	ATHB7_ARATH ame: Full=Homeobox-leucine zipper ATHB-7 ame: Full=HD-ZIP ATHB-7 ame: Full=Homeodomain transcription factor ATHB-7	1.89e-26	0.53	---NA---			Cp4.1LG14	0	0.99	Cma_Scf00008	0	0.97
CUUC103439	Similar to unknown protein (A.thaliana) (tair10_pep:AT5G16250.1)	AT5G16250.1		unknown protein; BEST Arabidopsis thaliana protein match isunknown protein (TAIR:AT3G02640.1); Has 1807 Blast hits to 1807 proteins in 277 speciesArchae - 0; Bacteria - 0; Metazoa - 736; Fungi - 347; Plants - 385; Viruses - 0; Other Eukaryotes - 339 (sourceNCBI BLink).	chr5:5310095-5310951 REVERSE LENGTH=857	7.6e-52	0.69	AT5G16250.1		unknown protein; BEST Arabidopsis thaliana protein match is: unknown protein (TAIR:AT3G02640.1); Has 1807 Blast hits to 1807 proteins in 277 species: Archae - 0; Bacteria - 0; Metazoa - 736; Fungi - 347; Plants - 385; Viruses - 0; Other Eukaryotes - 339 (source: NCBI BLink).	chr5:5310264-5310815 REVERSE LENGTH=183	1.95e-65	0.79	XM_004138841.2	Cucumis sativus uncharacterized LOC101217347 (LOC101217347) mRNA	5.89e-145	0.83		---NA---			CP003512	0	0.99	Cp4.1LG07	0	0.98	Cma_Scf00029	0	0.95
CUUC103440	trinity_name=comp41000_c2_seq1	-			---NA---						---NA---				---NA---				---NA---			CP041129	3.67e-28	0.81	Cp4.1LG08	0	1	---NA---
CUUC103441	Similar to unknown protein (A.thaliana) (tair10_pep:AT5G16250.1)	AT5G16250.1		unknown protein; BEST Arabidopsis thaliana protein match isunknown protein (TAIR:AT3G02640.1); Has 1807 Blast hits to 1807 proteins in 277 speciesArchae - 0; Bacteria - 0; Metazoa - 736; Fungi - 347; Plants - 385; Viruses - 0; Other Eukaryotes - 339 (sourceNCBI BLink).	chr5:5310095-5310951 REVERSE LENGTH=857	3.52e-63	0.7	AT5G16250.1		unknown protein; BEST Arabidopsis thaliana protein match is: unknown protein (TAIR:AT3G02640.1); Has 1807 Blast hits to 1807 proteins in 277 species: Archae - 0; Bacteria - 0; Metazoa - 736; Fungi - 347; Plants - 385; Viruses - 0; Other Eukaryotes - 339 (source: NCBI BLink).	chr5:5310264-5310815 REVERSE LENGTH=183	3.52e-62	0.77	XM_011078813.2	Sesamum indicum uncharacterized LOC105161197 (LOC105161197) mRNA	6.78e-45	0.75		---NA---			CP041129	0	0.99	Cp4.1LG08	0	0.93	Cma_Scf00025	0	0.9
CUUC103448	Similar to Cytochrome P450 82A4 OS=Glycine max GN=CYP82A4 PE=2 SV=1 (uniprot_sprot:sp|O49859|C82A4_SOYBN)	AT2G26490.1		Transducin/WD40 repeat-like superfamily protein	chr2:11267942-11269623 FORWARD LENGTH=1682	7.91e-29	0.66	AT2G26490.1		Transducin/WD40 repeat-like superfamily protein	chr2:11268035-11269432 FORWARD LENGTH=465	9.66e-84	0.84	XM_004147771.2	Cucumis sativus vegetative incompatibility HET-E-1 (LOC101212251) mRNA	1.6e-160	0.82	O48716.1	JGB_ARATH ame: Full= JINGUBANG	1.17e-82	0.84	CP051571	2.43e-56	0.71	Cp4.1LG02	0	1	Cma_Scf00006	0	0.95
CUUC103474	Similar to Indole-3-acetic acid-amido synthetase GH3.3 OS=Arabidopsis thaliana GN=GH3.3 PE=1 SV=1 (uniprot_sprot:sp|O22190|GH33_ARATH)	AT2G14960.1	GH3.1	Auxin-responsive GH3 family protein	chr2:6451372-6453670 REVERSE LENGTH=2060	0	0.71	AT4G37390.1	YDK1, GH3.2, BRU6, GH3-2, AUR3	Auxin-responsive GH3 family protein	chr4:17579722-17581768 FORWARD LENGTH=603	0	0.82	LN713262.1	Cucumis melo genomic chr_8	0	0.84	O22190.1	GH33_ARATH ame: Full=Indole-3-acetic acid-amido synthetase ame: Full=Auxin-responsive GH3 3 Short= 3-3	0	0.82	CP055996	0	0.98	Cp4.1LG10	0	0.98	Cma_Scf00004	0	0.97
CUUC103489	Similar to Vacuolar amino acid transporter 1 OS=Saccharomyces cerevisiae (strain ATCC 204508 / S288c) GN=AVT1 PE=1 SV=1 (uniprot_sprot:sp|P47082|AVT1_YEAST)	AT2G41190.1		Transmembrane amino acid transporter family protein	chr2:17167279-17170407 REVERSE LENGTH=2155	4.87e-143	0.72	AT2G41190.1		Transmembrane amino acid transporter family protein	chr2:17167561-17170145 REVERSE LENGTH=536	4.34e-141	0.84	XM_008445041.2	Cucumis melo vacuolar amino acid transporter 1-like (LOC103486887) transcript variant mRNA	0	0.89	O80668.2	AVT1A_ARATH ame: Full=Amino acid transporter AVT1A Short= vt1A	5.27e-140	0.84	CP051185	1.94e-175	0.76	Cp4.1LG08	0	0.99	Cma_Scf00043	0	0.93
CUUC103498	Similar to Cytokinin riboside 5'-monophosphate phosphoribohydrolase LOG5 OS=Arabidopsis thaliana GN=LOG5 PE=1 SV=1 (uniprot_sprot:sp|Q8LBB7|LOG5_ARATH)	AT4G35190.1		Putative lysine decarboxylase family protein	chr4:16746599-16748266 FORWARD LENGTH=988	1.35e-68	0.77	AT4G35190.1		Putative lysine decarboxylase family protein	chr4:16746724-16748090 FORWARD LENGTH=228	7.98e-90	0.9	XM_017045032.1	Cucumis melo cytokinin riboside 5 -monophosphate phosphoribohydrolase LOG5 (LOC103490551) transcript variant mRNA	0	0.91	Q8LBB7.1	LOG5_ARATH ame: Full=Cytokinin riboside 5 -monophosphate phosphoribohydrolase LOG5 ame: Full= LONELY GUY 5	8.26e-89	0.9	CP040426	2.61e-35	0.71	Cp4.1LG16	9.04e-130	1	Cma_Scf00009	2.53e-124	0.98
CUUC103499	Similar to Cytokinin riboside 5'-monophosphate phosphoribohydrolase LOG5 OS=Arabidopsis thaliana GN=LOG5 PE=1 SV=1 (uniprot_sprot:sp|Q8LBB7|LOG5_ARATH)	AT4G35190.1		Putative lysine decarboxylase family protein	chr4:16746599-16748266 FORWARD LENGTH=988	7.22e-60	0.76	AT4G35190.1		Putative lysine decarboxylase family protein	chr4:16746724-16748090 FORWARD LENGTH=228	5.37e-82	0.89	XM_017045032.1	Cucumis melo cytokinin riboside 5 -monophosphate phosphoribohydrolase LOG5 (LOC103490551) transcript variant mRNA	2.78e-133	0.91	Q8LBB7.1	LOG5_ARATH ame: Full=Cytokinin riboside 5 -monophosphate phosphoribohydrolase LOG5 ame: Full= LONELY GUY 5	5.61e-81	0.89	CP040426	6.37e-31	0.7	Cp4.1LG05	0	1	Cma_Scf00041	0	0.97
CUUC103504	trinity_name=comp41031_c3_seq1	-			---NA---						---NA---				---NA---				---NA---			---NA---			Cp4.1LG19	0	1	Cma_Scf00023	0	0.89
CUUC103508	Similar to FH protein interacting protein FIP2 OS=Arabidopsis thaliana GN=FIP2 PE=1 SV=1 (uniprot_sprot:sp|Q9SE95|FIP2_ARATH)	AT5G55000.2	FIP2	potassium channel tetramerisation domain-containing protein / pentapeptide repeat-containing protein	chr5:22318310-22321750 FORWARD LENGTH=1129	9.63e-39	0.73	AT5G55000.2	FIP2	potassium channel tetramerisation domain-containing protein / pentapeptide repeat-containing protein	chr5:22318644-22321599 FORWARD LENGTH=298	1.21e-48	0.87	XM_011655165.1	Cucumis sativus FH interacting FIP2 (LOC101220621) transcript variant mRNA	3.75e-102	0.89	Q9SE95.1	FIP2_ARATH ame: Full=FH interacting FIP2 ame: Full=BTB POZ domain-containing At5g55000	1.47e-47	0.87	---NA---			Cp4.1LG19	3.56e-65	1	Cma_Scf00030	1.58e-63	0.99
CUUC103515	Similar to UPI0002B47F63 related cluster n=1 Tax=unknown RepID=UPI0002B47F63 (uniref90:UniRef90_UPI0002B47F63)	-			---NA---						---NA---			XM_008467803.2	Cucumis melo transcription factor IWS1 (LOC103503579) mRNA	4.58e-141	0.86		---NA---			CP038535	1.73e-156	0.98	Cp4.1LG05	5.61e-150	1	Cma_Scf00016	1.79e-137	0.96
CUUC103534	Similar to Cyclin-A3-1 OS=Oryza sativa subsp. japonica GN=CYCA3-1 PE=3 SV=1 (uniprot_sprot:sp|Q75I54|CCA31_ORYSJ)	AT5G43080.1	CYCA3;1	Cyclin A3;1	chr5:17293227-17294789 FORWARD LENGTH=1068	1.42e-57	0.68	AT1G47230.1	CYCA3;4	CYCLIN A3;4	chr1:17306752-17308587 FORWARD LENGTH=369	7.09e-100	0.75	XM_008456790.2	Cucumis melo cyclin-A3-1-like (LOC103495289) transcript variant mRNA	0	0.85	Q3ECW2.1	CCA34_ARATH ame: Full=Cyclin-A3-4 ame: Full=G2 mitotic-specific cyclin-A3-4 Short= 3 4	4.15e-97	0.75	CP001126	0	0.99	Cp4.1LG04	0	0.98	Cma_Scf00011	3.46e-175	0.96
CUUC103535	Similar to Cyclin-A3-4 OS=Arabidopsis thaliana GN=CYCA3-4 PE=1 SV=1 (uniprot_sprot:sp|Q3ECW2|CCA34_ARATH)	AT1G47210.2	CYCA3;2	cyclin-dependent protein kinase 3;2	chr1:17300951-17302866 FORWARD LENGTH=1486	3.36e-37	0.76	AT1G47230.1	CYCA3;4	CYCLIN A3;4	chr1:17306752-17308587 FORWARD LENGTH=369	7.22e-60	0.61	XM_008456790.2	Cucumis melo cyclin-A3-1-like (LOC103495289) transcript variant mRNA	0	0.84	Q3ECW2.1	CCA34_ARATH ame: Full=Cyclin-A3-4 ame: Full=G2 mitotic-specific cyclin-A3-4 Short= 3 4	5.31e-57	0.61	CP001126	0	0.85	Cp4.1LG15	1.51e-157	0.98	Cma_Scf00048	1.8e-150	0.96
CUUC103547	Similar to Auxin-induced protein 5NG4 OS=Pinus taeda PE=2 SV=1 (uniprot_sprot:sp|Q6J163|5NG4_PINTA)	AT3G28050.1		nodulin MtN21 /EamA-like transporter family protein	chr3:10442814-10445398 FORWARD LENGTH=1456	7.29e-80	0.67	AT3G28050.1		nodulin MtN21 /EamA-like transporter family protein	chr3:10442984-10445216 FORWARD LENGTH=367	6.32e-135	0.73	XM_008460518.2	Cucumis melo WAT1-related At3g28050-like (LOC103498056) mRNA	0	0.86	Q94JU2.1	WTR18_ARATH ame: Full=WAT1-related At3g28050	7.67e-134	0.73	CP006784	0	0.86	Cp4.1LG01	0	1	Cma_Scf00012	1.2e-180	0.97
CUUC103559	Similar to Subtilisin-like protease OS=Arabidopsis thaliana GN=ARA12 PE=1 SV=1 (uniprot_sprot:sp|O65351|SUBL_ARATH)	AT5G67360.1	ARA12	Subtilase family protein	chr5:26871891-26874579 REVERSE LENGTH=2689	5.94e-77	0.66	AT5G67360.1	ARA12	Subtilase family protein	chr5:26872192-26874465 REVERSE LENGTH=757	0	0.78	XM_004142836.2	Cucumis sativus subtilisin-like protease (LOC101207099) mRNA	0	0.85	O65351.1	SBT17_ARATH ame: Full=Subtilisin-like protease ame: Full=Cucumisin-like serine protease ame: Full=Subtilase subfamily 1 member 7 Short= ame: Full=Subtilisin-like serine protease 1 Short=At-SLP1 Flags: Precursor	0	0.78	CP033739	3.51e-126	0.67	Cp4.1LG07	0	0.99	Cma_Scf00022	0	0.95
CUUC103560	Similar to Subtilisin-like protease OS=Arabidopsis thaliana GN=ARA12 PE=1 SV=1 (uniprot_sprot:sp|O65351|SUBL_ARATH)	AT5G67360.1	ARA12	Subtilase family protein	chr5:26871891-26874579 REVERSE LENGTH=2689	8.69e-80	0.66	AT5G67360.1	ARA12	Subtilase family protein	chr5:26872192-26874465 REVERSE LENGTH=757	0	0.78	XM_004142836.2	Cucumis sativus subtilisin-like protease (LOC101207099) mRNA	0	0.86	O65351.1	SBT17_ARATH ame: Full=Subtilisin-like protease ame: Full=Cucumisin-like serine protease ame: Full=Subtilase subfamily 1 member 7 Short= ame: Full=Subtilisin-like serine protease 1 Short=At-SLP1 Flags: Precursor	0	0.78	CP033739	2.5e-120	0.66	Cp4.1LG11	0	0.95	Cma_Scf00017	0	0.94
CUUC103562	Similar to Subtilisin-like protease OS=Arabidopsis thaliana GN=ARA12 PE=1 SV=1 (uniprot_sprot:sp|O65351|SUBL_ARATH)	AT5G67360.1	ARA12	Subtilase family protein	chr5:26871891-26874579 REVERSE LENGTH=2689	5.27e-30	0.7	AT5G67360.1	ARA12	Subtilase family protein	chr5:26872192-26874465 REVERSE LENGTH=757	7.97e-90	0.74	XM_004142836.2	Cucumis sativus subtilisin-like protease (LOC101207099) mRNA	0	0.87	O65351.1	SBT17_ARATH ame: Full=Subtilisin-like protease ame: Full=Cucumisin-like serine protease ame: Full=Subtilase subfamily 1 member 7 Short= ame: Full=Subtilisin-like serine protease 1 Short=At-SLP1 Flags: Precursor	9.68e-89	0.74	CP041096	0	0.99	Cp4.1LG07	0	0.99	Cma_Scf00022	0	0.97
CUUC103570	Similar to Auxin efflux carrier family protein (A.thaliana) (tair10_pep:AT2G17500.4)	AT2G17500.1		Auxin efflux carrier family protein	chr2:7606757-7609261 FORWARD LENGTH=1676	4.07e-64	0.71	AT2G17500.4		Auxin efflux carrier family protein	chr2:7607063-7608990 FORWARD LENGTH=396	1.71e-154	0.76	XM_011651943.1	Cucumis sativus uncharacterized transporter YBR287W-like (LOC101205047) mRNA	0	0.81	Q9SHL8.1	PILS5_ARATH ame: Full= PIN-LIKES 5 ame: Full=Auxin efflux carrier 5	2.08e-153	0.76	---NA---			Cp4.1LG08	0	1	Cma_Scf00043	0	0.98
CUUC103572	Similar to Auxin efflux carrier family protein (A.thaliana) (tair10_pep:AT5G65980.1)	AT5G65980.1		Auxin efflux carrier family protein	chr5:26392444-26394232 FORWARD LENGTH=1188	5.13e-38	0.66	AT2G17500.4		Auxin efflux carrier family protein	chr2:7607063-7608990 FORWARD LENGTH=396	1.9e-149	0.71	XM_004146132.2	Cucumis sativus uncharacterized transporter YBR287W-like (LOC101205284) mRNA	6.01e-130	0.83	Q9SHL8.1	PILS5_ARATH ame: Full= PIN-LIKES 5 ame: Full=Auxin efflux carrier 5	2.31e-148	0.71	---NA---			Cp4.1LG08	0	0.99	Cma_Scf00043	0	0.97
CUUC103581	Similar to Plant protein of unknown function (DUF641) (A.thaliana) (tair10_pep:AT3G14870.2)	-			---NA---			AT3G14870.3		Plant protein of unknown function (DUF641)	chr3:5004040-5005586 FORWARD LENGTH=472	4.69e-151	0.69	LN713261.1	Cucumis melo genomic chr_7	0	0.82	F4KGE8.1	GIL1_ARATH ame: Full= GRAVITROPIC IN THE LIGHT 1	1.23e-42	0.5	CP044666	0	0.98	Cp4.1LG01	0	0.99	Cma_Scf00001	0	0.95
CUUC103613	Similar to 60S ribosomal protein L5 OS=Cucumis sativus GN=RPL5 PE=2 SV=1 (uniprot_sprot:sp|Q6UNT2|RL5_CUCSA)	AT3G25520.1	ATL5, PGY3, OLI5, RPL5A	ribosomal protein L5	chr3:9269293-9271390 REVERSE LENGTH=1249	3.57e-178	0.77	AT3G25520.1	ATL5, PGY3, OLI5, RPL5A	ribosomal protein L5	chr3:9269573-9271327 REVERSE LENGTH=301	2.84e-168	0.9	XM_008447791.2	Cucumis melo 60S ribosomal L5 (LOC103488867) mRNA	0	0.85	Q6UNT2.1	RL5_CUCSA ame: Full=60S ribosomal L5	0	0.97	CP034419	2.59e-55	0.73	Cp4.1LG09	1.33e-147	0.96	Cma_Scf00031	1.48e-134	0.93
CUUC103619	Similar to unknown protein (A.thaliana) (tair10_pep:AT3G52110.2)	-			---NA---			AT3G52110.2		unknown protein; FUNCTIONS IN: molecular_function unknown; INVOLVED IN: biological_process unknown; LOCATED IN: cellular_component unknown; EXPRESSED IN: 20 plant structures; EXPRESSED DURING: 11 growth stages.	chr3:19323925-19325632 REVERSE LENGTH=334	1.57e-74	0.57	XM_008463063.2	Cucumis melo uncharacterized LOC103499920 (LOC103499920) mRNA	0	0.86		---NA---			---NA---			Cp4.1LG12	0	1	Cma_Scf00013	0	0.98
CUUC103638	trinity_name=comp41083_c0_seq1	-			---NA---						---NA---			EF055181.1	Cucurbita pepo 16 kDa phloem 1 complete cds	8.29e-84	0.99		---NA---			---NA---			Cp4.1LG01	1.75e-73	0.93	Cma_Scf00012	8.86e-65	0.9
CUUC103641	Similar to multipolar spindle 1 (A.thaliana) (tair10_pep:AT5G57880.1)	AT5G57880.1	MPS1, ATPRD2, PRD2	multipolar spindle 1	chr5:23443977-23447244 FORWARD LENGTH=1504	1.24e-33	0.66	AT5G57880.1	MPS1, ATPRD2, PRD2	multipolar spindle 1	chr5:23443977-23446439 FORWARD LENGTH=385	6.79e-80	0.75	XM_011650595.1	Cucumis sativus uncharacterized LOC101215052 (LOC101215052) mRNA	0	0.86	F4KDF5.2	MPS1_ARATH ame: Full= MULTIPOLAR SPINDLE 1 ame: Full= PUTATIVE RECOMBINATION INITIATION DEFECTS 2 Short= 2	9.26e-79	0.75	CP009016	0	0.99	Cp4.1LG07	0	0.97	Cma_Scf00037	0	0.96
CUUC103662	Similar to Probable carboxylesterase 18 OS=Arabidopsis thaliana GN=CXE18 PE=2 SV=1 (uniprot_sprot:sp|Q9LT10|CXE18_ARATH)	-			---NA---			AT5G23530.1	AtCXE18, CXE18	carboxyesterase 18	chr5:7933366-7934373 REVERSE LENGTH=335	1.48e-81	0.61	XM_008442970.2	Cucumis melo probable carboxylesterase 18 (LOC103485400) mRNA	0	0.81	Q9LT10.1	CXE18_ARATH ame: Full=Probable carboxylesterase 18 ame: Full= 18	1.8e-80	0.61	---NA---			Cp4.1LG01	0	0.99	Cma_Scf00012	0	0.95
CUUC103664	Similar to Uncharacterized protein At2g39795, mitochondrial OS=Arabidopsis thaliana GN=At2g39795 PE=1 SV=1 (uniprot_sprot:sp|Q8W487|YB95_ARATH)	AT3G55605.1		Mitochondrial glycoprotein family protein	chr3:20622620-20624002 FORWARD LENGTH=938	8.49e-32	0.68	AT5G02050.1		Mitochondrial glycoprotein family protein	chr5:403239-404244 REVERSE LENGTH=267	6.49e-48	0.84	XM_016105124.2	PREDICTED: Arachis duranensis uncharacterized protein At2g39795, mitochondrial (LOC107484572), mRNA	3.11e-53	0.78	Q8W487.1	YB95_ARATHRecName: Full=Uncharacterized protein At2g39795, mitochondrial; Flags: Precursor	2.84e-43	0.82	---NA---			Cp4.1LG08	0	0.99	Cma_Scf00043	0	0.95
CUUC103665	Similar to Uncharacterized protein At2g39795, mitochondrial OS=Arabidopsis thaliana GN=At2g39795 PE=1 SV=1 (uniprot_sprot:sp|Q8W487|YB95_ARATH)	AT2G39795.1		Mitochondrial glycoprotein family protein	chr2:16596987-16598162 FORWARD LENGTH=926	4.36e-31	0.67	AT5G02050.1		Mitochondrial glycoprotein family protein	chr5:403239-404244 REVERSE LENGTH=267	2.7e-72	0.69		---NA---			Q8W487.1	YB95_ARATHRecName: Full=Uncharacterized protein At2g39795, mitochondrial; Flags: Precursor	6.63e-59	0.69	---NA---			Cp4.1LG03	0	0.99	Cma_Scf00007	0	0.92
CUUC103667	Similar to Probable serine/threonine-protein kinase At1g54610 OS=Arabidopsis thaliana GN=At1g54610 PE=1 SV=1 (uniprot_sprot:sp|Q9ZVM9|Y1461_ARATH)	AT5G50860.1		Protein kinase superfamily protein	chr5:20693463-20697039 REVERSE LENGTH=2114	0	0.74	AT5G50860.1		Protein kinase superfamily protein	chr5:20693778-20696983 REVERSE LENGTH=580	0	0.75	XM_008441827.2	Cucumis melo probable serine threonine- kinase At1g54610 (LOC103484639) mRNA	0	0.87	Q9ZVM9.1	Y1461_ARATH ame: Full=Probable serine threonine- kinase At1g54610	0	0.85	CP001364	0	0.86	Cp4.1LG20	0	0.99	Cma_Scf00021	0	0.97
CUUC103672	Similar to L-ascorbate oxidase homolog OS=Brassica napus GN=Bp10 PE=2 SV=1 (uniprot_sprot:sp|Q00624|ASOL_BRANA)	AT1G55570.1	sks12	SKU5 similar 12	chr1:20757767-20760076 FORWARD LENGTH=2088	0	0.71	AT1G55570.1	sks12	SKU5 similar 12	chr1:20757882-20759771 FORWARD LENGTH=555	0	0.85	XM_008440314.2	Cucumis melo L-ascorbate oxidase homolog (LOC103483330) mRNA	0	0.84	Q00624.1	ASOL_BRANA ame: Full=L-ascorbate oxidase homolog Flags: Precursor	0	0.85	CP047029	0	0.96	Cp4.1LG08	0	0.96	Cma_Scf00094	0	0.94
CUUC103673	Similar to L-ascorbate oxidase homolog OS=Brassica napus GN=Bp10 PE=2 SV=1 (uniprot_sprot:sp|Q00624|ASOL_BRANA)	AT3G13400.1	sks13	SKU5 similar 13	chr3:4355138-4357428 FORWARD LENGTH=1898	8.59e-141	0.74	AT1G55570.1	sks12	SKU5 similar 12	chr1:20757882-20759771 FORWARD LENGTH=555	2.02e-144	0.86	XM_011655211.1	Cucumis sativus L-ascorbate oxidase homolog (LOC101221649) mRNA	0	0.81	Q00624.1	ASOL_BRANA ame: Full=L-ascorbate oxidase homolog Flags: Precursor	5.75e-142	0.86	CP047029	0	0.92	Cp4.1LG08	0	0.93	Cma_Scf00094	0	0.92
CUUC103674	Similar to L-ascorbate oxidase homolog OS=Brassica napus GN=Bp10 PE=2 SV=1 (uniprot_sprot:sp|Q00624|ASOL_BRANA)	AT3G13390.1	sks11	SKU5 similar 11	chr3:4351045-4353393 REVERSE LENGTH=2125	1.09e-118	0.76	AT1G55570.1	sks12	SKU5 similar 12	chr1:20757882-20759771 FORWARD LENGTH=555	7.75e-107	0.86	XM_009386681.2	Musa acuminata malaccensis L-ascorbate oxidase homolog (LOC103972366) mRNA	1.72e-110	0.82	Q00624.1	ASOL_BRANA ame: Full=L-ascorbate oxidase homolog Flags: Precursor	1.43e-98	0.89	CP047029	6.48e-149	0.8	Cp4.1LG05	0	0.95	Cma_Scf00016	0	0.95
CUUC103700	Similar to Putative caffeoyl-CoA O-methyltransferase At1g67980 OS=Arabidopsis thaliana GN=At1g67980 PE=2 SV=1 (uniprot_sprot:sp|Q9C9W3|CAMT1_ARATH)	AT1G67980.1	CCOAMT	caffeoyl-CoA 3-O-methyltransferase	chr1:25487714-25489231 FORWARD LENGTH=1006	3.48e-38	0.67	AT1G67980.1	CCOAMT	caffeoyl-CoA 3-O-methyltransferase	chr1:25487724-25488934 FORWARD LENGTH=232	4.65e-97	0.78	XM_008447826.2	Cucumis melo caffeoyl- O-methyltransferase At1g67980 (LOC103488897) mRNA	2.84e-118	0.78	C7AE94.1	FAOMT_VITVI ame: Full=Flavonoid 3 ,5 -methyltransferase ame: Full=Anthocyanin-O-methyltransferase Short=	1.05e-105	0.82	CP047618	2.2e-112	0.81	Cp4.1LG09	1.38e-146	1	Cma_Scf00031	1.26e-172	0.82
CUUC103709	Similar to F-box protein At5g51370 OS=Arabidopsis thaliana GN=At5g51370 PE=2 SV=1 (uniprot_sprot:sp|Q9FGN4|FB289_ARATH)	AT5G07670.1		RNI-like superfamily protein	chr5:2430146-2432196 FORWARD LENGTH=1837	1.26e-31	0.7	AT5G51370.2		RNI-like superfamily protein	chr5:20872783-20874192 FORWARD LENGTH=446	2.54e-42	0.73	XM_004146871.2	Cucumis sativus F-box At5g51380-like (LOC101208735) mRNA	1.02e-117	0.89	Q9FGN4.1	FB289_ARATH ame: Full=F-box At5g51370	3.09e-41	0.73	CP053358	2.98e-54	0.82	Cp4.1LG14	1.24e-166	1	Cma_Scf00008	2.84e-162	0.99
CUUC103714	Similar to UPI0002B42C62 related cluster n=1 Tax=unknown RepID=UPI0002B42C62 (uniref90:UniRef90_UPI0002B42C62)	-			---NA---						---NA---			XM_008453704.2	PREDICTED: Cucumis melo putative uncharacterized protein DDB_G0277255 (LOC103493079), mRNA	0	0.87		---NA---			CP041806	0	0.99	Cp4.1_scaffold000811	0	0.99	Cma_Scf00008	0	0.98
CUUC103727	trinity_name=comp41120_c0_seq1	-			---NA---						---NA---				---NA---				---NA---			---NA---			Cp4.1LG02	3.02e-148	1	Cma_Scf00018	3.37e-116	0.91
CUUC103730	Similar to Cytochrome P450 78A11 OS=Oryza sativa subsp. japonica GN=CYP78A11 PE=1 SV=2 (uniprot_sprot:sp|Q7Y1V5|C78AB_ORYSJ)	AT5G09970.1	CYP78A7	cytochrome P450, family 78, subfamily A, polypeptide 7	chr5:3111945-3114239 FORWARD LENGTH=2159	9.31e-119	0.67	AT5G09970.1	CYP78A7	cytochrome P450, family 78, subfamily A, polypeptide 7	chr5:3112241-3113987 FORWARD LENGTH=536	0	0.8	XM_010098526.1	Morus notabilis Cytochrome P450 78A11 partial mRNA	8e-109	0.72	Q9FIB0.1	C78A7_ARATH ame: Full=Cytochrome P450 78A7	0	0.8	---NA---			Cp4.1LG16	0	0.98	Cma_Scf00044	0	0.96
CUUC103753	trinity_name=comp41137_c3_seq1	-			---NA---						---NA---				---NA---				---NA---			---NA---			Cp4.1LG10	0	0.99	Cma_Scf00004	2.79e-156	0.94
CUUC103754	Similar to Zinc finger (C3HC4-type RING finger) family protein (A.thaliana) (tair10_pep:AT5G49665.1)	-			---NA---			AT4G37890.2	EDA40	Zinc finger (C3HC4-type RING finger) family protein	chr4:17812812-17815031 REVERSE LENGTH=711	1.11e-117	0.66	XM_008442275.2	Cucumis melo uncharacterized LOC103484907 (LOC103484907) mRNA	0	0.86		---NA---			---NA---			Cp4.1LG19	0	0.96	Cma_Scf00023	0	0.93
CUUC103755	Similar to Putative DNA-binding protein ESCAROLA OS=Arabidopsis thaliana GN=ESC PE=2 SV=1 (uniprot_sprot:sp|Q9S7C9|ESCA_ARATH)	AT5G49700.1		Predicted AT-hook DNA-binding family protein	chr5:20192599-20193429 FORWARD LENGTH=831	3.1e-39	0.67	AT5G49700.1		Predicted AT-hook DNA-binding family protein	chr5:20192599-20193429 FORWARD LENGTH=276	5.41e-67	0.75	XM_008446716.2	Cucumis melo AT-hook motif nuclear-localized 17-like (LOC103488132) mRNA	0	0.8	Q9LTA2.1	AHL17_ARATH ame: Full=AT-hook motif nuclear-localized 17	6.57e-66	0.75	CP045736	0	0.99	Cp4.1LG11	0	1	Cma_Scf00017	0	0.96
CUUC103756	Similar to Zinc finger (C3HC4-type RING finger) family protein (A.thaliana) (tair10_pep:AT4G37890.2)	-			---NA---			AT5G49665.1		Zinc finger (C3HC4-type RING finger) family protein	chr5:20167119-20169420 REVERSE LENGTH=740	1.69e-27	0.58	XM_008442275.2	Cucumis melo uncharacterized LOC103484907 (LOC103484907) mRNA	3.57e-137	0.84		---NA---			---NA---			Cp4.1LG10	1.93e-147	1	Cma_Scf00004	2.8e-139	0.97
CUUC103761	trinity_name=comp41139_c1_seq1	-			---NA---						---NA---				---NA---				---NA---			CP040819	1.95e-104	1	Cp4.1LG01	2.33e-103	1	Cma_Scf00001	1.26e-100	0.99
CUUC103762	trinity_name=comp41139_c3_seq1	-			---NA---						---NA---				---NA---				---NA---			CP023725	0	1	Cp4.1LG15	0	0.99	Cma_Scf00036	0	0.93
CUUC103763	Similar to Orf34 n=1 Tax=Daucus carota subsp. sativus RepID=I1TIE2_DAUCA (uniref90:UniRef90_I1TIE2)	-			---NA---						---NA---			GQ856148.1	Cucurbita pepo complete genome	0	1		---NA---			CP011021	3.98e-127	0.99	Cp4.1LG08	8.16e-117	0.87	Cma_Scf00093	0	0.92
CUUC103799	Similar to 60S ribosomal protein L3 OS=Oryza sativa subsp. japonica GN=RPL3 PE=2 SV=2 (uniprot_sprot:sp|P35684|RL3_ORYSJ)	AT1G43170.1	ARP1, emb2207, RPL3A, RP1	ribosomal protein 1	chr1:16266720-16268870 FORWARD LENGTH=1496	0	0.8	AT1G43170.8	RP1	ribosomal protein 1	chr1:16266992-16268631 FORWARD LENGTH=389	0	0.94	XM_011658156.1	Cucumis sativus 60S ribosomal L3 (LOC101214304) mRNA	0	0.89	P35684.2	RL3_ORYSJ ame: Full=60S ribosomal L3	0	0.95	---NA---			Cp4.1LG02	0	0.98	Cma_Scf00052	0	0.97
CUUC103804	trinity_name=comp41154_c2_seq1	-			---NA---						---NA---				---NA---				---NA---			---NA---			Cp4.1LG16	8.11e-97	0.95	Cma_Scf00009	1.43e-49	0.95
CUUC103806	Similar to unknown protein (A.thaliana) (tair10_pep:AT1G50660.1)	AT3G20350.1		unknown protein; INVOLVED INbiological_process unknown; LOCATED INplasma membrane; EXPRESSED INcotyledon; BEST Arabidopsis thaliana protein match isunknown protein (TAIR:AT1G50660.1); Has 15095 Blast hits to 11224 proteins in 1051 speciesArchae - 223; Bacteria - 1586; Metazoa - 7000; Fungi - 1255; Plants - 746; Viruses - 40; Other Eukaryotes - 4245 (sourceNCBI BLink).	chr3:7096348-7099767 FORWARD LENGTH=2671	4.4e-32	0.73	AT1G50660.1		unknown protein; INVOLVED IN: biological_process unknown; LOCATED IN: chloroplast; EXPRESSED IN: 22 plant structures; EXPRESSED DURING: 13 growth stages; BEST Arabidopsis thaliana protein match is: unknown protein (TAIR:AT3G20350.1); Has 21445 Blast hits to 15134 proteins in 1325 species: Archae - 461; Bacteria - 2309; Metazoa - 11052; Fungi - 1737; Plants - 1035; Viruses - 42; Other Eukaryotes -…	chr1:18771386-18774385 FORWARD LENGTH=725	4.04e-52	0.67	XM_008441758.2	PREDICTED: Cucumis melo uncharacterized protein PFB0765w-like (LOC103484605), mRNA	0	0.81		---NA---			CP035575	0	0.98	Cp4.1LG19	0	0.99	Cma_Scf00023	0	0.97
CUUC103807	Similar to UPI0002B41F93 related cluster n=1 Tax=unknown RepID=UPI0002B41F93 (uniref90:UniRef90_UPI0002B41F93)	-			---NA---						---NA---				---NA---				---NA---			CP035575	0	1	Cp4.1LG19	0	0.99	Cma_Scf00023	0	0.98
CUUC103810	Similar to UPI0002B469A5 related cluster n=2 Tax=unknown RepID=UPI0002B469A5 (uniref90:UniRef90_UPI0002B469A5)	-			---NA---						---NA---			XM_008440144.1	Cucumis melo cyclin-dependent kinase inhibitor 5-like (LOC103483484) mRNA	4.36e-176	0.86		---NA---			CP006655	0	0.98	Cp4.1LG08	0	0.98	Cma_Scf00136	0	0.96
CUUC103811	trinity_name=comp41156_c1_seq1	-			---NA---						---NA---				---NA---				---NA---			---NA---			Cp4.1_scaffold001466	9.54e-142	0.99	Cma_Scf00136	1.68e-132	0.97
CUUC103839	Similar to tolB protein-related (A.thaliana) (tair10_pep:AT4G01870.1)	-			---NA---			AT4G01870.1		tolB protein-related	chr4:808473-810431 REVERSE LENGTH=652	3.46e-28	0.74	XM_004135917.2	Cucumis sativus uncharacterized LOC101214858 (LOC101214858) mRNA	5.21e-51	0.82		---NA---			CP029756	2.02e-137	0.99	Cp4.1LG12	5.69e-138	1	Cma_Scf00013	6.77e-131	0.98
CUUC103840	Similar to tolB protein-related (A.thaliana) (tair10_pep:AT4G01870.1)	AT4G01870.1		tolB protein-related	chr4:808376-810446 REVERSE LENGTH=2071	6.93e-171	0.69	AT4G01870.1		tolB protein-related	chr4:808473-810431 REVERSE LENGTH=652	0	0.8	XM_008463165.2	Cucumis melo uncharacterized LOC103499982 (LOC103499982) mRNA	0	0.84		---NA---			CP029756	0	0.99	Cp4.1LG12	0	0.99	Cma_Scf00013	0	0.93
CUUC103845	Similar to UPI0002B410EA related cluster n=2 Tax=unknown RepID=UPI0002B410EA (uniref90:UniRef90_UPI0002B410EA)	-			---NA---						---NA---				---NA---				---NA---			CP017895	2.38e-36	0.77	Cp4.1LG17	0	0.99	Cma_Scf00024	0	0.97
CUUC103846	Similar to UPI0002B410EA related cluster n=2 Tax=unknown RepID=UPI0002B410EA (uniref90:UniRef90_UPI0002B410EA)	-			---NA---						---NA---				---NA---				---NA---			CP017895	2.88e-36	0.77	Cp4.1LG17	0	0.99	Cma_Scf00024	0	0.97
CUUC103852	Similar to 2-aminoethanethiol dioxygenase OS=Homo sapiens GN=ADO PE=1 SV=2 (uniprot_sprot:sp|Q96SZ5|AEDO_HUMAN)	AT3G58670.1		Protein of unknown function (DUF1637)	chr3:21703390-21706079 REVERSE LENGTH=1271	4.86e-51	0.68	AT2G42670.1		Protein of unknown function (DUF1637)	chr2:17772004-17773700 REVERSE LENGTH=241	4.52e-97	0.75	XM_018992429.1	Juglans regia plant cysteine oxidase 4-like (LOC109011292) transcript variant mRNA	3.67e-117	0.77	Q9SJI9.2	PCO4_ARATH ame: Full=Plant cysteine oxidase 4	5.5e-96	0.75	CP028285	0	1	Cp4.1LG10	0	0.99	Cma_Scf00004	0	0.96
CUUC103871	Similar to NAC domain-containing protein 29 OS=Arabidopsis thaliana GN=NAC029 PE=2 SV=1 (uniprot_sprot:sp|O49255|NAC29_ARATH)	AT5G13180.1	ANAC083, VNI2, NAC083	NAC domain containing protein 83	chr5:4196572-4197848 FORWARD LENGTH=1101	1.19e-83	0.76	AT5G13180.1	ANAC083, VNI2, NAC083	NAC domain containing protein 83	chr5:4196643-4197577 FORWARD LENGTH=252	6.25e-100	0.71	XM_008461671.1	Cucumis melo NAC domain-containing 83 (LOC103498875) mRNA	0	0.86	Q9FY93.1	NAC83_ARATH ame: Full=NAC domain-containing 83 Short=ANAC083 ame: Full= VND-INTERACTING 2	7.59e-99	0.71	CP000822	0	0.98	Cp4.1LG17	0	0.97	Cma_Scf00024	0	0.95
CUUC103879	trinity_name=comp41185_c3_seq1	-			---NA---						---NA---				---NA---				---NA---			CP009203	4.1e-38	0.76	Cp4.1LG05	2.9e-84	1	Cma_Scf00041	1.67e-106	0.94
CUUC103904	Similar to UMP/CMP kinase OS=Arabidopsis thaliana GN=PYR6 PE=1 SV=1 (uniprot_sprot:sp|O04905|UMPK_ARATH)	AT5G26667.1	PYR6	P-loop containing nucleoside triphosphate hydrolases superfamily protein	chr5:9275947-9277971 FORWARD LENGTH=948	5.3e-114	0.76	AT5G26667.3	PYR6	P-loop containing nucleoside triphosphate hydrolases superfamily protein	chr5:9276659-9278091 FORWARD LENGTH=202	4.16e-101	0.93	XM_004133911.2	Cucumis sativus UMP-CMP kinase 3 (LOC101204669) transcript variant mRNA	0	0.88	O04905.1	KCY3_ARATH ame: Full=UMP-CMP kinase 3 ame: Full=Deoxycytidylate kinase Short=CK Short=dCMP kinase ame: Full=Uridine monophosphate cytidine monophosphate kinase Short=UMP CMP kinase Short=UMP CMPK	5.06e-100	0.93	CP006162	2.42e-120	0.76	Cp4.1LG03	0	0.99	Cma_Scf00005	0	0.89
CUUC103905	trinity_name=comp41195_c1_seq1	-			---NA---						---NA---			XM_004133911.2	Cucumis sativus UMP-CMP kinase 3 (LOC101204669) transcript variant mRNA	1.48e-36	0.89		---NA---			---NA---			Cp4.1LG08	5.42e-55	0.99	Cma_Scf00168	4.07e-44	0.91
CUUC103912	trinity_name=comp41198_c2_seq1	-			---NA---						---NA---				---NA---				---NA---			CP021110	2.22e-97	0.98	Cp4.1LG04	2.18e-97	0.98	Cma_Scf00002	1.53e-42	0.83
CUUC103919	trinity_name=comp41199_c2_seq1	-			---NA---						---NA---				---NA---				---NA---			CP000900	0	1	Cp4.1LG14	0	0.99	Cma_Scf00008	0	0.95
CUUC103920	Similar to defective in meristem silencing 3 (A.thaliana) (tair10_pep:AT3G49250.1)	AT3G49250.1	DMS3, IDN1	defective in meristem silencing 3	chr3:18258261-18260998 REVERSE LENGTH=1810	4.37e-40	0.66	AT3G49250.1	DMS3, IDN1	defective in meristem silencing 3	chr3:18258613-18260803 REVERSE LENGTH=420	1.12e-120	0.71	XM_008468607.2	Cucumis melo DEFECTIVE IN MERISTEM SILENCING 3 (LOC103504141) mRNA	0	0.88	Q94A79.1	DMS3_ARATH ame: Full= DEFECTIVE IN MERISTEM SILENCING 3 ame: Full= INVOLVED IN DE NOVO 1	1.36e-119	0.71	CP000900	0	0.99	Cp4.1LG14	0	0.98	Cma_Scf00008	3.72e-176	0.92
CUUC103928	trinity_name=comp41206_c1_seq1	-			---NA---						---NA---				---NA---				---NA---			---NA---			Cp4.1LG19	0	1	Cma_Scf00023	0	0.96
CUUC103939	Similar to Secretory carrier-associated membrane protein 1 OS=Arabidopsis thaliana GN=SCAMP1 PE=1 SV=1 (uniprot_sprot:sp|Q9SKT3|SCAM1_ARATH)	AT2G20840.1		Secretory carrier membrane protein (SCAMP) family protein	chr2:8971712-8974485 REVERSE LENGTH=1147	1.43e-39	0.72				---NA---			XM_008457123.2	Cucumis melo secretory carrier-associated membrane 1-like (LOC103495532) mRNA	2.74e-143	0.84		---NA---			CP055020	0	0.98	Cp4.1LG15	1.52e-142	1	Cma_Scf00036	5.91e-129	0.96
CUUC103956	trinity_name=comp41222_c3_seq1	-			---NA---						---NA---			LN713256.1	Cucumis melo genomic chr_2	2.94e-93	0.9		---NA---			CP016174	0	0.96	Cp4.1LG04	0	0.99	Cma_Scf00002	0	0.97
CUUC103957	Similar to UPI0002B44924 related cluster n=1 Tax=unknown RepID=UPI0002B44924 (uniref90:UniRef90_UPI0002B44924)	-			---NA---						---NA---			XM_004138077.2	Cucumis sativus uncharacterized LOC101211887 (LOC101211887) mRNA	1.63e-150	0.89		---NA---			CP039637	0	0.91	Cp4.1LG18	4.44e-163	0.95	Cma_Scf00010	4.63e-163	0.95
CUUC103959	Similar to unknown protein (A.thaliana) (tair10_pep:AT5G50090.1)	-			---NA---			AT5G50090.1		unknown protein; FUNCTIONS IN: molecular_function unknown; INVOLVED IN: N-terminal protein myristoylation; LOCATED IN: cellular_component unknown; BEST Arabidopsis thaliana protein match is: unknown protein (TAIR:AT5G62900.1); Has 1807 Blast hits to 1807 proteins in 277 species: Archae - 0; Bacteria - 0; Metazoa - 736; Fungi - 347; Plants - 385; Viruses - 0; Other Eukaryotes - 339 (source: NCBI B…	chr5:20369961-20370878 FORWARD LENGTH=159	5.87e-37	0.57	XM_008454898.2	Cucumis melo uncharacterized LOC103493930 (LOC103493930) mRNA	0	0.88		---NA---			CP039637	0	0.99	Cp4.1LG18	0	1	Cma_Scf00010	0	0.96
CUUC103963	trinity_name=comp41223_c0_seq1	-			---NA---						---NA---			XM_004147130.2	Cucumis sativus ammonium transporter 1 member 1 (LOC101212168) mRNA	3.11e-53	0.84		---NA---			---NA---			Cp4.1LG17	1.97e-111	1	Cma_Scf00020	8.18e-104	0.97
CUUC103976	Similar to 4-hydroxyphenylpyruvate dioxygenase OS=Arabidopsis thaliana GN=HPD PE=1 SV=2 (uniprot_sprot:sp|P93836|HPPD_ARATH)	AT1G06570.1	PDS1, HPD	phytoene desaturation 1	chr1:2011885-2013545 REVERSE LENGTH=1554	5.16e-178	0.71	AT1G06570.1	PDS1, HPD	phytoene desaturation 1	chr1:2012015-2013543 REVERSE LENGTH=473	0	0.87	XM_004144581.2	Cucumis sativus 4-hydroxyphenylpyruvate dioxygenase (LOC101215051) mRNA	0	0.89	P93836.2	HPPD_ARATH ame: Full=4-hydroxyphenylpyruvate dioxygenase ame: Full=4-hydroxyphenylpyruvic acid oxidase Short=4HPPD Short=HPD Short=HPPDase	0	0.87	CP029480	1.5e-28	0.85	Cp4.1LG02	0	1	Cma_Scf00006	0	0.98
CUUC104006	trinity_name=comp41240_c1_seq1	-			---NA---						---NA---				---NA---				---NA---			CP046320	2.32e-72	0.89	Cp4.1LG04	1.1e-101	1	Cma_Scf00011	1.32e-56	0.82
CUUC104007	Similar to Polyol transporter 5 OS=Arabidopsis thaliana GN=PLT5 PE=1 SV=2 (uniprot_sprot:sp|Q8VZ80|PLT5_ARATH)	AT3G18830.1	ATPLT5, PMT5, ATPMT5	polyol/monosaccharide transporter 5	chr3:6488862-6491273 REVERSE LENGTH=1822	6.95e-86	0.67	AT3G18830.1	ATPLT5, PMT5, ATPMT5	polyol/monosaccharide transporter 5	chr3:6489000-6491209 REVERSE LENGTH=539	6.14e-164	0.78	XM_010097900.1	Morus notabilis Polyol transporter 5 partial mRNA	1.74e-100	0.74	Q8VZ80.2	PLT5_ARATH ame: Full=Polyol transporter 5 ame: Full= POLYOL TRANSPORTER 5 Short= 5 ame: Full=Sugar-proton symporter PLT5	7.46e-163	0.78	CP047982	7.46e-75	0.75	Cp4.1LG04	0	1	Cma_Scf00011	0	0.96
CUUC104022	Similar to UPI0002B41197 related cluster n=2 Tax=unknown RepID=UPI0002B41197 (uniref90:UniRef90_UPI0002B41197)	-			---NA---						---NA---				---NA---				---NA---			CP010556	2.3e-99	1	Cp4.1LG09	0	0.93	Cma_Scf00015	2.23e-150	0.87
CUUC104026	Similar to unknown protein (A.thaliana) (tair10_pep:AT2G22795.1)	-			---NA---						---NA---			XM_008442233.2	PREDICTED: Cucumis melo uncharacterized protein DDB_G0290685 (LOC103484888), transcript variant X3, mRNA	1.57e-175	0.85		---NA---			CP001363	2.41e-45	0.8	Cp4.1LG10	0	0.91	Cma_Scf00004	0	0.89
CUUC104052	Similar to DEAD-box ATP-dependent RNA helicase 32 OS=Arabidopsis thaliana GN=RH32 PE=2 SV=1 (uniprot_sprot:sp|Q9FFT9|RH32_ARATH)	AT5G54910.1		DEA(D/H)-box RNA helicase family protein	chr5:22298557-22301719 REVERSE LENGTH=2331	0	0.73	AT5G54910.1		DEA(D/H)-box RNA helicase family protein	chr5:22298668-22301719 REVERSE LENGTH=739	0	0.76	XM_008465207.2	Cucumis melo DEAD-box ATP-dependent RNA helicase 32 (LOC103501593) mRNA	0	0.91	Q9FFT9.1	RH32_ARATH ame: Full=DEAD-box ATP-dependent RNA helicase 32	0	0.76	---NA---			Cp4.1LG01	0	0.99	Cma_Scf00001	0	0.97
CUUC104064	Similar to Dynamin-related protein 5A OS=Glycine max PE=2 SV=1 (uniprot_sprot:sp|Q39828|SDL5A_SOYBN)	AT5G42080.1	ADL1, ADL1A, AG68, DRP1A, RSW9, DL1	dynamin-like protein	chr5:16820284-16824756 REVERSE LENGTH=2430	1.3e-70	0.74	AT5G42080.1	ADL1, ADL1A, AG68, DRP1A, RSW9, DL1	dynamin-like protein	chr5:16820661-16824536 REVERSE LENGTH=610	2.55e-83	0.94	XM_004148945.2	Cucumis sativus dynamin-related 5A (LOC101209311) mRNA	4.39e-171	0.93	Q39828.1	SDL5A_SOYBN ame: Full=Dynamin-related 5A ame: Full=Soybean dynamin 5A Short=SDL5A	3.21e-84	0.97	---NA---			Cp4.1LG01	1.57e-109	1	Cma_Scf00001	1.03e-105	0.99
CUUC104079	Similar to BURP domain-containing protein 17 OS=Oryza sativa subsp. japonica GN=BURP17 PE=2 SV=1 (uniprot_sprot:sp|B9G9L9|BURPH_ORYSJ)	-			---NA---			AT1G49320.1	ATUSPL1, USPL1	unknown seed protein like 1	chr1:18246441-18247817 FORWARD LENGTH=280	3.44e-72	0.65	XM_011650929.1	Cucumis sativus BURP domain-containing 17-like (LOC101213695) transcript variant mRNA	0	0.88	O65009.1	BNM2A_BRANA ame: Full=BURP domain-containing BNM2A ame: Full=Brassica napus microspore-derived embryo 2 Short=BNM2 Flags: Precursor	2.03e-72	0.63	CP052089	0	0.99	Cp4.1LG05	0	0.99	Cma_Scf00027	0	0.93
CUUC104096	trinity_name=comp41290_c2_seq1	-			---NA---						---NA---				---NA---				---NA---			---NA---			Cp4.1LG10	0	0.99	Cma_Scf00004	0	0.89
CUUC104115	Similar to Fasciclin-like arabinogalactan protein 7 OS=Arabidopsis thaliana GN=FLA7 PE=1 SV=1 (uniprot_sprot:sp|Q9SJ81|FLA7_ARATH)	AT2G04780.1	FLA7	FASCICLIN-like arabinoogalactan 7	chr2:1676742-1678455 FORWARD LENGTH=1285	1.75e-69	0.69	AT2G04780.2	FLA7	FASCICLIN-like arabinoogalactan 7	chr2:1677488-1678252 FORWARD LENGTH=254	1.25e-78	0.87	XM_011660373.1	Cucumis sativus fasciclin-like arabinogalactan 7 (LOC101210282) transcript variant mRNA	0	0.89	Q9SJ81.1	FLA7_ARATH ame: Full=Fasciclin-like arabinogalactan 7 Flags: Precursor	1.52e-77	0.87	CP055135	0	0.97	Cp4.1LG04	0	0.98	Cma_Scf00011	0	0.96
CUUC104119	Similar to Mitogen-activated protein kinase kinase 4 OS=Arabidopsis thaliana GN=MKK4 PE=1 SV=1 (uniprot_sprot:sp|O80397|M2K4_ARATH)	AT1G73500.1	ATMKK9, MKK9	MAP kinase kinase 9	chr1:27639091-27640529 REVERSE LENGTH=1439	4.75e-82	0.69	AT1G73500.1	ATMKK9, MKK9	MAP kinase kinase 9	chr1:27639419-27640351 REVERSE LENGTH=310	2.68e-127	0.76	XM_008468637.2	Cucumis melo mitogen-activated kinase kinase 9 (LOC103504136) mRNA	0	0.85	Q9FX43.1	M2K9_ARATH ame: Full=Mitogen-activated kinase kinase 9 Short= 9 Short=MAP kinase kinase 9	3.26e-126	0.76	---NA---			Cp4.1LG09	0	0.99	Cma_Scf00015	0	0.97
CUUC104146	trinity_name=comp41311_c0_seq1	AT5G15240.1		Transmembrane amino acid transporter family protein	chr5:4947667-4950340 FORWARD LENGTH=1496	3.75e-52	0.65	AT5G15240.1		Transmembrane amino acid transporter family protein	chr5:4947762-4950211 FORWARD LENGTH=423	2.75e-166	0.79	XM_004147427.2	Cucumis sativus vacuolar amino acid transporter 1-like (LOC101205921) transcript variant mRNA	0	0.84	Q9LXF8.1	AVT1J_ARATH ame: Full=Amino acid transporter AVT1J Short= vt1J	3.34e-165	0.79	CP034830	0	0.99	Cp4.1LG04	0	0.99	Cma_Scf00002	0	0.98
CUUC104153	trinity_name=comp41313_c11_seq1	-			---NA---						---NA---				---NA---			Q9SAR1.1	MADS8_ORYSJ ame: Full=MADS-box transcription factor 8 ame: Full=MADS-box 24 ame: Full= 24 ame: Full= 8	2.84e-26	0.76	---NA---			Cp4.1LG01	0	0.99	Cma_Scf00024	3.63e-105	0.88
CUUC104155	trinity_name=comp41313_c9_seq1	-			---NA---						---NA---				---NA---				---NA---			---NA---			Cp4.1LG01	0	0.95	---NA---
CUUC104157	trinity_name=comp41313_c7_seq1	-			---NA---						---NA---				---NA---				---NA---			---NA---			Cp4.1LG01	0	1	---NA---
CUUC104161	trinity_name=comp41314_c1_seq1	-			---NA---						---NA---				---NA---				---NA---			---NA---			Cp4.1LG17	0	0.99	Cma_Scf00024	2.68e-138	0.96
CUUC104172	Similar to UPI0002B41C15 related cluster n=1 Tax=unknown RepID=UPI0002B41C15 (uniref90:UniRef90_UPI0002B41C15)	-			---NA---						---NA---			XM_008449844.2	Cucumis melo B-box zinc finger 20-like (LOC103490354) transcript variant mRNA	2.29e-89	0.83		---NA---			---NA---			Cp4.1LG04	0	0.99	Cma_Scf00002	0	0.95
CUUC104184	trinity_name=comp41324_c0_seq1	-			---NA---						---NA---				---NA---				---NA---			---NA---			Cp4.1LG17	0	0.94	Cma_Scf00024	2.07e-171	0.91
CUUC104195	Similar to Protein EXECUTER 1, chloroplastic OS=Arabidopsis thaliana GN=EX1 PE=1 SV=1 (uniprot_sprot:sp|Q93YW0|EXEC1_ARATH)	AT1G27510.1		Protein of unknown function (DUF3506)	chr1:9554745-9558367 REVERSE LENGTH=2230	2.46e-87	0.69	AT1G27510.1		Protein of unknown function (DUF3506)	chr1:9554945-9558293 REVERSE LENGTH=651	3.47e-172	0.76	XM_017045916.1	Cucumis melo EXECUTER chloroplastic (LOC103493913) transcript variant mRNA	0	0.87	Q94AT5.1	EXEC2_ARATH ame: Full= EXECUTER chloroplastic Short= 2 Flags: Precursor	4.22e-171	0.76	---NA---			Cp4.1LG04	0	1	Cma_Scf00002	0	0.98
CUUC104197	Similar to S-norcoclaurine synthase OS=Thalictrum flavum subsp. glaucum PE=1 SV=1 (uniprot_sprot:sp|Q67A25|NCS_THLFG)	-			---NA---						---NA---				---NA---			Q4QTJ1.1	NCS2_PAPSO ame: Full=S-norcoclaurine synthase 2 Short= 2 Flags: Precursor	4.43e-28	0.59	CP011693	0	0.97	Cp4.1_scaffold000483	0	0.99	Cma_Scf00009	0	0.88
CUUC104202	Similar to Probable inactive receptor-like protein kinase At3g56050 OS=Arabidopsis thaliana GN=At3g56050 PE=2 SV=1 (uniprot_sprot:sp|Q9LYN6|Y3565_ARATH)	AT3G56050.1		Protein kinase family protein	chr3:20797955-20800943 REVERSE LENGTH=2104	5.26e-72	0.71	AT2G40270.2		Protein kinase family protein	chr2:16822136-16824327 REVERSE LENGTH=482	5.72e-108	0.75	XM_004148148.2	Cucumis sativus probable inactive receptor kinase At3g56050 (LOC101206710) mRNA	0	0.88	Q9SIZ4.2	Y2027_ARATH ame: Full=Inactive receptor-like serine threonine- kinase At2g40270 Flags: Precursor	7.56e-107	0.75	CP006199	0	0.99	Cp4.1LG01	0	1	Cma_Scf00001	0	0.96
CUUC104212	Similar to Bifunctional epoxide hydrolase 2 OS=Homo sapiens GN=EPHX2 PE=1 SV=2 (uniprot_sprot:sp|P34913|HYES_HUMAN)	-			---NA---			AT4G02340.1		alpha/beta-Hydrolases superfamily protein	chr4:1035722-1037403 FORWARD LENGTH=324	2.63e-46	0.56	XM_004134673.2	Cucumis sativus bifunctional epoxide hydrolase 2-like (LOC101208772) mRNA	0	0.85	P34913.2	HYES_HUMAN ame: Full=Bifunctional epoxide hydrolase 2 Includes: ame: Full=Cytosolic epoxide hydrolase 2 Short=CEH ame: Full=Epoxide hydratase ame: Full=Soluble epoxide hydrolase Short=SEH Includes: ame: Full=Lipid-phosphate phosphatase	1.21e-29	0.5	CP006194	5.88e-106	0.78	Cp4.1LG10	3.69e-121	1	Cma_Scf00004	1.44e-107	0.95
CUUC104229	Similar to Glucose-1-phosphate adenylyltransferase large subunit 1, chloroplastic OS=Arabidopsis thaliana GN=ADG2 PE=1 SV=3 (uniprot_sprot:sp|P55229|GLGL1_ARATH)	AT5G19220.1	ADG2, APL1	ADP glucose pyrophosphorylase large subunit 1	chr5:6463824-6466831 REVERSE LENGTH=1732	0	0.74	AT5G19220.1	ADG2, APL1	ADP glucose pyrophosphorylase large subunit 1	chr5:6463931-6466775 REVERSE LENGTH=522	0	0.83	XM_004149236.2	Cucumis sativus glucose-1-phosphate adenylyltransferase large subunit chloroplastic amyloplastic (LOC101204159) mRNA	0	0.92	P55229.3	GLGL1_ARATH ame: Full=Glucose-1-phosphate adenylyltransferase large subunit chloroplastic ame: Full=ADP-glucose pyrophosphorylase ame: Full=ADP-glucose synthase ame: Full=AGPase S ame: Full=Alpha-D-glucose-1-phosphate adenyl transferase Flags: Precursor	0	0.83	CP001020	0	0.96	Cp4.1LG12	3.43e-157	1	Cma_Scf00026	2.93e-139	0.95
CUUC104257	trinity_name=comp41360_c4_seq1	-			---NA---						---NA---			XM_008464387.2	Cucumis melo uncharacterized LOC103500927 (LOC103500927) mRNA	3.64e-122	0.81		---NA---			---NA---			Cp4.1LG19	0	0.9	Cma_Scf00049	0	0.89
CUUC104263	Similar to Trans-resveratrol di-O-methyltransferase OS=Vitis vinifera GN=ROMT PE=1 SV=2 (uniprot_sprot:sp|B6VJS4|ROMT_VITVI)	-			---NA---			AT4G35160.1		O-methyltransferase family protein	chr4:16730989-16732808 REVERSE LENGTH=382	5.45e-70	0.54	XM_008457327.1	Cucumis melo trans-resveratrol di-O-methyltransferase-like (LOC103495700) partial mRNA	0	0.81	B0ZB57.1	OMT3_HUMLU ame: Full=Probable O-methyltransferase 3 Short= 3	5.43e-156	0.76	CP047069	0	0.89	Cp4.1LG15	0	1	Cma_Scf00036	0	0.92
CUUC104264	Similar to Trans-resveratrol di-O-methyltransferase OS=Vitis vinifera GN=ROMT PE=1 SV=2 (uniprot_sprot:sp|B6VJS4|ROMT_VITVI)	-			---NA---						---NA---				---NA---			B6VJS4.2	ROMT_VITVI ame: Full=Trans-resveratrol di-O-methyltransferase ame: Full=Resveratrol O-methyltransferase Short=ROMT Short=	8.1e-28	0.77	CP047070	1.34e-114	0.92	Cp4.1LG15	2.39e-130	0.96	Cma_Scf00036	1.68e-113	0.92
CUUC104280	Similar to [Pyruvate dehydrogenase (acetyl-transferring)] kinase, mitochondrial OS=Arabidopsis thaliana GN=PDK PE=1 SV=1 (uniprot_sprot:sp|Q9SBJ1|PDK_ARATH)	AT3G06483.1	PDK, ATPDHK	pyruvate dehydrogenase kinase	chr3:1990416-1992744 REVERSE LENGTH=1575	8.38e-137	0.75	AT3G06483.1	PDK, ATPDHK	pyruvate dehydrogenase kinase	chr3:1990727-1992581 REVERSE LENGTH=366	0	0.79	XM_008450569.2	Cucumis melo pyruvate dehydrogenase (acetyl-transferring) mitochondrial-like (LOC103490853) mRNA	0	0.92	Q9SBJ1.1	PDK_ARATH ame: Full=	0	0.79	---NA---			Cp4.1LG03	0	1	Cma_Scf00005	0	0.99
CUUC104296	trinity_name=comp41378_c0_seq1	AT3G03305.1		Calcineurin-like metallo-phosphoesterase superfamily protein	chr3:775368-778396 REVERSE LENGTH=2493	0	0.7	AT3G03305.1		Calcineurin-like metallo-phosphoesterase superfamily protein	chr3:775504-778271 REVERSE LENGTH=743	0	0.75	XM_011650727.1	Cucumis sativus metallophosphoesterase At3g03305 (LOC101219237) transcript variant mRNA	0	0.89	Q0WVZ1.1	Y3330_ARATH ame: Full= metallophosphoesterase At3g03305 Flags: Precursor	0	0.75	---NA---			Cp4.1_scaffold000198	0	0.99	Cma_Scf00017	0	0.98
CUUC104306	Similar to Thaumatin-like protein 1 OS=Pyrus pyrifolia GN=TL1 PE=1 SV=1 (uniprot_sprot:sp|O80327|TLP1_PYRPY)	AT4G38660.1		Pathogenesis-related thaumatin superfamily protein	chr4:18066177-18068205 REVERSE LENGTH=1530	1.08e-50	0.68	AT4G38660.1		Pathogenesis-related thaumatin superfamily protein	chr4:18066448-18067984 REVERSE LENGTH=345	4.98e-88	0.77	XM_008442604.2	Cucumis melo thaumatin 1 (LOC103485136) mRNA	0	0.82	P83332.1	TLP1_PRUPE ame: Full=Thaumatin 1 ame: Full= 44 Flags: Precursor	7.45e-67	0.65	CP048626	0	0.99	Cp4.1LG10	0	0.99	Cma_Scf00004	0	0.97
CUUC104307	trinity_name=comp41386_c0_seq1	-			---NA---						---NA---				---NA---				---NA---			CP027632	4.56e-34	0.74	Cp4.1LG10	0	0.98	Cma_Scf00004	3.84e-149	0.9
CUUC104325	trinity_name=comp41390_c1_seq1	-			---NA---						---NA---				---NA---				---NA---			---NA---			Cp4.1LG04	1.59e-113	0.92	Cma_Scf00002	3.2e-40	0.79
CUUC104341	Similar to SEC14 cytosolic factor family protein / phosphoglyceride transfer family protein (A.thaliana) (tair10_pep:AT4G35750.1)	AT4G35750.1		SEC14 cytosolic factor family protein / phosphoglyceride transfer family protein	chr4:16940507-16941862 REVERSE LENGTH=1155	6.64e-61	0.71	AT4G35750.1		SEC14 cytosolic factor family protein / phosphoglyceride transfer family protein	chr4:16940865-16941674 REVERSE LENGTH=202	1.51e-77	0.83	XM_008450276.2	Cucumis melo ganglioside-induced differentiation-associated 2 (LOC103490659) mRNA	2.02e-179	0.9		---NA---			CP048557	1.57e-26	0.67	Cp4.1LG08	0	1	Cma_Scf00043	0	0.95
CUUC104368	trinity_name=comp41412_c0_seq1	-			---NA---						---NA---				---NA---				---NA---			---NA---			Cp4.1LG11	1.57e-171	1	Cma_Scf00017	1.1e-154	0.95
CUUC104370	Similar to LL-diaminopimelate aminotransferase, chloroplastic OS=Arabidopsis thaliana GN=DAP PE=1 SV=1 (uniprot_sprot:sp|Q93ZN9|DAPAT_ARATH)	AT4G33680.1	AGD2	Pyridoxal phosphate (PLP)-dependent transferases superfamily protein	chr4:16171694-16174686 REVERSE LENGTH=1595	4.68e-35	0.75	AT4G33680.1	AGD2	Pyridoxal phosphate (PLP)-dependent transferases superfamily protein	chr4:16171847-16174630 REVERSE LENGTH=461	1.43e-30	0.93	LN713261.1	Cucumis melo genomic chr_7	1.76e-95	0.84	Q93ZN9.1	DAPAT_ARATH ame: Full=LL-diaminopimelate chloroplastic Short= -AT Short=DAP-AT Short=DAP-aminotransferase Short=LL-DAP-aminotransferase ame: Full= ABERRANT GROWTH AND DEATH 2 Flags: Precursor	1.73e-29	0.93	---NA---			Cp4.1LG14	0	0.98	Cma_Scf00008	2.35e-142	0.97
CUUC104374	trinity_name=comp41414_c0_seq1	-			---NA---						---NA---				---NA---				---NA---			CP011163	0	0.99	Cp4.1LG02	0	0.99	Cma_Scf00018	0	0.96
CUUC104395	Similar to unknown protein (A.thaliana) (tair10_pep:AT3G03130.1)	-			---NA---						---NA---			XM_008469081.2	Cucumis melo probable beta-tubulin polyglutamylase (LOC103504683) mRNA	0	0.83		---NA---			CP002526	0	0.98	Cp4.1LG13	0	0.99	Cma_Scf00038	0	0.94
CUUC104424	Similar to High mobility group B protein 6 OS=Arabidopsis thaliana GN=HMGB6 PE=2 SV=1 (uniprot_sprot:sp|Q9SUP7|HMGB6_ARATH)	AT4G11080.1		HMG (high mobility group) box protein	chr4:6760867-6763272 REVERSE LENGTH=1372	9.31e-169	0.7	AT4G23800.2		HMG (high mobility group) box protein	chr4:12390228-12392516 FORWARD LENGTH=450	1.04e-78	0.73	XM_008453739.2	Cucumis melo high mobility group B 6 (LOC103493110) mRNA	0	0.88	Q9SUP7.1	HMGB6_ARATH ame: Full=High mobility group B 6 ame: Full=Nucleosome chromatin assembly factor group D 06 Short=Nucleosome chromatin assembly factor group D 6 ame: Full=WRKY transcription factor 53 Short= 53 Short=WRKY DNA-binding 53	1.5e-77	0.73	---NA---			Cp4.1LG14	0	0.99	Cma_Scf00008	0	0.96
CUUC104427	Similar to Ran-binding protein 1 homolog a OS=Arabidopsis thaliana GN=RANBP1A PE=1 SV=1 (uniprot_sprot:sp|Q9LMK7|RBP1A_ARATH)	AT1G07140.1	SIRANBP	Pleckstrin homology (PH) domain superfamily protein	chr1:2191723-2193793 REVERSE LENGTH=1429	3.65e-115	0.74	AT5G58590.1	RANBP1	RAN binding protein 1	chr5:23680319-23681714 REVERSE LENGTH=219	3.38e-91	0.89	XM_008459135.2	Cucumis melo ran-binding 1 homolog a (LOC103497065) mRNA	0	0.85	P92985.1	RBP1C_ARATH ame: Full=Ran-binding 1 homolog c	4.11e-90	0.89	CP054713	0	0.86	Cp4.1LG20	0	0.99	Cma_Scf00040	0	0.88
CUUC104433	Similar to E3 ubiquitin-protein ligase RING1 OS=Arabidopsis thaliana GN=ATL55 PE=1 SV=1 (uniprot_sprot:sp|Q9LX93|ATL55_ARATH)	-			---NA---			AT5G10380.1	RING1, ATRING1	RING/U-box superfamily protein	chr5:3267819-3268724 FORWARD LENGTH=301	4.18e-35	0.86	XM_004143508.2	Cucumis sativus E3 ubiquitin- ligase RING1-like (LOC101210364) mRNA	0	0.85	Q9LX93.1	ATL55_ARATH ame: Full=E3 ubiquitin- ligase RING1 ame: Full=RING-H2 finger ATL55 ame: Full=RING-type E3 ubiquitin transferase ATL55	5.08e-34	0.86	CP027964	0	1	Cp4.1LG10	0	1	Cma_Scf00004	0	0.94
CUUC104465	trinity_name=comp41456_c0_seq1	-			---NA---						---NA---			LN713257.1	Cucumis melo genomic chr_3	5.06e-71	0.89		---NA---			CP027494	0	0.99	Cp4.1LG11	0	0.99	Cma_Scf00017	0	0.91
CUUC104486	Similar to Predicted protein n=1 Tax=Populus trichocarpa RepID=B9MVC3_POPTR (uniref90:UniRef90_B9MVC3)	-			---NA---						---NA---			LN713260.1	Cucumis melo genomic chr_6	1.21e-176	0.86		---NA---			CP045756	2.47e-121	0.83	Cp4.1LG03	0	0.99	Cma_Scf00005	0	0.97
CUUC104505	Similar to Microtubule-associated protein RP/EB family member 1C OS=Arabidopsis thaliana GN=EB1C PE=1 SV=1 (uniprot_sprot:sp|Q9FGQ6|EB1C_ARATH)	-			---NA---			AT5G67270.1	ATEB1C, EB1C, ATEB1H1	end binding protein 1C	chr5:26840248-26841984 REVERSE LENGTH=329	3.26e-36	0.56	XM_004151816.2	Cucumis sativus microtubule-associated RP EB family member 1C (LOC101209976) mRNA	1.21e-176	0.85	Q9FGQ6.1	EB1C_ARATH ame: Full=Microtubule-associated RP EB family member 1C ame: Full=APC-binding EB1C ame: Full=End-binding 1C Short= 1C ame: Full= ATEB1 homolog 1 Short= 1H1	3.97e-35	0.56	CP050489	0	0.99	Cp4.1LG16	0	0.99	Cma_Scf00009	0	0.97
CUUC104506	Similar to Microtubule-associated protein RP/EB family member 1C OS=Arabidopsis thaliana GN=EB1C PE=1 SV=1 (uniprot_sprot:sp|Q9FGQ6|EB1C_ARATH)	AT5G67270.1	ATEB1C, EB1C, ATEB1H1	end binding protein 1C	chr5:26840070-26842081 REVERSE LENGTH=1265	3.06e-38	0.78	AT5G67270.1	ATEB1C, EB1C, ATEB1H1	end binding protein 1C	chr5:26840248-26841984 REVERSE LENGTH=329	7.41e-34	0.92	XM_004151816.2	Cucumis sativus microtubule-associated RP EB family member 1C (LOC101209976) mRNA	8.41e-74	0.93	Q9FGQ6.1	EB1C_ARATH ame: Full=Microtubule-associated RP EB family member 1C ame: Full=APC-binding EB1C ame: Full=End-binding 1C Short= 1C ame: Full= ATEB1 homolog 1 Short= 1H1	9e-33	0.92	CP050489	7.22e-137	0.98	Cp4.1LG16	1.57e-94	1	Cma_Scf00009	3.16e-78	0.94
CUUC104507	trinity_name=comp41471_c0_seq1	-			---NA---						---NA---				---NA---				---NA---			CP050489	3.24e-159	0.99	Cp4.1LG16	0	0.99	Cma_Scf00009	0	0.92
CUUC104557	trinity_name=comp41490_c3_seq1	-			---NA---						---NA---				---NA---				---NA---			---NA---			Cp4.1LG07	0	0.99	Cma_Scf00022	0	0.95
CUUC104567	Similar to L-arabinokinase OS=Arabidopsis thaliana GN=ARA1 PE=1 SV=1 (uniprot_sprot:sp|O23461|ARAK_ARATH)	AT4G16130.1	ARA1, ISA1, ATISA1	arabinose kinase	chr4:9120867-9127938 FORWARD LENGTH=3410	0	0.74	AT4G16130.1	ARA1, ISA1, ATISA1	arabinose kinase	chr4:9120875-9127656 FORWARD LENGTH=1039	0	0.89	XM_008457381.2	Cucumis melo L-arabinokinase (LOC103495738) mRNA	0	0.91	O23461.1	ARAK_ARATH ame: Full=L-arabinokinase Short= 1	0	0.89	CP034682	0	0.99	Cp4.1LG14	0	0.99	Cma_Scf00008	0	0.99
CUUC104571	Similar to UPI0002B42EB9 related cluster n=1 Tax=unknown RepID=UPI0002B42EB9 (uniref90:UniRef90_UPI0002B42EB9)	-			---NA---						---NA---			LN713258.1	Cucumis melo genomic chr_4	2.03e-174	0.83		---NA---			---NA---			Cp4.1LG03	0	0.98	Cma_Scf00005	0	0.96
CUUC104572	Similar to UPI0002B42EB9 related cluster n=1 Tax=unknown RepID=UPI0002B42EB9 (uniref90:UniRef90_UPI0002B42EB9)	-			---NA---						---NA---			XM_004150307.2	Cucumis sativus uncharacterized LOC101203675 (LOC101203675) mRNA	0	0.81		---NA---			---NA---			Cp4.1LG02	0	0.99	Cma_Scf00018	0	0.97
CUUC104590	trinity_name=comp41507_c3_seq1	-			---NA---						---NA---				---NA---				---NA---			CP025923	0	0.99	Cp4.1LG20	0	1	Cma_Scf00021	0	0.96
CUUC104611	Similar to Transcription factor bHLH74 OS=Arabidopsis thaliana GN=BHLH74 PE=2 SV=1 (uniprot_sprot:sp|Q6NKN9|BH074_ARATH)	AT1G10120.1		basic helix-loop-helix (bHLH) DNA-binding superfamily protein	chr1:3304039-3306824 REVERSE LENGTH=2130	4.97e-77	0.8	AT1G10120.1		basic helix-loop-helix (bHLH) DNA-binding superfamily protein	chr1:3304228-3305984 REVERSE LENGTH=366	2.12e-68	0.55	XM_008454459.2	Cucumis melo transcription factor bHLH74-like (LOC103493626) mRNA	0	0.84	Q6NKN9.1	BH074_ARATH ame: Full=Transcription factor bHLH74 ame: Full=Basic helix-loop-helix 74 Short= 74 Short=bHLH 74 ame: Full= ACTIVATOR FOR CELL ELONGATION 2 ame: Full=Transcription factor EN 90 ame: Full=bHLH transcription factor bHLH074	2.58e-67	0.55	CP001486	0	0.84	Cp4.1LG02	0	0.99	Cma_Scf00006	0	0.97
CUUC104612	Similar to Transcription factor bHLH74 OS=Arabidopsis thaliana GN=BHLH74 PE=2 SV=1 (uniprot_sprot:sp|Q6NKN9|BH074_ARATH)	-			---NA---						---NA---			XM_016862279.1	Gossypium hirsutum transcription factor bHLH74-like (LOC107930605) transcript variant mRNA	2.49e-29	0.87		---NA---			CP001486	5.24e-94	0.71	Cp4.1LG02	0	0.99	Cma_Scf00006	0	0.95
CUUC104613	Similar to E3 ubiquitin-protein ligase RING1-like OS=Arabidopsis thaliana GN=At3g19950 PE=2 SV=1 (uniprot_sprot:sp|Q8LPN7|RNG1L_ARATH)	-			---NA---			AT1G26800.1		RING/U-box superfamily protein	chr1:9285576-9286190 REVERSE LENGTH=204	6.21e-39	0.53		---NA---				---NA---			CP007639	0	0.82	Cp4.1LG09	0	0.98	Cma_Scf00034	0	0.94
CUUC104614	trinity_name=comp41515_c2_seq1	ATCG01180.1	RRN23S.2	chloroplast-encoded 23S ribosomal RNA	chrC:131149-133958 REVERSE LENGTH=2810	4.84e-39	0.77				---NA---				---NA---				---NA---			CP007639	7.69e-102	0.97	Cp4.1LG09	1.79e-122	0.97	Cma_Scf00059	9.7e-44	0.79
CUUC104615	Similar to RING/U-box superfamily protein (A.thaliana) (tair10_pep:AT1G26800.1)	-			---NA---			AT1G26800.1		RING/U-box superfamily protein	chr1:9285576-9286190 REVERSE LENGTH=204	1.02e-29	0.53	LN713264.1	Cucumis melo genomic chr_10	2.12e-144	0.82		---NA---			CP007639	0	0.95	Cp4.1LG01	0	0.99	Cma_Scf00001	0	0.94
CUUC104619	Similar to EH domain-containing protein 1 OS=Rattus norvegicus GN=Ehd1 PE=1 SV=1 (uniprot_sprot:sp|Q641Z6|EHD1_RAT)	AT4G05520.1	ATEHD2, EHD2	EPS15 homology domain 2	chr4:2804515-2807926 FORWARD LENGTH=1741	6e-98	0.7	AT4G05520.1	ATEHD2, EHD2	EPS15 homology domain 2	chr4:2804522-2807833 FORWARD LENGTH=546	6.6e-125	0.81	XM_004145377.2	Cucumis sativus EH domain-containing 1 (LOC101214261) mRNA	0	0.88	B3LF48.1	EHD2_ARATH ame: Full=EH domain-containing 2 Short= 2	8.01e-124	0.81	CP053688	2.56e-136	0.99	Cp4.1LG02	2.24e-105	1	Cma_Scf00015	4.21e-102	0.99
CUUC104620	Similar to EH domain-containing protein 1 OS=Bos taurus GN=EHD1 PE=2 SV=1 (uniprot_sprot:sp|Q5E9R3|EHD1_BOVIN)	AT4G05520.1	ATEHD2, EHD2	EPS15 homology domain 2	chr4:2804515-2807926 FORWARD LENGTH=1741	0	0.74	AT4G05520.1	ATEHD2, EHD2	EPS15 homology domain 2	chr4:2804522-2807833 FORWARD LENGTH=546	0	0.89	XM_004145377.2	Cucumis sativus EH domain-containing 1 (LOC101214261) mRNA	0	0.91	B3LF48.1	EHD2_ARATH ame: Full=EH domain-containing 2 Short= 2	0	0.89	CP053688	1.22e-87	0.85	Cp4.1LG20	0	0.97	Cma_Scf00021	0	0.97
CUUC104621	Similar to Retrovirus-related Pol polyprotein from transposon TNT 1-94 OS=Nicotiana tabacum PE=2 SV=1 (uniprot_sprot:sp|P10978|POLX_TOBAC)	AT1G58140.1		transposable element gene	chr1:21525422-21529384 REVERSE LENGTH=3963	1.29e-78	0.66	AT1G51100.1		unknown protein; FUNCTIONS IN: molecular_function unknown; INVOLVED IN: biological_process unknown; LOCATED IN: chloroplast, chloroplast stroma; EXPRESSED IN: 22 plant structures; EXPRESSED DURING: 13 growth stages; Has 26 Blast hits to 26 proteins in 9 species: Archae - 0; Bacteria - 0; Metazoa - 0; Fungi - 0; Plants - 26; Viruses - 0; Other Eukaryotes - 0 (source: NCBI BLink).	chr1:18934342-18934977 FORWARD LENGTH=211	3.47e-59	0.88	KF303287.1	Phaseolus vulgaris poly complete cds retrotransposon copia- complete sequence and disrupted 4-coumarate:coenzyme A ligase 2 (4CL-2) partial sequence	0	0.89	P10978.1	POLX_TOBAC ame: Full=Retrovirus-related Pol poly from transposon TNT 1-94 Includes: ame: Full=Protease Includes: ame: Full=Reverse transcriptase Includes: ame: Full=Endonuclease	5.95e-60	0.64	CP023242	0	0.99	Cp4.1_scaffold000102	0	0.98	Cma_Scf00040	0	0.92
CUUC104649	Similar to Transcription factor MYB1R1 OS=Solanum tuberosum PE=2 SV=1 (uniprot_sprot:sp|Q2V9B0|MY1R1_SOLTU)	AT1G74840.1		Homeodomain-like superfamily protein	chr1:28115897-28117405 REVERSE LENGTH=1190	2.68e-43	0.74	AT1G74840.2		Homeodomain-like superfamily protein	chr1:28116201-28117317 REVERSE LENGTH=239	1.64e-51	0.79	LN713256.1	Cucumis melo genomic chr_2	0	0.79	Q2V9B0.1	MY1R1_SOLTU ame: Full=Transcription factor MYB1R1 ame: Full=Myb-related R1 Short= 1R-1	1.77e-51	0.79	CP006111	0	0.98	Cp4.1LG18	0	0.89	Cma_Scf00010	0	0.89
CUUC104650	trinity_name=comp41532_c0_seq1	-			---NA---						---NA---				---NA---				---NA---			CP006039	0	0.97	Cp4.1LG04	0	0.97	Cma_Scf00002	1.93e-159	0.84
CUUC104651	Similar to UPI0002B4487E related cluster n=1 Tax=unknown RepID=UPI0002B4487E (uniref90:UniRef90_UPI0002B4487E)	-			---NA---						---NA---			XM_008454930.2	Cucumis melo transcription factor MYB1R1 (LOC103493950) mRNA	1.81e-75	0.83		---NA---			CP006111	1.76e-101	0.85	Cp4.1LG04	2.75e-143	0.95	Cma_Scf00002	1.14e-135	0.93
CUUC104659	Similar to MLO-like protein 6 OS=Arabidopsis thaliana GN=MLO6 PE=2 SV=2 (uniprot_sprot:sp|Q94KB7|MLO6_ARATH)	-			---NA---						---NA---				---NA---				---NA---			---NA---			Cp4.1LG16	0	0.99	Cma_Scf00009	0	0.93
CUUC104697	Similar to Light-inducible protein CPRF2 OS=Petroselinum crispum GN=CPRF2 PE=2 SV=2 (uniprot_sprot:sp|Q99090|CPRF2_PETCR)	AT5G28770.2	BZO2H3	bZIP transcription factor family protein	chr5:10796459-10798222 REVERSE LENGTH=1209	9.59e-41	0.72	AT5G28770.2	BZO2H3	bZIP transcription factor family protein	chr5:10796648-10798147 REVERSE LENGTH=314	1.07e-55	0.57	XM_008457728.2	Cucumis melo light-inducible CPRF2-like (LOC103496009) mRNA	0	0.83	Q99090.2	CPRF2_PETCR ame: Full=Light-inducible CPRF2 ame: Full=Common plant regulatory factor 2 Short=CPRF-2	2.18e-91	0.61	CP007078	5.32e-46	0.71	Cp4.1_scaffold002332	0	0.97	Cma_Scf00029	0	0.85
CUUC104716	Similar to Probable LRR receptor-like serine/threonine-protein kinase At5g59680 OS=Arabidopsis thaliana GN=At5g59680 PE=2 SV=1 (uniprot_sprot:sp|Q9FN93|Y5596_ARATH)	-			---NA---			AT1G51800.1		Leucine-rich repeat protein kinase family protein	chr1:19214203-19217833 FORWARD LENGTH=894	8.14e-56	0.57	LN713255.1	Cucumis melo genomic chr_1	0	0.86	Q9C8I6.1	IOS1_ARATH ame: Full=LRR receptor-like serine threonine- kinase IOS1 ame: Full= IMPAIRED OOMYCETE SUSCEPTIBILITY 1 Flags: Precursor	9.89e-55	0.57	CP007082	4.03e-101	0.75	Cp4.1_scaffold000450	0	1	Cma_Scf00013	0	0.95
CUUC104729	Similar to Kinesin-like protein KIF22 OS=Homo sapiens GN=KIF22 PE=1 SV=5 (uniprot_sprot:sp|Q14807|KIF22_HUMAN)	-			---NA---			AT5G23910.1		ATP binding microtubule motor family protein	chr5:8068452-8072723 FORWARD LENGTH=701	3.4e-123	0.58	XM_008438773.2	Cucumis melo kinesin KIF22-B (LOC103482557) transcript variant mRNA	0	0.84	F4KEC6.1	KN10C_ARATH ame: Full=Kinesin KIN-10C	4.13e-122	0.58	CP005985	0	0.99	Cp4.1LG13	2.22e-180	1	Cma_Scf00053	2.03e-168	0.97
CUUC104736	Similar to E3 ubiquitin-protein ligase RMA1H1 OS=Capsicum annuum GN=RMA1H1 PE=1 SV=1 (uniprot_sprot:sp|Q6R567|RMA1_CAPAN)	-			---NA---			AT4G03510.2	RMA1, ATRMA1	RING membrane-anchor 1	chr4:1557905-1558654 REVERSE LENGTH=249	5.14e-39	0.56	XM_011660443.1	Cucumis sativus E3 ubiquitin- ligase RMA1H1 (LOC101206023) mRNA	0	0.88	Q6R567.1	RMA1_CAPAN ame: Full=E3 ubiquitin- ligase RMA1H1 ame: Full= RING membrane-anchor 1 homolog 1 ame: Full=RING-type E3 ubiquitin transferase RMA1H1	7.5e-48	0.54	---NA---			Cp4.1LG15	0	0.99	Cma_Scf00036	0	0.96
CUUC104739	Similar to SAUR-like auxin-responsive protein family (A.thaliana) (tair10_pep:AT3G60690.1)	AT3G60690.1		SAUR-like auxin-responsive protein family	chr3:22435121-22435949 FORWARD LENGTH=829	4.28e-31	0.77	AT3G60690.1		SAUR-like auxin-responsive protein family	chr3:22435262-22435774 FORWARD LENGTH=170	1.4e-42	0.68	XM_008440813.2	Cucumis melo auxin-responsive SAUR36-like (LOC103483942) mRNA	4.55e-146	0.79	O22150.1	SAU36_ARATH ame: Full=Auxin-responsive SAUR36 ame: Full= RESPONSE TO AUXINS AND GIBBERELLINS 1 ame: Full= SENESCENCE-ASSOCIATED GENE 201 ame: Full= SMALL AUXIN UP RNA 36	5.26e-40	0.69	CP032974	5.93e-158	0.99	Cp4.1LG03	0	1	Cma_Scf00005	0	0.94
CUUC104749	trinity_name=comp41568_c3_seq1	-			---NA---						---NA---				---NA---				---NA---			---NA---			Cp4.1LG03	0	0.99	Cma_Scf00007	0	0.98
CUUC104756	trinity_name=comp41568_c5_seq1	-			---NA---						---NA---				---NA---				---NA---			---NA---			Cp4.1LG12	2.85e-122	0.98	Cma_Scf00013	1.76e-36	0.92
CUUC104759	Similar to Auxin-induced protein 5NG4 OS=Pinus taeda PE=2 SV=1 (uniprot_sprot:sp|Q6J163|5NG4_PINTA)	AT1G75500.1	WAT1	Walls Are Thin 1	chr1:28337785-28340241 REVERSE LENGTH=1817	5.15e-146	0.71	AT1G75500.2	WAT1	Walls Are Thin 1	chr1:28338282-28340091 REVERSE LENGTH=389	0	0.84	XM_004152621.2	Cucumis sativus WALLS ARE THIN 1 (LOC101210562) mRNA	0	0.88	Q94AP3.1	WAT1_ARATH ame: Full= WALLS ARE THIN 1	0	0.84	CP029380	0	0.99	Cp4.1LG11	0	1	Cma_Scf00017	0	0.97
CUUC104768	Similar to Protein of unknown function, DUF538 (A.thaliana) (tair10_pep:AT1G09310.1)	-			---NA---			AT1G09310.1		Protein of unknown function, DUF538	chr1:3009109-3009648 FORWARD LENGTH=179	1.99e-26	0.71	XM_008463074.2	Cucumis melo uncharacterized LOC103499927 (LOC103499927) mRNA	1.37e-91	0.82		---NA---			---NA---			Cp4.1LG16	0	1	Cma_Scf00009	0	0.87
CUUC104788	trinity_name=comp41582_c0_seq1	-			---NA---						---NA---				---NA---				---NA---			---NA---			Cp4.1LG11	0	0.99	Cma_Scf00019	1.5e-173	0.89
CUUC104793	Similar to Serine carboxypeptidase-like 31 OS=Arabidopsis thaliana GN=SCPL31 PE=2 SV=2 (uniprot_sprot:sp|O04084|SCP31_ARATH)	AT1G11080.2	scpl31	serine carboxypeptidase-like 31	chr1:3694672-3697808 REVERSE LENGTH=1674	3.31e-127	0.69	AT1G11080.2	scpl31	serine carboxypeptidase-like 31	chr1:3694809-3697759 REVERSE LENGTH=495	1.02e-180	0.8	XM_008444008.2	Cucumis melo serine carboxypeptidase-like 31 (LOC103486144) mRNA	0	0.87	O04084.2	SCP31_ARATH ame: Full=Serine carboxypeptidase-like 31 Flags: Precursor	1.29e-179	0.8	CP036059	4.32e-115	0.99	Cp4.1LG09	9.46e-149	0.99	Cma_Scf00015	2.65e-143	0.97
CUUC104795	Similar to Serine carboxypeptidase-like 31 OS=Arabidopsis thaliana GN=SCPL31 PE=2 SV=2 (uniprot_sprot:sp|O04084|SCP31_ARATH)	AT1G61130.1	SCPL32	serine carboxypeptidase-like 32	chr1:22529024-22531784 REVERSE LENGTH=1392	8.47e-26	0.73	AT1G11080.2	scpl31	serine carboxypeptidase-like 31	chr1:3694809-3697759 REVERSE LENGTH=495	1.92e-38	0.82		---NA---			O04084.2	SCP31_ARATH ame: Full=Serine carboxypeptidase-like 31 Flags: Precursor	2.04e-37	0.82	---NA---			Cp4.1_scaffold000414	0	0.98	Cma_Scf00015	0	0.95
CUUC104810	Similar to Remorin family protein (A.thaliana) (tair10_pep:AT4G36970.1)	-			---NA---						---NA---			XM_008442057.2	Cucumis melo uncharacterized LOC103484775 (LOC103484775) mRNA	2.26e-99	0.88		---NA---			CP013662	2.81e-152	0.97	Cp4.1LG10	0	1	Cma_Scf00004	0	0.93
CUUC104812	Similar to Protein ODORANT1 OS=Petunia hybrida GN=ODO1 PE=2 SV=1 (uniprot_sprot:sp|Q50EX6|ODO1_PETHY)	-			---NA---			AT4G22680.1	MYB85, AtMYB85	myb domain protein 85	chr4:11922789-11924080 REVERSE LENGTH=266	5.62e-26	0.62		---NA---				---NA---			CP023594	6.96e-126	0.98	Cp4.1LG05	1.02e-142	1	Cma_Scf00016	8.71e-106	0.89
CUUC104842	Similar to Transcription factor ASG4 OS=Arabidopsis thaliana GN=ASG4 PE=2 SV=1 (uniprot_sprot:sp|Q6R0H0|ASG4_ARATH)	AT5G52660.2		Homeodomain-like superfamily protein	chr5:21359059-21362160 REVERSE LENGTH=1483	2.83e-72	0.84	AT5G52660.2		Homeodomain-like superfamily protein	chr5:21359423-21362037 REVERSE LENGTH=331	1.52e-83	0.72	XM_008441057.2	Cucumis melo REVEILLE 6-like (LOC103484108) transcript variant mRNA	0	0.82	Q8H0W3.1	RVE6_ARATH ame: Full= REVEILLE 6	1.84e-82	0.72	CP032972	3.46e-54	0.78	Cp4.1LG09	0	0.96	Cma_Scf00034	7.39e-120	0.97
CUUC104861	trinity_name=comp41613_c2_seq1	-			---NA---						---NA---			LN713257.1	Cucumis melo genomic chr_3	2.27e-94	0.84		---NA---			---NA---			Cp4.1LG11	0	0.99	Cma_Scf00017	0	0.98
CUUC104864	Similar to UDP-glycosyltransferase 82A1 OS=Arabidopsis thaliana GN=UGT82A1 PE=2 SV=1 (uniprot_sprot:sp|Q9LHJ2|U82A1_ARATH)	-			---NA---			AT3G22250.1		UDP-Glycosyltransferase superfamily protein	chr3:7867806-7870053 FORWARD LENGTH=461	1.23e-143	0.66	XM_008466454.2	Cucumis melo UDP-glycosyltransferase 82A1 (LOC103502501) mRNA	0	0.83	Q9LHJ2.1	U82A1_ARATH ame: Full=UDP-glycosyltransferase 82A1	1.49e-142	0.66	CP033474	0	0.97	Cp4.1LG06	0	1	Cma_Scf00003	0	0.97
CUUC104865	Similar to Probable pectinesterase/pectinesterase inhibitor 61 OS=Arabidopsis thaliana GN=PME61 PE=1 SV=1 (uniprot_sprot:sp|Q9FK05|PME61_ARATH)	AT5G53370.1	ATPMEPCRF, PMEPCRF	pectin methylesterase PCR fragment F	chr5:21649532-21651593 REVERSE LENGTH=1978	5.55e-128	0.7	AT5G53370.1	ATPMEPCRF, PMEPCRF	pectin methylesterase PCR fragment F	chr5:21649683-21651530 REVERSE LENGTH=587	0	0.78	XM_008439374.2	Cucumis melo probable pectinesterase pectinesterase inhibitor 61 (LOC103482964) mRNA	0	0.83	Q9FK05.1	PME61_ARATH ame: Full=Probable pectinesterase pectinesterase inhibitor 61 Includes: ame: Full=Pectinesterase inhibitor 61 ame: Full=Pectin methylesterase inhibitor 61 Includes: ame: Full=Pectinesterase 61 Short=PE 61 ame: Full= pcrF ame: Full=Pectin methylesterase 61 Short= 61	0	0.78	CP054158	8.3e-33	0.75	Cp4.1LG13	0	0.99	Cma_Scf00053	0	0.96
CUUC104868	trinity_name=comp41619_c0_seq1	-			---NA---						---NA---				---NA---				---NA---			---NA---			Cp4.1LG07	0	0.96	Cma_Scf00022	0	0.94
CUUC104871	Similar to High-affinity nitrate transporter 3.1 OS=Arabidopsis thaliana GN=NRT3.1 PE=1 SV=1 (uniprot_sprot:sp|Q9FGS5|NRT31_ARATH)	-			---NA---			AT5G50200.1	WR3, ATNRT3.1, NRT3.1	nitrate transmembrane transporters	chr5:20436612-20437535 FORWARD LENGTH=210	2.72e-60	0.71		---NA---			Q9FGS5.1	NRT31_ARATH ame: Full=High-affinity nitrate transporter ame: Full= WOUND-RESPONSIVE 3 Flags: Precursor	3.3e-59	0.71	CP016850	3.4e-110	0.84	Cp4.1LG09	0	0.99	Cma_Scf00015	0	0.94
CUUC104877	trinity_name=comp41625_c0_seq1	-			---NA---						---NA---			XM_008440329.1	Cucumis melo uncharacterized LOC103483616 (LOC103483616) transcript variant mRNA	3.78e-97	0.82		---NA---			---NA---			Cp4.1LG03	6.17e-172	0.99	Cma_Scf00005	1.73e-147	0.94
CUUC104881	trinity_name=comp41628_c5_seq1	-			---NA---						---NA---			LN713256.1	Cucumis melo genomic chr_2	8.59e-59	0.83		---NA---			CP021453	0	0.98	Cp4.1LG18	0	0.98	Cma_Scf00010	0	0.96
CUUC104882	trinity_name=comp41628_c4_seq1	-			---NA---						---NA---				---NA---				---NA---			CP002898	0	0.97	Cp4.1LG18	0	0.92	Cma_Scf00010	1.02e-114	0.92
CUUC104889	Similar to unknown protein (A.thaliana) (tair10_pep:AT5G18440.2)	-			---NA---			AT5G18440.2		FUNCTIONS IN: molecular_function unknown; INVOLVED IN: biological_process unknown; EXPRESSED IN: 22 plant structures; EXPRESSED DURING: 13 growth stages; CONTAINS InterPro DOMAIN/s: Nuclear fragile X mental retardation-interacting protein 1, conserved region (InterPro:IPR019496); Has 1333 Blast hits to 1211 proteins in 205 species: Archae - 0; Bacteria - 137; Metazoa - 339; Fungi - 162; Plants - …	chr5:6113092-6115748 FORWARD LENGTH=470	6.49e-51	0.62	XM_008458415.2	Cucumis melo uncharacterized LOC103496534 (LOC103496534) transcript variant mRNA	0	0.85		---NA---			---NA---			Cp4.1LG13	0	0.99	Cma_Scf00014	0	0.97
CUUC104913	Similar to Succinyl-CoA ligase [ADP-forming] subunit alpha-1, mitochondrial OS=Solanum lycopersicum GN=SCOA PE=1 SV=1 (uniprot_sprot:sp|Q8GTQ9|SUCA1_SOLLC)	AT5G08300.1		Succinyl-CoA ligase, alpha subunit	chr5:2667412-2669923 FORWARD LENGTH=1462	0	0.8	AT5G23250.1		Succinyl-CoA ligase, alpha subunit	chr5:7830460-7832491 FORWARD LENGTH=341	0	0.94	XM_008469088.2	Cucumis melo probable succinyl- ligase	0	0.88	Q8GTQ9.1	SUCA1_SOLLC ame: Full=Succinate-- ligase	0	0.97	---NA---			Cp4.1LG09	0	0.99	Cma_Scf00015	0	0.95
CUUC104922	trinity_name=comp41642_c1_seq1	-			---NA---						---NA---				---NA---				---NA---			---NA---			Cp4.1LG13	0	0.99	Cma_Scf00038	1.46e-154	0.87
CUUC104931	Similar to Putative endonuclease or glycosyl hydrolase (A.thaliana) (tair10_pep:AT2G15560.1)	AT2G15560.1		Putative endonuclease or glycosyl hydrolase	chr2:6787869-6790101 REVERSE LENGTH=2091	5.61e-71	0.72	AT2G15560.1		Putative endonuclease or glycosyl hydrolase	chr2:6788319-6789788 REVERSE LENGTH=489	1.36e-163	0.67	XM_008457894.2	Cucumis melo uncharacterized LOC103496152 (LOC103496152) transcript variant mRNA	0	0.87		---NA---			---NA---			Cp4.1LG14	0	1	Cma_Scf00008	0	0.96
CUUC104942	Similar to Replication protein A 70 kDa DNA-binding subunit OS=Xenopus laevis GN=rpa1 PE=1 SV=1 (uniprot_sprot:sp|Q01588|RFA1_XENLA)	AT5G08020.1	ATRPA70B, RPA70B	RPA70-kDa subunit B	chr5:2572107-2574879 FORWARD LENGTH=1815	0	0.72	AT5G08020.1	ATRPA70B, RPA70B	RPA70-kDa subunit B	chr5:2572107-2574879 FORWARD LENGTH=604	0	0.86	XM_011650160.1	Cucumis sativus replication A 70 kDa DNA-binding subunit B-like (LOC101208545) mRNA	0	0.88	Q9SD82.1	RFA1B_ARATH ame: Full=Replication A 70 kDa DNA-binding subunit B Short= 70B ame: Full= 1-5 ame: Full=Replication factor A 1B ame: Full=Replication A 1B Short= 1B	0	0.86	---NA---			Cp4.1LG04	1.59e-173	0.99	Cma_Scf00002	3.42e-144	0.91
CUUC104943	Similar to RPA70-kDa subunit B (A.thaliana) (tair10_pep:AT5G08020.1)	AT5G08020.1	ATRPA70B, RPA70B	RPA70-kDa subunit B	chr5:2572107-2574879 FORWARD LENGTH=1815	1.44e-28	0.68	AT5G08020.1	ATRPA70B, RPA70B	RPA70-kDa subunit B	chr5:2572107-2574879 FORWARD LENGTH=604	1.55e-35	0.68	XM_008455056.2	Cucumis melo replication A 70 kDa DNA-binding subunit B (LOC103494045) mRNA	2.76e-138	0.85	Q9SD82.1	RFA1B_ARATH ame: Full=Replication A 70 kDa DNA-binding subunit B Short= 70B ame: Full= 1-5 ame: Full=Replication factor A 1B ame: Full=Replication A 1B Short= 1B	1.88e-34	0.68	---NA---			Cp4.1LG04	8.39e-173	0.99	Cma_Scf00002	8.76e-154	0.94
CUUC104944	Similar to Peroxidase 2 (Fragment) OS=Cucumis sativus PE=2 SV=1 (uniprot_sprot:sp|P19135|PER2_CUCSA)	-			---NA---			AT5G06730.1		Peroxidase superfamily protein	chr5:2080207-2081621 REVERSE LENGTH=358	3.99e-127	0.69	XM_004142096.1	Cucumis sativus peroxidase 2-like (LOC101211507) mRNA	0	0.82	P19135.1	PER2_CUCSA ame: Full=Peroxidase 2 ame: Full=CUP2	2.89e-130	0.75	CP021331	0	0.99	Cp4.1LG05	0	0.97	Cma_Scf00016	0	0.96
CUUC104956	trinity_name=comp41661_c1_seq3	-			---NA---						---NA---				---NA---				---NA---			---NA---			Cp4.1LG11	0	0.9	Cma_Scf00017	0	0.85
CUUC104958	trinity_name=comp41662_c2_seq1	-			---NA---						---NA---				---NA---				---NA---			---NA---			Cp4.1LG09	0	1	Cma_Scf00015	5.59e-178	0.97
CUUC104961	trinity_name=comp41664_c4_seq1	-			---NA---						---NA---				---NA---				---NA---			---NA---			Cp4.1LG03	0	1	Cma_Scf00007	0	0.88
CUUC104964	Similar to unknown protein (A.thaliana) (tair10_pep:AT5G24890.1)	-			---NA---						---NA---			XM_008468079.2	Cucumis melo uncharacterized LOC103503753 (LOC103503753) mRNA	1.71e-115	0.8		---NA---			CP030365	0	0.98	Cp4.1LG01	0	0.97	Cma_Scf00001	0	0.96
CUUC104967	Similar to unknown protein (A.thaliana) (tair10_pep:AT5G06590.1)	AT5G06590.1		unknown protein; Has 38 Blast hits to 38 proteins in 14 speciesArchae - 0; Bacteria - 2; Metazoa - 0; Fungi - 0; Plants - 36; Viruses - 0; Other Eukaryotes - 0 (sourceNCBI BLink).	chr5:2016645-2018835 FORWARD LENGTH=1104	1.15e-26	0.7	AT5G06590.1		unknown protein; Has 38 Blast hits to 38 proteins in 14 species: Archae - 0; Bacteria - 2; Metazoa - 0; Fungi - 0; Plants - 36; Viruses - 0; Other Eukaryotes - 0 (source: NCBI BLink).	chr5:2016713-2018744 FORWARD LENGTH=314	2.33e-76	0.62	XR_537121.2	Cucumis melo uncharacterized LOC103486722 (LOC103486722) transcript variant misc_RNA	0	0.83		---NA---			CP056084	0	0.99	Cp4.1LG08	0	1	Cma_Scf00025	0	0.95
CUUC104974	trinity_name=comp41669_c0_seq2	AT5G64700.1		nodulin MtN21 /EamA-like transporter family protein	chr5:25865172-25866927 REVERSE LENGTH=1180	8.01e-34	0.67	AT5G64700.1		nodulin MtN21 /EamA-like transporter family protein	chr5:25865190-25866845 REVERSE LENGTH=359	1.77e-71	0.72		---NA---			Q9FGG3.1	WTR45_ARATH ame: Full=WAT1-related At5g64700	2.14e-70	0.72	CP025203	8e-131	0.73	Cp4.1LG16	0	0.98	Cma_Scf00044	3.77e-116	0.96
CUUC104975	Similar to UPI0002B4B915 related cluster n=1 Tax=unknown RepID=UPI0002B4B915 (uniref90:UniRef90_UPI0002B4B915)	-			---NA---						---NA---			XR_536520.2	Cucumis melo uncharacterized LOC103482920 (LOC103482920) transcript variant misc_RNA	2.4e-54	0.92		---NA---			CP032138	2.15e-60	0.77	Cp4.1LG13	3.13e-58	1	Cma_Scf00053	4.54e-50	0.95
CUUC105016	trinity_name=comp41684_c2_seq1	-			---NA---						---NA---			LN713256.1	Cucumis melo genomic chr_2	1.42e-66	0.77		---NA---			---NA---			Cp4.1LG18	0	0.99	Cma_Scf00010	0	0.96
CUUC105044	trinity_name=comp41695_c2_seq1	-			---NA---						---NA---				---NA---				---NA---			---NA---			Cp4.1LG17	0	1	Cma_Scf00024	1.28e-84	0.83
CUUC105065	Similar to Probable serine/threonine-protein kinase WNK4 OS=Arabidopsis thaliana GN=WNK4 PE=1 SV=1 (uniprot_sprot:sp|Q9LVL5|WNK4_ARATH)	AT5G58350.1	WNK4, ZIK2	with no lysine (K) kinase 4	chr5:23584789-23587801 FORWARD LENGTH=2552	1.31e-124	0.72	AT5G58350.1	WNK4, ZIK2	with no lysine (K) kinase 4	chr5:23585505-23587681 FORWARD LENGTH=571	0	0.7	XM_008467081.2	Cucumis melo probable serine threonine- kinase WNK4 (LOC103502958) mRNA	0	0.85	Q9LVL5.1	WNK4_ARATH ame: Full=Probable serine threonine- kinase WNK4 Short= 4 ame: Full= kinase with no lysine 4	0	0.7	CP037986	0	0.8	Cp4.1LG05	0	1	Cma_Scf00027	0	0.97
CUUC105081	Similar to NAC domain-containing protein 100 OS=Arabidopsis thaliana GN=NAC100 PE=2 SV=1 (uniprot_sprot:sp|Q9FLJ2|NC100_ARATH)	AT5G61430.1	ANAC100, ATNAC5, NAC100	NAC domain containing protein 100	chr5:24701122-24702761 REVERSE LENGTH=1425	5.02e-64	0.79	AT5G61430.1	ANAC100, ATNAC5, NAC100	NAC domain containing protein 100	chr5:24701328-24702553 REVERSE LENGTH=336	5.67e-85	0.76	LN713266.1	Cucumis melo genomic chr_12	0	0.86	Q9FLJ2.1	NC100_ARATH ame: Full=NAC domain-containing 100 Short=ANAC100 Short= 5	6.07e-84	0.76	CP033312	3.63e-112	0.72	Cp4.1LG20	0	0.99	Cma_Scf00021	0	0.97
CUUC105082	trinity_name=comp41717_c1_seq1	-			---NA---						---NA---				---NA---				---NA---			---NA---			Cp4.1LG02	1.61e-92	1	Cma_Scf00018	8.14e-84	0.97
CUUC105083	Similar to Protein CUP-SHAPED COTYLEDON 1 OS=Arabidopsis thaliana GN=NAC054 PE=1 SV=1 (uniprot_sprot:sp|Q9FRV4|NAC54_ARATH)	-			---NA---						---NA---				---NA---				---NA---			---NA---			Cp4.1LG02	3.9e-114	0.97	Cma_Scf00018	6.88e-105	0.95
CUUC105098	Similar to UPI0002B49FB2 related cluster n=1 Tax=unknown RepID=UPI0002B49FB2 (uniref90:UniRef90_UPI0002B49FB2)	-			---NA---			AT1G05790.1		lipase class 3 family protein	chr1:1733039-1737365 FORWARD LENGTH=687	1.17e-42	0.54	XM_011658203.1	Cucumis sativus sn1-specific diacylglycerol lipase beta (LOC101209603) transcript variant mRNA	0	0.87		---NA---			---NA---			Cp4.1LG12	0	0.99	Cma_Scf00013	0	0.97
CUUC105104	Similar to Protein PROTON GRADIENT REGULATION 5, chloroplastic OS=Arabidopsis thaliana GN=PGR5 PE=1 SV=1 (uniprot_sprot:sp|Q9SL05|PGR5_ARATH)	AT2G05620.1	PGR5	proton gradient regulation 5	chr2:2081009-2081858 REVERSE LENGTH=768	1.16e-39	0.75	AT2G05620.1	PGR5	proton gradient regulation 5	chr2:2081204-2081687 REVERSE LENGTH=133	4.34e-52	0.86	XM_008440250.2	Cucumis melo PROTON GRADIENT REGULATION chloroplastic-like (LOC103483556) mRNA	1.33e-111	0.85	Q9SL05.1	PGR5_ARATH ame: Full= PROTON GRADIENT REGULATION chloroplastic Flags: Precursor	5.27e-51	0.86	CP057857	4.32e-66	0.81	Cp4.1LG08	0	0.97	Cma_Scf00107	0	0.85
CUUC105110	Similar to Formate dehydrogenase, mitochondrial OS=Solanum tuberosum GN=FDH1 PE=1 SV=2 (uniprot_sprot:sp|Q07511|FDH_SOLTU)	AT5G14780.1	FDH	formate dehydrogenase	chr5:4776943-4779494 FORWARD LENGTH=1559	0	0.76	AT5G14780.1	FDH	formate dehydrogenase	chr5:4777043-4779190 FORWARD LENGTH=384	0	0.93	XM_004141041.2	Cucumis sativus formate mitochondrial (LOC101213516) mRNA	0	0.92	Q07511.2	FDH_SOLTU ame: Full=Formate mitochondrial Short=FDH ame: Full=NAD-dependent formate dehydrogenase Flags: Precursor	0	0.93	---NA---			Cp4.1LG03	0	1	Cma_Scf00007	0	0.98
CUUC105112	Similar to Actin (Fragment) OS=Pinus contorta PE=3 SV=1 (uniprot_sprot:sp|P24902|ACT_PINCO)	AT5G09810.1	ACT7	actin 7	chr5:3052097-3054614 FORWARD LENGTH=1700	2.7e-82	0.84	AT3G12110.1	ACT11	actin-11	chr3:3858116-3859609 FORWARD LENGTH=377	7.93e-59	0.98	XM_008463441.2	Cucumis melo actin-97-like (LOC103500212) transcript variant mRNA	2.82e-123	0.92	P24902.1	ACT_PINCO ame: Full=Actin	1.3e-59	0.97	CP002876	7.27e-79	0.82	Cp4.1LG01	0	0.99	Cma_Scf00001	0	0.86
CUUC105119	trinity_name=comp41736_c5_seq1	-			---NA---						---NA---				---NA---				---NA---			---NA---			Cp4.1LG03	6.54e-179	0.84	Cma_Scf00005	7.32e-71	0.77
CUUC105129	Similar to Protein of unknown function (DUF962) (A.thaliana) (tair10_pep:AT1G18720.1)	AT1G18720.1		Protein of unknown function (DUF962)	chr1:6457821-6459751 REVERSE LENGTH=913	8.84e-60	0.7	AT1G18720.1		Protein of unknown function (DUF962)	chr1:6458020-6459658 REVERSE LENGTH=206	1.88e-74	0.75	XM_008445791.2	Cucumis melo uncharacterized endoplasmic reticulum membrane YGL010W-like (LOC103487431) mRNA	0	0.83		---NA---			CP035461	8.32e-56	0.78	Cp4.1LG20	0	0.99	Cma_Scf00021	0	0.95
CUUC105146	Similar to Zinc finger protein CONSTANS-LIKE 16 OS=Arabidopsis thaliana GN=COL16 PE=2 SV=2 (uniprot_sprot:sp|Q8RWD0|COL16_ARATH)	AT1G73870.1		B-box type zinc finger protein with CCT domain	chr1:27779166-27780676 FORWARD LENGTH=1381	1.21e-32	0.82	AT1G25440.1		B-box type zinc finger protein with CCT domain	chr1:8933939-8935284 REVERSE LENGTH=417	9.09e-81	0.58	XM_008447446.2	Cucumis melo zinc finger CONSTANS-LIKE 6 (LOC103488625) mRNA	8.71e-49	0.86	Q8RWD0.2	COL16_ARATH ame: Full=Zinc finger CONSTANS-LIKE 16	1.1e-79	0.58	---NA---			Cp4.1LG01	0	1	Cma_Scf00045	0	0.97
CUUC105147	Similar to Zinc finger protein CONSTANS-LIKE 16 OS=Arabidopsis thaliana GN=COL16 PE=2 SV=2 (uniprot_sprot:sp|Q8RWD0|COL16_ARATH)	AT1G73870.1		B-box type zinc finger protein with CCT domain	chr1:27779166-27780676 FORWARD LENGTH=1381	7.21e-29	0.8	AT1G25440.1		B-box type zinc finger protein with CCT domain	chr1:8933939-8935284 REVERSE LENGTH=417	1.82e-32	0.52	XM_019309152.1	Ipomoea nil zinc finger CONSTANS-LIKE 16-like (LOC109160892) mRNA	1.48e-36	0.89	Q8RWD0.2	COL16_ARATH ame: Full=Zinc finger CONSTANS-LIKE 16	2.22e-31	0.52	---NA---			Cp4.1_scaffold000109	0	1	Cma_Scf00064	0	0.96
CUUC105171	Similar to UPI0002B4346C related cluster n=2 Tax=unknown RepID=UPI0002B4346C (uniref90:UniRef90_UPI0002B4346C)	-			---NA---						---NA---			XM_008442138.2	Cucumis melo uncharacterized LOC103484836 (LOC103484836) mRNA	0	0.82		---NA---			---NA---			Cp4.1LG19	0	0.99	Cma_Scf00023	0	0.98
CUUC105196	Similar to Tetratricopeptide repeat protein 4 homolog OS=Dictyostelium discoideum GN=ttc4 PE=3 SV=1 (uniprot_sprot:sp|Q54M20|TTC4_DICDI)	AT1G04130.1	TPR2, AtTPR2	Tetratricopeptide repeat (TPR)-like superfamily protein	chr1:1073427-1075568 FORWARD LENGTH=1315	8.99e-104	0.7	AT1G04130.1	TPR2, AtTPR2	Tetratricopeptide repeat (TPR)-like superfamily protein	chr1:1073465-1075374 FORWARD LENGTH=360	1.45e-171	0.8	XM_011653320.1	Cucumis sativus tetratricopeptide repeat 4 homolog (LOC101205538) mRNA	0	0.89	Q54M20.1	TTC4_DICDI ame: Full=Tetratricopeptide repeat 4 homolog Short=TPR repeat 4 homolog	9.23e-45	0.48	---NA---			Cp4.1LG15	6.06e-108	0.99	Cma_Scf00032	3.99e-104	0.99
CUUC105199	Similar to Probable inactive receptor kinase At3g02880 OS=Arabidopsis thaliana GN=At3g02880 PE=1 SV=1 (uniprot_sprot:sp|Q9M8T0|Y3288_ARATH)	AT3G17840.1	RLK902	receptor-like kinase 902	chr3:6106028-6108675 FORWARD LENGTH=2253	7.63e-34	0.68	AT3G02880.1		Leucine-rich repeat protein kinase family protein	chr3:634819-636982 FORWARD LENGTH=627	2.59e-78	0.73	XM_008464931.2	Cucumis melo probable inactive receptor kinase At3g02880 (LOC103501363) mRNA	0	0.87	Q9M8T0.1	Y3288_ARATH ame: Full=Probable inactive receptor kinase At3g02880 Flags: Precursor	3.15e-77	0.73	CP028975	3.48e-40	0.68	Cp4.1LG01	0	0.95	Cma_Scf00012	0	0.89
CUUC105205	trinity_name=comp41773_c0_seq1	-			---NA---						---NA---				---NA---				---NA---			---NA---			Cp4.1LG08	2.73e-120	1	Cma_Scf00025	3.26e-75	0.87
CUUC105222	trinity_name=comp41782_c0_seq1	-			---NA---						---NA---				---NA---				---NA---			---NA---			Cp4.1LG04	0	1	Cma_Scf00002	0	0.98
CUUC105223	trinity_name=comp41783_c2_seq1	AT5G66510.2	GAMMA CA3	gamma carbonic anhydrase 3	chr5:26549704-26551604 REVERSE LENGTH=1230	2.1e-26	0.78				---NA---			XM_004146450.2	Cucumis sativus gamma carbonic anhydrase mitochondrial (LOC101204629) mRNA	5.13e-61	0.88		---NA---			---NA---			Cp4.1LG14	6.33e-92	0.95	Cma_Scf00008	1.28e-75	0.89
CUUC105226	Similar to Glucan endo-1,3-beta-glucosidase 9 OS=Arabidopsis thaliana GN=At5g58480 PE=1 SV=1 (uniprot_sprot:sp|Q9FGH4|E139_ARATH)	AT5G58480.1		O-Glycosyl hydrolases family 17 protein	chr5:23641142-23642853 REVERSE LENGTH=1543	7.22e-107	0.69	AT5G58480.1		O-Glycosyl hydrolases family 17 protein	chr5:23641227-23642826 REVERSE LENGTH=476	6.27e-172	0.8	LN713265.1	Cucumis melo genomic chr_11	0	0.86	Q9FGH4.1	E139_ARATH ame: Full=Glucan endo-1,3-beta-glucosidase 9 ame: Full=(1-	7.62e-171	0.8	---NA---			Cp4.1LG16	0	0.99	Cma_Scf00009	0	0.97
CUUC105258	Similar to Anthocyanidin 3-O-glucosyltransferase 2 (Fragment) OS=Manihot esculenta GN=GT2 PE=2 SV=1 (uniprot_sprot:sp|Q40285|UFOG2_MANES)	-			---NA---						---NA---				---NA---			Q40285.1	UFOG2_MANES ame: Full=Anthocyanidin 3-O-glucosyltransferase 2 ame: Full=Flavonol 3-O-glucosyltransferase 2 ame: Full=UDP-glucose flavonoid 3-O-glucosyltransferase 2	5.33e-27	0.7	---NA---			Cp4.1LG02	8.97e-129	1	Cma_Scf00006	6.73e-118	0.96
CUUC105259	Similar to UPI0002B41854 related cluster n=1 Tax=unknown RepID=UPI0002B41854 (uniref90:UniRef90_UPI0002B41854)	-			---NA---						---NA---				---NA---				---NA---			CP036791	4.9e-172	0.98	Cp4.1LG02	5.16e-102	0.9	Cma_Scf00006	3.62e-123	0.91
CUUC105260	trinity_name=comp41797_c4_seq2	-			---NA---						---NA---				---NA---				---NA---			---NA---			Cp4.1LG04	9.3e-145	1	Cma_Scf00002	7.47e-102	0.89
CUUC105262	Similar to UDP-glucose flavonoid 3-O-glucosyltransferase 6 OS=Fragaria ananassa GN=GT6 PE=1 SV=1 (uniprot_sprot:sp|Q2V6K0|UFOG6_FRAAN)	-			---NA---			AT1G07240.1	UGT71C5	UDP-glucosyl transferase 71C5	chr1:2223889-2225331 FORWARD LENGTH=480	1.46e-36	0.54	XM_011655707.1	Cucumis sativus anthocyanidin 3-O-glucosyltransferase 2-like (LOC105435283) mRNA	2.24e-104	0.77	D3UAG2.1	U71K2_PYRCO ame: Full=UDP-glycosyltransferase 71K2 ame: Full=UDP-glucose:chalcone 2 -O-glucosyltransferase ame: Full=UDP-glucose:flavonol 2 -O-glucosyltransferase	6.01e-45	0.57	---NA---			Cp4.1LG02	0	0.99	Cma_Scf00006	0	0.97
CUUC105272	trinity_name=comp41799_c3_seq1	-			---NA---						---NA---				---NA---				---NA---			CP039636	1.03e-28	0.74	Cp4.1_scaffold002332	5.95e-152	0.97	Cma_Scf00029	4.47e-103	0.86
CUUC105277	trinity_name=comp41800_c3_seq1	-			---NA---						---NA---				---NA---				---NA---			---NA---			Cp4.1LG01	0	0.97	Cma_Scf00012	3.26e-175	0.94
CUUC105280	Similar to ROTUNDIFOLIA like 8 (A.thaliana) (tair10_pep:AT2G39705.1)	-			---NA---						---NA---				---NA---				---NA---			---NA---			Cp4.1LG01	0	0.98	Cma_Scf00012	0	0.96
CUUC105285	Similar to Probable aquaporin PIP-type 7a OS=Pisum sativum GN=TRG-31 PE=2 SV=2 (uniprot_sprot:sp|P25794|PIP2_PEA)	AT4G23400.1	PIP1D, PIP1;5	plasma membrane intrinsic protein 1;5	chr4:12220743-12222371 FORWARD LENGTH=1129	6.01e-53	0.79	AT4G00430.1	TMP-C, PIP1;4, PIP1E	plasma membrane intrinsic protein 1;4	chr4:186143-187531 REVERSE LENGTH=287	1.37e-43	0.92	LN713264.1	Cucumis melo genomic chr_10	3.09e-58	0.85	Q7XSQ9.3	PIP12_ORYSJ ame: Full=Probable aquaporin PIP1-2 ame: Full= 1 2 ame: Full=Plasma membrane intrinsic 1-2	1.82e-44	0.92	CP054945	6.05e-93	0.91	Cp4.1LG01	4.57e-107	0.96	Cma_Scf00001	5.8e-106	0.96
CUUC105289	Similar to Probable aquaporin PIP1-5 OS=Arabidopsis thaliana GN=PIP1-5 PE=2 SV=2 (uniprot_sprot:sp|Q8LAA6|PIP15_ARATH)	AT1G01620.1	PIP1C, TMP-B, PIP1;3	plasma membrane intrinsic protein 1C	chr1:225665-227302 REVERSE LENGTH=1308	1.37e-39	0.82	AT4G23400.1	PIP1D, PIP1;5	plasma membrane intrinsic protein 1;5	chr4:12220792-12222155 FORWARD LENGTH=287	7.64e-30	0.96	XM_008465000.2	Cucumis melo probable aquaporin PIP1-4 (LOC103501427) mRNA	4e-57	0.91	Q8LAA6.2	PIP15_ARATH ame: Full=Probable aquaporin PIP1-5 Short= 1 5 ame: Full=Plasma membrane intrinsic 1d Short=PIP1d	9.28e-29	0.96	CP054945	0	0.97	Cp4.1LG01	0	0.99	Cma_Scf00001	0	0.93
CUUC105290	Similar to Peroxidase 2 (Fragment) OS=Cucumis sativus PE=2 SV=1 (uniprot_sprot:sp|P19135|PER2_CUCSA)	-			---NA---			AT5G06730.1		Peroxidase superfamily protein	chr5:2080207-2081621 REVERSE LENGTH=358	1.35e-117	0.72		---NA---			P19135.1	PER2_CUCSA ame: Full=Peroxidase 2 ame: Full=CUP2	1.32e-137	0.81	CP011763	0	0.97	Cp4.1LG05	0	1	Cma_Scf00016	0	0.95
CUUC105299	trinity_name=comp41814_c2_seq1	-			---NA---						---NA---				---NA---				---NA---			---NA---			Cp4.1LG04	0	0.98	Cma_Scf00011	0	0.96
CUUC105321	trinity_name=comp41826_c2_seq1	AT3G14600.1		Ribosomal protein L18ae/LX family protein	chr3:4910697-4912173 FORWARD LENGTH=853	1.97e-96	0.81	AT1G29965.1		Ribosomal protein L18ae/LX family protein	chr1:10498458-10499373 REVERSE LENGTH=178	5.69e-80	0.96	XM_011661574.1	Cucumis sativus 60S ribosomal L18a (LOC101210289) mRNA	2.63e-173	0.88	Q8L7K0.1	R18A1_ARATH ame: Full=60S ribosomal L18a-1	6.92e-79	0.96	---NA---			Cp4.1LG09	0	0.98	Cma_Scf00015	0	0.96
CUUC105322	Similar to 60S ribosomal protein L18a OS=Castanea sativa GN=RPL18A PE=2 SV=1 (uniprot_sprot:sp|Q9ATF5|RL18A_CASSA)	AT3G14600.1		Ribosomal protein L18ae/LX family protein	chr3:4910697-4912173 FORWARD LENGTH=853	4.18e-131	0.79	AT2G34480.1		Ribosomal protein L18ae/LX family protein	chr2:14532916-14534161 REVERSE LENGTH=178	3.65e-119	0.95	XM_008467230.2	Cucumis melo aspartyl protease family 2 (LOC103503057) mRNA	0	0.87	Q9ATF5.1	RL18A_CASSA ame: Full=60S ribosomal L18a	1.08e-119	0.96	---NA---			Cp4.1LG02	0	0.99	Cma_Scf00006	0	0.96
CUUC105325	Similar to Mitotic spindle checkpoint protein MAD2 OS=Arabidopsis thaliana GN=MAD2 PE=2 SV=1 (uniprot_sprot:sp|Q9LU93|MAD2_ARATH)	AT3G25980.1	MAD2	DNA-binding HORMA family protein	chr3:9503056-9504670 FORWARD LENGTH=1074	1.53e-157	0.79	AT3G25980.1	MAD2	DNA-binding HORMA family protein	chr3:9503232-9504402 FORWARD LENGTH=209	1.52e-130	0.93	XM_004135253.2	Cucumis sativus mitotic spindle checkpoint MAD2 (LOC101208371) mRNA	0	0.9	Q9LU93.1	MAD2_ARATH ame: Full=Mitotic spindle checkpoint MAD2 ame: Full=Mitotic arrest deficient 2	1.84e-129	0.93	---NA---			Cp4.1LG01	0	0.98	Cma_Scf00001	1.94e-139	0.85
CUUC105339	trinity_name=comp41831_c1_seq1	-			---NA---						---NA---				---NA---				---NA---			---NA---			Cp4.1LG01	7.39e-163	0.99	Cma_Scf00001	5.2e-127	0.85
CUUC105349	Similar to Protein BRASSINAZOLE-RESISTANT 1 OS=Arabidopsis thaliana GN=BZR1 PE=1 SV=1 (uniprot_sprot:sp|Q8S307|BZR1_ARATH)	-			---NA---			AT1G75080.2	BZR1	Brassinosteroid signalling positive regulator (BZR1) family protein	chr1:28185709-28187063 FORWARD LENGTH=336	1.61e-41	0.66	XM_004143449.2	Cucumis sativus BES1 BZR1 homolog 2 (LOC101216171) mRNA	9.44e-173	0.91	Q8S307.1	BZR1_ARATH ame: Full= BRASSINAZOLE-RESISTANT 1 ame: Full= BIN2 SUBSTRATE 2	1.96e-40	0.66	---NA---			Cp4.1LG19	0	0.99	Cma_Scf00023	0	0.97
CUUC105351	Similar to NAC domain-containing protein 72 OS=Arabidopsis thaliana GN=NAC072 PE=2 SV=1 (uniprot_sprot:sp|Q93VY3|NAC72_ARATH)	AT3G15500.1	ATNAC3, ANAC055, NAC055, NAC3	NAC domain containing protein 3	chr3:5234617-5236088 FORWARD LENGTH=1274	1.05e-89	0.76	AT4G27410.2	RD26, ANAC072	NAC (No Apical Meristem) domain transcriptional regulator superfamily protein	chr4:13707928-13709013 REVERSE LENGTH=297	3.04e-107	0.76	XM_008454051.2	Cucumis melo NAC domain-containing 55 (LOC103493346) mRNA	0	0.84	Q93VY3.1	NAC72_ARATH ame: Full=NAC domain-containing 72 Short=ANAC072 ame: Full= RESPONSIVE TO DESICCATION 26	3.69e-106	0.76	CP054418	0	0.99	Cp4.1LG14	0	0.99	Cma_Scf00008	0	0.96
CUUC105352	Similar to NAC domain-containing protein 55 OS=Arabidopsis thaliana GN=NAC055 PE=2 SV=1 (uniprot_sprot:sp|Q9LDY8|NAC55_ARATH)	AT1G52890.1	ANAC019, NAC019	NAC domain containing protein 19	chr1:19697004-19698482 REVERSE LENGTH=1280	3.1e-46	0.75	AT3G15500.1	ATNAC3, ANAC055, NAC055, NAC3	NAC domain containing protein 3	chr3:5234731-5235882 FORWARD LENGTH=317	6.24e-58	0.92		---NA---			Q9LDY8.1	NAC55_ARATH ame: Full=NAC domain-containing 55 Short=ANAC055 ame: Full=NAC domain-containing 3 Short= 3	7.58e-57	0.92	CP054419	1.97e-101	0.88	Cp4.1LG01	1.22e-135	1	Cma_Scf00001	9.8e-112	0.95
CUUC105353	Similar to UPI0002B4AA9D related cluster n=1 Tax=unknown RepID=UPI0002B4AA9D (uniref90:UniRef90_UPI0002B4AA9D)	-			---NA---						---NA---			XM_008454051.2	Cucumis melo NAC domain-containing 55 (LOC103493346) mRNA	1.41e-71	0.79		---NA---			CP040495	0	1	Cp4.1LG01	0	0.98	Cma_Scf00001	0	0.94
CUUC105363	Similar to F-box protein PP2-A13 OS=Arabidopsis thaliana GN=PP2A13 PE=1 SV=1 (uniprot_sprot:sp|Q9LEX0|P2A13_ARATH)	AT3G61060.2	AtPP2-A13, PP2-A13	phloem protein 2-A13	chr3:22602910-22604578 FORWARD LENGTH=1374	1.45e-41	0.68	AT3G61060.1	AtPP2-A13, PP2-A13	phloem protein 2-A13	chr3:22603166-22604336 FORWARD LENGTH=290	8.3e-54	0.78	XM_008439871.2	Cucumis melo F-box PP2-A13 (LOC103483306) mRNA	7.4e-164	0.84	Q9LEX0.1	P2A13_ARATH ame: Full=F-box PP2-A13 ame: Full= PHLOEM PROTEIN 2-LIKE A13 Short= 2-A13 ame: Full=SKP1-interacting partner 9	1.01e-52	0.78	CP008309	0	0.97	Cp4.1LG03	0	0.87	Cma_Scf00005	0	0.82
CUUC105365	trinity_name=comp41844_c0_seq1	-			---NA---						---NA---				---NA---				---NA---			---NA---			Cp4.1LG08	9.29e-123	0.95	Cma_Scf00085	6.97e-112	0.92
CUUC105372	trinity_name=comp41850_c1_seq1	-			---NA---						---NA---				---NA---				---NA---			CP044909	0	0.98	Cp4.1LG16	0	1	Cma_Scf00009	0	0.97
CUUC105375	Similar to UPI0002B45B82 related cluster n=2 Tax=unknown RepID=UPI0002B45B82 (uniref90:UniRef90_UPI0002B45B82)	-			---NA---						---NA---			XM_008457438.2	Cucumis melo transcription factor DPB (LOC103495774) transcript variant mRNA	1.34e-106	0.91		---NA---			---NA---			Cp4.1LG14	0	1	Cma_Scf00008	0	0.99
CUUC105392	Similar to Transcription factor UNE12 OS=Arabidopsis thaliana GN=UNE12 PE=2 SV=2 (uniprot_sprot:sp|O22768|UNE12_ARATH)	AT4G02590.1	UNE12	basic helix-loop-helix (bHLH) DNA-binding superfamily protein	chr4:1137498-1140491 REVERSE LENGTH=1588	1.69e-85	0.76	AT3G45020.1		Ribosomal L18p/L5e family protein	chr3:16469167-16469568 REVERSE LENGTH=133	5.89e-61	0.94	XM_008452525.2	Cucumis melo transcription factor UNE12-like (LOC103492234) transcript variant mRNA	0	0.88	O22768.2	UNE12_ARATH ame: Full=Transcription factor UNE12 ame: Full=Basic helix-loop-helix 59 Short= 59 Short=bHLH 59 ame: Full= UNFERTILIZED EMBRYO SAC 12 ame: Full=Transcription factor EN 93 ame: Full=bHLH transcription factor bHLH059	8.52e-58	0.86	CP038503	6.35e-36	0.81	Cp4.1LG16	0	0.98	Cma_Scf00009	0	0.92
CUUC105395	Similar to Protein phosphatase 2C 16 OS=Arabidopsis thaliana GN=HAB1 PE=1 SV=1 (uniprot_sprot:sp|Q9CAJ0|P2C16_ARATH)	AT1G72770.1	HAB1	HYPERSENSITIVE TO ABA1	chr1:27390022-27393281 FORWARD LENGTH=2551	2.4e-30	0.71	AT1G72770.2	HAB1	homology to ABI1	chr1:27390998-27392413 FORWARD LENGTH=406	1.72e-60	0.58	XM_008449402.2	Cucumis melo phosphatase 2C 16 (LOC103490037) transcript variant mRNA	0	0.82	Q9CAJ0.1	P2C16_ARATH ame: Full= phosphatase 2C 16 Short= 2C16 ame: Full= 2C-HA ame: Full= HYPERSENSITIVE TO ABA 1 ame: Full= phosphatase 2C HAB1 Short=PP2C HAB1 Flags: Precursor	2.31e-58	0.58	CP001778	2.25e-26	0.7	Cp4.1LG02	0	1	Cma_Scf00018	0	0.97
CUUC105396	Similar to Protein phosphatase 2C 16 OS=Arabidopsis thaliana GN=HAB1 PE=1 SV=1 (uniprot_sprot:sp|Q9CAJ0|P2C16_ARATH)	AT1G72770.1	HAB1	HYPERSENSITIVE TO ABA1	chr1:27390022-27393281 FORWARD LENGTH=2551	2.07e-134	0.71	AT1G72770.3	HAB1	homology to ABI1	chr1:27390998-27392851 FORWARD LENGTH=511	0	0.68	XM_008449403.2	Cucumis melo phosphatase 2C 16 (LOC103490037) transcript variant mRNA	0	0.86	Q9CAJ0.1	P2C16_ARATH ame: Full= phosphatase 2C 16 Short= 2C16 ame: Full= 2C-HA ame: Full= HYPERSENSITIVE TO ABA 1 ame: Full= phosphatase 2C HAB1 Short=PP2C HAB1 Flags: Precursor	0	0.68	CP001778	4.89e-138	0.71	Cp4.1LG03	0	1	Cma_Scf00005	0	0.97
CUUC105397	Similar to Protein phosphatase 2C 16 OS=Arabidopsis thaliana GN=HAB1 PE=1 SV=1 (uniprot_sprot:sp|Q9CAJ0|P2C16_ARATH)	AT1G72770.1	HAB1	HYPERSENSITIVE TO ABA1	chr1:27390022-27393281 FORWARD LENGTH=2551	2.96e-36	0.74	AT1G72770.3	HAB1	homology to ABI1	chr1:27390998-27392851 FORWARD LENGTH=511	7.58e-39	0.92	XM_008449403.2	Cucumis melo phosphatase 2C 16 (LOC103490037) transcript variant mRNA	3.67e-117	0.83	Q9CAJ0.1	P2C16_ARATH ame: Full= phosphatase 2C 16 Short= 2C16 ame: Full= 2C-HA ame: Full= HYPERSENSITIVE TO ABA 1 ame: Full= phosphatase 2C HAB1 Short=PP2C HAB1 Flags: Precursor	9.21e-38	0.92	CP001782	1.27e-36	0.73	Cp4.1LG02	0	0.98	Cma_Scf00018	0	0.92
CUUC105398	Similar to Receptor-like protein kinase HAIKU2 OS=Arabidopsis thaliana GN=IKU2 PE=1 SV=1 (uniprot_sprot:sp|Q9LJM4|IKU2_ARATH)	AT1G09970.2	LRR XI-23, RLK7	Leucine-rich receptor-like protein kinase family protein	chr1:3252317-3255654 FORWARD LENGTH=3251	2.6e-76	0.67	AT1G09970.1	LRR XI-23, RLK7	Leucine-rich receptor-like protein kinase family protein	chr1:3252408-3255428 FORWARD LENGTH=976	0	0.74	XM_008467880.2	Cucumis melo receptor kinase HAIKU2 (LOC103503626) mRNA	0	0.8	Q9LJM4.1	IKU2_ARATH ame: Full=Receptor kinase HAIKU2 Flags: Precursor	0	0.67	CP005909	0	0.99	Cp4.1LG02	0	0.99	Cma_Scf00006	0	0.97
CUUC105399	Similar to Receptor-like protein kinase HAIKU2 OS=Arabidopsis thaliana GN=IKU2 PE=1 SV=1 (uniprot_sprot:sp|Q9LJM4|IKU2_ARATH)	AT1G09970.2	LRR XI-23, RLK7	Leucine-rich receptor-like protein kinase family protein	chr1:3252317-3255654 FORWARD LENGTH=3251	7.77e-37	0.71	AT1G09970.1	LRR XI-23, RLK7	Leucine-rich receptor-like protein kinase family protein	chr1:3252408-3255428 FORWARD LENGTH=976	1.82e-45	0.88		---NA---			Q9FGL5.1	CEPR1_ARATH ame: Full=Receptor -tyrosine kinase CEPR1 ame: Full= C-TERMINALLY ENCODED PEPTIDE RECEPTOR 1 ame: Full= XYLEM INTERMIXED WITH PHLOEM 1 Flags: Precursor	1.96e-28	0.71	CP005909	0	0.98	Cp4.1LG02	0	1	Cma_Scf00006	0	0.96
CUUC105411	trinity_name=comp41870_c2_seq1	-			---NA---						---NA---				---NA---				---NA---			---NA---			Cp4.1LG01	0	0.99	Cma_Scf00001	0	0.97
CUUC105417	trinity_name=comp41872_c4_seq1	-			---NA---						---NA---			XM_004136284.2	Cucumis sativus RING finger and CHY zinc finger domain-containing 1 (LOC101203062) mRNA	9.58e-163	0.78		---NA---			---NA---			Cp4.1LG06	0	1	Cma_Scf00003	0	0.93
CUUC105419	trinity_name=comp41872_c3_seq1	-			---NA---						---NA---				---NA---				---NA---			---NA---			Cp4.1LG02	0	0.98	Cma_Scf00006	1.67e-79	0.86
CUUC105424	Similar to Squamosa promoter-binding-like protein 7 OS=Oryza sativa subsp. japonica GN=SPL7 PE=2 SV=2 (uniprot_sprot:sp|Q7XT42|SPL7_ORYSJ)	-			---NA---			AT1G27370.4	SPL10	squamosa promoter binding protein-like 10	chr1:9505454-9506997 REVERSE LENGTH=396	8.6e-38	0.68	XM_008439570.2	Cucumis melo squamosa promoter-binding 7 (LOC103483125) transcript variant mRNA	0	0.81	Q7XT42.2	SPL7_ORYSJ ame: Full=Squamosa promoter-binding 7	1.33e-47	0.55	---NA---			Cp4.1LG08	0	0.99	Cma_Scf00091	0	0.95
CUUC105434	Similar to Pentatricopeptide repeat-containing protein At5g52850, chloroplastic OS=Arabidopsis thaliana GN=PCMP-H31 PE=2 SV=1 (uniprot_sprot:sp|Q9FLX6|PP430_ARATH)	AT5G52850.1		Pentatricopeptide repeat (PPR) superfamily protein	chr5:21414935-21417616 REVERSE LENGTH=2682	1.17e-42	0.63	AT5G52850.1		Pentatricopeptide repeat (PPR) superfamily protein	chr5:21414935-21417616 REVERSE LENGTH=893	0	0.68		---NA---			Q9FLX6.1	PP430_ARATH ame: Full=Pentatricopeptide repeat-containing chloroplastic Flags: Precursor	0	0.68	CP026830	0	0.99	Cp4.1LG09	0	0.99	Cma_Scf00034	0	0.97
CUUC105444	Similar to UPI0002B48D05 related cluster n=1 Tax=unknown RepID=UPI0002B48D05 (uniref90:UniRef90_UPI0002B48D05)	-			---NA---						---NA---			XM_008456854.2	Cucumis melo uncharacterized LOC103495340 (LOC103495340) mRNA	1.77e-90	0.86		---NA---			CP009196	2.88e-155	0.98	Cp4.1LG15	6.69e-138	1	Cma_Scf00048	1.87e-132	0.98
CUUC105445	Similar to unknown protein (A.thaliana) (tair10_pep:AT4G17000.1)	-			---NA---						---NA---			XM_011660556.1	Cucumis sativus uncharacterized LOC101210501 (LOC101210501) mRNA	0	0.82		---NA---			CP043855	0	0.98	Cp4.1LG15	0	0.99	Cma_Scf00048	0	0.97
CUUC105452	trinity_name=comp41886_c0_seq1	-			---NA---						---NA---				---NA---				---NA---			---NA---			Cp4.1LG17	1.37e-71	0.95	Cma_Scf00020	3.14e-105	0.94
CUUC105456	trinity_name=comp41889_c9_seq1	-			---NA---						---NA---				---NA---				---NA---			---NA---			Cp4.1_scaffold000193	0	0.94	Cma_Scf00013	0	0.91
CUUC105458	trinity_name=comp41889_c7_seq1	-			---NA---						---NA---				---NA---				---NA---			---NA---			Cp4.1LG19	2.8e-102	1	Cma_Scf00030	4.95e-93	0.97
CUUC105460	trinity_name=comp41889_c2_seq2	-			---NA---						---NA---				---NA---				---NA---			CP005979	0	0.97	Cp4.1LG05	0	1	Cma_Scf00016	0	0.93
CUUC105473	Similar to Actin-97 OS=Solanum tuberosum GN=AC97 PE=3 SV=1 (uniprot_sprot:sp|P30171|ACT11_SOLTU)	AT3G12110.1	ACT11	actin-11	chr3:3857843-3859798 FORWARD LENGTH=1434	1.28e-95	0.79	AT3G46520.1	ACT12	actin-12	chr3:17128567-17129981 FORWARD LENGTH=377	2.55e-86	0.98	XM_004136520.2	Cucumis sativus actin (LOC101221679) mRNA	7.89e-119	0.86	P30171.1	ACT11_SOLTU ame: Full=Actin-97	1.65e-87	0.99	CP006795	3.94e-85	0.8	Cp4.1LG05	1.88e-171	0.99	Cma_Scf00027	2.73e-163	0.97
CUUC105498	trinity_name=comp41900_c5_seq1	-			---NA---						---NA---			LN713264.1	Cucumis melo genomic chr_10	5.39e-26	0.83		---NA---			---NA---			Cp4.1LG09	0	0.99	Cma_Scf00031	0	0.95
CUUC105503	Similar to ADP-ribosylation factor GTPase-activating protein AGD12 OS=Arabidopsis thaliana GN=AGD12 PE=1 SV=1 (uniprot_sprot:sp|Q9FVJ3|AGD12_ARATH)	AT4G21160.1	ZAC, AGD12	Calcium-dependent ARF-type GTPase activating protein family	chr4:11284147-11286767 FORWARD LENGTH=1377	1.7e-132	0.7	AT4G21160.4	ZAC	Calcium-dependent ARF-type GTPase activating protein family	chr4:11284694-11286532 FORWARD LENGTH=337	3.39e-165	0.83	XM_008446998.2	Cucumis melo ADP-ribosylation factor GTPase-activating AGD12-like (LOC103488311) transcript variant mRNA	0	0.83	Q9FVJ3.1	AGD12_ARATH ame: Full=ADP-ribosylation factor GTPase-activating AGD12 Short=ARF GAP AGD12 ame: Full= ARF-GAP DOMAIN 12 Short= 12 ame: Full=Zinc- and calcium-binding Short=	4.11e-164	0.83	CP050932	0	0.82	Cp4.1LG09	0	0.99	Cma_Scf00015	0	0.86
CUUC105509	Similar to Probable ADP-ribosylation factor GTPase-activating protein AGD13 OS=Arabidopsis thaliana GN=AGD13 PE=2 SV=1 (uniprot_sprot:sp|Q8LFN9|AGD13_ARATH)	AT4G21160.1	ZAC, AGD12	Calcium-dependent ARF-type GTPase activating protein family	chr4:11284147-11286767 FORWARD LENGTH=1377	2.48e-168	0.73	AT4G05330.1	AGD13	ARF-GAP domain 13	chr4:2720772-2722679 REVERSE LENGTH=336	8.17e-173	0.86	XM_004134541.2	Cucumis sativus probable ADP-ribosylation factor GTPase-activating AGD13 (LOC101218116) mRNA	0	0.85	Q8LFN9.1	AGD13_ARATH ame: Full=Probable ADP-ribosylation factor GTPase-activating AGD13 Short=ARF GAP AGD13 ame: Full= ARF-GAP DOMAIN 13 Short= 13	9.92e-172	0.86	CP050932	0	0.83	Cp4.1LG20	0	0.96	Cma_Scf00021	0	0.93
CUUC105511	Similar to Acyl-CoA N-acyltransferases (NAT) superfamily protein (A.thaliana) (tair10_pep:AT4G37580.1)	-			---NA---			AT4G37580.1	HLS1, COP3, UNS2	Acyl-CoA N-acyltransferases (NAT) superfamily protein	chr4:17658932-17660564 FORWARD LENGTH=403	6.73e-62	0.52	XM_004134456.2	Cucumis sativus probable N-acetyltransferase HLS1-like (LOC101215331) mRNA	0	0.86	Q42381.1	HLS1_ARATH ame: Full=Probable N-acetyltransferase HLS1 ame: Full= CONSTITUTIVE PHOTOMORPHOGENIC 3 ame: Full= HOOKLESS 1 ame: Full= UNUSUAL SUGAR RESPONSE 2	8.18e-61	0.52	---NA---			Cp4.1LG03	0	0.98	Cma_Scf00005	0	0.98
CUUC105533	trinity_name=comp41909_c2_seq1	-			---NA---						---NA---				---NA---				---NA---			CP000622	0	0.99	Cp4.1LG14	0	0.97	Cma_Scf00028	0	0.94
CUUC105538	trinity_name=comp41912_c0_seq1	AT3G06500.1		Plant neutral invertase family protein	chr3:2012079-2015705 FORWARD LENGTH=2459	0	0.74	AT3G06500.1		Plant neutral invertase family protein	chr3:2012309-2015471 FORWARD LENGTH=664	0	0.77	XM_008440750.2	Cucumis melo alkaline neutral invertase mitochondrial (LOC103483905) mRNA	0	0.87	B9DFA8.1	INVC_ARATH ame: Full=Alkaline neutral invertase mitochondrial Short=A N-INVC Flags: Precursor	0	0.77	---NA---			Cp4.1LG03	0	0.99	Cma_Scf00005	0	0.97
CUUC105561	Similar to PLATZ transcription factor family protein (A.thaliana) (tair10_pep:AT2G27930.1)	AT2G27930.1		PLATZ transcription factor family protein	chr2:11892369-11893488 FORWARD LENGTH=570	2.73e-40	0.76	AT2G27930.1		PLATZ transcription factor family protein	chr2:11892369-11893488 FORWARD LENGTH=189	7.34e-66	0.67	XM_004137808.2	PREDICTED: Cucumis sativus uncharacterized protein At3g50808 (LOC101204526), mRNA	0	0.85		---NA---			CP006381	0	0.99	Cp4.1LG08	0	0.99	Cma_Scf00025	0	0.95
CUUC105563	Similar to Gibberellin receptor GID1C OS=Arabidopsis thaliana GN=GID1C PE=1 SV=1 (uniprot_sprot:sp|Q940G6|GID1C_ARATH)	AT3G63010.1	ATGID1B, GID1B	alpha/beta-Hydrolases superfamily protein	chr3:23289425-23291486 FORWARD LENGTH=1857	1.88e-75	0.74	AT5G27320.1	ATGID1C, GID1C	alpha/beta-Hydrolases superfamily protein	chr5:9629254-9630746 FORWARD LENGTH=344	3.78e-89	0.89	AM745266.1	Cucurbita maxima mRNA for gibberellin receptor (GID1a c gene)	0	0.98	Q940G6.1	GID1C_ARATH ame: Full=Gibberellin receptor GID1C ame: Full= 19 ame: Full=Carboxylesterase 19 ame: Full=GID1 3 ame: Full= GA INSENSITIVE DWARF 1C Short= 1C	4.59e-88	0.89	CP029825	4.45e-117	0.87	Cp4.1LG04	0	1	Cma_Scf00002	0	0.98
CUUC105564	Similar to Gibberellin receptor GID1C OS=Arabidopsis thaliana GN=GID1C PE=1 SV=1 (uniprot_sprot:sp|Q940G6|GID1C_ARATH)	AT5G27320.1	ATGID1C, GID1C	alpha/beta-Hydrolases superfamily protein	chr5:9629087-9631210 FORWARD LENGTH=1666	4.98e-42	0.82	AT5G27320.1	ATGID1C, GID1C	alpha/beta-Hydrolases superfamily protein	chr5:9629254-9630746 FORWARD LENGTH=344	3.43e-37	0.81	AM745266.1	Cucurbita maxima mRNA for gibberellin receptor (GID1a c gene)	1.02e-117	0.97	Q940G6.1	GID1C_ARATH ame: Full=Gibberellin receptor GID1C ame: Full= 19 ame: Full=Carboxylesterase 19 ame: Full=GID1 3 ame: Full= GA INSENSITIVE DWARF 1C Short= 1C	4.16e-36	0.81	CP006812	2.27e-29	0.74	Cp4.1LG04	0	0.99	Cma_Scf00002	0	0.97
CUUC105565	trinity_name=comp41926_c2_seq1	-			---NA---						---NA---			AM745266.1	Cucurbita maxima mRNA for gibberellin receptor (GID1a c gene)	0	0.97		---NA---			---NA---			Cp4.1LG04	0	0.99	Cma_Scf00002	0	0.97
CUUC105571	Similar to UPI0002B49852 related cluster n=2 Tax=unknown RepID=UPI0002B49852 (uniref90:UniRef90_UPI0002B49852)	-			---NA---						---NA---				---NA---				---NA---			---NA---			Cp4.1LG14	7.89e-163	0.98	Cma_Scf00008	1.07e-148	0.95
CUUC105574	trinity_name=comp41928_c2_seq1	-			---NA---						---NA---				---NA---				---NA---			---NA---			Cp4.1LG08	1.31e-120	0.92	Cma_Scf00113	3.93e-83	0.84
CUUC105577	trinity_name=comp41929_c1_seq1	-			---NA---						---NA---			LN713256.1	Cucumis melo genomic chr_2	3.13e-48	0.77		---NA---			CP038536	1.05e-52	1	Cp4.1LG18	0	0.98	Cma_Scf00010	0	0.94
CUUC105584	Similar to Auxin-induced protein 22D OS=Vigna radiata var. radiata GN=AUX22D PE=2 SV=1 (uniprot_sprot:sp|O24542|AX22D_VIGRR)	AT3G09430.1		unknown protein; Has 17 Blast hits to 17 proteins in 7 speciesArchae - 0; Bacteria - 0; Metazoa - 0; Fungi - 0; Plants - 17; Viruses - 0; Other Eukaryotes - 0 (sourceNCBI BLink).	chr3:2901280-2903072 FORWARD LENGTH=1085	4.44e-86	0.78	AT3G09430.1		unknown protein; Has 17 Blast hits to 17 proteins in 7 species: Archae - 0; Bacteria - 0; Metazoa - 0; Fungi - 0; Plants - 17; Viruses - 0; Other Eukaryotes - 0 (source: NCBI BLink).	chr3:2901280-2902893 FORWARD LENGTH=301	7.91e-81	0.68	XM_008444333.2	Cucumis melo uncharacterized LOC103486390 (LOC103486390) mRNA	0	0.88	O24542.1	AX22D_VIGRR ame: Full=Auxin-induced 22D ame: Full=Indole-3-acetic acid-induced ARG13	3.06e-71	0.76	CP036944	4.44e-126	1	Cp4.1LG03	0	0.99	Cma_Scf00007	0	0.97
CUUC105585	Similar to Uncharacterized membrane protein At4g09580 OS=Arabidopsis thaliana GN=At4g09580 PE=1 SV=1 (uniprot_sprot:sp|Q8L586|Y4958_ARATH)	AT4G17790.1		SNARE associated Golgi protein family	chr4:9891051-9892807 FORWARD LENGTH=1301	6e-112	0.73	AT4G17790.1		SNARE associated Golgi protein family	chr4:9891425-9892675 FORWARD LENGTH=264	5.76e-138	0.91	XM_008467772.2	Cucumis melo uncharacterized membrane At4g09580 (LOC103503560) mRNA	0	0.9	Q8L586.1	Y4958_ARATH ame: Full=Uncharacterized membrane At4g09580	4.5e-108	0.8	CP050107	0	0.99	Cp4.1LG15	0	1	Cma_Scf00032	0	0.96
CUUC105588	trinity_name=comp41934_c4_seq1	-			---NA---						---NA---				---NA---				---NA---			---NA---			Cp4.1LG02	2.72e-149	0.98	Cma_Scf00018	6.68e-113	0.89
CUUC105593	trinity_name=comp41935_c3_seq1	-			---NA---						---NA---				---NA---				---NA---			---NA---			Cp4.1_scaffold000297	1.5e-112	1	Cma_Scf00061	1.92e-35	0.9
CUUC105594	Similar to Chlorophyll a-b binding protein CP26, chloroplastic OS=Arabidopsis thaliana GN=LHCB5 PE=2 SV=1 (uniprot_sprot:sp|Q9XF89|CB5_ARATH)	AT4G10340.1	LHCB5	light harvesting complex of photosystem II 5	chr4:6408016-6409677 FORWARD LENGTH=1208	3.85e-35	0.78	AT4G10340.1	LHCB5	light harvesting complex of photosystem II 5	chr4:6408200-6409496 FORWARD LENGTH=280	2.79e-30	0.94	XM_008461272.2	Cucumis melo chlorophyll a-b binding chloroplastic (LOC103498611) mRNA	3.88e-77	0.94	Q9XF89.1	CB5_ARATH ame: Full=Chlorophyll a-b binding chloroplastic ame: Full=LHCB5 ame: Full=LHCIIc ame: Full=Light-harvesting complex II 5 Flags: Precursor	3.4e-29	0.94	---NA---			Cp4.1_scaffold000297	0	1	Cma_Scf00061	2.88e-64	0.9
CUUC105596	Similar to Chlorophyll a-b binding protein CP26, chloroplastic OS=Arabidopsis thaliana GN=LHCB5 PE=2 SV=1 (uniprot_sprot:sp|Q9XF89|CB5_ARATH)	AT4G10340.1	LHCB5	light harvesting complex of photosystem II 5	chr4:6408016-6409677 FORWARD LENGTH=1208	2.99e-108	0.8	AT4G10340.1	LHCB5	light harvesting complex of photosystem II 5	chr4:6408200-6409496 FORWARD LENGTH=280	3.7e-82	0.84	XM_008461272.2	Cucumis melo chlorophyll a-b binding chloroplastic (LOC103498611) mRNA	2.02e-179	0.85	Q9XF89.1	CB5_ARATH ame: Full=Chlorophyll a-b binding chloroplastic ame: Full=LHCB5 ame: Full=LHCIIc ame: Full=Light-harvesting complex II 5 Flags: Precursor	4.49e-81	0.84	CP012574	1.2e-64	1	Cp4.1_scaffold000297	0	1	Cma_Scf00061	1.85e-43	0.88
CUUC105597	trinity_name=comp41935_c4_seq1	-			---NA---						---NA---				---NA---				---NA---			---NA---			Cp4.1LG04	0	1	Cma_Scf00011	1.56e-142	0.96
CUUC105598	Similar to Polygalacturonase At1g48100 OS=Arabidopsis thaliana GN=At1g48100 PE=2 SV=1 (uniprot_sprot:sp|Q949Z1|PGLR4_ARATH)	AT1G02460.1		Pectin lyase-like superfamily protein	chr1:504673-507204 REVERSE LENGTH=1805	7.19e-157	0.71	AT1G02460.1		Pectin lyase-like superfamily protein	chr1:504897-507099 REVERSE LENGTH=491	0	0.85	XM_008463172.2	Cucumis melo polygalacturonase At1g48100-like (LOC103499990) mRNA	0	0.87	Q949Z1.1	PGLR4_ARATH ame: Full=Polygalacturonase At1g48100 Short=PG ame: Full=Pectinase At1g48100 Flags: Precursor	1.41e-179	0.77	CP047655	0	0.99	Cp4.1LG12	0	0.99	Cma_Scf00013	0	0.97
CUUC105603	trinity_name=comp41940_c0_seq1	-			---NA---						---NA---				---NA---				---NA---			---NA---			Cp4.1LG14	0	0.98	Cma_Scf00028	0	0.94
CUUC105650	trinity_name=comp41953_c3_seq1	-			---NA---						---NA---			XM_008468024.2	Cucumis melo rhomboid chloroplastic (LOC103503716) transcript variant mRNA	8.65e-54	0.86		---NA---			CP000269	0	0.95	Cp4.1LG02	5.91e-140	1	Cma_Scf00006	1.65e-134	0.98
CUUC105656	trinity_name=comp41954_c3_seq1	-			---NA---						---NA---				---NA---				---NA---			CP010669	0	1	Cp4.1LG05	2.89e-178	1	Cma_Scf00016	6.65e-155	0.95
CUUC105661	trinity_name=comp41956_c5_seq1	-			---NA---						---NA---				---NA---				---NA---			CP038206	3.77e-97	0.85	Cp4.1LG05	1.8e-164	0.98	Cma_Scf00027	1.18e-141	0.89
CUUC105664	Similar to UPI0002B43D90 related cluster n=2 Tax=unknown RepID=UPI0002B43D90 (uniref90:UniRef90_UPI0002B43D90)	AT5G60200.1	TMO6	TARGET OF MONOPTEROS 6	chr5:24240975-24242523 FORWARD LENGTH=1449	8.83e-32	0.75	AT5G60200.1	TMO6	TARGET OF MONOPTEROS 6	chr5:24241078-24241951 FORWARD LENGTH=257	3.65e-40	0.49	XM_010922631.2	Elaeis guineensis dof zinc finger -like (LOC105044661) mRNA	5.32e-36	0.8	Q84TE9.1	DOF53_ARATH ame: Full=Dof zinc finger Short=	4.43e-39	0.49	CP000139	0	0.99	Cp4.1LG05	0	0.99	Cma_Scf00027	0	0.97
CUUC105669	Similar to Protein translation factor SUI1 homolog OS=Salix bakko PE=3 SV=1 (uniprot_sprot:sp|O48650|SUI1_SALBA)	AT5G54760.1		Translation initiation factor SUI1 family protein	chr5:22243864-22245770 FORWARD LENGTH=763	2.61e-82	0.79	AT1G54290.1		Translation initiation factor SUI1 family protein	chr1:20268710-20269390 REVERSE LENGTH=113	4.71e-72	0.96	XM_011660404.1	Cucumis sativus translation factor SUI1 homolog (LOC101219651) transcript variant mRNA	0	0.85	O48650.1	SUI1_SALBA ame: Full= translation factor SUI1 homolog	2.88e-71	0.97	CP034085	3.2e-26	0.71	Cp4.1LG15	3.85e-120	0.99	Cma_Scf00036	1.31e-113	0.97
CUUC105680	trinity_name=comp41961_c1_seq1	AT1G27660.1		basic helix-loop-helix (bHLH) DNA-binding superfamily protein	chr1:9621570-9626004 FORWARD LENGTH=1831	3.18e-34	0.76	AT1G27660.1		basic helix-loop-helix (bHLH) DNA-binding superfamily protein	chr1:9621701-9625666 FORWARD LENGTH=453	2.78e-40	0.73	XM_011651332.1	Cucumis sativus transcription factor bHLH110-like (LOC101215077) transcript variant mRNA	3.57e-137	0.85	Q9SFZ3.2	BH110_ARATH ame: Full=Transcription factor bHLH110 ame: Full=Basic helix-loop-helix 110 Short= 110 Short=bHLH 110 ame: Full=Transcription factor EN 59 ame: Full=bHLH transcription factor bHLH110	3.38e-39	0.73	---NA---			Cp4.1LG07	0	1	Cma_Scf00022	2.08e-165	0.96
CUUC105686	Similar to Single-stranded nucleic acid binding R3H protein (A.thaliana) (tair10_pep:AT3G56680.1)	AT5G05100.1		Single-stranded nucleic acid binding R3H protein	chr5:1505122-1507224 REVERSE LENGTH=1598	2.86e-40	0.72	AT3G56680.1		Single-stranded nucleic acid binding R3H protein	chr3:20991537-20993446 FORWARD LENGTH=353	7.95e-83	0.6	XM_011655548.1	Cucumis sativus cAMP-regulated phospho 21 (LOC101216736) transcript variant mRNA	0	0.81		---NA---			---NA---			Cp4.1LG19	0	0.99	Cma_Scf00030	0	0.98
CUUC105696	Similar to Nucleolar GTP-binding protein 1 OS=Arabidopsis thaliana GN=At1g50920 PE=2 SV=1 (uniprot_sprot:sp|Q9C6I8|NOG1_ARATH)	AT1G50920.1		Nucleolar GTP-binding protein	chr1:18870139-18872930 FORWARD LENGTH=2394	6.75e-48	0.75	AT1G50920.1		Nucleolar GTP-binding protein	chr1:18870555-18872570 FORWARD LENGTH=671	1.02e-44	0.83	XM_004142890.2	Cucumis sativus nucleolar GTP-binding 1-like (LOC101221227) mRNA	2.84e-118	0.89	Q9C6I8.1	NOG1_ARATH ame: Full=Nucleolar GTP-binding 1	1.24e-43	0.83	---NA---			Cp4.1LG11	3.93e-173	0.98	Cma_Scf00017	2.59e-169	0.97
CUUC105707	Similar to Pre-mRNA-splicing factor 18 OS=Pongo abelii GN=PRPF18 PE=2 SV=1 (uniprot_sprot:sp|Q5RE03|PRP18_PONAB)	AT1G03140.1		splicing factor Prp18 family protein	chr1:754371-756303 REVERSE LENGTH=1443	1.35e-160	0.73	AT1G03140.1		splicing factor Prp18 family protein	chr1:754471-756223 REVERSE LENGTH=420	1.97e-163	0.86	XM_008453127.2	Cucumis melo pre-mRNA-splicing factor 18 (LOC103492665) mRNA	0	0.88	Q2HJ41.1	PRP18_BOVIN ame: Full=Pre-mRNA-splicing factor 18 ame: Full=PRP18 homolog	9.87e-55	0.53	---NA---			Cp4.1LG17	0	0.99	Cma_Scf00024	0	0.97
CUUC105731	trinity_name=comp41985_c10_seq1	-			---NA---						---NA---				---NA---				---NA---			---NA---			Cp4.1LG01	1.44e-106	0.95	Cma_Scf00001	1.02e-89	0.9
CUUC105734	Similar to Glucose-6-phosphate/phosphate translocator 2, chloroplastic OS=Arabidopsis thaliana GN=GPT2 PE=2 SV=2 (uniprot_sprot:sp|Q94B38|GPT2_ARATH)	AT5G54800.1	GPT1, ATGPT1	glucose 6-phosphate/phosphate translocator 1	chr5:22261271-22263921 FORWARD LENGTH=1663	0	0.77	AT1G61800.1	GPT2, ATGPT2	glucose-6-phosphate/phosphate translocator 2	chr1:22824527-22826459 FORWARD LENGTH=388	7.89e-171	0.91	XM_008441749.2	Cucumis melo glucose-6-phosphate phosphate translocator chloroplastic (LOC103484598) mRNA	0	0.89	Q94B38.2	GPT2_ARATH ame: Full=Glucose-6-phosphate phosphate translocator chloroplastic Flags: Precursor	9.58e-170	0.91	CP034210	6.89e-109	0.78	Cp4.1LG19	0	0.98	Cma_Scf00023	0	0.96
CUUC105735	Similar to Putative DNA-binding protein ESCAROLA OS=Arabidopsis thaliana GN=ESC PE=2 SV=1 (uniprot_sprot:sp|Q9S7C9|ESCA_ARATH)	AT1G76500.1	SOB3, AHL29	Predicted AT-hook DNA-binding family protein	chr1:28705527-28706562 FORWARD LENGTH=1036	1.13e-49	0.69	AT1G76500.1	SOB3, AHL29	Predicted AT-hook DNA-binding family protein	chr1:28705532-28706440 FORWARD LENGTH=302	2.08e-40	0.83		---NA---			Q9C9K7.1	AHL29_ARATH ame: Full=AT-hook motif nuclear-localized 29 ame: Full= SUPPRESSOR OF PHYB-4#3	2.53e-39	0.83	CP029917	3.05e-46	0.69	Cp4.1LG17	0	0.99	Cma_Scf00003	0	0.97
CUUC105736	trinity_name=comp41988_c2_seq1	-			---NA---						---NA---				---NA---				---NA---			CP000993	0	0.99	Cp4.1LG17	0	1	Cma_Scf00003	9.83e-106	0.8
CUUC105738	trinity_name=comp41988_c0_seq1	-			---NA---						---NA---				---NA---				---NA---			CP026560	1.92e-84	0.97	Cp4.1LG16	0	0.99	Cma_Scf00009	6.47e-135	0.87
CUUC105764	trinity_name=comp41999_c0_seq1	-			---NA---						---NA---				---NA---				---NA---			CP002670	4.6e-169	0.81	Cp4.1LG01	0	0.92	Cma_Scf00001	0	0.88
CUUC105777	Similar to Chaperone protein dnaJ 15 OS=Arabidopsis thaliana GN=ATJ15 PE=1 SV=1 (uniprot_sprot:sp|Q9ZSY2|DNJ15_ARATH)	AT1G68370.1	ARG1	Chaperone DnaJ-domain superfamily protein	chr1:25631745-25634738 REVERSE LENGTH=1745	8.48e-31	0.74	AT1G68370.1	ARG1	Chaperone DnaJ-domain superfamily protein	chr1:25632046-25634527 REVERSE LENGTH=410	1.64e-51	0.82	XM_004135038.2	Cucumis sativus chaperone dnaJ 15 (LOC101217482) mRNA	2.22e-109	0.85	Q9ZSY2.1	DNJ15_ARATH ame: Full=Chaperone dnaJ 15 Short= jB15 Short= 15 ame: Full= ALTERED RESPONSE TO GRAVITY Short= 1	1.99e-50	0.82	---NA---			Cp4.1LG09	0	1	Cma_Scf00034	0	0.97
CUUC105782	Similar to Auxin-responsive protein IAA16 OS=Arabidopsis thaliana GN=IAA16 PE=1 SV=1 (uniprot_sprot:sp|O24407|IAA16_ARATH)	AT4G14550.1	IAA14, SLR	indole-3-acetic acid inducible 14	chr4:8347822-8350019 REVERSE LENGTH=1482	5.34e-29	0.81				---NA---			XM_008466959.1	Cucumis melo auxin-responsive IAA14-like (LOC103502844) mRNA	2.39e-59	0.86		---NA---			CP039181	9.11e-41	0.86	Cp4.1LG08	4.34e-89	0.99	Cma_Scf00094	3.26e-78	0.94
CUUC105799	Similar to unknown protein (A.thaliana) (tair10_pep:AT4G39630.1)	-			---NA---			AT4G39630.1		unknown protein; Has 30201 Blast hits to 17322 proteins in 780 species: Archae - 12; Bacteria - 1396; Metazoa - 17338; Fungi - 3422; Plants - 5037; Viruses - 0; Other Eukaryotes - 2996 (source: NCBI BLink).	chr4:18397749-18399263 REVERSE LENGTH=233	1.18e-63	0.69	XM_017044790.1	Cucumis melo uncharacterized LOC103489436 (LOC103489436) mRNA	0	0.87		---NA---			---NA---			Cp4.1LG19	6.85e-170	0.99	Cma_Scf00023	1.68e-171	0.99
CUUC105820	trinity_name=comp42023_c8_seq1	-			---NA---						---NA---				---NA---				---NA---			CP004398	0	0.99	Cp4.1LG18	0	1	Cma_Scf00010	1.06e-168	0.92
CUUC105824	Similar to 2-oxoisovalerate dehydrogenase subunit beta, mitochondrial OS=Rattus norvegicus GN=Bckdhb PE=1 SV=3 (uniprot_sprot:sp|P35738|ODBB_RAT)	AT1G55510.1	BCDH BETA1	branched-chain alpha-keto acid decarboxylase E1 beta subunit	chr1:20723302-20725668 FORWARD LENGTH=1402	0	0.8	AT1G55510.1	BCDH BETA1	branched-chain alpha-keto acid decarboxylase E1 beta subunit	chr1:20723482-20725505 FORWARD LENGTH=352	0	0.94	XM_004144015.2	Cucumis sativus 2-oxoisovalerate dehydrogenase subunit beta mitochondrial (LOC101216174) mRNA	0	0.92	Q9SAV3.1	ODBB1_ARATH ame: Full=2-oxoisovalerate dehydrogenase subunit beta mitochondrial ame: Full=Branched-chain alpha-keto acid dehydrogenase E1 component beta chain Short=BCKDE1B Short=BCKDH E1-beta Flags: Precursor	0	0.94	---NA---			Cp4.1LG18	1.77e-140	0.99	Cma_Scf00010	3.56e-124	0.95
CUUC105835	trinity_name=comp42027_c10_seq1	-			---NA---						---NA---				---NA---				---NA---			CP037270	5.6e-99	0.98	Cp4.1LG01	6.69e-98	0.98	Cma_Scf00001	2.78e-90	0.93
CUUC105837	trinity_name=comp42027_c0_seq1	-			---NA---						---NA---			LN713261.1	Cucumis melo genomic chr_7	6.55e-70	0.89		---NA---			CP037269	0	0.99	Cp4.1LG01	0	1	Cma_Scf00001	0	0.98
CUUC105846	Similar to Dehydration-responsive element-binding protein 2D OS=Arabidopsis thaliana GN=DREB2D PE=2 SV=1 (uniprot_sprot:sp|Q9LQZ2|DRE2D_ARATH)	AT1G75490.1		Integrase-type DNA-binding superfamily protein	chr1:28335502-28336706 FORWARD LENGTH=1205	4.01e-43	0.76	AT1G75490.1		Integrase-type DNA-binding superfamily protein	chr1:28336045-28336665 FORWARD LENGTH=206	2.44e-41	0.95		---NA---			Q9LQZ2.1	DRE2D_ARATH ame: Full=Dehydration-responsive element-binding 2D Short= DREB2D	2.96e-40	0.95	---NA---			Cp4.1LG11	0	1	Cma_Scf00017	0	0.95
CUUC105877	Similar to 18.5 kDa class I heat shock protein OS=Glycine max GN=HSP18.5-C PE=3 SV=1 (uniprot_sprot:sp|P05478|HSP16_SOYBN)	AT5G59720.1	HSP18.2	heat shock protein 18.2	chr5:24062577-24063277 FORWARD LENGTH=701	3.99e-69	0.72	AT5G59720.1	HSP18.2	heat shock protein 18.2	chr5:24062632-24063117 FORWARD LENGTH=161	1.69e-67	0.89	XM_008464976.2	Cucumis melo kDa class I heat shock -like (LOC103501408) mRNA	9.71e-153	0.86	P19037.1	HS181_ARATH ame: Full= kDa class I heat shock ame: Full= kDa heat shock Short=	2.05e-66	0.89	CP014089	1.31e-45	0.85	Cp4.1LG01	0	0.99	Cma_Scf00001	0	0.9
CUUC105879	Similar to 17.8 kDa class I heat shock protein OS=Daucus carota PE=3 SV=1 (uniprot_sprot:sp|P27396|HSP11_DAUCA)	AT5G59720.1	HSP18.2	heat shock protein 18.2	chr5:24062577-24063277 FORWARD LENGTH=701	2.3e-59	0.7	AT5G59720.1	HSP18.2	heat shock protein 18.2	chr5:24062632-24063117 FORWARD LENGTH=161	1.23e-77	0.88	HQ681894.1	Citrullus lanatus complete cds	1.27e-146	0.85	P27880.1	HSP12_MEDSA ame: Full= kDa class I heat shock	4.61e-77	0.89	CP014089	2.81e-41	0.84	Cp4.1LG01	0	0.99	Cma_Scf00001	0	0.9
CUUC105900	trinity_name=comp42045_c12_seq1	-			---NA---						---NA---			GQ856148.1	Cucurbita pepo complete genome	9.99e-133	1		---NA---			---NA---			Cp4.1LG18	1.46e-132	1	Cma_Scf00040	2.77e-91	0.87
CUUC105906	Similar to GDSL esterase/lipase At5g55050 OS=Arabidopsis thaliana GN=At5g55050 PE=2 SV=1 (uniprot_sprot:sp|Q9FIA1|GDL87_ARATH)	-			---NA---			AT5G55050.1		GDSL-like Lipase/Acylhydrolase superfamily protein	chr5:22337745-22339741 FORWARD LENGTH=376	2.13e-75	0.69		---NA---			Q9FIA1.1	GDL87_ARATH ame: Full=GDSL esterase lipase At5g55050 ame: Full=Extracellular lipase At5g55050 Flags: Precursor	2.59e-74	0.69	CP018601	0	0.99	Cp4.1LG14	0	1	Cma_Scf00028	0	0.97
CUUC105908	trinity_name=comp42049_c2_seq1	-			---NA---						---NA---				---NA---				---NA---			---NA---			Cp4.1LG08	5.94e-171	0.99	Cma_Scf00817	7.55e-170	0.99
CUUC105910	Similar to Chromo domain protein LHP1 OS=Solanum lycopersicum GN=LHP1 PE=1 SV=2 (uniprot_sprot:sp|Q944N1|LHP1_SOLLC)	-			---NA---			AT5G17690.1	TFL2, LHP1	like heterochromatin protein (LHP1)	chr5:5827504-5829537 REVERSE LENGTH=445	7.46e-42	0.53		---NA---			Q944N1.2	LHP1_SOLLC ame: Full=Chromo domain LHP1 ame: Full= LIKE HETEROCHROMATIN PROTEIN 1 ame: Full=Sl LHP1	2.29e-44	0.55	CP001548	1.14e-167	0.81	Cp4.1LG08	0	0.99	Cma_Scf00817	0	0.97
CUUC105911	trinity_name=comp42050_c2_seq1	-			---NA---						---NA---				---NA---				---NA---			---NA---			Cp4.1LG20	3.26e-108	0.99	Cma_Scf00021	1.27e-75	0.88
CUUC105917	Similar to PsbQ-like protein 2, chloroplastic OS=Arabidopsis thaliana GN=PQL2 PE=1 SV=1 (uniprot_sprot:sp|Q9SGH4|PQL2_ARATH)	AT3G01440.1	PQL1, PQL2	PsbQ-like 1	chr3:168435-169618 FORWARD LENGTH=917	6.07e-60	0.72	AT3G01440.1	PQL1, PQL2	PsbQ-like 1	chr3:168478-169407 FORWARD LENGTH=220	2.08e-87	0.73	XM_004151916.2	Cucumis sativus photosynthetic NDH subunit of lumenal location chloroplastic (LOC101215878) mRNA	0	0.85	Q9SGH4.1	PNSL3_ARATH ame: Full=Photosynthetic NDH subunit of lumenal location chloroplastic ame: Full= 2 Flags: Precursor	2.52e-86	0.73	---NA---			Cp4.1LG02	0	1	Cma_Scf00006	1.48e-158	0.95
CUUC105921	Similar to Transducin/WD40 repeat-like superfamily protein (A.thaliana) (tair10_pep:AT4G14310.1)	AT4G14310.2		Transducin/WD40 repeat-like superfamily protein	chr4:8236759-8240324 REVERSE LENGTH=3058	5.29e-103	0.69	AT4G14310.1		Transducin/WD40 repeat-like superfamily protein	chr4:8237137-8240324 REVERSE LENGTH=893	0	0.71	XM_008440273.2	Cucumis melo uncharacterized LOC103483574 (LOC103483574) mRNA	0	0.89	F4JUQ2.1	KCAI_ARATH ame: Full=KIN14B-interacting At4g14310	0	0.67	---NA---			Cp4.1LG03	0	0.95	Cma_Scf00005	0	0.96
CUUC105922	Similar to Transducin/WD40 repeat-like superfamily protein (A.thaliana) (tair10_pep:AT4G14310.1)	AT4G14310.2		Transducin/WD40 repeat-like superfamily protein	chr4:8236759-8240324 REVERSE LENGTH=3058	1.4e-93	0.68	AT4G14310.1		Transducin/WD40 repeat-like superfamily protein	chr4:8237137-8240324 REVERSE LENGTH=893	0	0.72	XM_008440273.2	Cucumis melo uncharacterized LOC103483574 (LOC103483574) mRNA	0	0.88	F4JUQ2.1	KCAI_ARATH ame: Full=KIN14B-interacting At4g14310	0	0.69	CP028227	0	0.99	Cp4.1LG03	0	0.89	Cma_Scf00005	0	0.87
CUUC105930	Similar to UPI0002B45D30 related cluster n=2 Tax=unknown RepID=UPI0002B45D30 (uniref90:UniRef90_UPI0002B45D30)	-			---NA---						---NA---				---NA---				---NA---			---NA---			Cp4.1LG12	8.97e-74	0.99	Cma_Scf00013	1.14e-72	0.98
CUUC105937	Similar to unknown protein (A.thaliana) (tair10_pep:AT5G02160.1)	AT5G02160.1		unknown protein; FUNCTIONS INmolecular_function unknown; INVOLVED INbiological_process unknown; LOCATED INchloroplast thylakoid membrane; EXPRESSED IN23 plant structures; EXPRESSED DURING13 growth stages; Has 121 Blast hits to 121 proteins in 17 speciesArchae - 0; Bacteria - 0; Metazoa - 0; Fungi - 0; Plants - 121; Viruses - 0; Other Eukaryotes - 0 (sourceNCBI BLink).	chr5:426226-427297 FORWARD LENGTH=829	8.18e-39	0.74	AT5G02160.1		unknown protein; FUNCTIONS IN: molecular_function unknown; INVOLVED IN: biological_process unknown; LOCATED IN: chloroplast thylakoid membrane; EXPRESSED IN: 23 plant structures; EXPRESSED DURING: 13 growth stages; Has 121 Blast hits to 121 proteins in 17 species: Archae - 0; Bacteria - 0; Metazoa - 0; Fungi - 0; Plants - 121; Viruses - 0; Other Eukaryotes - 0 (source: NCBI BLink).	chr5:426392-427024 FORWARD LENGTH=129	6.79e-33	0.71		---NA---				---NA---			CP043043	4.24e-95	0.85	Cp4.1LG08	0	0.99	Cma_Scf00043	0	0.89
CUUC105940	trinity_name=comp42059_c2_seq1	-			---NA---						---NA---				---NA---				---NA---			---NA---			Cp4.1LG03	0	0.99	Cma_Scf00007	7.96e-176	0.98
CUUC105942	Similar to Ribonuclease 2 OS=Arabidopsis thaliana GN=RNS2 PE=2 SV=1 (uniprot_sprot:sp|P42814|RNS2_ARATH)	-			---NA---			AT2G39780.1	RNS2	ribonuclease 2	chr2:16591256-16593515 FORWARD LENGTH=259	9.25e-43	0.74	XM_004137114.2	Cucumis sativus ribonuclease 2-like (LOC101213980) mRNA	6.01e-130	0.83	P42814.1	RNS2_ARATH ame: Full=Ribonuclease 2 Flags: Precursor	8.53e-42	0.74	CP056464	6.05e-72	0.75	Cp4.1LG14	3.54e-119	0.98	Cma_Scf00008	1.21e-93	0.9
CUUC105955	Similar to unknown protein (A.thaliana) (tair10_pep:AT3G48860.2)	-			---NA---						---NA---			XM_011650486.1	Cucumis sativus coiled-coil domain-containing SCD2-like (LOC101217350) transcript variant mRNA	1.38e-86	0.94		---NA---			CP001744	0	0.98	Cp4.1LG07	0	1	Cma_Scf00029	5.16e-180	0.98
CUUC105956	trinity_name=comp42067_c6_seq1	-			---NA---						---NA---				---NA---				---NA---			CP001744	1.43e-64	0.91	Cp4.1LG07	1.07e-173	1	Cma_Scf00029	1.9e-145	0.93
CUUC105978	Similar to Protein translation factor SUI1 homolog OS=Brassica oleracea PE=3 SV=1 (uniprot_sprot:sp|Q9SQF4|SUI1_BRAOL)	AT5G54940.1		Translation initiation factor SUI1 family protein	chr5:22308271-22309408 REVERSE LENGTH=658	1.26e-80	0.79	AT5G54940.2		Translation initiation factor SUI1 family protein	chr5:22308420-22308758 REVERSE LENGTH=112	5.45e-67	0.94	XM_008449516.2	Cucumis melo translation factor SUI1 homolog 1-like (LOC103490142) mRNA	3.7e-112	0.87	P41568.2	SUI11_ARATH ame: Full= translation factor SUI1 homolog 1	7.76e-58	0.87	CP034085	3.19e-90	0.88	Cp4.1LG02	0	0.97	Cma_Scf00006	0	0.95
CUUC105990	Similar to Glutathione S-transferase L3 OS=Arabidopsis thaliana GN=GSTL3 PE=2 SV=1 (uniprot_sprot:sp|Q9LZ06|GSTL3_ARATH)	AT5G02780.1	GSTL1	glutathione transferase lambda 1	chr5:630876-632683 FORWARD LENGTH=993	1.33e-51	0.77	AT5G02790.1	GSTL3	Glutathione S-transferase family protein	chr5:632877-634858 FORWARD LENGTH=235	8.66e-53	0.85	XM_011654539.1	Cucumis sativus glutathione S-transferase L3-like (LOC101210004) mRNA	1.04e-107	0.9	Q8H8U5.1	IN21B_ORYSJ ame: Full= IN2-1 homolog B ame: Full=Glutathione S-transferase GSTZ5	6.17e-52	0.89	CP044457	4.06e-155	0.99	Cp4.1LG08	2.73e-43	1	Cma_Scf00025	2.18e-38	0.97
CUUC105991	Similar to LRR receptor-like serine/threonine-protein kinase HSL2 OS=Arabidopsis thaliana GN=HSL2 PE=2 SV=1 (uniprot_sprot:sp|C0LGX3|HSL2_ARATH)	AT5G65710.1	HSL2	HAESA-like 2	chr5:26292372-26295440 FORWARD LENGTH=2982	3.2e-56	0.65	AT5G65710.1	HSL2	HAESA-like 2	chr5:26292372-26295440 FORWARD LENGTH=993	0	0.71	XM_008451946.2	Cucumis melo LRR receptor-like serine threonine- kinase HSL2 (LOC103491839) mRNA	0	0.79	C0LGX3.1	HSL2_ARATH ame: Full=LRR receptor-like serine threonine- kinase HSL2 ame: Full= HAESA-LIKE2 Flags: Precursor	0	0.71	---NA---			Cp4.1LG01	0	0.99	Cma_Scf00001	0	0.97
CUUC105996	Similar to UDP-glycosyltransferase 85A5 OS=Arabidopsis thaliana GN=UGT85A5 PE=2 SV=1 (uniprot_sprot:sp|Q9LMF0|U85A5_ARATH)	AT1G22370.2	AtUGT85A5, UGT85A5	UDP-glucosyl transferase 85A5	chr1:7898116-7899879 REVERSE LENGTH=1440	1.19e-38	0.63	AT1G22360.1	AtUGT85A2, UGT85A2	UDP-glucosyl transferase 85A2	chr1:7895068-7897527 REVERSE LENGTH=481	0	0.75	XM_008456957.2	Cucumis melo 7-deoxyloganetin glucosyltransferase-like (LOC103495410) mRNA	0	0.82	F8WKW1.1	UGT2_GARJA ame: Full=7-deoxyloganetin glucosyltransferase ame: Full=Genipin glucosyltransferase ame: Full=UDP-glucose glucosyltransferase 2 Short= 2 ame: Full=UDP-glycosyltransferase 85A24	0	0.8	CP019059	0	0.99	Cp4.1LG15	0	0.98	Cma_Scf00046	0	0.96
CUUC106010	trinity_name=comp42086_c1_seq1	-			---NA---						---NA---				---NA---				---NA---			---NA---			Cp4.1LG03	0	1	Cma_Scf00007	0	0.96
CUUC106021	Similar to BTB/POZ and TAZ domain-containing protein 4 OS=Arabidopsis thaliana GN=BT4 PE=1 SV=1 (uniprot_sprot:sp|Q9FJX5|BT4_ARATH)	AT5G67480.2	BT4	BTB and TAZ domain protein 4	chr5:26930940-26932756 REVERSE LENGTH=1494	1.02e-80	0.7	AT5G67480.1	BT4, ATBT4	BTB and TAZ domain protein 4	chr5:26931055-26932496 REVERSE LENGTH=372	2.7e-113	0.82	XM_004141821.2	Cucumis sativus BTB POZ and TAZ domain-containing 4 (LOC101205195) mRNA	0	0.93	Q9FJX5.1	BT4_ARATH ame: Full=BTB POZ and TAZ domain-containing 4 ame: Full=BTB and TAZ domain 4	3.28e-112	0.82	---NA---			Cp4.1LG10	5.23e-156	0.99	Cma_Scf00004	1.46e-150	0.98
CUUC106025	Similar to unknown protein (A.thaliana) (tair10_pep:AT1G75150.1)	-			---NA---						---NA---			XM_008468462.2	Cucumis melo uncharacterized LOC103504036 (LOC103504036) mRNA	1.65e-140	0.86		---NA---			---NA---			Cp4.1LG02	0	1	Cma_Scf00006	0	0.94
CUUC106026	Similar to unknown protein (A.thaliana) (tair10_pep:AT1G75150.1)	-			---NA---						---NA---			XM_004147763.2	Cucumis sativus uncharacterized LOC101210293 (LOC101210293) mRNA	0	0.84		---NA---			---NA---			Cp4.1LG06	0	1	Cma_Scf00003	0	0.96
CUUC106027	Similar to unknown protein (A.thaliana) (tair10_pep:AT1G75150.1)	AT1G75150.1		unknown protein; Has 38228 Blast hits to 24529 proteins in 1168 speciesArchae - 169; Bacteria - 4103; Metazoa - 14594; Fungi - 5866; Plants - 1861; Viruses - 317; Other Eukaryotes - 11318 (sourceNCBI BLink).	chr1:28204387-28208573 REVERSE LENGTH=2738	1.6e-29	0.7				---NA---			XM_004147763.2	Cucumis sativus uncharacterized LOC101210293 (LOC101210293) mRNA	0	0.86		---NA---			---NA---			Cp4.1LG02	0	0.87	Cma_Scf00006	0	0.97
CUUC106043	Similar to Serine/threonine-protein kinase WNK2 OS=Arabidopsis thaliana GN=WNK2 PE=1 SV=1 (uniprot_sprot:sp|Q8S8Y9|WNK2_ARATH)	AT3G22420.2	WNK2, ZIK3	with no lysine (K) kinase 2	chr3:7946526-7949074 FORWARD LENGTH=2126	2.31e-62	0.76	AT3G22420.1	WNK2, ZIK3, ATWNK2	with no lysine (K) kinase 2	chr3:7946652-7948958 FORWARD LENGTH=568	1.56e-115	0.6	XM_011660725.1	Cucumis sativus probable serine threonine- kinase WNK9 (LOC101210511) transcript variant mRNA	3.52e-147	0.85	Q8S8Y9.1	WNK2_ARATH ame: Full=Serine threonine- kinase WNK2 Short= 2 ame: Full= kinase with no lysine 2	1.89e-114	0.6	CP030726	0	1	Cp4.1LG17	0	0.94	Cma_Scf00020	0	0.91
CUUC106058	Similar to UPI0002B45F45 related cluster n=2 Tax=unknown RepID=UPI0002B45F45 (uniref90:UniRef90_UPI0002B45F45)	-			---NA---						---NA---			XM_008466432.2	Cucumis melo DEAD-box ATP-dependent RNA helicase 53 (LOC103502489) transcript variant mRNA	1.43e-61	0.91		---NA---			CP035290	0	0.99	Cp4.1LG06	0	0.97	Cma_Scf00003	0	0.89
CUUC106067	Similar to Cinnamoyl-CoA reductase 2 OS=Arabidopsis thaliana GN=CCR2 PE=1 SV=1 (uniprot_sprot:sp|Q9SAH9|CCR2_ARATH)	AT1G80820.1	CCR2, ATCCR2	cinnamoyl coa reductase	chr1:30370572-30372670 FORWARD LENGTH=1283	1.05e-71	0.7	AT1G80820.1	CCR2, ATCCR2	cinnamoyl coa reductase	chr1:30370646-30372460 FORWARD LENGTH=332	2.22e-110	0.84	XM_011653518.1	Cucumis sativus cinnamoyl- reductase 2-like (LOC101218838) transcript variant mRNA	0	0.87	Q9SAH9.1	CCR2_ARATH ame: Full=Cinnamoyl- reductase 2 Short= 2	2.7e-109	0.84	CP034170	4.8e-97	0.71	Cp4.1LG03	0	0.97	Cma_Scf00007	0	0.84
CUUC106077	trinity_name=comp42113_c0_seq1	AT1G78930.1		Mitochondrial transcription termination factor family protein	chr1:29678097-29680757 REVERSE LENGTH=2073	2.29e-108	0.66	AT1G78930.1		Mitochondrial transcription termination factor family protein	chr1:29678285-29680648 REVERSE LENGTH=591	0	0.76	XM_008459121.1	Cucumis melo transcription termination factor chloroplastic (LOC103497057) mRNA	0	0.86	Q9SZL6.1	MTEF6_ARATH ame: Full=Transcription termination factor chloroplastic mitochondrial ame: Full=Mitochondrial transcription termination factor 6 ame: Full= PIGMENT DEFECTIVE 191 Flags: Precursor	2.16e-33	0.58	---NA---			Cp4.1LG02	0	0.99	Cma_Scf00018	0	0.93
CUUC106084	Similar to PLAC8 family protein (A.thaliana) (tair10_pep:AT3G10980.1)	AT5G05350.1		PLAC8 family protein	chr5:1585297-1587517 FORWARD LENGTH=2221	6.6e-138	0.7	AT3G10980.1		PLAC8 family protein	chr3:3438810-3440501 FORWARD LENGTH=563	0	0.77	XM_011658120.1	Cucumis sativus uncharacterized LOC101219709 (LOC101219709) transcript variant mRNA	0	0.85		---NA---			---NA---			Cp4.1LG13	0	0.92	Cma_Scf00014	0	0.91
CUUC106101	Similar to Protein LSD1 OS=Oryza sativa subsp. japonica GN=LSD1 PE=2 SV=1 (uniprot_sprot:sp|Q0J7V9|LSD1_ORYSJ)	AT1G32540.1	LOL1	lsd one like 1	chr1:11767504-11769880 FORWARD LENGTH=1602	6.36e-79	0.79	AT1G32540.3	LOL1	lsd one like 1	chr1:11768043-11769591 FORWARD LENGTH=154	1.66e-60	0.94	XM_017048088.1	Cucumis melo LOL1 (LOC103503523) transcript variant mRNA	0	0.87	Q93ZB1.1	LOL1_ARATH ame: Full= LOL1 ame: Full= LSD ONE LIKE 1 Short= 1 ame: Full= zinc finger LOL1	2.02e-59	0.94	---NA---			Cp4.1LG05	0	0.99	Cma_Scf00016	0	0.98
CUUC106102	Similar to Protein LOL1 OS=Arabidopsis thaliana GN=LOL1 PE=2 SV=1 (uniprot_sprot:sp|Q93ZB1|LOL1_ARATH)	AT1G32540.1	LOL1	lsd one like 1	chr1:11767504-11769880 FORWARD LENGTH=1602	6.2e-74	0.78	AT1G32540.3	LOL1	lsd one like 1	chr1:11768043-11769591 FORWARD LENGTH=154	7.57e-60	0.95	XM_017048088.1	Cucumis melo LOL1 (LOC103503523) transcript variant mRNA	0	0.89	Q93ZB1.1	LOL1_ARATH ame: Full= LOL1 ame: Full= LSD ONE LIKE 1 Short= 1 ame: Full= zinc finger LOL1	9.19e-59	0.95	---NA---			Cp4.1LG15	0	0.99	Cma_Scf00046	0	0.98
CUUC106108	Similar to BAHD acyltransferase DCR OS=Arabidopsis thaliana GN=DCR PE=2 SV=1 (uniprot_sprot:sp|Q9FF86|DCR_ARATH)	AT2G39980.1		HXXXD-type acyl-transferase family protein	chr2:16687673-16689956 REVERSE LENGTH=2284	9.02e-106	0.66	AT2G39980.1		HXXXD-type acyl-transferase family protein	chr2:16688437-16689885 REVERSE LENGTH=482	0	0.77	LN713257.1	Cucumis melo genomic chr_3	0	0.84	Q9FF86.1	DCR_ARATH ame: Full=BAHD acyltransferase DCR ame: Full= DEFECTIVE IN CUTICULAR RIDGES ame: Full= PERMEABLE LEAVES 3	3.3e-47	0.48	CP051900	0	0.98	Cp4.1LG13	0	0.99	Cma_Scf00014	0	0.97
CUUC106117	trinity_name=comp42132_c1_seq1	-			---NA---						---NA---			LN713262.1	Cucumis melo genomic chr_8	1.1e-67	0.76		---NA---			---NA---			Cp4.1LG10	0	1	Cma_Scf00004	0	0.96
CUUC106124	Similar to Uncharacterized protein n=12 Tax=Magnoliophyta RepID=M1DBW2_SOLTU (uniref90:UniRef90_M1DBW2)	ATCG00920.1	RRN16S.1	chloroplast-encoded 16S ribosomal RNA	chrC:101012-102502 FORWARD LENGTH=1491	0	0.99				---NA---			KX231330.1	Cucumis sativus hybrid Chinese long green (CFND) x Korean solid green (MGLCC) complete genome	0	1		---NA---			---NA---			Cp4.1_scaffold000267	0	1	Cma_Scf00051	0	1
CUUC106130	Similar to UPI0002B4111E related cluster n=1 Tax=unknown RepID=UPI0002B4111E (uniref90:UniRef90_UPI0002B4111E)	-			---NA---						---NA---			XM_004145336.2	Cucumis sativus CST complex subunit STN1 (LOC101222250) mRNA	2.32e-79	0.8		---NA---			---NA---			Cp4.1LG05	0	1	Cma_Scf00016	0	0.94
CUUC106140	trinity_name=comp42141_c1_seq1	-			---NA---						---NA---				---NA---				---NA---			CP055611	1.19e-65	0.76	Cp4.1LG12	1.42e-159	0.98	Cma_Scf00013	1.3e-109	0.87
CUUC106151	trinity_name=comp42147_c2_seq1	-			---NA---						---NA---				---NA---				---NA---			---NA---			Cp4.1LG05	5.36e-142	0.87	Cma_Scf00016	0	0.9
CUUC106177	Similar to Trihelix transcription factor GTL1 OS=Arabidopsis thaliana GN=GTL1 PE=1 SV=2 (uniprot_sprot:sp|Q9C882|GTL1_ARATH)	AT1G33240.1	AT-GTL1, AT-GTL2, GTL1	GT-2-like 1	chr1:12051471-12054546 REVERSE LENGTH=2624	7.12e-47	0.74	AT1G76890.2	GT2, AT-GT2	Duplicated homeodomain-like superfamily protein	chr1:28873211-28875203 REVERSE LENGTH=575	4.45e-59	0.62	XM_008439271.2	Cucumis melo trihelix transcription factor GTL1-like (LOC103482894) transcript variant mRNA	3.78e-97	0.88	Q39117.1	TGT2_ARATH ame: Full=Trihelix transcription factor GT-2 ame: Full=Trihelix DNA-binding GT-2	5.4e-58	0.62	---NA---			Cp4.1_scaffold000134	0	1	Cma_Scf00038	0	0.96
CUUC106179	trinity_name=comp42156_c1_seq2	-			---NA---						---NA---				---NA---				---NA---			---NA---			Cp4.1_scaffold000134	0	1	Cma_Scf00038	0	0.91
CUUC106185	trinity_name=comp42160_c1_seq1	-			---NA---						---NA---				---NA---				---NA---			---NA---			Cp4.1LG16	0	0.99	Cma_Scf00009	9.42e-178	0.83
CUUC106192	Similar to Short-chain dehydrogenase reductase 2a OS=Arabidopsis thaliana GN=SDR2a PE=3 SV=1 (uniprot_sprot:sp|Q9SCU0|SDR2A_ARATH)	AT3G51680.1		NAD(P)-binding Rossmann-fold superfamily protein	chr3:19173622-19174667 REVERSE LENGTH=912	2.18e-72	0.67	AT3G51680.1		NAD(P)-binding Rossmann-fold superfamily protein	chr3:19173622-19174667 REVERSE LENGTH=303	3.4e-132	0.78	XM_004137639.2	Cucumis sativus short-chain dehydrogenase reductase 2a (LOC101204689) mRNA	0	0.79	Q9SCU0.1	SDR2A_ARATH ame: Full=Short-chain dehydrogenase reductase 2a Short= 2a	4.13e-131	0.78	CP054750	0	0.86	Cp4.1LG08	0	0.99	Cma_Scf00043	0	0.97
CUUC106197	Similar to Short-chain dehydrogenase reductase 2a OS=Arabidopsis thaliana GN=SDR2a PE=3 SV=1 (uniprot_sprot:sp|Q9SCU0|SDR2A_ARATH)	-			---NA---			AT3G51680.1		NAD(P)-binding Rossmann-fold superfamily protein	chr3:19173622-19174667 REVERSE LENGTH=303	5.82e-31	0.73	XM_008444129.2	Cucumis melo short-chain dehydrogenase reductase 2a (LOC103486247) mRNA	2.31e-84	0.83	Q9SCU0.1	SDR2A_ARATH ame: Full=Short-chain dehydrogenase reductase 2a Short= 2a	7.07e-30	0.73	CP054750	3.58e-96	0.93	Cp4.1LG18	0	0.95	Cma_Scf00010	0	0.94
CUUC106206	Similar to Pectinesterase/pectinesterase inhibitor PPE8B OS=Prunus persica PE=2 SV=1 (uniprot_sprot:sp|Q43062|PME_PRUPE)	AT4G33220.1	PME44, ATPME44	pectin methylesterase 44	chr4:16022439-16026360 FORWARD LENGTH=1875	1.31e-107	0.73	AT4G33220.1	PME44, ATPME44	pectin methylesterase 44	chr4:16022506-16026130 FORWARD LENGTH=525	6.18e-136	0.88	LN713260.1	Cucumis melo genomic chr_6	0	0.84	Q43062.1	PME_PRUPE ame: Full=Pectinesterase pectinesterase inhibitor PPE8B Includes: ame: Full=Pectinesterase inhibitor PPE8B ame: Full=Pectin methylesterase inhibitor PPE8B Includes: ame: Full=Pectinesterase PPE8B Short=PE PPE8B ame: Full=Pectin methylesterase PPE8B Flags: Precursor	6.67e-143	0.91	CP042200	3.1e-35	0.69	Cp4.1LG08	0	0.97	Cma_Scf00043	0	0.9
CUUC106210	Similar to Adipocyte plasma membrane-associated protein OS=Gallus gallus GN=APMAP PE=2 SV=1 (uniprot_sprot:sp|Q5ZIF1|APMAP_CHICK)	AT3G51440.1		Calcium-dependent phosphotriesterase superfamily protein	chr3:19089081-19090639 FORWARD LENGTH=1251	4.16e-32	0.67	AT3G51440.1		Calcium-dependent phosphotriesterase superfamily protein	chr3:19089114-19090537 FORWARD LENGTH=371	1.95e-121	0.69	XM_011651963.1	Cucumis sativus STRICTOSIDINE SYNTHASE-LIKE 4-like (LOC101222969) mRNA	0	0.78	Q9SD05.1	SSL6_ARATH ame: Full= STRICTOSIDINE SYNTHASE-LIKE 6 Short= 6 Flags: Precursor	2.37e-120	0.69	---NA---			Cp4.1LG08	0	0.99	Cma_Scf00043	0	0.96
CUUC106212	Similar to Respiratory burst oxidase homolog protein C OS=Solanum tuberosum GN=RBOHC PE=1 SV=2 (uniprot_sprot:sp|Q2HXL0|RBOHC_SOLTU)	AT5G47910.1	RBOHD, ATRBOHD	respiratory burst oxidase homologue D	chr5:19397443-19402061 FORWARD LENGTH=3201	1.77e-45	0.73	AT5G47910.1	RBOHD, ATRBOHD	respiratory burst oxidase homologue D	chr5:19397585-19401768 FORWARD LENGTH=921	2.12e-51	0.88		---NA---			Q9FIJ0.1	RBOHD_ARATH ame: Full=Respiratory burst oxidase homolog D ame: Full=NADPH oxidase RBOHD Short=	2.57e-50	0.88	---NA---			Cp4.1_scaffold000266	0	0.99	Cma_Scf00007	0	0.92
CUUC106215	trinity_name=comp42169_c1_seq1	-			---NA---						---NA---				---NA---				---NA---			---NA---			Cp4.1LG16	7.42e-163	0.99	Cma_Scf00009	1.81e-164	0.99
CUUC106225	Similar to U3 small nucleolar RNA-associated protein 15 homolog OS=Xenopus tropicalis GN=utp15 PE=2 SV=1 (uniprot_sprot:sp|Q5XGE2|UTP15_XENTR)	AT2G47990.1	SWA1, EDA13, EDA19	transducin family protein / WD-40 repeat family protein	chr2:19636867-19638678 REVERSE LENGTH=1812	4.15e-79	0.66	AT2G47990.1	SWA1, EDA13, EDA19	transducin family protein / WD-40 repeat family protein	chr2:19637010-19638602 REVERSE LENGTH=530	0	0.77	LN713255.1	Cucumis melo genomic chr_1	0	0.88	O82266.1	SWA1_ARATH ame: Full= SLOW WALKER 1 ame: Full= EMBRYO SAC DEVELOPMENT ARREST 13 ame: Full= EMBRYO SAC DEVELOPMENT ARREST 19	0	0.77	CP057245	0	0.99	Cp4.1LG12	0	0.99	Cma_Scf00013	0	0.97
CUUC106246	Similar to Thiamine thiazole synthase, chloroplastic OS=Citrus sinensis GN=THI1 PE=2 SV=1 (uniprot_sprot:sp|O23787|THI4_CITSI)	AT5G54770.1	THI1, TZ, THI4	thiazole biosynthetic enzyme, chloroplast (ARA6) (THI1) (THI4)	chr5:22246592-22248332 FORWARD LENGTH=1533	0	0.77	AT5G54770.1	THI1, TZ, THI4	thiazole biosynthetic enzyme, chloroplast (ARA6) (THI1) (THI4)	chr5:22246634-22247891 FORWARD LENGTH=349	0	0.91	XM_004152868.2	Cucumis sativus thiamine thiazole chloroplastic (LOC101211553) mRNA	0	0.85	F6H7K5.1	THI42_VITVI ame: Full=Thiamine thiazole synthase chloroplastic ame: Full=Thiazole biosynthetic enzyme 2 Flags: Precursor	0	0.91	---NA---			Cp4.1_scaffold000853	0	0.98	Cma_Scf00001	0	0.97
CUUC106247	Similar to Thiamine thiazole synthase, chloroplastic OS=Citrus sinensis GN=THI1 PE=2 SV=1 (uniprot_sprot:sp|O23787|THI4_CITSI)	-			---NA---			AT5G54770.1	THI1, TZ, THI4	thiazole biosynthetic enzyme, chloroplast (ARA6) (THI1) (THI4)	chr5:22246634-22247891 FORWARD LENGTH=349	2.15e-29	0.72	XM_004152868.2	Cucumis sativus thiamine thiazole chloroplastic (LOC101211553) mRNA	4.92e-91	0.84	O23787.1	THI4_CITSI ame: Full=Thiamine thiazole chloroplastic ame: Full=Thiazole biosynthetic enzyme Flags: Precursor	1.19e-33	0.83	---NA---			Cp4.1_scaffold000102	1.03e-174	0.96	Cma_Scf00008	8.23e-170	0.95
CUUC106257	trinity_name=comp42191_c5_seq1	-			---NA---						---NA---				---NA---				---NA---			---NA---			Cp4.1LG05	0	0.98	Cma_Scf00016	2.43e-179	0.97
CUUC106273	Similar to unknown protein (A.thaliana) (tair10_pep:AT1G80940.1)	-			---NA---			AT1G80940.1		unknown protein; Has 30201 Blast hits to 17322 proteins in 780 species: Archae - 12; Bacteria - 1396; Metazoa - 17338; Fungi - 3422; Plants - 5037; Viruses - 0; Other Eukaryotes - 2996 (source: NCBI BLink).	chr1:30410959-30411943 FORWARD LENGTH=213	3.84e-47	0.67	LN713255.1	Cucumis melo genomic chr_1	2.15e-134	0.78	Q6K678.1	HDR1_ORYSJ ame: Full= HEADING DATE REPRESSOR 1	6.34e-43	0.74	---NA---			Cp4.1LG17	0	0.99	Cma_Scf00024	0	0.95
CUUC106279	trinity_name=comp42197_c0_seq1	-			---NA---						---NA---				---NA---				---NA---			---NA---			Cp4.1LG10	0	0.99	Cma_Scf00004	0	0.92
CUUC106294	Similar to Monocopper oxidase-like protein SKU5 OS=Arabidopsis thaliana GN=SKU5 PE=1 SV=1 (uniprot_sprot:sp|Q9SU40|SKU5_ARATH)	AT4G12420.1	SKU5	Cupredoxin superfamily protein	chr4:7349662-7353074 REVERSE LENGTH=2249	0	0.76	AT4G12420.2	SKU5	Cupredoxin superfamily protein	chr4:7349941-7352868 REVERSE LENGTH=587	0	0.91	XM_008438905.2	Cucumis melo monocopper oxidase SKU5 (LOC103482641) mRNA	0	0.88	Q9SU40.1	SKU5_ARATH ame: Full=Monocopper oxidase SKU5 ame: Full=Skewed roots Flags: Precursor	0	0.91	CP035421	0	0.72	Cp4.1LG13	0	1	Cma_Scf00038	0	0.98
CUUC106295	Similar to Monocopper oxidase-like protein SKU5 OS=Arabidopsis thaliana GN=SKU5 PE=1 SV=1 (uniprot_sprot:sp|Q9SU40|SKU5_ARATH)	AT4G12420.1	SKU5	Cupredoxin superfamily protein	chr4:7349662-7353074 REVERSE LENGTH=2249	0	0.76	AT4G12420.2	SKU5	Cupredoxin superfamily protein	chr4:7349941-7352868 REVERSE LENGTH=587	0	0.91	XM_008438905.2	Cucumis melo monocopper oxidase SKU5 (LOC103482641) mRNA	0	0.88	Q9SU40.1	SKU5_ARATH ame: Full=Monocopper oxidase SKU5 ame: Full=Skewed roots Flags: Precursor	0	0.91	CP035421	0	0.71	Cp4.1LG13	0	1	Cma_Scf00038	0	0.98
CUUC106301	trinity_name=comp42208_c3_seq1	-			---NA---						---NA---				---NA---				---NA---			---NA---			Cp4.1LG11	1.25e-146	1	Cma_Scf00051	4.55e-127	0.94
CUUC106309	trinity_name=comp42212_c0_seq1	-			---NA---						---NA---				---NA---				---NA---			CP021453	6.89e-39	0.77	Cp4.1LG04	0	0.95	Cma_Scf00002	0	0.92
CUUC106317	Similar to Uncharacterized protein n=1 Tax=Prunus persica RepID=M5WFA8_PRUPE (uniref90:UniRef90_M5WFA8)	-			---NA---						---NA---				---NA---				---NA---			CP052186	2.94e-37	0.85	Cp4.1LG04	0	0.98	Cma_Scf00002	0	0.96
CUUC106319	Similar to Uncharacterized protein n=1 Tax=Prunus persica RepID=M5WFA8_PRUPE (uniref90:UniRef90_M5WFA8)	-			---NA---						---NA---			XM_008455027.2	Cucumis melo zinc finger ZAT1-like (LOC103494026) mRNA	1.06e-87	0.86		---NA---			CP052186	2e-103	0.99	Cp4.1LG18	0	0.88	Cma_Scf00010	0	0.89
CUUC106321	trinity_name=comp42213_c0_seq1	-			---NA---						---NA---			LN713266.1	Cucumis melo genomic chr_12	1.43e-61	0.89		---NA---			---NA---			Cp4.1LG20	0	0.99	Cma_Scf00021	0	0.96
CUUC106322	Similar to Zinc finger protein ZAT4 OS=Arabidopsis thaliana GN=ZAT4 PE=2 SV=1 (uniprot_sprot:sp|Q9SHD0|ZAT4_ARATH)	-			---NA---						---NA---			XM_011652331.1	Cucumis sativus zinc finger ZAT1 (LOC101219767) mRNA	0	0.86		---NA---			---NA---			Cp4.1LG03	0	1	Cma_Scf00005	0	0.96
CUUC106336	Similar to Ankyrin repeat-containing protein At5g02620 OS=Arabidopsis thaliana GN=At5g02620 PE=1 SV=1 (uniprot_sprot:sp|Q6AWW5|Y5262_ARATH)	AT1G07710.1		Ankyrin repeat family protein	chr1:2386275-2387986 REVERSE LENGTH=1632	2.5e-148	0.71	AT1G07710.1		Ankyrin repeat family protein	chr1:2386275-2387986 REVERSE LENGTH=543	5.31e-169	0.86	XM_008450130.2	Cucumis melo ankyrin repeat-containing At5g02620 (LOC103490569) mRNA	0	0.89	Q6AWW5.1	Y5262_ARATH ame: Full=Ankyrin repeat-containing At5g02620	3.5e-131	0.76	CP032088	8.79e-112	1	Cp4.1LG16	0	0.99	Cma_Scf00009	0	0.98
CUUC106340	trinity_name=comp42222_c8_seq1	-			---NA---						---NA---				---NA---				---NA---			---NA---			Cp4.1LG06	7.22e-163	1	Cma_Scf00003	1.05e-154	0.98
CUUC106358	Similar to UPI0002B48F76 related cluster n=1 Tax=unknown RepID=UPI0002B48F76 (uniref90:UniRef90_UPI0002B48F76)	-			---NA---						---NA---				---NA---				---NA---			CP001142	7.88e-58	0.84	Cp4.1LG09	0	0.99	Cma_Scf00015	0	0.92
CUUC106359	Similar to Protein of unknown function (DUF789) (A.thaliana) (tair10_pep:AT1G17830.1)	-			---NA---			AT1G17830.1		Protein of unknown function (DUF789)	chr1:6136118-6138172 REVERSE LENGTH=337	1.13e-95	0.65	XM_008439051.2	Cucumis melo uncharacterized LOC103482746 (LOC103482746) mRNA	0	0.89		---NA---			CP001142	0	0.99	Cp4.1LG20	0	0.93	Cma_Scf00021	0	0.92
CUUC106361	trinity_name=comp42229_c1_seq1	-			---NA---						---NA---				---NA---				---NA---			---NA---			Cp4.1LG15	0	0.99	Cma_Scf00036	0	0.95
CUUC106364	trinity_name=comp42230_c1_seq1	-			---NA---						---NA---				---NA---				---NA---			CP050707	0	0.99	Cp4.1LG16	1e-180	0.99	Cma_Scf00009	0	0.99
CUUC106367	Similar to Scarecrow-like protein 14 OS=Arabidopsis thaliana GN=SCL14 PE=2 SV=2 (uniprot_sprot:sp|Q9XE58|SCL14_ARATH)	AT1G07530.1	SCL14, ATGRAS2, GRAS2	SCARECROW-like 14	chr1:2313582-2316469 REVERSE LENGTH=2787	6.97e-28	0.81	AT1G07530.1	SCL14, ATGRAS2, GRAS2	SCARECROW-like 14	chr1:2313828-2316137 REVERSE LENGTH=769	0	0.63	XM_008465888.2	Cucumis melo scarecrow 34 (LOC103502073) mRNA	0	0.88	Q9XE58.2	SCL14_ARATH ame: Full=Scarecrow 14 Short= 14 ame: Full=GRAS family 2 Short= -2	0	0.63	CP007003	0	0.99	Cp4.1LG16	0	0.99	Cma_Scf00009	0	0.97
CUUC106372	Similar to Peroxidase 2 (Fragment) OS=Cucumis sativus PE=2 SV=1 (uniprot_sprot:sp|P19135|PER2_CUCSA)	-			---NA---			AT5G06720.1	ATPA2, PA2	peroxidase 2	chr5:2077567-2078857 REVERSE LENGTH=335	3.18e-119	0.7	XM_004151536.2	Cucumis sativus peroxidase 2-like (LOC101217781) mRNA	0	0.85	P19135.1	PER2_CUCSA ame: Full=Peroxidase 2 ame: Full=CUP2	1.1e-128	0.72	CP029123	0	0.99	Cp4.1LG16	0	0.99	Cma_Scf00009	0	0.94
CUUC106386	Similar to ATP-dependent DNA helicase DDM1 OS=Arabidopsis thaliana GN=DDM1 PE=1 SV=1 (uniprot_sprot:sp|Q9XFH4|DDM1_ARATH)	AT5G66750.1	DDM1, CHR01, CHR1, CHA1, SOM4, SOM1, ATDDM1	chromatin remodeling 1	chr5:26648951-26653073 FORWARD LENGTH=2598	0	0.72	AT5G66750.1	DDM1, CHR01, CHR1, CHA1, SOM4, SOM1, ATDDM1	chromatin remodeling 1	chr5:26649050-26652869 FORWARD LENGTH=764	0	0.83	XM_008455514.2	Cucumis melo ATP-dependent DNA helicase DDM1 (LOC103494379) transcript variant mRNA	0	0.9	Q9XFH4.1	DDM1_ARATH ame: Full=ATP-dependent DNA helicase DDM1 ame: Full= CHROMATIN REMODELING 1 Short= 1 Short=CHR01 ame: Full= DECREASED DNA METHYLATION 1 Short= 1 ame: Full= SOMNIFEROUS 1 ame: Full=SWI SNF2-related matrix-associated actin-dependent regulator of chromatin DDM1	0	0.83	CP000431	2.27e-41	0.82	Cp4.1LG14	0	1	Cma_Scf00008	0	0.96
CUUC106395	Similar to UPI0002B49F52 related cluster n=2 Tax=unknown RepID=UPI0002B49F52 (uniref90:UniRef90_UPI0002B49F52)	-			---NA---						---NA---			XM_004135591.2	Cucumis sativus histidine-containing phosphotransfer 1-like (LOC101213011) mRNA	1.45e-51	0.85		---NA---			---NA---			Cp4.1_scaffold000149	0	0.99	Cma_Scf00104	6.97e-112	0.81
CUUC106422	trinity_name=comp42249_c3_seq1	-			---NA---						---NA---				---NA---				---NA---			---NA---			Cp4.1LG08	3.18e-108	1	---NA---
CUUC106453	Similar to Actin cross-linking protein (A.thaliana) (tair10_pep:AT1G27100.1)	-			---NA---			AT1G27100.1		Actin cross-linking protein	chr1:9407557-9411074 REVERSE LENGTH=519	6.2e-38	0.66	XM_011657358.1	Cucumis sativus uncharacterized LOC101205876 (LOC101205876) transcript variant mRNA	2.34e-74	0.76		---NA---			---NA---			Cp4.1LG01	0	0.99	Cma_Scf00001	0	0.96
CUUC106469	Similar to Chlorophyll a-b binding protein 7, chloroplastic OS=Solanum lycopersicum GN=CAB7 PE=3 SV=1 (uniprot_sprot:sp|P10708|CB12_SOLLC)	AT3G61470.1	LHCA2	photosystem I light harvesting complex gene 2	chr3:22745653-22747282 FORWARD LENGTH=1107	2.48e-154	0.79	AT3G61470.1	LHCA2	photosystem I light harvesting complex gene 2	chr3:22745736-22747032 FORWARD LENGTH=257	1.27e-144	0.93	XM_008447814.2	Cucumis melo chlorophyll a-b binding chloroplastic (LOC103488886) mRNA	0	0.85	P10708.1	CB12_SOLLC ame: Full=Chlorophyll a-b binding chloroplastic ame: Full=LHCI type II CAB-7 Flags: Precursor	3.11e-158	0.93	CP035125	0	0.96	Cp4.1LG01	0	1	Cma_Scf00001	0	0.97
CUUC106470	trinity_name=comp42271_c3_seq1	-			---NA---						---NA---				---NA---				---NA---			CP035125	5.32e-64	0.99	Cp4.1LG01	3.76e-129	1	Cma_Scf00001	1.12e-110	0.94
CUUC106484	trinity_name=comp42275_c2_seq1	-			---NA---						---NA---				---NA---				---NA---			---NA---			Cp4.1LG13	3.02e-96	0.96	Cma_Scf00014	1.63e-93	0.95
CUUC106485	Similar to UPI0002B4617E related cluster n=2 Tax=unknown RepID=UPI0002B4617E (uniref90:UniRef90_UPI0002B4617E)	-			---NA---						---NA---				---NA---				---NA---			CP038080	6.74e-138	0.99	Cp4.1_scaffold000193	1.37e-146	0.99	Cma_Scf00013	2.76e-111	0.92
CUUC106486	trinity_name=comp42275_c4_seq1	-			---NA---						---NA---				---NA---				---NA---			---NA---			Cp4.1LG13	1.9e-131	0.99	Cma_Scf00014	6.47e-125	0.97
CUUC106503	Similar to BTB/POZ and TAZ domain-containing protein 1 OS=Arabidopsis thaliana GN=BT1 PE=1 SV=1 (uniprot_sprot:sp|Q9FMK7|BT1_ARATH)	AT5G63160.1	BT1	BTB and TAZ domain protein 1	chr5:25333263-25335485 REVERSE LENGTH=1406	4.74e-51	0.66	AT5G63160.1	BT1	BTB and TAZ domain protein 1	chr5:25333485-25335399 REVERSE LENGTH=365	2.85e-131	0.78	XM_008440894.2	Cucumis melo BTB POZ and TAZ domain-containing 1-like (LOC103484003) mRNA	0	0.85	Q9FMK7.1	BT1_ARATH ame: Full=BTB POZ and TAZ domain-containing 1 ame: Full=BTB and TAZ domain 1	3.46e-130	0.78	---NA---			Cp4.1LG09	0	1	Cma_Scf00015	0	0.93
CUUC106505	Similar to UPI0002B446EC related cluster n=1 Tax=unknown RepID=UPI0002B446EC (uniref90:UniRef90_UPI0002B446EC)	-			---NA---						---NA---			JX295631.1	Cucumis melo clone BAC 39-3- complete sequence	1.79e-80	0.79		---NA---			CP008689	0	0.96	Cp4.1LG06	0	0.97	Cma_Scf00063	0	0.91
CUUC106506	trinity_name=comp42283_c0_seq1	-			---NA---						---NA---				---NA---				---NA---			---NA---			Cp4.1LG14	9.35e-90	0.96	Cma_Scf00008	2.62e-84	0.94
CUUC106524	trinity_name=comp42288_c14_seq1	-			---NA---						---NA---				---NA---				---NA---			CP027404	0	0.98	Cp4.1LG05	0	0.99	Cma_Scf00027	1.05e-177	0.95
CUUC106541	Similar to Probable nucleoredoxin 1 OS=Arabidopsis thaliana GN=At1g60420 PE=1 SV=1 (uniprot_sprot:sp|O80763|NRX1_ARATH)	-			---NA---			AT1G60420.1		DC1 domain-containing protein	chr1:22261978-22264243 FORWARD LENGTH=578	0	0.74	XM_008461306.2	Cucumis melo probable nucleoredoxin 1 (LOC103498641) mRNA	0	0.83	O80763.1	NRX1_ARATH ame: Full=Probable nucleoredoxin 1 Short= rx1	0	0.74	CP005401	0	0.81	Cp4.1LG02	0	1	Cma_Scf00061	0	0.93
CUUC106552	Similar to Trihelix transcription factor GT-3b OS=Arabidopsis thaliana GN=GT-3B PE=1 SV=1 (uniprot_sprot:sp|O80450|TGT3B_ARATH)	AT5G01380.1		Homeodomain-like superfamily protein	chr5:155639-157601 REVERSE LENGTH=1267	9.59e-40	0.72	AT5G01380.1		Homeodomain-like superfamily protein	chr5:155784-157451 REVERSE LENGTH=323	2.19e-52	0.64	XM_008444189.2	Cucumis melo trihelix transcription factor GT-3b (LOC103486288) mRNA	0	0.84	Q9SDW0.1	TGT3A_ARATH ame: Full=Trihelix transcription factor GT-3a ame: Full=Trihelix DNA-binding GT-3a	2.66e-51	0.64	---NA---			Cp4.1LG03	0	0.99	Cma_Scf00007	0	0.91
CUUC106553	Similar to Rab9 effector protein with kelch motifs OS=Bos taurus GN=RABEPK PE=2 SV=1 (uniprot_sprot:sp|Q5EA50|RABEK_BOVIN)	-			---NA---			AT1G18610.1		Galactose oxidase/kelch repeat superfamily protein	chr1:6405779-6408831 FORWARD LENGTH=556	1.98e-36	0.44	XM_008455114.2	Cucumis melo acyl- -binding domain-containing 4 (LOC103494083) mRNA	0	0.87	Q7Z6M1.1	RABEK_HUMAN ame: Full=Rab9 effector with kelch motifs ame: Full=40 kDa Rab9 effector ame: Full=p40	9.82e-31	0.49	CP009370	0	0.99	Cp4.1LG07	0	0.99	Cma_Scf00029	0	0.97
CUUC106554	trinity_name=comp42302_c1_seq1	-			---NA---						---NA---			LN713261.1	Cucumis melo genomic chr_7	2.19e-119	0.79		---NA---			---NA---			Cp4.1LG03	0	0.99	Cma_Scf00005	0	0.94
CUUC106560	Similar to serine hydroxymethyltransferase 2 (A.thaliana) (tair10_pep:AT5G26780.1)	-			---NA---						---NA---			XM_004148363.2	Cucumis sativus serine hydroxymethyltransferase mitochondrial (LOC101222345) mRNA	3.07e-63	0.93		---NA---			CP044264	3.27e-50	0.85	Cp4.1LG07	0	0.98	Cma_Scf00022	1.03e-94	0.79
CUUC106567	Similar to Protein TRANSPARENT TESTA 1 OS=Arabidopsis thaliana GN=TT1 PE=2 SV=1 (uniprot_sprot:sp|Q8VWG3|TT1_ARATH)	AT3G57670.1	NTT, WIP2	C2H2-type zinc finger family protein	chr3:21370903-21373446 FORWARD LENGTH=1510	1.6e-101	0.82	AT3G57670.1	NTT, WIP2	C2H2-type zinc finger family protein	chr3:21370936-21373121 FORWARD LENGTH=383	1.73e-79	0.82	LN713258.1	Cucumis melo genomic chr_4	5.8e-155	0.86	Q9SVY1.1	ZWIP2_ARATH ame: Full=Zinc finger WIP2 ame: Full= NO TRANSMITTING TRACT ame: Full=WIP-domain 2 Short= 2	2.11e-78	0.82	CP048280	2.09e-89	0.85	Cp4.1LG03	0	0.96	Cma_Scf00007	0	0.92
CUUC106572	Similar to stress enhanced protein 2 (A.thaliana) (tair10_pep:AT2G21970.1)	-			---NA---			AT2G21970.1	2002-09-01	stress enhanced protein 2	chr2:9357188-9357874 REVERSE LENGTH=202	6.13e-62	0.76	XM_008441925.2	Cucumis melo stress enhanced chloroplastic (LOC103484700) mRNA	1.65e-140	0.86	Q9SJ02.1	STEP2_ARATH ame: Full=Stress enhanced chloroplastic Flags: Precursor	7.44e-61	0.76	---NA---			Cp4.1LG19	0	1	Cma_Scf00023	0	0.98
CUUC106604	trinity_name=comp42321_c4_seq1	-			---NA---						---NA---				---NA---				---NA---			---NA---			Cp4.1LG13	6.38e-98	0.99	Cma_Scf00014	3.93e-88	0.96
CUUC106605	trinity_name=comp42321_c2_seq1	-			---NA---						---NA---			XM_008462256.2	Cucumis melo uncharacterized LOC103499279 (LOC103499279) mRNA	5.1e-66	0.86		---NA---			CP040597	0	0.99	Cp4.1LG01	0	1	Cma_Scf00012	0	0.96
CUUC106606	trinity_name=comp42321_c0_seq1	-			---NA---						---NA---			XM_008462256.2	Cucumis melo uncharacterized LOC103499279 (LOC103499279) mRNA	4.85e-101	0.81		---NA---			CP040597	0	0.99	Cp4.1LG01	0	0.99	Cma_Scf00012	0	0.95
CUUC106607	Similar to Uncharacterized protein n=2 Tax=Glycine max RepID=I1LW29_SOYBN (uniref90:UniRef90_I1LW29)	-			---NA---						---NA---			XM_008462256.2	Cucumis melo uncharacterized LOC103499279 (LOC103499279) mRNA	0	0.85		---NA---			CP040597	0	0.77	Cp4.1LG13	0	0.99	Cma_Scf00014	0	0.95
CUUC106611	Similar to U-box domain-containing protein 16 OS=Arabidopsis thaliana GN=PUB16 PE=2 SV=1 (uniprot_sprot:sp|Q9LZW3|PUB16_ARATH)	AT5G01830.1		ARM repeat superfamily protein	chr5:320695-323169 FORWARD LENGTH=2475	7.93e-75	0.65	AT5G01830.1		ARM repeat superfamily protein	chr5:320983-323007 FORWARD LENGTH=674	0	0.75	XM_004150929.2	Cucumis sativus U-box domain-containing 16 (LOC101205143) mRNA	0	0.87	Q9LZW3.1	PUB16_ARATH ame: Full=U-box domain-containing 16 ame: Full=Plant U-box 16 ame: Full=RING-type E3 ubiquitin transferase PUB16	0	0.75	CP049722	0	0.84	Cp4.1LG10	0	0.98	Cma_Scf00004	0	0.93
CUUC106623	trinity_name=comp42330_c0_seq1	-			---NA---						---NA---			LN713260.1	Cucumis melo genomic chr_6	0	0.82		---NA---			---NA---			Cp4.1_scaffold000196	0	0.96	Cma_Scf00028	0	0.86
CUUC106624	trinity_name=comp42330_c1_seq1	-			---NA---						---NA---				---NA---				---NA---			---NA---			Cp4.1_scaffold000196	8.97e-129	1	Cma_Scf00028	2.21e-54	0.75
CUUC106641	Similar to Fanconi anemia group M protein homolog OS=Mus musculus GN=Fancm PE=1 SV=3 (uniprot_sprot:sp|Q8BGE5|FANCM_MOUSE)	AT1G35530.2		DEAD/DEAH box RNA helicase family protein	chr1:13089869-13097078 FORWARD LENGTH=4298	1.05e-158	0.77	AT1G35530.1		DEAD/DEAH box RNA helicase family protein	chr1:13089994-13097078 FORWARD LENGTH=1324	2.32e-140	0.85	XM_008442926.2	Cucumis melo Fanconi anemia group M (LOC103485372) transcript variant mRNA	0	0.93	I3XHK1.1	FANCM_ARATH ame: Full=DEAD-box ATP-dependent RNA helicase FANCM ame: Full=Fanconia anemia complementation group M	9.05e-140	0.85	CP004748	0	0.96	Cp4.1LG13	4.45e-140	1	Cma_Scf00014	3.34e-129	0.97
CUUC106668	Similar to Probable disease resistance protein At4g33300 OS=Arabidopsis thaliana GN=At4g33300 PE=2 SV=3 (uniprot_sprot:sp|Q9SZA7|DRL29_ARATH)	AT4G33300.1	ADR1-L1	ADR1-like 1	chr4:16051051-16056526 REVERSE LENGTH=2946	3.48e-75	0.68	AT4G33300.2	ADR1-L1	ADR1-like 1	chr4:16051162-16054005 REVERSE LENGTH=816	0	0.69	XM_004141192.2	Cucumis sativus probable disease resistance At4g33300 (LOC101210269) mRNA	0	0.86	Q9SZA7.3	DRL29_ARATH ame: Full=Probable disease resistance At4g33300	0	0.69	CP058792	0	0.98	Cp4.1LG02	0	0.99	Cma_Scf00006	0	0.97
CUUC106672	trinity_name=comp42356_c4_seq1	-			---NA---			AT2G45660.1	AGL20, SOC1, ATSOC1	AGAMOUS-like 20	chr2:18807799-18810193 REVERSE LENGTH=214	5.11e-37	0.67	XM_004145102.2	Cucumis sativus truncated transcription factor CAULIFLOWER D-like (LOC101222812) transcript variant mRNA	0	0.85	O64645.1	SOC1_ARATH ame: Full=MADS-box SOC1 ame: Full=Agamous-like MADS-box AGL20 ame: Full= SUPPRESSOR OF CONSTANS OVEREXPRESSION 1	6.21e-36	0.67	CP012738	2.14e-29	0.8	Cp4.1LG20	9.61e-129	1	Cma_Scf00021	2.36e-92	0.93
CUUC106674	trinity_name=comp42356_c11_seq2	-			---NA---						---NA---				---NA---				---NA---			CP007614	1.93e-75	0.97	Cp4.1LG06	1.13e-84	0.96	Cma_Scf00003	2.94e-73	0.98
CUUC106676	Similar to Mediator-associated protein 1 OS=Arabidopsis thaliana GN=At4g25210 PE=1 SV=1 (uniprot_sprot:sp|Q9SB42|MDA1_ARATH)	-			---NA---			AT1G61730.1		DNA-binding storekeeper protein-related transcriptional regulator	chr1:22793447-22794577 REVERSE LENGTH=376	9.98e-29	0.51	XM_008457173.2	Cucumis melo mediator-associated 1-like (LOC103495567) mRNA	0	0.87	Q94IK2.1	STK_SOLTU ame: Full=STOREKEEPER	2.4e-33	0.49	---NA---			Cp4.1LG15	0	0.99	Cma_Scf00036	0	0.98
CUUC106677	Similar to Mediator-associated protein 1 OS=Arabidopsis thaliana GN=At4g25210 PE=1 SV=1 (uniprot_sprot:sp|Q9SB42|MDA1_ARATH)	-			---NA---			AT1G61730.1		DNA-binding storekeeper protein-related transcriptional regulator	chr1:22793447-22794577 REVERSE LENGTH=376	1.16e-27	0.56	XM_008457173.2	Cucumis melo mediator-associated 1-like (LOC103495567) mRNA	0	0.85	Q94IK2.1	STK_SOLTU ame: Full=STOREKEEPER	4.51e-31	0.54	---NA---			Cp4.1LG04	0	1	Cma_Scf00011	0	0.97
CUUC106694	Similar to UPI0002B43806 related cluster n=1 Tax=unknown RepID=UPI0002B43806 (uniref90:UniRef90_UPI0002B43806)	-			---NA---						---NA---			XM_011657472.1	Cucumis sativus uncharacterized LOC101215616 (LOC101215616) transcript variant mRNA	0	0.89		---NA---			CP050062	0	0.99	Cp4.1LG18	0	0.98	Cma_Scf00010	0	0.98
CUUC106698	Similar to Probable serine/threonine-protein kinase NAK OS=Arabidopsis thaliana GN=NAK PE=2 SV=2 (uniprot_sprot:sp|P43293|NAK_ARATH)	AT5G02290.1	NAK	Protein kinase superfamily protein	chr5:470182-472627 REVERSE LENGTH=1605	8.29e-144	0.74	AT5G02290.2	NAK	Protein kinase superfamily protein	chr5:470387-472397 REVERSE LENGTH=389	1.89e-165	0.79	XM_008449730.2	Cucumis melo probable serine threonine- kinase NAK (LOC103490281) mRNA	0	0.89	Q65XV8.1	RK176_ORYSJ ame: Full=Receptor-like cytoplasmic kinase 176 Short= 176	2.43e-172	0.84	CP054086	1.96e-90	0.86	Cp4.1LG10	0	0.99	Cma_Scf00004	0	0.9
CUUC106705	Similar to UPI0002B4183B related cluster n=1 Tax=unknown RepID=UPI0002B4183B (uniref90:UniRef90_UPI0002B4183B)	-			---NA---			AT1G64160.1		Disease resistance-responsive (dirigent-like protein) family protein	chr1:23814063-23814611 FORWARD LENGTH=182	5.11e-39	0.63	XM_017765291.1	Gossypium arboreum disease resistance response 206-like (LOC108464992) mRNA	2.35e-69	0.77	Q9SH66.1	DIR5_ARATH ame: Full=Dirigent 5 Short= 5 Flags: Precursor	5.01e-38	0.63	CP012941	1.32e-125	0.97	Cp4.1LG14	0	0.99	Cma_Scf00008	0	0.97
CUUC106718	Similar to UPI0002B444F9 related cluster n=1 Tax=unknown RepID=UPI0002B444F9 (uniref90:UniRef90_UPI0002B444F9)	-			---NA---						---NA---			LN713262.1	Cucumis melo genomic chr_8	2.63e-173	0.86		---NA---			---NA---			Cp4.1LG10	0	1	Cma_Scf00004	0	0.97
CUUC106726	trinity_name=comp42378_c7_seq1	-			---NA---						---NA---				---NA---				---NA---			---NA---			Cp4.1LG13	4.07e-81	0.98	Cma_Scf00014	5.9e-73	0.94
CUUC106735	Similar to BTB/POZ domain-containing protein At1g03010 OS=Arabidopsis thaliana GN=At1g03010 PE=2 SV=1 (uniprot_sprot:sp|Q9SA69|Y1301_ARATH)	AT1G03010.1		Phototropic-responsive NPH3 family protein	chr1:693480-696382 FORWARD LENGTH=2099	0	0.68	AT1G03010.1		Phototropic-responsive NPH3 family protein	chr1:693480-696188 FORWARD LENGTH=634	0	0.83	XM_004136003.2	Cucumis sativus BTB POZ domain-containing At1g03010 (LOC101214618) transcript variant mRNA	0	0.89	Q9SA69.1	Y1301_ARATH ame: Full=BTB POZ domain-containing At1g03010	0	0.83	---NA---			Cp4.1LG17	0	1	Cma_Scf00024	0	0.98
CUUC106742	Similar to Pentatricopeptide repeat-containing protein At2g37310 OS=Arabidopsis thaliana GN=PCMP-E49 PE=2 SV=1 (uniprot_sprot:sp|Q9ZUT5|PP191_ARATH)	AT2G37310.1		Pentatricopeptide repeat (PPR) superfamily protein	chr2:15664800-15667079 REVERSE LENGTH=2280	1.26e-137	0.67	AT2G37310.1		Pentatricopeptide repeat (PPR) superfamily protein	chr2:15665102-15667075 REVERSE LENGTH=657	0	0.75	XM_017044233.1	Cucumis melo pentatricopeptide repeat-containing At2g37310 (LOC107990300) mRNA	0	0.89	Q9ZUT5.1	PP191_ARATH ame: Full=Pentatricopeptide repeat-containing At2g37310	0	0.75	CP051040	0	0.98	Cp4.1LG03	0	0.98	Cma_Scf00007	0	0.96
CUUC106757	trinity_name=comp42389_c1_seq1	-			---NA---						---NA---				---NA---				---NA---			---NA---			Cp4.1LG03	0	0.99	Cma_Scf00005	0	0.88
CUUC106769	trinity_name=comp42394_c2_seq1	-			---NA---						---NA---				---NA---				---NA---			---NA---			Cp4.1LG02	2.83e-129	0.98	Cma_Scf00006	4.68e-114	0.94
CUUC106776	Similar to ELMO/CED-12 family protein (A.thaliana) (tair10_pep:AT1G03620.1)	AT1G03620.1		ELMO/CED-12 family protein	chr1:904319-906186 REVERSE LENGTH=860	3.09e-26	0.78				---NA---			XM_010658963.2	Vitis vinifera ELMO domain-containing A (LOC100267122) transcript variant mRNA	1.49e-31	0.85		---NA---			---NA---			Cp4.1LG16	5.16e-133	1	Cma_Scf00009	9.12e-124	0.97
CUUC106778	Similar to ELMO/CED-12 family protein (A.thaliana) (tair10_pep:AT1G03620.1)	AT1G03620.1		ELMO/CED-12 family protein	chr1:904319-906186 REVERSE LENGTH=860	2.77e-66	0.73	AT1G03620.1		ELMO/CED-12 family protein	chr1:904319-906013 REVERSE LENGTH=265	5.83e-69	0.88	XM_011658654.1	Cucumis sativus ELMO domain-containing A (LOC101222796) transcript variant mRNA	5.93e-140	0.87		---NA---			CP002043	0	0.96	Cp4.1LG16	0	1	Cma_Scf00009	0	0.95
CUUC106784	trinity_name=comp42400_c1_seq1	-			---NA---						---NA---				---NA---				---NA---			---NA---			Cp4.1LG01	1.33e-108	0.94	Cma_Scf00013	2.35e-61	0.86
CUUC106801	Similar to Limonoid UDP-glucosyltransferase OS=Citrus unshiu PE=2 SV=1 (uniprot_sprot:sp|Q9MB73|LGT_CITUN)	-			---NA---			AT4G15490.1	UGT84A3	UDP-Glycosyltransferase superfamily protein	chr4:8852864-8854303 REVERSE LENGTH=479	1.1e-30	0.76	XM_008456771.2	Cucumis melo UDP-glucose glucosyltransferase (LOC103495272) mRNA	1.87e-50	0.84	Q9MB73.1	LGT_CITUN ame: Full=Limonoid UDP-glucosyltransferase Short=LGTase Short=Limonoid GTase Short=Limonoid glucosyltransferase	7.88e-31	0.79	CP041349	3.51e-121	0.98	Cp4.1LG15	1.91e-124	1	Cma_Scf00048	7.41e-111	0.95
CUUC106802	Similar to UPI0002B4D182 related cluster n=2 Tax=unknown RepID=UPI0002B4D182 (uniref90:UniRef90_UPI0002B4D182)	-			---NA---						---NA---				---NA---				---NA---			CP041349	5.35e-112	0.99	Cp4.1LG15	1.5e-112	1	Cma_Scf00048	3.45e-108	0.98
CUUC106803	Similar to Limonoid UDP-glucosyltransferase OS=Citrus unshiu PE=2 SV=1 (uniprot_sprot:sp|Q9MB73|LGT_CITUN)	-			---NA---			AT4G15480.1	UGT84A1	UDP-Glycosyltransferase superfamily protein	chr4:8849000-8850472 REVERSE LENGTH=490	2.63e-99	0.78	XM_008456771.2	Cucumis melo UDP-glucose glucosyltransferase (LOC103495272) mRNA	0	0.82	V5LLZ9.1	GGT_QUERO ame: Full=Gallate 1-beta-glucosyltransferase ame: Full=UDP-glucose:gallate glucosyltransferase ame: Full=Vanillate 1-beta-glucosyltransferase	1.16e-114	0.82	CP041349	0	0.99	Cp4.1LG15	0	0.99	Cma_Scf00048	0	0.97
CUUC106806	Similar to Patellin-4 OS=Arabidopsis thaliana GN=PATL4 PE=1 SV=2 (uniprot_sprot:sp|Q94C59|PATL4_ARATH)	-			---NA---			AT1G30690.2		Sec14p-like phosphatidylinositol transfer family protein	chr1:10888284-10890085 FORWARD LENGTH=540	1.15e-87	0.68	XM_008449202.2	Cucumis melo patellin-4-like (LOC103489871) mRNA	0	0.8	Q94C59.2	PATL4_ARATH ame: Full=Patellin-4	1.4e-86	0.68	CP033791	0	0.99	Cp4.1LG05	0	0.99	Cma_Scf00016	0	0.96
CUUC106813	Similar to exocyst subunit exo70 family protein H7 (A.thaliana) (tair10_pep:AT5G59730.2)	-			---NA---			AT5G59730.2	ATEXO70H7, EXO70H7	exocyst subunit exo70 family protein H7	chr5:24064096-24066004 REVERSE LENGTH=632	1.09e-170	0.64	XM_008459323.2	Cucumis melo exocyst complex component EXO70A1-like (LOC103497211) mRNA	0	0.85	Q8VY27.1	E70H1_ARATH ame: Full=Exocyst complex component EXO70H1 Short= xo70h1 ame: Full=Exocyst subunit Exo70 family H1	4.3e-154	0.64	CP019271	0	0.88	Cp4.1LG20	0	0.99	Cma_Scf00040	0	0.96
CUUC106816	trinity_name=comp42414_c5_seq1	-			---NA---						---NA---				---NA---				---NA---			---NA---			Cp4.1LG04	0	0.92	Cma_Scf00002	1.51e-130	0.76
CUUC106821	trinity_name=comp42414_c0_seq1	-			---NA---						---NA---				---NA---				---NA---			CP047863	0	1	Cp4.1LG18	0	1	Cma_Scf00010	0	0.98
CUUC106827	Similar to P-loop containing nucleoside triphosphate hydrolases superfamily protein (A.thaliana) (tair10_pep:AT1G16800.1)	AT1G16800.1		P-loop containing nucleoside triphosphate hydrolases superfamily protein	chr1:5745523-5755263 REVERSE LENGTH=6384	1.55e-31	0.68	AT1G16800.1		P-loop containing nucleoside triphosphate hydrolases superfamily protein	chr1:5745523-5755263 REVERSE LENGTH=2127	3.21e-73	0.75	LN713255.1	Cucumis melo genomic chr_1	9.51e-168	0.86		---NA---			---NA---			Cp4.1LG12	0	1	Cma_Scf00013	0	0.98
CUUC106832	Similar to Oxygen-evolving enhancer protein 1, chloroplastic OS=Nicotiana tabacum GN=PSBO PE=2 SV=1 (uniprot_sprot:sp|Q40459|PSBO_TOBAC)	AT5G66570.1	PSBO-1, OEE1, OEE33, OE33, PSBO1, MSP-1	PS II oxygen-evolving complex 1	chr5:26568653-26570278 FORWARD LENGTH=1244	0	0.75	AT3G50820.1	PSBO2, PSBO-2, OEC33	photosystem II subunit O-2	chr3:18891008-18892311 REVERSE LENGTH=331	0	0.9	XM_008441959.2	Cucumis melo oxygen-evolving enhancer chloroplastic (LOC103484723) mRNA	0	0.89	Q40459.1	PSBO_TOBAC ame: Full=Oxygen-evolving enhancer chloroplastic Short=OEE1 ame: Full=33 kDa subunit of oxygen evolving system of photosystem II ame: Full=33 kDa thylakoid membrane ame: Full=OEC 33 kDa subunit Flags: Precursor	0	0.93	---NA---			Cp4.1LG19	0	0.98	Cma_Scf00023	0	0.95
CUUC106842	Similar to Ribosomal L1 domain-containing protein 1 OS=Pongo abelii GN=RSL1D1 PE=2 SV=2 (uniprot_sprot:sp|Q5RCE6|RL1D1_PONAB)	AT2G42650.1		Ribosomal protein L1p/L10e family	chr2:17765480-17766888 FORWARD LENGTH=1409	2.09e-60	0.68	AT3G58660.1		Ribosomal protein L1p/L10e family	chr3:21701574-21702914 FORWARD LENGTH=446	1.18e-109	0.72	XM_004143869.2	Cucumis sativus ribosomal L1 domain-containing 1-like (LOC101221153) transcript variant mRNA	0	0.84	O76021.3	RL1D1_HUMAN ame: Full=Ribosomal L1 domain-containing 1 ame: Full=CATX-11 ame: Full=Cellular senescence-inhibited gene ame: Full= PBK1	3.16e-37	0.57	CP006827	0	0.82	Cp4.1_scaffold000500	0	0.99	Cma_Scf00016	0	0.96
CUUC106855	Similar to dentin sialophosphoprotein-related (A.thaliana) (tair10_pep:AT5G64170.2)	AT5G64170.2		dentin sialophosphoprotein-related	chr5:25672466-25676746 REVERSE LENGTH=2590	3.17e-37	0.72	AT5G64170.1		dentin sialophosphoprotein-related	chr5:25672904-25675445 REVERSE LENGTH=566	1.19e-39	0.6	XM_011655076.1	Cucumis sativus uncharacterized LOC101215423 (LOC101215423) transcript variant mRNA	0	0.88	A8MQN2.1	LNK1_ARATH ame: Full= LNK1 ame: Full=Night light-inducible and clock-regulated 1	3.19e-38	0.6	CP005590	0	0.86	Cp4.1LG14	0	1	Cma_Scf00008	0	0.96
CUUC106856	Similar to dentin sialophosphoprotein-related (A.thaliana) (tair10_pep:AT5G64170.1)	AT5G64170.2		dentin sialophosphoprotein-related	chr5:25672466-25676746 REVERSE LENGTH=2590	1.07e-30	0.81	AT5G64170.1		dentin sialophosphoprotein-related	chr5:25672904-25675445 REVERSE LENGTH=566	8.68e-41	0.61	XM_004137120.2	Cucumis sativus uncharacterized LOC101215423 (LOC101215423) transcript variant mRNA	0	0.84	A8MQN2.1	LNK1_ARATH ame: Full= LNK1 ame: Full=Night light-inducible and clock-regulated 1	1.56e-39	0.61	CP005590	0	0.99	Cp4.1LG01	0	0.99	Cma_Scf00001	0	0.96
CUUC106858	trinity_name=comp42432_c0_seq1	-			---NA---						---NA---			KC620382.1	Cucurbita pepo pepo cultivar Cora ethylene insensitive 3 ( ) complete cds	1.39e-81	0.91		---NA---			---NA---			Cp4.1LG18	0	0.94	Cma_Scf00010	0	0.94
CUUC106859	Similar to Protein ETHYLENE INSENSITIVE 3 OS=Arabidopsis thaliana GN=EIN3 PE=1 SV=1 (uniprot_sprot:sp|O24606|EIN3_ARATH)	AT3G20770.1	EIN3, AtEIN3	Ethylene insensitive 3 family protein	chr3:7260432-7263352 REVERSE LENGTH=2413	0	0.78	AT3G20770.1	EIN3, AtEIN3	Ethylene insensitive 3 family protein	chr3:7260702-7262588 REVERSE LENGTH=628	0	0.71	KC620381.1	Cucurbita pepo pepo ethylene insensitive 3 ( ) complete cds	0	0.99	O24606.1	EIN3_ARATH ame: Full= ETHYLENE INSENSITIVE 3	0	0.71	CP006691	4.48e-81	0.71	Cp4.1LG04	0	0.99	Cma_Scf00002	0	0.97
CUUC106861	trinity_name=comp42433_c2_seq1	-			---NA---						---NA---				---NA---				---NA---			---NA---			Cp4.1LG06	4.44e-113	0.99	Cma_Scf00003	4.07e-63	0.81
CUUC106935	trinity_name=comp42454_c2_seq1	-			---NA---						---NA---				---NA---				---NA---			---NA---			Cp4.1_scaffold000190	0	0.94	Cma_Scf00066	0	0.92
CUUC106951	trinity_name=comp42458_c1_seq1	-			---NA---						---NA---				---NA---				---NA---			---NA---			Cp4.1_scaffold013193	3.51e-94	0.91	Cma_Scf00020	0	0.88
CUUC106956	Similar to Trans-cinnamate 4-monooxygenase OS=Ruta graveolens GN=CYP73A2 PE=2 SV=1 (uniprot_sprot:sp|Q9AR74|TCMO_RUTGR)	-			---NA---			AT2G30490.1	ATC4H, C4H, CYP73A5, REF3	cinnamate-4-hydroxylase	chr2:12993861-12995683 REVERSE LENGTH=505	1.69e-31	0.73	XM_004152846.2	Cucumis sativus cytochrome P450 CYP73A100-like (LOC101205775) mRNA	1.42e-66	0.84	Q43067.2	TCMO_PEA ame: Full=Trans-cinnamate 4-monooxygenase ame: Full=Cinnamic acid 4-hydroxylase Short=C4H Short=CA4H ame: Full=Cytochrome P450 73 ame: Full=Cytochrome P450C4H	2.33e-31	0.74	---NA---			Cp4.1LG07	1.46e-139	0.99	Cma_Scf00029	2.12e-131	0.97
CUUC106970	Similar to Probable carboxylesterase 17 OS=Arabidopsis thaliana GN=CXE17 PE=2 SV=1 (uniprot_sprot:sp|Q9LFR7|CXE17_ARATH)	-			---NA---			AT5G16080.1	AtCXE17, CXE17	carboxyesterase 17	chr5:5252533-5253567 REVERSE LENGTH=344	1.14e-106	0.66	XM_011656045.1	Cucumis sativus probable carboxylesterase 17 (LOC101207474) mRNA	0	0.83	Q9LFR7.1	CXE17_ARATH ame: Full=Probable carboxylesterase 17 ame: Full= 17	1.38e-105	0.66	---NA---			Cp4.1LG02	0	1	Cma_Scf00018	0	0.96
CUUC106987	Similar to Elongation factor 1-alpha OS=Manihot esculenta GN=EF1 PE=3 SV=1 (uniprot_sprot:sp|O49169|EF1A_MANES)	AT5G60390.1		GTP binding Elongation factor Tu family protein	chr5:24288658-24291020 FORWARD LENGTH=1764	0	0.85	AT5G60390.3		GTP binding Elongation factor Tu family protein	chr5:24289226-24290675 FORWARD LENGTH=449	0	0.97	XM_004138916.2	Cucumis sativus elongation factor 1-alpha (LOC101215193) mRNA	0	0.91	O49169.1	EF1A_MANES ame: Full=Elongation factor 1-alpha Short=EF-1-alpha	0	0.98	---NA---			Cp4.1LG17	0	0.94	Cma_Scf00020	0	0.92
CUUC106999	Similar to Chlorophyll a-b binding protein of LHCII type I, chloroplastic (Fragment) OS=Cucumis sativus PE=2 SV=1 (uniprot_sprot:sp|P08221|CB21_CUCSA)	AT1G29910.1	CAB3, AB180, LHCB1.2	chlorophyll A/B binding protein 3	chr1:10472280-10473299 REVERSE LENGTH=1020	0	0.79	AT2G34430.1	LHB1B1, LHCB1.4	light-harvesting chlorophyll-protein complex II subunit B1	chr2:14524818-14525618 FORWARD LENGTH=266	9.9e-169	0.92	XM_008441436.2	Cucumis melo chlorophyll a-b binding of LHCII type 1-like (LOC103484385) mRNA	0	0.88	P08221.1	CB21_CUCSA ame: Full=Chlorophyll a-b binding of LHCII type chloroplastic Short=CAB Short=LHCP Flags: Precursor	3.6e-179	0.98	CP055697	2.35e-82	0.7	Cp4.1LG10	0	0.96	Cma_Scf00004	0	0.93
CUUC107001	trinity_name=comp42474_c3_seq1	-			---NA---						---NA---				---NA---				---NA---			---NA---			Cp4.1LG16	0	0.98	Cma_Scf00009	0	0.9
CUUC107002	Similar to Pentatricopeptide repeat-containing protein At3g03580 OS=Arabidopsis thaliana GN=PCMP-H23 PE=2 SV=1 (uniprot_sprot:sp|Q9SS60|PP210_ARATH)	-			---NA---			AT3G03580.1		Tetratricopeptide repeat (TPR)-like superfamily protein	chr3:860695-863343 REVERSE LENGTH=882	2.29e-69	0.74	XM_017043587.1	Cucumis melo pentatricopeptide repeat-containing At3g03580 (LOC103483385) mRNA	0	0.86	Q9SS60.1	PP210_ARATH ame: Full=Pentatricopeptide repeat-containing At3g03580	2.78e-68	0.74	CP051119	0	1	Cp4.1LG08	0	0.97	Cma_Scf00085	0	0.96
CUUC107010	Similar to Plant protein of unknown function (DUF946) (A.thaliana) (tair10_pep:AT3G04350.1)	AT3G04350.1		Plant protein of unknown function (DUF946)	chr3:1153727-1156776 REVERSE LENGTH=2256	1.2e-79	0.67	AT3G04350.1		Plant protein of unknown function (DUF946)	chr3:1153972-1156469 REVERSE LENGTH=567	0	0.75	LN713256.1	Cucumis melo genomic chr_2	0	0.87		---NA---			CP028503	0	0.99	Cp4.1LG05	0	0.99	Cma_Scf00010	0	0.95
CUUC107017	trinity_name=comp42478_c0_seq1	-			---NA---						---NA---			XR_537823.2	Cucumis melo serine threonine- kinase ATR (LOC103490258) transcript variant misc_RNA	4.17e-27	0.87		---NA---			CP044923	0	0.94	Cp4.1LG04	0	0.99	Cma_Scf00011	3.99e-157	0.87
CUUC107030	Similar to UPI0002B43520 related cluster n=2 Tax=unknown RepID=UPI0002B43520 (uniref90:UniRef90_UPI0002B43520)	-			---NA---						---NA---			XM_008440133.2	Cucumis melo myb family transcription factor APL (LOC103483479) transcript variant mRNA	3.94e-67	0.83		---NA---			CP044310	1.68e-158	0.99	Cp4.1LG08	2.15e-163	0.99	Cma_Scf00176	2.55e-156	0.97
CUUC107031	Similar to UPI0002B43520 related cluster n=2 Tax=unknown RepID=UPI0002B43520 (uniref90:UniRef90_UPI0002B43520)	-			---NA---						---NA---			XM_011652575.1	Cucumis sativus myb family transcription factor APL (LOC101213244) transcript variant mRNA	6.27e-100	0.91		---NA---			CP044310	4.75e-139	1	Cp4.1LG08	5.69e-138	1	Cma_Scf00176	1.59e-132	0.98
CUUC107037	trinity_name=comp42491_c2_seq1	-			---NA---						---NA---			LN713261.1	Cucumis melo genomic chr_7	1.41e-71	0.85		---NA---			---NA---			Cp4.1LG06	1.34e-133	1	Cma_Scf00003	3.5e-122	0.96
CUUC107039	Similar to unknown protein (A.thaliana) (tair10_pep:AT5G21940.1)	-			---NA---						---NA---			XM_004141297.2	Cucumis sativus vitellogenin-2-like (LOC101215519) mRNA	0	0.86		---NA---			---NA---			Cp4.1LG06	0	0.99	Cma_Scf00003	0	0.94
CUUC107041	Similar to F-actin-capping protein subunit alpha OS=Arabidopsis thaliana GN=At3g05520 PE=2 SV=2 (uniprot_sprot:sp|O82631|CAPZA_ARATH)	AT3G05520.2		Subunits of heterodimeric actin filament capping protein Capz superfamily	chr3:1598547-1601437 FORWARD LENGTH=1213	9.77e-135	0.72	AT3G05520.1		Subunits of heterodimeric actin filament capping protein Capz superfamily	chr3:1598611-1601134 FORWARD LENGTH=308	1.75e-148	0.85	XM_004144726.2	Cucumis sativus F-actin-capping subunit alpha (LOC101209871) mRNA	0	0.88	O82631.2	CAPZA_ARATH ame: Full=F-actin-capping subunit alpha ame: Full= alpha	2.13e-147	0.85	CP031178	2.3e-157	1	Cp4.1LG07	2.01e-164	0.98	Cma_Scf00029	2.73e-150	0.95
CUUC107045	trinity_name=comp42494_c3_seq1	-			---NA---						---NA---			LN713266.1	Cucumis melo genomic chr_12	5.89e-145	0.85		---NA---			CP005498	0	0.99	Cp4.1LG20	0	0.99	Cma_Scf00021	0	0.95
CUUC107049	trinity_name=comp42495_c1_seq1	-			---NA---						---NA---				---NA---				---NA---			---NA---			Cp4.1LG09	1.57e-99	0.93	Cma_Scf00031	2.97e-96	0.95
CUUC107063	Similar to Two-component response regulator ARR9 OS=Arabidopsis thaliana GN=ARR9 PE=1 SV=1 (uniprot_sprot:sp|O80366|ARR9_ARATH)	-			---NA---						---NA---			LN713258.1	Cucumis melo genomic chr_4	3e-78	0.79		---NA---			CP039571	3.44e-129	0.97	Cp4.1LG03	0	0.98	Cma_Scf00007	0	0.96
CUUC107064	Similar to Auxin-induced protein AUX28 OS=Glycine max GN=AUX28 PE=2 SV=1 (uniprot_sprot:sp|P13089|AUX28_SOYBN)	AT3G23050.1	IAA7, AXR2	indole-3-acetic acid 7	chr3:8194679-8197153 FORWARD LENGTH=1258	2.9e-71	0.77	AT3G04730.1	IAA16	indoleacetic acid-induced protein 16	chr3:1288993-1290415 REVERSE LENGTH=236	6.42e-85	0.65	XM_008453048.1	Cucumis melo auxin-induced AUX28-like (LOC103492619) mRNA	0	0.86	P13089.1	AUX28_SOYBN ame: Full=Auxin-induced AUX28	2.11e-93	0.69	CP055101	3.11e-79	0.78	Cp4.1LG12	0	1	Cma_Scf00013	2.17e-157	0.94
CUUC107065	Similar to Auxin-responsive protein IAA16 OS=Arabidopsis thaliana GN=IAA16 PE=1 SV=1 (uniprot_sprot:sp|O24407|IAA16_ARATH)	AT3G04730.1	IAA16	indoleacetic acid-induced protein 16	chr3:1288612-1290602 REVERSE LENGTH=1279	5.22e-59	0.81	AT3G04730.1	IAA16	indoleacetic acid-induced protein 16	chr3:1288993-1290415 REVERSE LENGTH=236	2.45e-42	0.93	NM_001280733.1	Cucumis sativus auxin-induced AUX28-like (LOC101218948) mRNA	7.95e-114	0.8	O24407.1	IAA16_ARATH ame: Full=Auxin-responsive IAA16 ame: Full=Indoleacetic acid-induced 16	2.98e-41	0.93	CP055101	2.72e-58	0.81	Cp4.1LG17	0	0.98	Cma_Scf00024	4.16e-170	0.95
CUUC107071	Similar to Probable sugar phosphate/phosphate translocator At4g32390 OS=Arabidopsis thaliana GN=At4g32390 PE=2 SV=1 (uniprot_sprot:sp|Q9SUV2|PT432_ARATH)	AT4G32390.1		Nucleotide-sugar transporter family protein	chr4:15636415-15638040 FORWARD LENGTH=1539	5.61e-95	0.81	AT4G32390.1		Nucleotide-sugar transporter family protein	chr4:15636550-15637602 FORWARD LENGTH=350	3.68e-70	0.95	XM_008395842.2	Malus x domestica probable sugar phosphate phosphate translocator At5g25400 (LOC103456187) mRNA	6.32e-95	0.86	Q9SUV2.1	PT432_ARATH ame: Full=Probable sugar phosphate phosphate translocator At4g32390	4.47e-69	0.95	CP006558	4.06e-124	0.98	Cp4.1LG07	0	0.99	Cma_Scf00022	0	0.95
CUUC107091	Similar to Probable protein phosphatase 2C 66 OS=Oryza sativa subsp. japonica GN=Os08g0500300 PE=2 SV=1 (uniprot_sprot:sp|Q6ZKL8|P2C66_ORYSJ)	AT1G16220.1		Protein phosphatase 2C family protein	chr1:5548653-5550553 FORWARD LENGTH=1476	4.25e-123	0.7	AT1G79630.1		Protein phosphatase 2C family protein	chr1:29962931-29965169 REVERSE LENGTH=504	0	0.75	XM_008450746.2	Cucumis melo probable phosphatase 2C 6 (LOC103490977) transcript variant mRNA	0	0.87	Q8RXZ4.1	P2C18_ARATH ame: Full=Probable phosphatase 2C 18 Short= 2C18	0	0.75	---NA---			Cp4.1LG14	0	0.99	Cma_Scf00028	0	0.95
CUUC107093	Similar to Pentatricopeptide repeat-containing protein At5g48910 OS=Arabidopsis thaliana GN=PCMP-H38 PE=2 SV=1 (uniprot_sprot:sp|Q9FI80|PP425_ARATH)	AT5G06540.1		Pentatricopeptide repeat (PPR) superfamily protein	chr5:1999181-2001049 REVERSE LENGTH=1869	2.64e-31	0.73	AT5G48910.1	LPA66	Pentatricopeptide repeat (PPR) superfamily protein	chr5:19832969-19834909 REVERSE LENGTH=646	0	0.65	XM_017045454.1	Cucumis melo pentatricopeptide repeat-containing At5g48910-like (LOC103492111) transcript variant mRNA	0	0.87	Q9FI80.1	PP425_ARATH ame: Full=Pentatricopeptide repeat-containing At5g48910	0	0.65	CP035079	0	1	Cp4.1LG04	0	0.99	Cma_Scf00011	0	0.97
CUUC107116	Similar to Transcription factor MYB1R1 OS=Solanum tuberosum PE=2 SV=1 (uniprot_sprot:sp|Q2V9B0|MY1R1_SOLTU)	AT5G47390.1		myb-like transcription factor family protein	chr5:19226790-19228858 FORWARD LENGTH=1621	2.36e-88	0.74	AT5G47390.1		myb-like transcription factor family protein	chr5:19227001-19228546 FORWARD LENGTH=365	1.17e-124	0.71	XM_008450597.2	Cucumis melo transcription factor MYB1R1 (LOC103490872) mRNA	0	0.88	Q9LVS0.1	KUA1_ARATH ame: Full=Transcription factor KUA1 ame: Full=Myb-related H Short= Short= 3 Short=MYBS3-homolg ame: Full= KUODA1	1.42e-123	0.71	---NA---			Cp4.1LG14	0	0.9	Cma_Scf00025	0	0.89
CUUC107118	Similar to Transcription factor MYB1R1 OS=Solanum tuberosum PE=2 SV=1 (uniprot_sprot:sp|Q2V9B0|MY1R1_SOLTU)	AT5G47390.1		myb-like transcription factor family protein	chr5:19226790-19228858 FORWARD LENGTH=1621	2.55e-100	0.77	AT5G47390.1		myb-like transcription factor family protein	chr5:19227001-19228546 FORWARD LENGTH=365	3.08e-121	0.69	XM_011652086.1	Cucumis sativus transcription factor MYB1R1 (LOC101211526) mRNA	0	0.9	Q9LVS0.1	KUA1_ARATH ame: Full=Transcription factor KUA1 ame: Full=Myb-related H Short= Short= 3 Short=MYBS3-homolg ame: Full= KUODA1	3.74e-120	0.69	---NA---			Cp4.1LG08	0	0.92	Cma_Scf00025	0	0.9
CUUC107127	Similar to tRNA modification GTPase MnmE OS=Synechococcus elongatus (strain PCC 7942) GN=mnmE PE=3 SV=3 (uniprot_sprot:sp|Q8KPU2|MNME_SYNE7)	AT1G78010.1		tRNA modification GTPase, putative	chr1:29333500-29336451 FORWARD LENGTH=1872	6.67e-159	0.74	AT1G78010.1		tRNA modification GTPase, putative	chr1:29333535-29336297 FORWARD LENGTH=560	3.69e-158	0.81	XM_004140269.2	Cucumis sativus probable tRNA modification GTPase (LOC101217353) mRNA	0	0.91	P0C8N9.1	MNME_SYNEL ame: Full=tRNA modification GTPase	7.5e-95	0.73	---NA---			Cp4.1LG13	0	0.99	Cma_Scf00014	0	0.9
CUUC107142	trinity_name=comp42540_c1_seq1	-			---NA---						---NA---				---NA---				---NA---			---NA---			Cp4.1LG17	9.25e-175	0.98	Cma_Scf00024	5.34e-140	0.91
CUUC107148	trinity_name=comp42546_c4_seq1	-			---NA---						---NA---				---NA---				---NA---			---NA---			Cp4.1LG06	0	0.99	Cma_Scf00003	0	0.96
CUUC107151	trinity_name=comp42546_c1_seq1	AT1G05135.1		pseudogene of unknown protein	chr1:1477500-1478821 REVERSE LENGTH=1322	1.82e-32	0.77				---NA---				---NA---				---NA---			---NA---			Cp4.1LG04	0	1	Cma_Scf00011	0	0.87
CUUC107152	trinity_name=comp42546_c0_seq1	-			---NA---						---NA---				---NA---				---NA---			---NA---			Cp4.1LG06	8.03e-97	1	Cma_Scf00003	4.63e-81	0.95
CUUC107160	Similar to Structural maintenance of chromosomes protein 4 OS=Arabidopsis thaliana GN=SMC4 PE=2 SV=1 (uniprot_sprot:sp|Q9FJL0|SMC4_ARATH)	AT5G48600.2	SMC3	structural maintenance of chromosome 3	chr5:19701803-19709216 FORWARD LENGTH=3965	0	0.72	AT5G48600.2	SMC3	structural maintenance of chromosome 3	chr5:19701908-19709091 FORWARD LENGTH=1244	0	0.86	XM_011657130.1	Cucumis sativus structural maintenance of chromosomes 4 (LOC101219330) mRNA	0	0.9	Q9FJL0.1	SMC4_ARATH ame: Full=Structural maintenance of chromosomes 4 Short= 4 Short=SMC 4 Short=SMC-4 ame: Full=Chromosome-associated C Short= -C	0	0.86	---NA---			Cp4.1LG08	0	1	Cma_Scf00091	9.88e-175	0.94
CUUC107174	trinity_name=comp42558_c1_seq1	-			---NA---						---NA---				---NA---				---NA---			---NA---			Cp4.1LG14	1.34e-113	0.98	Cma_Scf00028	5.95e-93	0.9
CUUC107175	Similar to Probable transcription factor KAN2 OS=Arabidopsis thaliana GN=KAN2 PE=2 SV=1 (uniprot_sprot:sp|Q9C616|KAN2_ARATH)	AT1G32240.1	KAN2	Homeodomain-like superfamily protein	chr1:11625700-11630626 REVERSE LENGTH=1620	1.64e-62	0.81	AT1G32240.1	KAN2	Homeodomain-like superfamily protein	chr1:11625882-11630355 REVERSE LENGTH=388	9.17e-61	0.68	XM_011652028.1	Cucumis sativus probable transcription factor KAN2 (LOC101204405) transcript variant mRNA	0	0.79	Q9C616.1	KAN2_ARATH ame: Full=Probable transcription factor KAN2 ame: Full= KANADI 2	1.11e-59	0.68	CP008448	8.5e-62	0.77	Cp4.1LG08	0	0.99	Cma_Scf00025	0	0.96
CUUC107179	Similar to Receptor-like protein kinase 2 OS=Arabidopsis thaliana GN=RCH2 PE=1 SV=1 (uniprot_sprot:sp|Q9LHP4|RCH2_ARATH)	AT3G24240.1		Leucine-rich repeat receptor-like protein kinase family protein	chr3:8780424-8784368 FORWARD LENGTH=3771	1e-133	0.73	AT3G24240.1		Leucine-rich repeat receptor-like protein kinase family protein	chr3:8780551-8784150 FORWARD LENGTH=1141	2.41e-152	0.83	XM_004134337.2	Cucumis sativus receptor kinase 2 (LOC101206423) mRNA	0	0.88	Q9LHP4.1	RCH2_ARATH ame: Full=Receptor kinase 2 Flags: Precursor	2.93e-151	0.83	CP017292	1.32e-26	0.75	Cp4.1LG03	0	0.99	Cma_Scf00005	0	0.97
CUUC107187	Similar to unknown protein (A.thaliana) (tair10_pep:AT1G70780.1)	AT1G23149.1	CPuORF29	conserved peptide upstream open reading frame 29	chr1:8206549-8207618 FORWARD LENGTH=982	5.9e-44	0.72	AT1G70780.1		unknown protein; FUNCTIONS IN: molecular_function unknown; INVOLVED IN: biological_process unknown; LOCATED IN: mitochondrion; EXPRESSED IN: sperm cell, male gametophyte, pollen tube; EXPRESSED DURING: L mature pollen stage, M germinated pollen stage; BEST Arabidopsis thaliana protein match is: unknown protein (TAIR:AT1G23150.1); Has 143 Blast hits to 143 proteins in 17 species: Archae - 0; Bacte…	chr1:26695462-26695975 REVERSE LENGTH=140	7.1e-58	0.78	XM_004150547.2	PREDICTED: Cucumis sativus uncharacterized protein At4g22758-like (LOC101204652), mRNA	0	0.84		---NA---			---NA---			Cp4.1_scaffold000278	0	0.99	Cma_Scf00012	0	0.93
CUUC107195	Similar to Homocysteine S-methyltransferase 3 OS=Arabidopsis thaliana GN=HMT3 PE=1 SV=2 (uniprot_sprot:sp|Q8LAX0|HMT3_ARATH)	AT3G63250.1	HMT-2, ATHMT-2, HMT2	homocysteine methyltransferase 2	chr3:23370308-23372682 REVERSE LENGTH=1364	9.52e-124	0.71	AT3G22740.1	HMT3	homocysteine S-methyltransferase 3	chr3:8033200-8035710 REVERSE LENGTH=347	0	0.84	XM_004145337.2	Cucumis sativus homocysteine S-methyltransferase 3 (LOC101222725) mRNA	0	0.88	Q8LAX0.2	HMT3_ARATH ame: Full=Homocysteine S-methyltransferase 3 ame: Full=S-methylmethionine:homocysteine methyltransferase 3 Short= -3 Short=SMM:Hcy S-methyltransferase 3	0	0.84	CP029951	8.39e-133	0.71	Cp4.1LG12	0	1	Cma_Scf00026	0	0.93
CUUC107200	Similar to alpha/beta-Hydrolases superfamily protein (A.thaliana) (tair10_pep:AT1G73480.1)	AT1G18360.1		alpha/beta-Hydrolases superfamily protein	chr1:6316695-6319427 REVERSE LENGTH=1673	6.24e-64	0.69	AT1G73480.1		alpha/beta-Hydrolases superfamily protein	chr1:27629266-27632486 FORWARD LENGTH=463	8.49e-98	0.86	XM_004137583.2	Cucumis sativus monoglyceride lipase (LOC101210503) mRNA	0	0.86	Q99685.2	MGLL_HUMAN ame: Full=Monoglyceride lipase Short=MGL ame: Full=HU-K5 ame: Full=Lysophospholipase homolog ame: Full=Lysophospholipase-like ame: Full=Monoacylglycerol lipase Short=MAGL	2.22e-26	0.52	---NA---			Cp4.1LG20	0	0.99	Cma_Scf00021	0	0.96
CUUC107201	Similar to Arogenate dehydratase 3, chloroplastic OS=Arabidopsis thaliana GN=ADT3 PE=1 SV=1 (uniprot_sprot:sp|Q9ZUY3|AROD3_ARATH)	AT2G27820.1	PD1, ADT3	prephenate dehydratase 1	chr2:11856768-11858288 FORWARD LENGTH=1521	4.71e-80	0.78	AT2G27820.1	PD1, ADT3	prephenate dehydratase 1	chr2:11856808-11858082 FORWARD LENGTH=424	1.75e-86	0.93	XM_004139420.2	Cucumis sativus arogenate dehydratase prephenate dehydratase chloroplastic-like (LOC101222151) mRNA	1.32e-116	0.87	Q9ZUY3.1	AROD3_ARATH ame: Full=Arogenate dehydratase chloroplastic Short= 3 ame: Full=Prephenate dehydratase 1 Short= 1 Flags: Precursor	2.13e-85	0.93	CP041519	9.12e-104	0.81	Cp4.1LG07	0	0.99	Cma_Scf00037	0	0.93
CUUC107202	Similar to Arogenate dehydratase/prephenate dehydratase 6, chloroplastic OS=Arabidopsis thaliana GN=ADT6 PE=1 SV=1 (uniprot_sprot:sp|Q9SGD6|AROD6_ARATH)	AT1G08250.1	ADT6	arogenate dehydratase 6	chr1:2588857-2590301 REVERSE LENGTH=1445	0	0.77	AT1G08250.1	ADT6	arogenate dehydratase 6	chr1:2588994-2590235 REVERSE LENGTH=413	0	0.85	XM_008463748.2	Cucumis melo arogenate dehydratase prephenate dehydratase chloroplastic-like (LOC103500446) mRNA	0	0.84	Q9SGD6.1	AROD6_ARATH ame: Full=Arogenate dehydratase prephenate dehydratase chloroplastic Short= 6 Short= 6 Flags: Precursor	0	0.85	CP041519	0	0.75	Cp4.1LG20	0	0.99	Cma_Scf00039	0	0.97
CUUC107213	trinity_name=comp42574_c2_seq1	-			---NA---						---NA---				---NA---				---NA---			---NA---			Cp4.1LG07	3.46e-155	0.95	Cma_Scf00022	6.97e-139	0.92
CUUC107214	trinity_name=comp42574_c1_seq2	-			---NA---						---NA---				---NA---				---NA---			---NA---			Cp4.1LG07	2.55e-149	0.99	Cma_Scf00022	2.05e-125	0.93
CUUC107224	Similar to UPI0002B4B1D8 related cluster n=2 Tax=unknown RepID=UPI0002B4B1D8 (uniref90:UniRef90_UPI0002B4B1D8)	-			---NA---						---NA---			XM_004147422.2	Cucumis sativus myb-related 306-like (LOC101204730) mRNA	4.85e-101	0.79		---NA---			CP037502	0	0.99	Cp4.1LG04	0	1	Cma_Scf00002	0	0.96
CUUC107226	Similar to Protein of unknown function (DUF581) (A.thaliana) (tair10_pep:AT5G49120.1)	-			---NA---						---NA---			XM_019329052.1	Ipomoea nil uncharacterized LOC109179548 (LOC109179548) mRNA	1.49e-31	0.88		---NA---			CP038296	6.36e-180	1	Cp4.1LG17	1.22e-163	1	Cma_Scf00020	2.02e-148	0.96
CUUC107228	Similar to 3-ketoacyl-CoA synthase 1 OS=Arabidopsis thaliana GN=KCS1 PE=2 SV=1 (uniprot_sprot:sp|Q9MAM3|KCS1_ARATH)	AT1G01120.1	KCS1	3-ketoacyl-CoA synthase 1	chr1:57269-59167 REVERSE LENGTH=1899	2.81e-125	0.68	AT1G01120.1	KCS1	3-ketoacyl-CoA synthase 1	chr1:57392-58978 REVERSE LENGTH=528	0	0.79	XM_008439610.2	Cucumis melo 3-ketoacyl- synthase 1 (LOC103483144) mRNA	0	0.89	Q9MAM3.1	KCS1_ARATH ame: Full=3-ketoacyl- synthase 1 Short=KCS-1 ame: Full=Very long-chain fatty acid condensing enzyme 1 Short=VLCFA condensing enzyme 1	0	0.79	---NA---			Cp4.1LG03	0	0.99	Cma_Scf00005	0	0.97
CUUC107276	trinity_name=comp42599_c10_seq1	-			---NA---						---NA---				---NA---				---NA---			---NA---			Cp4.1LG01	0	0.99	Cma_Scf00001	0	0.96
CUUC107283	Similar to Probable methylenetetrahydrofolate reductase OS=Oryza sativa subsp. japonica GN=Os03g0815200 PE=2 SV=1 (uniprot_sprot:sp|Q75HE6|MTHR_ORYSJ)	AT3G59970.3	MTHFR1	methylenetetrahydrofolate reductase 1	chr3:22151195-22154483 FORWARD LENGTH=2047	1.59e-61	0.78	AT2G44160.1	MTHFR2	methylenetetrahydrofolate reductase 2	chr2:18262301-18265185 FORWARD LENGTH=594	2.47e-62	0.92	XM_008458977.2	Cucumis melo probable methylenetetrahydrofolate reductase (LOC103496932) transcript variant mRNA	2.22e-109	0.9	Q75HE6.1	MTHR_ORYSJ ame: Full=Probable methylenetetrahydrofolate reductase	9.78e-68	0.95	---NA---			Cp4.1LG01	3.96e-52	0.99	Cma_Scf00001	4.13e-52	0.99
CUUC107294	trinity_name=comp42602_c0_seq1	-			---NA---						---NA---				---NA---				---NA---			---NA---			Cp4.1_scaffold000154	0	0.97	Cma_Scf00033	0	0.81
CUUC107317	trinity_name=comp42609_c3_seq1	-			---NA---						---NA---				---NA---				---NA---			CP031383	0	0.97	Cp4.1LG06	0	1	Cma_Scf00003	0	0.95
CUUC107318	trinity_name=comp42609_c1_seq1	-			---NA---						---NA---			XR_538487.2	Cucumis melo uncharacterized LOC103493645 (LOC103493645) ncRNA	4.08e-42	0.86		---NA---			CP031383	2.12e-110	0.77	Cp4.1LG02	0	1	Cma_Scf00006	0	0.95
CUUC107330	Similar to UPI0002B45BA7 related cluster n=2 Tax=unknown RepID=UPI0002B45BA7 (uniref90:UniRef90_UPI0002B45BA7)	AT2G39210.1		Major facilitator superfamily protein	chr2:16366157-16368275 REVERSE LENGTH=1980	6.54e-70	0.73	AT2G39210.1		Major facilitator superfamily protein	chr2:16366287-16368231 REVERSE LENGTH=601	0	0.76	XM_011653668.1	Cucumis sativus uncharacterized LOC101216551 (LOC101216551) mRNA	0	0.84		---NA---			CP050114	1.26e-131	0.66	Cp4.1LG08	0	0.99	Cma_Scf00025	0	0.96
CUUC107333	trinity_name=comp42616_c4_seq1	-			---NA---						---NA---			XM_011653235.1	Cucumis sativus flowering time control FCA (LOC101220535) mRNA	2.35e-69	0.87		---NA---			---NA---			Cp4.1LG03	1.4e-81	0.99	Cma_Scf00007	4.77e-75	0.96
CUUC107336	trinity_name=comp42616_c9_seq1	-			---NA---						---NA---				---NA---				---NA---			---NA---			Cp4.1LG03	0	0.97	Cma_Scf00007	4.72e-174	0.88
CUUC107339	Similar to UPI0002B49BA1 related cluster n=1 Tax=unknown RepID=UPI0002B49BA1 (uniref90:UniRef90_UPI0002B49BA1)	-			---NA---						---NA---			LN713258.1	Cucumis melo genomic chr_4	1.68e-125	0.84		---NA---			---NA---			Cp4.1LG03	0	1	Cma_Scf00007	0	0.91
CUUC107341	trinity_name=comp42617_c1_seq1	-			---NA---						---NA---				---NA---				---NA---			---NA---			Cp4.1LG19	6.3e-111	1	Cma_Scf00049	2.01e-98	0.96
CUUC107342	Similar to UPI0002B4D4D1 related cluster n=1 Tax=unknown RepID=UPI0002B4D4D1 (uniref90:UniRef90_UPI0002B4D4D1)	-			---NA---						---NA---			XM_008440892.1	Cucumis melo 65-kDa microtubule-associated 3-like (LOC103484005) mRNA	0	0.87		---NA---			---NA---			Cp4.1_scaffold000614	0	0.99	Cma_Scf00008	0	0.96
CUUC107353	Similar to VQ motif-containing protein (A.thaliana) (tair10_pep:AT1G78310.1)	-			---NA---			AT1G78310.1		VQ motif-containing protein	chr1:29464003-29464938 REVERSE LENGTH=311	1.49e-40	0.57	XM_004136229.2	Cucumis sativus VQ motif-containing 9 (LOC101210580) mRNA	0	0.81	Q9M9F0.1	VQ9_ARATH ame: Full=VQ motif-containing 9 Short= 9	1.81e-39	0.57	CP051988	3.51e-98	0.83	Cp4.1LG02	0	1	Cma_Scf00006	0	0.97
CUUC107359	trinity_name=comp42625_c9_seq1	-			---NA---						---NA---				---NA---				---NA---			---NA---			Cp4.1LG02	4.89e-90	0.94	Cma_Scf00006	3.91e-142	0.92
CUUC107378	trinity_name=comp42626_c12_seq1	-			---NA---						---NA---				---NA---				---NA---			CP009030	1.52e-44	0.78	Cp4.1LG04	1.39e-152	1	Cma_Scf00011	1.55e-120	0.91
CUUC107403	Similar to Probable inactive receptor kinase At5g16590 OS=Arabidopsis thaliana GN=At5g16590 PE=1 SV=1 (uniprot_sprot:sp|Q9FMD7|Y5659_ARATH)	-			---NA---			AT1G48480.1	RKL1	receptor-like kinase 1	chr1:17918475-17920743 FORWARD LENGTH=655	4.48e-44	0.76	XM_008458803.2	Cucumis melo probable inactive receptor kinase RLK902 (LOC103496806) mRNA	9.85e-143	0.93	Q9LP77.1	Y1848_ARATH ame: Full=Probable inactive receptor kinase At1g48480 Flags: Precursor	5.44e-43	0.76	---NA---			Cp4.1LG03	0	1	Cma_Scf00007	1.18e-173	0.98
CUUC107404	Similar to UPI0002B4A24C related cluster n=1 Tax=unknown RepID=UPI0002B4A24C (uniref90:UniRef90_UPI0002B4A24C)	-			---NA---						---NA---				---NA---				---NA---			---NA---			Cp4.1LG03	2.84e-142	0.99	Cma_Scf00007	2.13e-131	0.96
CUUC107408	Similar to UPI0002B41A58 related cluster n=2 Tax=unknown RepID=UPI0002B41A58 (uniref90:UniRef90_UPI0002B41A58)	-			---NA---						---NA---			XM_008443308.2	Cucumis melo serine threonine- kinase STY8-like (LOC103485631) mRNA	1.65e-140	0.88		---NA---			---NA---			Cp4.1LG13	1.71e-141	0.97	Cma_Scf00014	4.78e-136	0.96
CUUC107416	Similar to BEST Arabidopsis thaliana protein match is: RNA-directed DNA polymerase (reverse transcriptase)-related family protein (TAIR:AT3G24255.2)%3B Has 562 Blast hits to 532 proteins in 147 species: Archae - 28%3B Bacteria - 51%3B Metazoa - 157%3B Fungi - 82%3B Plants - 85%3B Viruses - 6%3B Other Eukaryotes - 153 (source: NCBI BLink). (A.thaliana) (tair10_pep:AT3G23910.1)	AT3G23910.1		BEST Arabidopsis thaliana protein match isRNA-directed DNA polymerase (reverse transcriptase)-related family protein (TAIR:AT3G24255.2); Has 562 Blast hits to 532 proteins in 147 speciesArchae - 28; Bacteria - 51; Metazoa - 157; Fungi - 82; Plants - 85; Viruses - 6; Other Eukaryotes - 153 (sourceNCBI BLink).	chr3:8636427-8639442 REVERSE LENGTH=1531	9.96e-29	0.68	AT3G23910.1		BEST Arabidopsis thaliana protein match is: RNA-directed DNA polymerase (reverse transcriptase)-related family protein (TAIR:AT3G24255.2); Has 562 Blast hits to 532 proteins in 147 species: Archae - 28; Bacteria - 51; Metazoa - 157; Fungi - 82; Plants - 85; Viruses - 6; Other Eukaryotes - 153 (source: NCBI BLink).	chr3:8636594-8639344 REVERSE LENGTH=421	2.52e-99	0.67	XM_008440117.2	Cucumis melo uncharacterized LOC103483469 (LOC103483469) mRNA	0	0.85		---NA---			---NA---			Cp4.1LG03	0	0.98	Cma_Scf00005	2.27e-159	0.94
CUUC107419	trinity_name=comp42635_c10_seq1	-			---NA---						---NA---				---NA---				---NA---			---NA---			Cp4.1LG13	2.3e-85	0.8	Cma_Scf00014	9.57e-59	0.81
CUUC107429	Similar to ABC transporter G family member 6 OS=Arabidopsis thaliana GN=ABCG6 PE=2 SV=1 (uniprot_sprot:sp|Q9FNB5|AB6G_ARATH)	AT5G13580.1		ABC-2 type transporter family protein	chr5:4370692-4373201 FORWARD LENGTH=2510	0	0.74	AT5G13580.1		ABC-2 type transporter family protein	chr5:4370879-4373062 FORWARD LENGTH=727	0	0.85	XM_004149771.2	Cucumis sativus ABC transporter G family member 6-like (LOC101221489) mRNA	0	0.87	Q9FNB5.1	AB6G_ARATH ame: Full=ABC transporter G family member 6 Short=ABC transporter Short= 6 ame: Full=White-brown complex homolog 6 Short= 6	0	0.85	CP033315	0	0.89	Cp4.1LG01	0	0.98	Cma_Scf00012	0	0.98
CUUC107430	Similar to Protein of unknown function (DUF581) (A.thaliana) (tair10_pep:AT3G63210.1)	-			---NA---			AT3G63210.1	MARD1	Protein of unknown function (DUF581)	chr3:23354019-23354906 REVERSE LENGTH=263	3.5e-29	0.49	XM_008467421.2	Cucumis melo MARD1-like (LOC103503283) mRNA	8.96e-29	0.8	Q8LGS1.2	MARD1_ARATH ame: Full= MARD1 ame: Full=Mediator of ABA-regulated dormancy1 ame: Full=Senescence-associated SAG102	4.25e-28	0.49	CP034149	0	0.96	Cp4.1LG12	0	1	Cma_Scf00013	0	0.93
CUUC107433	trinity_name=comp42640_c3_seq2	-			---NA---						---NA---				---NA---				---NA---			CP034150	3.11e-90	0.97	Cp4.1LG12	0	0.99	Cma_Scf00013	8.6e-161	0.94
CUUC107447	Similar to BTB/POZ domain-containing protein At5g47800 OS=Arabidopsis thaliana GN=At5g47800 PE=2 SV=1 (uniprot_sprot:sp|Q9FIK1|Y5780_ARATH)	AT5G47800.1		Phototropic-responsive NPH3 family protein	chr5:19353676-19356300 FORWARD LENGTH=2118	6.86e-115	0.66	AT5G47800.1		Phototropic-responsive NPH3 family protein	chr5:19354171-19356126 FORWARD LENGTH=559	0	0.81	XM_011659805.1	Cucumis sativus BTB POZ domain-containing At5g47800 (LOC101210738) transcript variant mRNA	0	0.92	Q9FIK1.1	Y5780_ARATH ame: Full=BTB POZ domain-containing At5g47800	0	0.81	CP014444	1.42e-68	0.84	Cp4.1LG10	0	0.99	Cma_Scf00004	0	0.99
CUUC107448	trinity_name=comp42643_c1_seq1	-			---NA---						---NA---			XM_011659805.1	Cucumis sativus BTB POZ domain-containing At5g47800 (LOC101210738) transcript variant mRNA	6.88e-35	0.87		---NA---			---NA---			Cp4.1LG10	4.08e-76	1	Cma_Scf00004	4.26e-76	1
CUUC107455	Similar to Fructose-bisphosphate aldolase cytoplasmic isozyme OS=Oryza sativa subsp. japonica GN=FBA PE=1 SV=2 (uniprot_sprot:sp|P17784|ALF_ORYSJ)	AT2G36460.1		Aldolase superfamily protein	chr2:15296701-15298514 REVERSE LENGTH=1432	6.57e-63	0.75	AT2G36460.2		Aldolase superfamily protein	chr2:15296929-15297732 REVERSE LENGTH=267	3.98e-66	0.89	XM_010529510.2	Tarenaya hassleriana fructose-bisphosphate aldolase cytosolic (LOC104805087) mRNA	1.86e-55	0.8	Q10A30.1	ALFC2_ORYSJ ame: Full=Fructose-bisphosphate aldolase cytoplasmic ame: Full=Cytoplasmic aldolase-alpha Short= -alpha	8.91e-67	0.91	CP055360	0	0.98	Cp4.1LG03	0	1	Cma_Scf00007	0	0.93
CUUC107464	trinity_name=comp42650_c0_seq1	ATCG01280.1	YCF2.2	Chloroplast Ycf2;ATPase, AAA type, core	chrC:145291-152175 REVERSE LENGTH=6885	1.71e-39	0.79	AT5G26570.1	PWD, OK1, ATGWD3	catalytics;carbohydrate kinases;phosphoglucan, water dikinases	chr5:9261580-9267526 FORWARD LENGTH=1196	7.39e-33	0.8	XM_011654741.1	Cucumis sativus water chloroplastic (LOC101214042) transcript variant mRNA	6.55e-70	0.82	Q6ZY51.1	PWD_ARATH ame: Full= water chloroplastic Flags: Precursor	8.98e-32	0.8	CP054115	0	0.99	Cp4.1LG03	0	0.98	Cma_Scf00005	1.89e-161	0.86
CUUC107474	trinity_name=comp42654_c3_seq1	-			---NA---						---NA---				---NA---				---NA---			---NA---			Cp4.1LG19	1.03e-180	1	Cma_Scf00030	2.22e-151	0.94
CUUC107481	trinity_name=comp42657_c6_seq1	-			---NA---						---NA---				---NA---				---NA---			CP001342	1.69e-68	0.82	Cp4.1LG16	0	0.98	Cma_Scf00009	0	0.86
CUUC107483	trinity_name=comp42657_c7_seq1	-			---NA---						---NA---				---NA---				---NA---			CP043425	1.59e-53	0.81	Cp4.1LG20	0	1	Cma_Scf00021	0	0.92
CUUC107484	Similar to Trehalose 6-phosphate synthase1 (Fragment) n=1 Tax=Cucumis melo RepID=A5Y725_CUCME (uniref90:UniRef90_A5Y725)	-			---NA---						---NA---				---NA---				---NA---			---NA---			Cp4.1LG20	2.81e-146	0.95	Cma_Scf00015	1.17e-62	0.84
CUUC107485	Similar to Trehalose 6-phosphate synthase1 (Fragment) n=1 Tax=Cucumis melo RepID=A5Y725_CUCME (uniref90:UniRef90_A5Y725)	-			---NA---						---NA---				---NA---				---NA---			---NA---			Cp4.1LG20	5.45e-149	0.95	Cma_Scf00015	1.18e-62	0.84
CUUC107498	trinity_name=comp42663_c0_seq1	-			---NA---						---NA---				---NA---				---NA---			CP006388	9.62e-46	0.86	Cp4.1LG12	1.23e-107	0.96	Cma_Scf00026	2.47e-91	0.91
CUUC107499	Similar to Domain of unknown function (DUF966) (A.thaliana) (tair10_pep:AT5G10150.1)	-			---NA---			AT5G10150.1		Domain of unknown function (DUF966)	chr5:3182176-3183834 REVERSE LENGTH=414	7.65e-57	0.53	XM_011654817.1	Cucumis sativus UPSTREAM OF FLC (LOC105435177) transcript variant mRNA	4.02e-52	0.79	Q9LX14.1	UFC_ARATH ame: Full= UPSTREAM OF FLC	8.16e-56	0.53	CP046878	0	0.99	Cp4.1LG01	0	0.98	Cma_Scf00001	0	0.96
CUUC107508	Similar to Polyamine oxidase 1 OS=Arabidopsis thaliana GN=PAO1 PE=1 SV=1 (uniprot_sprot:sp|Q9FNA2|PAO1_ARATH)	AT5G13700.1	ATPAO1, APAO, PAO1	polyamine oxidase 1	chr5:4420069-4423033 REVERSE LENGTH=1631	8.36e-117	0.72	AT5G13700.1	ATPAO1, APAO, PAO1	polyamine oxidase 1	chr5:4420222-4422974 REVERSE LENGTH=472	1.91e-151	0.82	XM_004135894.2	Cucumis sativus polyamine oxidase 1 (LOC101209263) mRNA	0	0.9	Q9FNA2.1	PAO1_ARATH ame: Full=Polyamine oxidase 1 Short= 1 ame: Full=N(1)-acetylpolyamine oxidase ame: Full=Spermine oxidase	2.32e-150	0.82	---NA---			Cp4.1LG17	0	1	Cma_Scf00024	0	0.94
CUUC107509	Similar to Polyamine oxidase 1 OS=Arabidopsis thaliana GN=PAO1 PE=1 SV=1 (uniprot_sprot:sp|Q9FNA2|PAO1_ARATH)	AT5G13700.1	ATPAO1, APAO, PAO1	polyamine oxidase 1	chr5:4420069-4423033 REVERSE LENGTH=1631	0	0.73	AT5G13700.1	ATPAO1, APAO, PAO1	polyamine oxidase 1	chr5:4420222-4422974 REVERSE LENGTH=472	0	0.83	XM_008463100.2	Cucumis melo polyamine oxidase 1 (LOC103499947) mRNA	0	0.92	Q9FNA2.1	PAO1_ARATH ame: Full=Polyamine oxidase 1 Short= 1 ame: Full=N(1)-acetylpolyamine oxidase ame: Full=Spermine oxidase	0	0.83	---NA---			Cp4.1LG12	0	0.99	Cma_Scf00013	0	0.96
CUUC107517	Similar to Metalloendoproteinase 1 OS=Glycine max PE=1 SV=2 (uniprot_sprot:sp|P29136|MEP1_SOYBN)	-			---NA---			AT1G24140.1		Matrixin family protein	chr1:8536131-8537285 REVERSE LENGTH=384	5.35e-79	0.63	XM_008460492.2	Cucumis melo metalloendo ase 2-MMP-like (LOC103498041) mRNA	0	0.84	Q5XF51.1	3MMP_ARATH ame: Full=Metalloendo ase 3-MMP Short=At3-MMP Flags: Precursor	6.5e-78	0.63	CP044452	0	0.98	Cp4.1LG01	0	0.99	Cma_Scf00012	0	0.93
CUUC107542	Similar to UPI0002B44FD5 related cluster n=1 Tax=unknown RepID=UPI0002B44FD5 (uniref90:UniRef90_UPI0002B44FD5)	-			---NA---						---NA---				---NA---				---NA---			CP057838	1.26e-72	1	Cp4.1LG20	0	0.99	Cma_Scf00021	0	0.96
CUUC107543	trinity_name=comp42688_c0_seq1	-			---NA---						---NA---				---NA---				---NA---			CP057837	1.98e-93	0.98	Cp4.1LG20	6.79e-131	0.98	Cma_Scf00021	3.22e-116	0.94
CUUC107562	trinity_name=comp42694_c3_seq1	-			---NA---						---NA---				---NA---				---NA---			---NA---			Cp4.1LG08	1.28e-62	0.98	Cma_Scf00047	2.94e-58	0.96
CUUC107574	trinity_name=comp42698_c3_seq1	-			---NA---						---NA---				---NA---				---NA---			---NA---			Cp4.1_scaffold000481	4.07e-94	0.97	Cma_Scf00029	7.68e-72	0.86
CUUC107593	Similar to Protein kinase APK1B, chloroplastic OS=Arabidopsis thaliana GN=APK1B PE=2 SV=2 (uniprot_sprot:sp|P46573|APK1B_ARATH)	AT1G07570.3	APK1A	Protein kinase superfamily protein	chr1:2331334-2333738 REVERSE LENGTH=1459	2.82e-49	0.71	AT2G28930.3	APK1B, PK1B	protein kinase 1B	chr2:12424551-12426565 FORWARD LENGTH=415	1.69e-115	0.71	LN713259.1	Cucumis melo genomic chr_5	3.22e-28	0.8	Q65XV8.1	RK176_ORYSJ ame: Full=Receptor-like cytoplasmic kinase 176 Short= 176	4.72e-115	0.72	CP054819	0	0.99	Cp4.1LG01	0	0.93	Cma_Scf00012	0	0.93
CUUC107596	Similar to 14 kDa proline-rich protein DC2.15 OS=Daucus carota PE=2 SV=1 (uniprot_sprot:sp|P14009|14KD_DAUCA)	AT1G12090.1	ELP	extensin-like protein	chr1:4089847-4090725 REVERSE LENGTH=879	1.18e-35	0.7	AT1G62510.1		Bifunctional inhibitor/lipid-transfer protein/seed storage 2S albumin superfamily protein	chr1:23136632-23137081 REVERSE LENGTH=149	3.2e-40	0.87	XM_008438879.2	Cucumis melo 14 kDa proline-rich -like (LOC103482620) mRNA	2.76e-138	0.87	P14009.1	14KD_DAUCA ame: Full=14 kDa proline-rich Flags: Precursor	1.88e-33	0.82	CP029792	1.43e-112	0.83	Cp4.1LG13	0	1	Cma_Scf00038	0	0.95
CUUC107613	Similar to Probable E3 ubiquitin-protein ligase LOG2 OS=Arabidopsis thaliana GN=LOG2 PE=1 SV=1 (uniprot_sprot:sp|Q9S752|LOFG2_ARATH)	AT3G09770.1		RING/U-box superfamily protein	chr3:2996269-2998190 REVERSE LENGTH=1655	2.94e-93	0.7	AT3G09770.1		RING/U-box superfamily protein	chr3:2996402-2997835 REVERSE LENGTH=388	3.99e-117	0.82	XM_008444453.2	Cucumis melo probable E3 ubiquitin- ligase LOG2 (LOC103486475) mRNA	0	0.83	Q9S752.1	LOFG2_ARATH ame: Full=Probable E3 ubiquitin- ligase LOG2 ame: Full=Probable RING-type E3 ubiquitin transferase LOG2 ame: Full= LOSS OF GDU2 ame: Full=RING finger 215	4.85e-116	0.82	---NA---			Cp4.1LG08	0	0.99	Cma_Scf00025	0	0.95
CUUC107614	Similar to Probable E3 ubiquitin-protein ligase LOG2 OS=Arabidopsis thaliana GN=LOG2 PE=1 SV=1 (uniprot_sprot:sp|Q9S752|LOFG2_ARATH)	AT3G09770.1		RING/U-box superfamily protein	chr3:2996269-2998190 REVERSE LENGTH=1655	2.74e-93	0.7	AT3G09770.1		RING/U-box superfamily protein	chr3:2996402-2997835 REVERSE LENGTH=388	2.79e-123	0.81	XM_008444453.2	Cucumis melo probable E3 ubiquitin- ligase LOG2 (LOC103486475) mRNA	0	0.84	Q9S752.1	LOFG2_ARATH ame: Full=Probable E3 ubiquitin- ligase LOG2 ame: Full=Probable RING-type E3 ubiquitin transferase LOG2 ame: Full= LOSS OF GDU2 ame: Full=RING finger 215	3.39e-122	0.81	---NA---			Cp4.1LG03	0	0.98	Cma_Scf00007	0	0.94
CUUC107638	Similar to Putative white-brown complex homolog protein 30 OS=Arabidopsis thaliana GN=WBC30 PE=2 SV=3 (uniprot_sprot:sp|Q9SJK6|WBC30_ARATH)	AT2G37010.1	ATNAP12, NAP12	non-intrinsic ABC protein 12	chr2:15541720-15546159 FORWARD LENGTH=3249	2.98e-114	0.73	AT2G37010.1	ATNAP12, NAP12	non-intrinsic ABC protein 12	chr2:15541720-15546159 FORWARD LENGTH=1082	3.42e-123	0.79	XM_008451000.2	Cucumis melo white-brown complex homolog 30 (LOC103491165) transcript variant mRNA	0	0.9	Q9SJK6.3	WBC30_ARATH ame: Full= white-brown complex homolog 30 ame: Full= non-intrinsic ABC 12 ame: Full=WBC-related 1	4.16e-122	0.79	CP006185	0	0.92	Cp4.1LG19	2.45e-117	0.93	Cma_Scf00049	1.08e-115	0.93
CUUC107641	trinity_name=comp42721_c2_seq1	-			---NA---						---NA---				---NA---				---NA---			---NA---			Cp4.1LG02	2.48e-149	1	Cma_Scf00052	1.26e-102	0.9
CUUC107645	Similar to Branched-chain-amino-acid aminotransferase 2, chloroplastic OS=Arabidopsis thaliana GN=BCAT2 PE=1 SV=1 (uniprot_sprot:sp|Q9M439|BCAT2_ARATH)	AT1G10070.1	ATBCAT-2, BCAT-2	branched-chain amino acid transaminase 2	chr1:3288087-3290471 FORWARD LENGTH=1642	1.51e-54	0.7	AT1G10070.3	ATBCAT-2, BCAT-2	branched-chain amino acid transaminase 2	chr1:3288672-3290164 FORWARD LENGTH=318	1.45e-88	0.82	XM_008446285.2	Cucumis melo branched-chain-amino-acid aminotransferase chloroplastic (LOC103487805) mRNA	0	0.87	Q9M439.1	BCAT2_ARATH ame: Full=Branched-chain-amino-acid aminotransferase chloroplastic Short=Atbcat-2 Flags: Precursor	1.03e-86	0.82	CP008316	0	0.87	Cp4.1_scaffold000267	1.08e-178	0.9	Cma_Scf00022	3.45e-90	0.75
CUUC107647	Similar to Branched-chain-amino-acid aminotransferase 2, chloroplastic OS=Arabidopsis thaliana GN=BCAT2 PE=1 SV=1 (uniprot_sprot:sp|Q9M439|BCAT2_ARATH)	AT1G10070.1	ATBCAT-2, BCAT-2	branched-chain amino acid transaminase 2	chr1:3288087-3290471 FORWARD LENGTH=1642	1.83e-126	0.7	AT1G10070.2	ATBCAT-2, BCAT-2	branched-chain amino acid transaminase 2	chr1:3288255-3290164 FORWARD LENGTH=388	2.06e-164	0.83	XM_008446285.2	Cucumis melo branched-chain-amino-acid aminotransferase chloroplastic (LOC103487805) mRNA	0	0.88	K7QKH1.1	BCAT1_HUMLU ame: Full=Branched-chain amino acid aminotransferase mitochondrial Short= 1 Flags: Precursor	1.45e-166	0.8	CP008316	0	0.99	Cp4.1LG11	0	1	Cma_Scf00017	0	0.93
CUUC107652	Similar to Scarecrow-like protein 8 OS=Arabidopsis thaliana GN=SCL8 PE=2 SV=1 (uniprot_sprot:sp|Q9FYR7|SCL8_ARATH)	AT5G52510.1	SCL8	SCARECROW-like 8	chr5:21307049-21309302 FORWARD LENGTH=2254	1.19e-73	0.69	AT5G52510.1	SCL8	SCARECROW-like 8	chr5:21307196-21309118 FORWARD LENGTH=640	3.15e-128	0.63	XM_008439302.2	Cucumis melo scarecrow 8 (LOC103482912) mRNA	0	0.83	Q9FYR7.1	SCL8_ARATH ame: Full=Scarecrow 8 Short= 8 ame: Full=GRAS family 30 Short= -30	3.82e-127	0.63	CP054946	0	0.99	Cp4.1LG05	0	0.96	Cma_Scf00016	0	0.93
CUUC107674	Similar to Probable chlorophyll(ide) b reductase NYC1, chloroplastic OS=Oryza sativa subsp. japonica GN=NYC1 PE=1 SV=1 (uniprot_sprot:sp|Q5N800|NYC1_ORYSJ)	AT4G13250.1	NYC1	NAD(P)-binding Rossmann-fold superfamily protein	chr4:7684234-7686876 REVERSE LENGTH=1859	0	0.74	AT4G13250.1	NYC1	NAD(P)-binding Rossmann-fold superfamily protein	chr4:7684417-7686691 REVERSE LENGTH=496	0	0.77	XM_004150005.2	Cucumis sativus probable chlorophyll(ide) b reductase chloroplastic (LOC101222986) mRNA	0	0.89	Q5N800.1	NYC1_ORYSJ ame: Full=Probable chlorophyll(ide) b reductase chloroplastic ame: Full= NON-YELLOW COLORING 1 Short= 1 Flags: Precursor	0	0.83	---NA---			Cp4.1LG04	0	0.99	Cma_Scf00002	0	0.96
[truncated: 5,561 more rows]

## Sheet: AF M16 vs UF MU16
Cucurbita pepo transcriptome v3		A.thaliana genome (TAIR 10)						A.thaliana proteins (TAIR 10)						GenBank nr nucleotide database				Swiss-prot				Cucurbita pepo sub.ovifera			Cucurbita pepo sub.pepo genome v4.1			Cucurbita maxima genome
[truncated: 2,188 more rows]

## Sheet: PF WHT vs UF WHT
Cucurbita pepo transcriptome v3		A.thaliana genome (TAIR 10)						A.thaliana proteins (TAIR 10)						GenBank nr nucleotide database				Swiss prot				Cucurbita pepo sub.ovifera			Cucurbita pepo sub.pepo genome v4.1			Cucurbita maxima genome
[truncated: 10,499 more rows]

[truncated: 2 more sheets: AF WHT vs UF WHT, UF WHT vs UF MU16]
