# Supplementary material for: First RNA-seq approach to study fruit set and parthenocarpy in zucchini (Cucurbita pepo L.)
Source: BMC Plant Biol. 2019 Feb 6;19:61. doi: 10.1186/s12870-019-1632-2 (PMC6366093; doi:10.1186/s12870-019-1632-2)
Supplement: Supplementary file 3 — Tables “PF MU16 vs UF MU16” (Ontology terms of protein products for DEGs during pollinated fruit set in MUCU-16 cultivar), “AF MU16 vs UF MU16 (Ontology terms of protein products for DEGs during auxin treated fruit set in MUCU-16 cultivar), “PF WHT vs UF WHT” (Ontology terms of protein products for DEGs during pollinated fruit set in Whitaker cultivar), “AF WHT vs UF WHT (Ontology terms of protein products for DEGs during auxin treated fruit set in Whitaker cultivar), “UF WHT vs UF MU16” (Ontology terms of protein products for DEGs during parthenocarpic fruit set). (XLSX 2238 kb) (XLSX 2237 kb) [file 12870_2019_1632_MOESM3_ESM.xlsx]

## Sheet: PF MU16 vs UF MU16
Accession	Protein Lenght	#GO	GO IDs list	GO Names list	Enzyme Codes list	Enzyme Names list	InterPro IDs	InterPro GO IDs	InterPro GO Names
CUUC100001	95	3	F:GO:0003677; P:GO:0009058; P:GO:0006139	F:DNA binding; P:biosynthetic process; P:nucleobase-containing compound metabolic process	-		IPR003441 (PFAM); PTHR31989 (PANTHER); PTHR31989:SF98 (PANTHER); IPR003441 (PROSITE_PROFILES); IPR003441 (SUPERFAMILY)	F:GO:0003677; P:GO:0006355	F:DNA binding; P:regulation of transcription, DNA-templated
CUUC100002	244	3	F:GO:0003677; P:GO:0009058; P:GO:0006139	F:DNA binding; P:biosynthetic process; P:nucleobase-containing compound metabolic process	-		IPR003441 (PFAM); PTHR31989 (PANTHER); PTHR31989:SF81 (PANTHER); IPR003441 (PROSITE_PROFILES); IPR003441 (SUPERFAMILY)	F:GO:0003677; P:GO:0006355	F:DNA binding; P:regulation of transcription, DNA-templated
CUUC100003	152	4	F:GO:0003824; P:GO:0008152; F:GO:0005488; P:GO:0006950	F:catalytic activity; P:metabolic process; F:binding; P:response to stress	EC:1.11.1.7	Peroxidase	IPR000823 (PRINTS); IPR002016 (PRINTS); IPR002016 (PFAM); G3DSA:1.10.520.10 (GENE3D); PTHR31388:SF75 (PANTHER); PTHR31388 (PANTHER); SIGNAL_PEPTIDE_N_REGION (PHOBIUS); SIGNAL_PEPTIDE (PHOBIUS); SIGNAL_PEPTIDE_H_REGION (PHOBIUS); SIGNAL_PEPTIDE_C_REGION (PHOBIUS); NON_CYTOPLASMIC_DOMAIN (PHOBIUS); IPR002016 (PROSITE_PROFILES); SignalP-noTM (SIGNALP_EUK); IPR010255 (SUPERFAMILY)	F:GO:0004601; P:GO:0006979; P:GO:0055114; F:GO:0020037	F:peroxidase activity; P:response to oxidative stress; P:oxidation-reduction process; F:heme binding
CUUC100014	61				-		CYTOPLASMIC_DOMAIN (PHOBIUS); NON_CYTOPLASMIC_DOMAIN (PHOBIUS); TRANSMEMBRANE (PHOBIUS); TMhelix (TMHMM)	no GO terms	no GO terms
CUUC100016	233	2	P:GO:0005975; F:GO:0016301	P:carbohydrate metabolic process; F:kinase activity	-		G3DSA:3.40.50.300 (GENE3D); IPR031322 (PFAM); IPR006001 (TIGRFAM); PTHR43442 (PANTHER); PTHR43442:SF1 (PANTHER); TRANSMEMBRANE (PHOBIUS); NON_CYTOPLASMIC_DOMAIN (PHOBIUS); NON_CYTOPLASMIC_DOMAIN (PHOBIUS); TRANSMEMBRANE (PHOBIUS); CYTOPLASMIC_DOMAIN (PHOBIUS); IPR027417 (SUPERFAMILY); TMhelix (TMHMM); TMhelix (TMHMM)	P:GO:0005975; F:GO:0016301	P:carbohydrate metabolic process; F:kinase activity
CUUC100026	426	3	C:GO:0016020; F:GO:0005215; P:GO:0009987	C:membrane; F:transporter activity; P:cellular process	-		IPR003280 (PRINTS); G3DSA:1.10.287.70 (GENE3D); G3DSA:1.10.287.70 (GENE3D); IPR013099 (PFAM); G3DSA:1.10.238.10 (GENE3D); G3DSA:1.10.1330.10 (GENE3D); PTHR11003 (PANTHER); PTHR11003:SF172 (PANTHER); IPR018247 (PROSITE_PATTERNS); TRANSMEMBRANE (PHOBIUS); CYTOPLASMIC_DOMAIN (PHOBIUS); CYTOPLASMIC_DOMAIN (PHOBIUS); NON_CYTOPLASMIC_DOMAIN (PHOBIUS); NON_CYTOPLASMIC_DOMAIN (PHOBIUS); TRANSMEMBRANE (PH…	P:GO:0071805; C:GO:0016020; F:GO:0005267	P:potassium ion transmembrane transport; C:membrane; F:potassium channel activity
CUUC100027	41				-		no IPS match	no IPS match	no IPS match
CUUC100032	69				-		no IPS match	no IPS match	no IPS match
CUUC100044	35				-		no IPS match	no IPS match	no IPS match
CUUC100052	39				-		NON_CYTOPLASMIC_DOMAIN (PHOBIUS); CYTOPLASMIC_DOMAIN (PHOBIUS); TRANSMEMBRANE (PHOBIUS); TMhelix (TMHMM)	no GO terms	no GO terms
CUUC100054	66				-		no IPS match	no IPS match	no IPS match
CUUC100062	194				-		Coil (COILS)	no GO terms	no GO terms
CUUC100064	92				-		CYTOPLASMIC_DOMAIN (PHOBIUS); TRANSMEMBRANE (PHOBIUS); TRANSMEMBRANE (PHOBIUS); NON_CYTOPLASMIC_DOMAIN (PHOBIUS); CYTOPLASMIC_DOMAIN (PHOBIUS); TMhelix (TMHMM); TMhelix (TMHMM)	no GO terms	no GO terms
CUUC100065	171	4	F:GO:0000166; F:GO:0005515; P:GO:0009987; F:GO:0003774	F:nucleotide binding; F:protein binding; P:cellular process; F:motor activity	EC:3.6.1.15	Nucleoside-triphosphate phosphatase	IPR001752 (PRINTS); IPR001752 (SMART); IPR001752 (G3DSA:3.40.850.GENE3D); IPR001752 (PFAM); PTHR24115:SF639 (PANTHER); PTHR24115 (PANTHER); IPR019821 (PROSITE_PATTERNS); IPR001752 (PROSITE_PROFILES); IPR027417 (SUPERFAMILY)	F:GO:0005524; F:GO:0003777; P:GO:0007018; F:GO:0008017	F:ATP binding; F:microtubule motor activity; P:microtubule-based movement; F:microtubule binding
CUUC100067	158				-		IPR006502 (TIGRFAM); IPR006502 (PFAM); PTHR31579:SF20 (PANTHER); IPR006502 (PANTHER)	no GO terms	no GO terms
CUUC100068	157				-		IPR006502 (PFAM); PTHR31579:SF20 (PANTHER); IPR006502 (PANTHER)	no GO terms	no GO terms
CUUC100071	131				-		IPR018614 (PFAM); IPR018614 (PANTHER); PTHR32001:SF2 (PANTHER)	no GO terms	no GO terms
CUUC100076	387	1	C:GO:0016020	C:membrane	-		IPR013525 (PFAM); PTHR19241:SF379 (PANTHER); PTHR19241 (PANTHER); TRANSMEMBRANE (PHOBIUS); NON_CYTOPLASMIC_DOMAIN (PHOBIUS); CYTOPLASMIC_DOMAIN (PHOBIUS); TRANSMEMBRANE (PHOBIUS); NON_CYTOPLASMIC_DOMAIN (PHOBIUS); NON_CYTOPLASMIC_DOMAIN (PHOBIUS); TRANSMEMBRANE (PHOBIUS); CYTOPLASMIC_DOMAIN (PHOBIUS); CYTOPLASMIC_DOMAIN (PHOBIUS); TRANSMEMBRANE (PHOBIUS); TRANSMEMBRANE (PHOBIUS); TMhelix (TMHMM);…	C:GO:0016020	C:membrane
CUUC100078	318	1	P:GO:0006139	P:nucleobase-containing compound metabolic process	-		Coil (COILS); IPR012459 (PFAM); IPR012459 (PANTHER); PTHR13245:SF15 (PANTHER)	P:GO:0006364	P:rRNA processing
CUUC100080	143				-		PTHR33349 (PANTHER); PTHR33349:SF9 (PANTHER)	no GO terms	no GO terms
CUUC100081	531	1	F:GO:0005515	F:protein binding	-		IPR012417 (SMART); IPR012417 (PFAM); PTHR33349 (PANTHER); PTHR33349:SF9 (PANTHER)	F:GO:0005516	F:calmodulin binding
CUUC100094	101				-		no IPS match	no IPS match	no IPS match
CUUC100095	66				-		TRANSMEMBRANE (PHOBIUS); CYTOPLASMIC_DOMAIN (PHOBIUS); NON_CYTOPLASMIC_DOMAIN (PHOBIUS); TMhelix (TMHMM)	no GO terms	no GO terms
CUUC100120	304				-		PTHR34797:SF5 (PANTHER); PTHR34797 (PANTHER); NON_CYTOPLASMIC_DOMAIN (PHOBIUS); TRANSMEMBRANE (PHOBIUS); CYTOPLASMIC_DOMAIN (PHOBIUS); TMhelix (TMHMM)	no GO terms	no GO terms
CUUC100124	97				-		SIGNAL_PEPTIDE_H_REGION (PHOBIUS); SIGNAL_PEPTIDE_C_REGION (PHOBIUS); NON_CYTOPLASMIC_DOMAIN (PHOBIUS); SIGNAL_PEPTIDE_N_REGION (PHOBIUS); SIGNAL_PEPTIDE (PHOBIUS)	no GO terms	no GO terms
CUUC100148	379	1	F:GO:0005515	F:protein binding	-		IPR011990 (G3DSA:1.25.40.GENE3D); IPR002885 (PFAM); G3DSA:3.30.2320.10 (GENE3D); IPR011990 (G3DSA:1.25.40.GENE3D); IPR002885 (TIGRFAM); PTHR24015 (PANTHER); PTHR24015:SF1521 (PANTHER); IPR002885 (PROSITE_PROFILES); IPR002885 (PROSITE_PROFILES); IPR002885 (PROSITE_PROFILES); IPR002885 (PROSITE_PROFILES); IPR002885 (PROSITE_PROFILES); IPR002885 (PROSITE_PROFILES); IPR002885 (PROSITE_PROFILES); IPR0…	F:GO:0005515	F:protein binding
CUUC100167	80				-		no IPS match	no IPS match	no IPS match
CUUC100170	144	5	P:GO:0006091; C:GO:0016020; P:GO:0015979; C:GO:0009536; C:GO:0009579	P:generation of precursor metabolites and energy; C:membrane; P:photosynthesis; C:plastid; C:thylakoid	-		IPR034570 (PANTHER); TMhelix (TMHMM)	P:GO:0009773; C:GO:0010598; C:GO:0009535	P:photosynthetic electron transport in photosystem I; C:NAD(P)H dehydrogenase complex (plastoquinone); C:chloroplast thylakoid membrane
CUUC100171	187	5	P:GO:0006091; C:GO:0016020; P:GO:0015979; C:GO:0009536; C:GO:0009579	P:generation of precursor metabolites and energy; C:membrane; P:photosynthesis; C:plastid; C:thylakoid	-		Coil (COILS); IPR034570 (PANTHER)	P:GO:0009773; C:GO:0010598; C:GO:0009535	P:photosynthetic electron transport in photosystem I; C:NAD(P)H dehydrogenase complex (plastoquinone); C:chloroplast thylakoid membrane
CUUC100174	73				-		no IPS match	no IPS match	no IPS match
CUUC100185	45				-		no IPS match	no IPS match	no IPS match
CUUC100189	77				-		CYTOPLASMIC_DOMAIN (PHOBIUS); NON_CYTOPLASMIC_DOMAIN (PHOBIUS); TRANSMEMBRANE (PHOBIUS); TMhelix (TMHMM)	no GO terms	no GO terms
CUUC100198	178	4	F:GO:0003677; F:GO:0003700; P:GO:0009058; P:GO:0006139	F:DNA binding; F:transcription factor activity, sequence-specific DNA binding; P:biosynthetic process; P:nucleobase-containing compound metabolic process	-		IPR001471 (PRINTS); IPR001471 (SMART); IPR001471 (G3DSA:3.30.730.GENE3D); IPR001471 (PFAM); PTHR31194:SF34 (PANTHER); PTHR31194 (PANTHER); IPR001471 (PROSITE_PROFILES); IPR016177 (SUPERFAMILY)	F:GO:0003677; F:GO:0003700; P:GO:0006355	F:DNA binding; F:transcription factor activity, sequence-specific DNA binding; P:regulation of transcription, DNA-templated
CUUC100207	154				-		IPR012876 (PFAM); PTHR33108:SF27 (PANTHER); PTHR33108 (PANTHER)	no GO terms	no GO terms
CUUC100223	93				-		TMhelix (TMHMM)	no GO terms	no GO terms
CUUC100226	104				-		TMhelix (TMHMM)	no GO terms	no GO terms
CUUC100237	366	3	P:GO:0019538; C:GO:0016020; F:GO:0016787	P:protein metabolic process; C:membrane; F:hydrolase activity	-		IPR000223 (PRINTS); IPR015927 (PFAM); IPR000223 (TIGRFAM); G3DSA:2.10.109.10 (GENE3D); PTHR43390 (PANTHER); PTHR43390:SF6 (PANTHER); IPR019758 (PROSITE_PATTERNS); IPR019756 (PROSITE_PATTERNS); IPR015927 (SUPERFAMILY)	P:GO:0006508; C:GO:0016020; F:GO:0008236; C:GO:0016021	P:proteolysis; C:membrane; F:serine-type peptidase activity; C:integral component of membrane
CUUC100238	97	4	F:GO:0003677; F:GO:0003700; P:GO:0009058; P:GO:0006139	F:DNA binding; F:transcription factor activity, sequence-specific DNA binding; P:biosynthetic process; P:nucleobase-containing compound metabolic process	-		IPR001471 (PRINTS); IPR001471 (SMART); IPR001471 (G3DSA:3.30.730.GENE3D); IPR001471 (PFAM); IPR017392 (PIRSF); PTHR31190 (PANTHER); IPR001471 (PROSITE_PROFILES); IPR016177 (SUPERFAMILY)	F:GO:0003677; F:GO:0003700; P:GO:0006355	F:DNA binding; F:transcription factor activity, sequence-specific DNA binding; P:regulation of transcription, DNA-templated
CUUC100239	245	4	F:GO:0003677; F:GO:0003700; P:GO:0009058; P:GO:0006139	F:DNA binding; F:transcription factor activity, sequence-specific DNA binding; P:biosynthetic process; P:nucleobase-containing compound metabolic process	-		IPR001471 (PRINTS); IPR001471 (SMART); IPR001471 (G3DSA:3.30.730.GENE3D); IPR001471 (PFAM); PTHR31677:SF33 (PANTHER); PTHR31677 (PANTHER); IPR001471 (PROSITE_PROFILES); IPR016177 (SUPERFAMILY)	F:GO:0003677; F:GO:0003700; P:GO:0006355	F:DNA binding; F:transcription factor activity, sequence-specific DNA binding; P:regulation of transcription, DNA-templated
CUUC100275	470	2	F:GO:0003824; P:GO:0008152	F:catalytic activity; P:metabolic process	-		IPR002937 (PFAM); G3DSA:3.40.50.720 (GENE3D); G3DSA:3.90.660.20 (GENE3D); PTHR42841:SF2 (PANTHER); PTHR42841 (PANTHER); NON_CYTOPLASMIC_DOMAIN (PHOBIUS); SIGNAL_PEPTIDE (PHOBIUS); SIGNAL_PEPTIDE_H_REGION (PHOBIUS); SIGNAL_PEPTIDE_N_REGION (PHOBIUS); SIGNAL_PEPTIDE_C_REGION (PHOBIUS); IPR023753 (SUPERFAMILY)	F:GO:0016491; P:GO:0055114	F:oxidoreductase activity; P:oxidation-reduction process
CUUC100306	34				-		NON_CYTOPLASMIC_DOMAIN (PHOBIUS); CYTOPLASMIC_DOMAIN (PHOBIUS); TRANSMEMBRANE (PHOBIUS); TMhelix (TMHMM)	no GO terms	no GO terms
CUUC100332	63				-		no IPS match	no IPS match	no IPS match
CUUC100341	107				-		TRANSMEMBRANE (PHOBIUS); CYTOPLASMIC_DOMAIN (PHOBIUS); NON_CYTOPLASMIC_DOMAIN (PHOBIUS)	no GO terms	no GO terms
CUUC100345	55				-		no IPS match	no IPS match	no IPS match
CUUC100348	86				-		no IPS match	no IPS match	no IPS match
CUUC100352	219	1	F:GO:0005515	F:protein binding	-		IPR004045 (PFAM); G3DSA:3.40.30.10 (GENE3D); G3DSA:1.20.1050.10 (GENE3D); IPR004046 (PFAM); PTHR11260:SF376 (PANTHER); PTHR11260 (PANTHER); IPR004045 (PROSITE_PROFILES); IPR010987 (PROSITE_PROFILES); IPR012336 (SUPERFAMILY); IPR010987 (SUPERFAMILY)	F:GO:0005515	F:protein binding
CUUC100364	50				-		SignalP-TM (SIGNALP_GRAM_POSITIVE)	no GO terms	no GO terms
CUUC100365	83				-		no IPS match	no IPS match	no IPS match
CUUC100366	46				-		no IPS match	no IPS match	no IPS match
CUUC100387	56				-		no IPS match	no IPS match	no IPS match
CUUC100409	518	3	F:GO:0005515; P:GO:0016043; P:GO:0007049	F:protein binding; P:cellular component organization; P:cell cycle	-		Coil (COILS); IPR013212 (SMART); IPR011990 (G3DSA:1.25.40.GENE3D); IPR013212 (PFAM); IPR015661 (PANTHER); PTHR14030:SF11 (PANTHER); IPR013212 (PROSITE_PROFILES)	P:GO:0007094; F:GO:0005515	P:mitotic spindle assembly checkpoint; F:protein binding
CUUC100413	807	4	F:GO:0000166; F:GO:0003824; P:GO:0009058; P:GO:0006259	F:nucleotide binding; F:catalytic activity; P:biosynthetic process; P:DNA metabolic process	EC:1.17.4; EC:1.17.4.1	Acting on CH or CH(2) groups; Ribonucleoside-diphosphate reductase	IPR000788 (PRINTS); G3DSA:3.20.70.20 (GENE3D); IPR013346 (TIGRFAM); IPR005144 (PFAM); IPR013509 (PFAM); IPR000788 (PFAM); PTHR11573:SF21 (PANTHER); PTHR11573 (PANTHER); IPR000788 (PROSITE_PATTERNS); IPR005144 (PROSITE_PROFILES); SSF51998 (SUPERFAMILY); IPR008926 (SUPERFAMILY)	F:GO:0005524; F:GO:0004748; P:GO:0006260; P:GO:0055114	F:ATP binding; F:ribonucleoside-diphosphate reductase activity, thioredoxin disulfide as acceptor; P:DNA replication; P:oxidation-reduction process
CUUC100423	329	1	F:GO:0005515	F:protein binding	-		IPR011990 (G3DSA:1.25.40.GENE3D); IPR011990 (G3DSA:1.25.40.GENE3D); IPR002885 (PFAM); IPR002885 (PFAM); IPR032867 (PFAM); IPR002885 (TIGRFAM); PTHR24015:SF1249 (PANTHER); PTHR24015 (PANTHER); IPR002885 (PROSITE_PROFILES); IPR002885 (PROSITE_PROFILES); IPR002885 (PROSITE_PROFILES); IPR002885 (PROSITE_PROFILES); IPR002885 (PROSITE_PROFILES)	F:GO:0008270; F:GO:0005515	F:zinc ion binding; F:protein binding
CUUC100445	91				-		SIGNAL_PEPTIDE_C_REGION (PHOBIUS); SIGNAL_PEPTIDE_H_REGION (PHOBIUS); SIGNAL_PEPTIDE_N_REGION (PHOBIUS); NON_CYTOPLASMIC_DOMAIN (PHOBIUS); SIGNAL_PEPTIDE (PHOBIUS); SignalP-noTM (SIGNALP_EUK); SignalP-TM (SIGNALP_GRAM_POSITIVE); TMhelix (TMHMM)	no GO terms	no GO terms
CUUC100447	130				-		IPR002902 (PFAM); PTHR32080:SF20 (PANTHER); PTHR32080 (PANTHER); SIGNAL_PEPTIDE_C_REGION (PHOBIUS); SIGNAL_PEPTIDE_H_REGION (PHOBIUS); SIGNAL_PEPTIDE_N_REGION (PHOBIUS); NON_CYTOPLASMIC_DOMAIN (PHOBIUS); SIGNAL_PEPTIDE (PHOBIUS); IPR002902 (PROSITE_PROFILES); SignalP-noTM (SIGNALP_EUK)	no GO terms	no GO terms
CUUC100452	43				-		no IPS match	no IPS match	no IPS match
CUUC100456	622	1	F:GO:0005515	F:protein binding	-		G3DSA:3.30.710.10 (GENE3D); IPR000210 (PFAM); IPR027356 (PFAM); PTHR32370 (PANTHER); PTHR32370:SF47 (PANTHER); IPR000210 (PROSITE_PROFILES); IPR027356 (PROSITE_PROFILES); IPR011333 (SUPERFAMILY)	F:GO:0005515	F:protein binding
CUUC100457	286	2	C:GO:0016020; F:GO:0005215	C:membrane; F:transporter activity	-		IPR002528 (TIGRFAM); IPR002528 (PFAM); PTHR11206 (PANTHER); PTHR11206:SF242 (PANTHER); TRANSMEMBRANE (PHOBIUS); TRANSMEMBRANE (PHOBIUS); TRANSMEMBRANE (PHOBIUS); CYTOPLASMIC_DOMAIN (PHOBIUS); CYTOPLASMIC_DOMAIN (PHOBIUS); NON_CYTOPLASMIC_DOMAIN (PHOBIUS); TRANSMEMBRANE (PHOBIUS); NON_CYTOPLASMIC_DOMAIN (PHOBIUS); CYTOPLASMIC_DOMAIN (PHOBIUS); NON_CYTOPLASMIC_DOMAIN (PHOBIUS); TRANSMEMBRANE (PHOBI…	P:GO:0006855; P:GO:0055085; F:GO:0015297; C:GO:0016020; F:GO:0015238	P:drug transmembrane transport; P:transmembrane transport; F:antiporter activity; C:membrane; F:drug transmembrane transporter activity
CUUC100459	231	2	C:GO:0016020; F:GO:0005215	C:membrane; F:transporter activity	-		Coil (COILS); IPR002528 (PFAM); PTHR11206 (PANTHER); PTHR11206:SF242 (PANTHER); NON_CYTOPLASMIC_DOMAIN (PHOBIUS); NON_CYTOPLASMIC_DOMAIN (PHOBIUS); TRANSMEMBRANE (PHOBIUS); NON_CYTOPLASMIC_DOMAIN (PHOBIUS); CYTOPLASMIC_DOMAIN (PHOBIUS); TRANSMEMBRANE (PHOBIUS); TRANSMEMBRANE (PHOBIUS); TRANSMEMBRANE (PHOBIUS); CYTOPLASMIC_DOMAIN (PHOBIUS); TRANSMEMBRANE (PHOBIUS); TRANSMEMBRANE (PHOBIUS); CYTOPLA…	P:GO:0006855; P:GO:0055085; F:GO:0015297; C:GO:0016020; F:GO:0015238	P:drug transmembrane transport; P:transmembrane transport; F:antiporter activity; C:membrane; F:drug transmembrane transporter activity
CUUC100466	96				-		no IPS match	no IPS match	no IPS match
CUUC100467	43				-		no IPS match	no IPS match	no IPS match
CUUC100473	131				-		no IPS match	no IPS match	no IPS match
CUUC100474	30				-		no IPS match	no IPS match	no IPS match
CUUC100478	181				-		no IPS match	no IPS match	no IPS match
CUUC100495	413	5	F:GO:0000166; P:GO:0009628; F:GO:0005515; P:GO:0009987; P:GO:0006950	F:nucleotide binding; P:response to abiotic stimulus; F:protein binding; P:cellular process; P:response to stress	-		IPR001623 (PRINTS); IPR001623 (SMART); IPR001305 (PFAM); G3DSA:2.60.260.20 (GENE3D); G3DSA:2.10.230.10 (GENE3D); G3DSA:2.60.260.20 (GENE3D); IPR001623 (PFAM); IPR001623 (G3DSA:1.10.287.GENE3D); IPR002939 (PFAM); PTHR24078:SF408 (PANTHER); PTHR24078 (PANTHER); IPR018253 (PROSITE_PATTERNS); IPR001305 (PROSITE_PROFILES); IPR012724 (HAMAP); IPR001623 (PROSITE_PROFILES); IPR001305 (SUPERFAMILY); IPR00…	F:GO:0031072; F:GO:0005524; P:GO:0009408; F:GO:0051082; P:GO:0006457	F:heat shock protein binding; F:ATP binding; P:response to heat; F:unfolded protein binding; P:protein folding
CUUC100521	50				-		no IPS match	no IPS match	no IPS match
CUUC100524	104				-		no IPS match	no IPS match	no IPS match
CUUC100533	129				-		no IPS match	no IPS match	no IPS match
CUUC100534	304	1	F:GO:0005515	F:protein binding	-		PTHR32295 (PANTHER); PTHR32295:SF45 (PANTHER); IPR000048 (PROSITE_PROFILES)	F:GO:0005515	F:protein binding
CUUC100537	245				-		IPR018082 (PRINTS); IPR012334 (G3DSA:2.160.20.GENE3D); PTHR31683:SF40 (PANTHER); PTHR31683 (PANTHER); SIGNAL_PEPTIDE_N_REGION (PHOBIUS); NON_CYTOPLASMIC_DOMAIN (PHOBIUS); SIGNAL_PEPTIDE_C_REGION (PHOBIUS); SIGNAL_PEPTIDE (PHOBIUS); SIGNAL_PEPTIDE_H_REGION (PHOBIUS); SignalP-TM (SIGNALP_GRAM_POSITIVE); SignalP-noTM (SIGNALP_EUK); IPR011050 (SUPERFAMILY); TMhelix (TMHMM)	no GO terms	no GO terms
CUUC100538	259				-		Coil (COILS); IPR018082 (PRINTS); IPR002022 (SMART); IPR012334 (G3DSA:2.160.20.GENE3D); IPR002022 (PFAM); PTHR31683 (PANTHER); PTHR31683:SF40 (PANTHER); SIGNAL_PEPTIDE_C_REGION (PHOBIUS); SIGNAL_PEPTIDE_N_REGION (PHOBIUS); NON_CYTOPLASMIC_DOMAIN (PHOBIUS); SIGNAL_PEPTIDE (PHOBIUS); SIGNAL_PEPTIDE_H_REGION (PHOBIUS); SignalP-TM (SIGNALP_GRAM_POSITIVE); SignalP-noTM (SIGNALP_EUK); IPR011050 (SUPERF…	no GO terms	no GO terms
CUUC100543	65				-		no IPS match	no IPS match	no IPS match
CUUC100544	67				-		IPR012334 (G3DSA:2.160.20.GENE3D); IPR002022 (PFAM); PTHR31683:SF40 (PANTHER); PTHR31683 (PANTHER); IPR011050 (SUPERFAMILY)	no GO terms	no GO terms
CUUC100546	123				-		IPR018082 (PRINTS); IPR012334 (G3DSA:2.160.20.GENE3D); PTHR31683 (PANTHER); PTHR31683:SF40 (PANTHER); IPR011050 (SUPERFAMILY)	no GO terms	no GO terms
CUUC100548	213	4	F:GO:0003677; F:GO:0003700; P:GO:0009058; P:GO:0006139	F:DNA binding; F:transcription factor activity, sequence-specific DNA binding; P:biosynthetic process; P:nucleobase-containing compound metabolic process	-		IPR001471 (PRINTS); IPR001471 (SMART); IPR001471 (PFAM); IPR001471 (G3DSA:3.30.730.GENE3D); PTHR31677:SF29 (PANTHER); PTHR31677 (PANTHER); IPR001471 (PROSITE_PROFILES); IPR016177 (SUPERFAMILY)	F:GO:0003677; F:GO:0003700; P:GO:0006355	F:DNA binding; F:transcription factor activity, sequence-specific DNA binding; P:regulation of transcription, DNA-templated
CUUC100585	555	2	F:GO:0003824; P:GO:0008152	F:catalytic activity; P:metabolic process	-		G3DSA:2.30.38.10 (GENE3D); G3DSA:3.30.300.30 (GENE3D); G3DSA:3.40.50.980 (GENE3D); IPR025110 (PFAM); IPR000873 (PFAM); G3DSA:3.40.50.980 (GENE3D); PTHR43859 (PANTHER); PTHR43859:SF5 (PANTHER); IPR020845 (PROSITE_PATTERNS); SSF56801 (SUPERFAMILY)	F:GO:0003824; P:GO:0008152	F:catalytic activity; P:metabolic process
CUUC100588	47				-		no IPS match	no IPS match	no IPS match
CUUC100589	345	3	F:GO:0003824; P:GO:0009058; P:GO:0009987	F:catalytic activity; P:biosynthetic process; P:cellular process	EC:2.5.1.47	Cysteine synthase	IPR005856 (TIGRFAM); G3DSA:3.40.50.1100 (GENE3D); IPR001926 (PFAM); G3DSA:3.40.50.1100 (GENE3D); IPR005859 (TIGRFAM); PTHR10314:SF154 (PANTHER); PTHR10314 (PANTHER); IPR001216 (PROSITE_PATTERNS); SignalP-TM (SIGNALP_GRAM_POSITIVE); IPR001926 (SUPERFAMILY)	F:GO:0004124; P:GO:0006535	F:cysteine synthase activity; P:cysteine biosynthetic process from serine
CUUC100590	670	4	F:GO:0000166; P:GO:0005975; F:GO:0003824; P:GO:0009058	F:nucleotide binding; P:carbohydrate metabolic process; F:catalytic activity; P:biosynthetic process	EC:4.1.1.49	Phosphoenolpyruvate carboxykinase (ATP)	Coil (COILS); IPR001272 (PFAM); IPR008210 (G3DSA:3.40.449.GENE3D); IPR013035 (G3DSA:3.90.228.GENE3D); IPR001272 (TIGRFAM); PTHR30031:SF6 (PANTHER); IPR001272 (PANTHER); IPR015994 (PROSITE_PATTERNS); SSF53795 (SUPERFAMILY); IPR008210 (SUPERFAMILY)	F:GO:0004612; F:GO:0005524; P:GO:0006094; F:GO:0004611; F:GO:0017076	F:phosphoenolpyruvate carboxykinase (ATP) activity; F:ATP binding; P:gluconeogenesis; F:phosphoenolpyruvate carboxykinase activity; F:purine nucleotide binding
CUUC100600	67				-		no IPS match	no IPS match	no IPS match
CUUC100605	88	1	F:GO:0003677	F:DNA binding	-		IPR001005 (SMART); IPR001005 (PFAM); G3DSA:1.10.10.60 (GENE3D); G3DSA:1.10.10.60 (GENE3D); PTHR10641 (PANTHER); PTHR10641:SF842 (PANTHER); IPR017930 (PROSITE_PROFILES); IPR017930 (PROSITE_PROFILES); IPR009057 (SUPERFAMILY)	F:GO:0003677	F:DNA binding
CUUC100606	173				-		PTHR10641 (PANTHER); PTHR10641:SF842 (PANTHER)	no GO terms	no GO terms
CUUC100608	191	1	F:GO:0005515	F:protein binding	-		IPR001810 (PFAM); G3DSA:1.20.1280.50 (GENE3D); PTHR12874 (PANTHER); PTHR12874:SF13 (PANTHER); IPR001810 (PROSITE_PROFILES); IPR001810 (SUPERFAMILY)	F:GO:0005515	F:protein binding
CUUC100613	79				-		no IPS match	no IPS match	no IPS match
CUUC100614	246	3	P:GO:0006091; C:GO:0016020; P:GO:0015979	P:generation of precursor metabolites and energy; C:membrane; P:photosynthesis	-		IPR023329 (G3DSA:1.10.3460.GENE3D); IPR022796 (PFAM); PTHR21649:SF38 (PANTHER); IPR001344 (PANTHER); SSF103511 (SUPERFAMILY)	C:GO:0016020; P:GO:0009765	C:membrane; P:photosynthesis, light harvesting
CUUC100616	100				-		TRANSMEMBRANE (PHOBIUS); NON_CYTOPLASMIC_DOMAIN (PHOBIUS); CYTOPLASMIC_DOMAIN (PHOBIUS); TMhelix (TMHMM)	no GO terms	no GO terms
CUUC100617	151				-		no IPS match	no IPS match	no IPS match
CUUC100618	173				-		no IPS match	no IPS match	no IPS match
CUUC100629	438				-		Coil (COILS); IPR010658 (PFAM); G3DSA:1.20.1250.20 (GENE3D); PTHR21576 (PANTHER); PTHR21576:SF69 (PANTHER); TRANSMEMBRANE (PHOBIUS); TRANSMEMBRANE (PHOBIUS); TRANSMEMBRANE (PHOBIUS); CYTOPLASMIC_DOMAIN (PHOBIUS); CYTOPLASMIC_DOMAIN (PHOBIUS); TRANSMEMBRANE (PHOBIUS); NON_CYTOPLASMIC_DOMAIN (PHOBIUS); CYTOPLASMIC_DOMAIN (PHOBIUS); NON_CYTOPLASMIC_DOMAIN (PHOBIUS); CYTOPLASMIC_DOMAIN (PHOBIUS); TRA…	no GO terms	no GO terms
CUUC100631	116				-		no IPS match	no IPS match	no IPS match
CUUC100632	283				-		no IPS match	no IPS match	no IPS match
CUUC100633	280	3	P:GO:0006091; C:GO:0016020; P:GO:0015979	P:generation of precursor metabolites and energy; C:membrane; P:photosynthesis	-		IPR023329 (G3DSA:1.10.3460.GENE3D); IPR022796 (PFAM); PTHR21649:SF50 (PANTHER); IPR001344 (PANTHER); SSF103511 (SUPERFAMILY)	C:GO:0016020; P:GO:0009765	C:membrane; P:photosynthesis, light harvesting
CUUC100635	295				-		IPR002902 (PFAM); PTHR32080:SF21 (PANTHER); PTHR32080 (PANTHER); NON_CYTOPLASMIC_DOMAIN (PHOBIUS); TRANSMEMBRANE (PHOBIUS); SIGNAL_PEPTIDE (PHOBIUS); CYTOPLASMIC_DOMAIN (PHOBIUS); SIGNAL_PEPTIDE_H_REGION (PHOBIUS); SIGNAL_PEPTIDE_C_REGION (PHOBIUS); SIGNAL_PEPTIDE_N_REGION (PHOBIUS); IPR002902 (PROSITE_PROFILES); IPR002902 (PROSITE_PROFILES); SignalP-noTM (SIGNALP_EUK); SignalP-TM (SIGNALP_GRAM_P…	no GO terms	no GO terms
CUUC100637	263	3	P:GO:0006091; C:GO:0016020; P:GO:0015979	P:generation of precursor metabolites and energy; C:membrane; P:photosynthesis	-		IPR023329 (G3DSA:1.10.3460.GENE3D); IPR022796 (PFAM); PTHR21649:SF45 (PANTHER); IPR001344 (PANTHER); SSF103511 (SUPERFAMILY)	C:GO:0016020; P:GO:0009765	C:membrane; P:photosynthesis, light harvesting
CUUC100645	576	1	P:GO:0006810	P:transport	-		IPR020966 (PFAM); PTHR31086 (PANTHER); PTHR31086:SF35 (PANTHER); TRANSMEMBRANE (PHOBIUS); TRANSMEMBRANE (PHOBIUS); NON_CYTOPLASMIC_DOMAIN (PHOBIUS); TRANSMEMBRANE (PHOBIUS); TRANSMEMBRANE (PHOBIUS); TRANSMEMBRANE (PHOBIUS); TRANSMEMBRANE (PHOBIUS); NON_CYTOPLASMIC_DOMAIN (PHOBIUS); NON_CYTOPLASMIC_DOMAIN (PHOBIUS); CYTOPLASMIC_DOMAIN (PHOBIUS); CYTOPLASMIC_DOMAIN (PHOBIUS); NON_CYTOPLASMIC_DOMAIN…	P:GO:0015743	P:malate transport
CUUC100652	656	3	F:GO:0000166; P:GO:0006464; F:GO:0016301	F:nucleotide binding; P:cellular protein modification process; F:kinase activity	-		IPR000719 (SMART); G3DSA:1.10.510.10 (GENE3D); G3DSA:3.30.200.20 (GENE3D); IPR001245 (PFAM); IPR024788 (PFAM); G3DSA:1.20.5.510 (GENE3D); G3DSA:2.60.120.430 (GENE3D); PTHR27003:SF219 (PANTHER); PTHR27003 (PANTHER); IPR017441 (PROSITE_PATTERNS); IPR008271 (PROSITE_PATTERNS); TRANSMEMBRANE (PHOBIUS); CYTOPLASMIC_DOMAIN (PHOBIUS); NON_CYTOPLASMIC_DOMAIN (PHOBIUS); IPR000719 (PROSITE_PROFILES); IPR01…	F:GO:0005524; F:GO:0004672; P:GO:0006468	F:ATP binding; F:protein kinase activity; P:protein phosphorylation
CUUC100674	323				-		IPR008030 (PFAM); G3DSA:3.40.50.720 (GENE3D); G3DSA:3.90.25.10 (GENE3D); PTHR43349 (PANTHER); PTHR43349:SF5 (PANTHER); IPR016040 (SUPERFAMILY)	no GO terms	no GO terms
CUUC100692	55				-		no IPS match	no IPS match	no IPS match
CUUC100717	286	1	P:GO:0006629	P:lipid metabolic process	-		IPR029058 (G3DSA:3.40.50.GENE3D); IPR002921 (PFAM); PTHR21493 (PANTHER); PTHR21493:SF162 (PANTHER); SIGNAL_PEPTIDE_H_REGION (PHOBIUS); SIGNAL_PEPTIDE (PHOBIUS); NON_CYTOPLASMIC_DOMAIN (PHOBIUS); SIGNAL_PEPTIDE_N_REGION (PHOBIUS); SIGNAL_PEPTIDE_C_REGION (PHOBIUS); SignalP-noTM (SIGNALP_EUK); IPR029058 (SUPERFAMILY)	P:GO:0006629	P:lipid metabolic process
CUUC100730	296	1	C:GO:0016020	C:membrane	-		IPR004316 (PFAM); PTHR10791:SF86 (PANTHER); PTHR10791 (PANTHER); CYTOPLASMIC_DOMAIN (PHOBIUS); TRANSMEMBRANE (PHOBIUS); TRANSMEMBRANE (PHOBIUS); CYTOPLASMIC_DOMAIN (PHOBIUS); NON_CYTOPLASMIC_DOMAIN (PHOBIUS); NON_CYTOPLASMIC_DOMAIN (PHOBIUS); TRANSMEMBRANE (PHOBIUS); TRANSMEMBRANE (PHOBIUS); TRANSMEMBRANE (PHOBIUS); NON_CYTOPLASMIC_DOMAIN (PHOBIUS); TRANSMEMBRANE (PHOBIUS); TRANSMEMBRANE (PHOBIUS…	C:GO:0016021	C:integral component of membrane
CUUC100734	55				-		SIGNAL_PEPTIDE_N_REGION (PHOBIUS); SIGNAL_PEPTIDE_H_REGION (PHOBIUS); SIGNAL_PEPTIDE_C_REGION (PHOBIUS); NON_CYTOPLASMIC_DOMAIN (PHOBIUS); SIGNAL_PEPTIDE (PHOBIUS); SignalP-TM (SIGNALP_GRAM_POSITIVE); SignalP-noTM (SIGNALP_EUK); SignalP-noTM (SIGNALP_GRAM_NEGATIVE); TMhelix (TMHMM)	no GO terms	no GO terms
CUUC100740	35				-		no IPS match	no IPS match	no IPS match
CUUC100751	138				-		G3DSA:1.10.10.60 (GENE3D); PTHR22970:SF32 (PANTHER); PTHR22970 (PANTHER)	no GO terms	no GO terms
CUUC100758	330	4	F:GO:0003824; P:GO:0008152; F:GO:0005488; P:GO:0006950	F:catalytic activity; P:metabolic process; F:binding; P:response to stress	EC:1.11.1.7	Peroxidase	IPR000823 (PRINTS); IPR002016 (PRINTS); G3DSA:1.10.420.10 (GENE3D); IPR002016 (PFAM); G3DSA:1.10.520.10 (GENE3D); PTHR31388:SF76 (PANTHER); PTHR31388 (PANTHER); IPR019793 (PROSITE_PATTERNS); IPR019794 (PROSITE_PATTERNS); SIGNAL_PEPTIDE_H_REGION (PHOBIUS); SIGNAL_PEPTIDE_N_REGION (PHOBIUS); SIGNAL_PEPTIDE (PHOBIUS); NON_CYTOPLASMIC_DOMAIN (PHOBIUS); SIGNAL_PEPTIDE_C_REGION (PHOBIUS); IPR002016 (PR…	F:GO:0004601; P:GO:0006979; P:GO:0055114; F:GO:0020037	F:peroxidase activity; P:response to oxidative stress; P:oxidation-reduction process; F:heme binding
CUUC100761	27				-		no IPS match	no IPS match	no IPS match
CUUC100780	227	4	C:GO:0005634; F:GO:0005515; P:GO:0009058; P:GO:0006139	C:nucleus; F:protein binding; P:biosynthetic process; P:nucleobase-containing compound metabolic process	-		IPR033389 (PFAM); IPR003311 (PANTHER); PTHR31734:SF75 (PANTHER); IPR000270 (PROSITE_PROFILES); SSF54277 (SUPERFAMILY)	C:GO:0005634; F:GO:0005515; P:GO:0006355	C:nucleus; F:protein binding; P:regulation of transcription, DNA-templated
CUUC100796	319	2	P:GO:0008152; F:GO:0016787	P:metabolic process; F:hydrolase activity	-		IPR013094 (PFAM); IPR029058 (G3DSA:3.40.50.GENE3D); PTHR23024:SF244 (PANTHER); PTHR23024 (PANTHER); IPR033140 (PROSITE_PATTERNS); IPR029058 (SUPERFAMILY)	P:GO:0008152; F:GO:0016787	P:metabolic process; F:hydrolase activity
CUUC100811	335	4	F:GO:0003824; P:GO:0008152; F:GO:0005488; P:GO:0006950	F:catalytic activity; P:metabolic process; F:binding; P:response to stress	EC:1.11.1.7	Peroxidase	IPR002016 (PRINTS); IPR000823 (PRINTS); G3DSA:1.10.520.10 (GENE3D); IPR002016 (PFAM); G3DSA:1.10.420.10 (GENE3D); PTHR31388 (PANTHER); PTHR31388:SF76 (PANTHER); IPR002016 (PROSITE_PROFILES); IPR010255 (SUPERFAMILY)	F:GO:0004601; P:GO:0006979; P:GO:0055114; F:GO:0020037	F:peroxidase activity; P:response to oxidative stress; P:oxidation-reduction process; F:heme binding
CUUC100812	301	4	P:GO:0009056; F:GO:0005488; P:GO:0006139; F:GO:0016787	P:catabolic process; F:binding; P:nucleobase-containing compound metabolic process; F:hydrolase activity	EC:3.5.4.5	Cytidine deaminase	PIRSF006334 (PIRSF); G3DSA:3.40.140.10 (GENE3D); G3DSA:3.40.140.10 (GENE3D); IPR002125 (PFAM); IPR006263 (TIGRFAM); IPR013171 (PFAM); PTHR11644 (PANTHER); PTHR11644:SF21 (PANTHER); IPR016192 (PROSITE_PATTERNS); IPR002125 (PROSITE_PROFILES); IPR002125 (PROSITE_PROFILES); IPR016193 (SUPERFAMILY); IPR016193 (SUPERFAMILY)	F:GO:0008270; F:GO:0003824; P:GO:0009972; F:GO:0004126; F:GO:0016787	F:zinc ion binding; F:catalytic activity; P:cytidine deamination; F:cytidine deaminase activity; F:hydrolase activity
CUUC100821	216				-		IPR013083 (G3DSA:3.30.40.GENE3D); IPR008598 (PFAM); IPR027935 (PFAM); PTHR31875:SF16 (PANTHER); IPR033347 (PANTHER)	no GO terms	no GO terms
CUUC100823	216				-		IPR008598 (PFAM); IPR013083 (G3DSA:3.30.40.GENE3D); IPR027935 (PFAM); PTHR31875:SF16 (PANTHER); IPR033347 (PANTHER)	no GO terms	no GO terms
CUUC100830	133				-		PTHR33132:SF20 (PANTHER); PTHR33132 (PANTHER); SignalP-TM (SIGNALP_GRAM_POSITIVE)	no GO terms	no GO terms
CUUC100832	55				-		no IPS match	no IPS match	no IPS match
CUUC100835	241	2	P:GO:0008152; F:GO:0016740	P:metabolic process; F:transferase activity	-		G3DSA:3.40.50.2000 (GENE3D); PTHR11926:SF531 (PANTHER); IPR002213 (PANTHER); SSF53756 (SUPERFAMILY)	F:GO:0016758; P:GO:0008152	F:transferase activity, transferring hexosyl groups; P:metabolic process
CUUC100836	242	2	P:GO:0008152; F:GO:0016740	P:metabolic process; F:transferase activity	-		Coil (COILS); IPR002213 (PFAM); G3DSA:3.40.50.2000 (GENE3D); IPR002213 (PANTHER); PTHR11926:SF442 (PANTHER); SSF53756 (SUPERFAMILY)	F:GO:0016758; P:GO:0008152	F:transferase activity, transferring hexosyl groups; P:metabolic process
CUUC100849	203	2	F:GO:0000166; F:GO:0003824	F:nucleotide binding; F:catalytic activity	EC:1.6.5.2	NAD(P)H dehydrogenase (quinone)	IPR010089 (TIGRFAM); IPR029039 (G3DSA:3.40.50.GENE3D); IPR005025 (PFAM); PTHR30546 (PANTHER); PTHR30546:SF15 (PANTHER); IPR008254 (PROSITE_PROFILES); IPR029039 (SUPERFAMILY)	F:GO:0003955; F:GO:0010181; F:GO:0016491	F:NAD(P)H dehydrogenase (quinone) activity; F:FMN binding; F:oxidoreductase activity
CUUC100858	100				-		no IPS match	no IPS match	no IPS match
CUUC100859	326	2	P:GO:0019725; F:GO:0003824	P:cellular homeostasis; F:catalytic activity	-		Coil (COILS); G3DSA:3.40.30.10 (GENE3D); IPR002109 (PFAM); PTHR10168 (PANTHER); PTHR10168:SF176 (PANTHER); IPR002109 (PROSITE_PROFILES); IPR012336 (SUPERFAMILY)	F:GO:0015035; F:GO:0009055; P:GO:0045454	F:protein disulfide oxidoreductase activity; F:electron carrier activity; P:cell redox homeostasis
CUUC100870	219				-		IPR008889 (PFAM); PTHR33179 (PANTHER); PTHR33179:SF14 (PANTHER)	no GO terms	no GO terms
CUUC100872	59				-		no IPS match	no IPS match	no IPS match
CUUC100874	32				-		no IPS match	no IPS match	no IPS match
CUUC100875	54				-		no IPS match	no IPS match	no IPS match
CUUC100880	382	3	F:GO:0000166; P:GO:0006464; F:GO:0016301	F:nucleotide binding; P:cellular protein modification process; F:kinase activity	-		IPR001245 (PFAM); G3DSA:3.30.200.20 (GENE3D); G3DSA:1.10.510.10 (GENE3D); PTHR27007 (PANTHER); PTHR27007:SF94 (PANTHER); IPR000719 (PROSITE_PROFILES); IPR011009 (SUPERFAMILY)	F:GO:0005524; F:GO:0004672; P:GO:0006468	F:ATP binding; F:protein kinase activity; P:protein phosphorylation
CUUC100887	51				-		no IPS match	no IPS match	no IPS match
CUUC100888	386	1	F:GO:0005515	F:protein binding	-		IPR001611 (PFAM); IPR032675 (G3DSA:3.80.10.GENE3D); IPR013210 (PFAM); PTHR27008 (PANTHER); IPR032675 (SUPERFAMILY)	F:GO:0005515	F:protein binding
CUUC100892	311				-		Coil (COILS); IPR005333 (PFAM); PTHR31072 (PANTHER); PTHR31072:SF39 (PANTHER); IPR017887 (PROSITE_PROFILES); IPR017888 (PROSITE_PROFILES)	no GO terms	no GO terms
CUUC100894	307				-		Coil (COILS); IPR004182 (PFAM); IPR008808 (PFAM); PTHR36766 (PANTHER)	no GO terms	no GO terms
CUUC100904	64				-		no IPS match	no IPS match	no IPS match
CUUC100905	94				-		no IPS match	no IPS match	no IPS match
CUUC100906	264	3	P:GO:0006091; C:GO:0016020; P:GO:0015979	P:generation of precursor metabolites and energy; C:membrane; P:photosynthesis	-		IPR023329 (G3DSA:1.10.3460.GENE3D); IPR022796 (PFAM); PTHR21649:SF52 (PANTHER); IPR001344 (PANTHER); SSF103511 (SUPERFAMILY)	C:GO:0016020; P:GO:0009765	C:membrane; P:photosynthesis, light harvesting
CUUC100918	156	1	F:GO:0016787	F:hydrolase activity	EC:3.1.3.41	4-nitrophenylphosphatase	IPR023214 (G3DSA:3.40.50.GENE3D); IPR006384 (TIGRFAM); TIGR01488 (TIGRFAM); IPR016965 (PFAM); IPR016965 (PIRSF); IPR016965 (PANTHER); PTHR20889:SF10 (PANTHER); IPR023214 (SUPERFAMILY)	F:GO:0016791	F:phosphatase activity
CUUC100919	103				-		CYTOPLASMIC_DOMAIN (PHOBIUS); TRANSMEMBRANE (PHOBIUS); TRANSMEMBRANE (PHOBIUS); NON_CYTOPLASMIC_DOMAIN (PHOBIUS); CYTOPLASMIC_DOMAIN (PHOBIUS); TMhelix (TMHMM)	no GO terms	no GO terms
CUUC100921	754	3	C:GO:0016020; P:GO:0016043; P:GO:0006810	C:membrane; P:cellular component organization; P:transport	-		IPR024602 (PFAM); IPR024603 (PFAM); IPR009316 (PANTHER); PTHR12961:SF1 (PANTHER)	P:GO:0007030; P:GO:0015031; C:GO:0016020	P:Golgi organization; P:protein transport; C:membrane
CUUC100923	202	4	F:GO:0003677; F:GO:0003700; P:GO:0009058; P:GO:0006139	F:DNA binding; F:transcription factor activity, sequence-specific DNA binding; P:biosynthetic process; P:nucleobase-containing compound metabolic process	-		IPR003657 (SMART); IPR003657 (G3DSA:2.20.25.GENE3D); IPR003657 (PFAM); PTHR31429 (PANTHER); PTHR31429:SF24 (PANTHER); IPR003657 (PROSITE_PROFILES); IPR003657 (SUPERFAMILY)	F:GO:0003700; P:GO:0006355; F:GO:0043565	F:transcription factor activity, sequence-specific DNA binding; P:regulation of transcription, DNA-templated; F:sequence-specific DNA binding
CUUC100926	145	4	F:GO:0003677; F:GO:0003700; P:GO:0009058; P:GO:0006139	F:DNA binding; F:transcription factor activity, sequence-specific DNA binding; P:biosynthetic process; P:nucleobase-containing compound metabolic process	-		IPR003657 (SMART); IPR003657 (PFAM); IPR003657 (G3DSA:2.20.25.GENE3D); PTHR31429 (PANTHER); PTHR31429:SF24 (PANTHER); IPR003657 (PROSITE_PROFILES); IPR003657 (SUPERFAMILY)	F:GO:0003700; P:GO:0006355; F:GO:0043565	F:transcription factor activity, sequence-specific DNA binding; P:regulation of transcription, DNA-templated; F:sequence-specific DNA binding
CUUC100941	33				-		no IPS match	no IPS match	no IPS match
CUUC100954	233				-		PTHR43009 (PANTHER); PTHR43009:SF2 (PANTHER); TMhelix (TMHMM); TMhelix (TMHMM)	no GO terms	no GO terms
CUUC100960	245				-		IPR002347 (PRINTS); IPR002347 (PRINTS); G3DSA:3.40.50.720 (GENE3D); IPR002347 (PFAM); PTHR42760 (PANTHER); PTHR42760:SF9 (PANTHER); IPR016040 (SUPERFAMILY)	no GO terms	no GO terms
CUUC100970	72				-		no IPS match	no IPS match	no IPS match
CUUC100971	39				-		no IPS match	no IPS match	no IPS match
CUUC100974	239	1	C:GO:0016020	C:membrane	-		IPR005349 (PFAM); IPR005349 (PANTHER); PTHR12668:SF28 (PANTHER); TRANSMEMBRANE (PHOBIUS); CYTOPLASMIC_DOMAIN (PHOBIUS); CYTOPLASMIC_DOMAIN (PHOBIUS); NON_CYTOPLASMIC_DOMAIN (PHOBIUS); TRANSMEMBRANE (PHOBIUS); TRANSMEMBRANE (PHOBIUS); TRANSMEMBRANE (PHOBIUS); CYTOPLASMIC_DOMAIN (PHOBIUS); NON_CYTOPLASMIC_DOMAIN (PHOBIUS); TMhelix (TMHMM); TMhelix (TMHMM); TMhelix (TMHMM)	C:GO:0016020	C:membrane
CUUC100979	180				-		IPR007493 (PFAM); IPR007493 (G3DSA:2.30.240.GENE3D); PTHR31676:SF62 (PANTHER); PTHR31676 (PANTHER); SIGNAL_PEPTIDE (PHOBIUS); SIGNAL_PEPTIDE_N_REGION (PHOBIUS); NON_CYTOPLASMIC_DOMAIN (PHOBIUS); SIGNAL_PEPTIDE_C_REGION (PHOBIUS); SIGNAL_PEPTIDE_H_REGION (PHOBIUS); SignalP-TM (SIGNALP_GRAM_POSITIVE); SignalP-noTM (SIGNALP_EUK); IPR007493 (SUPERFAMILY); TMhelix (TMHMM)	no GO terms	no GO terms
CUUC100985	46				-		no IPS match	no IPS match	no IPS match
CUUC100986	330	1	F:GO:0003676	F:nucleic acid binding	-		IPR000504 (SMART); G3DSA:3.30.70.330 (GENE3D); G3DSA:3.30.70.330 (GENE3D); IPR000504 (PFAM); PTHR11176 (PANTHER); PTHR11176:SF11 (PANTHER); IPR000504 (PROSITE_PROFILES); IPR000504 (PROSITE_PROFILES); IPR000504 (SUPERFAMILY); IPR000504 (SUPERFAMILY)	F:GO:0003676	F:nucleic acid binding
CUUC100987	40				-		no IPS match	no IPS match	no IPS match
CUUC101011	499				-		IPR006740 (PFAM); PTHR10811:SF28 (PANTHER); PTHR10811 (PANTHER); TRANSMEMBRANE (PHOBIUS); CYTOPLASMIC_DOMAIN (PHOBIUS); SIGNAL_PEPTIDE_N_REGION (PHOBIUS); SIGNAL_PEPTIDE_H_REGION (PHOBIUS); SIGNAL_PEPTIDE (PHOBIUS); SIGNAL_PEPTIDE_C_REGION (PHOBIUS); NON_CYTOPLASMIC_DOMAIN (PHOBIUS); TMhelix (TMHMM); TMhelix (TMHMM)	no GO terms	no GO terms
CUUC101024	457	2	P:GO:0008152; F:GO:0016740	P:metabolic process; F:transferase activity	-		G3DSA:3.40.50.2000 (GENE3D); G3DSA:3.40.50.2000 (GENE3D); IPR002213 (PFAM); PTHR11926:SF553 (PANTHER); IPR002213 (PANTHER); SIGNAL_PEPTIDE_H_REGION (PHOBIUS); SIGNAL_PEPTIDE (PHOBIUS); NON_CYTOPLASMIC_DOMAIN (PHOBIUS); SIGNAL_PEPTIDE_C_REGION (PHOBIUS); SIGNAL_PEPTIDE_N_REGION (PHOBIUS); SSF53756 (SUPERFAMILY)	F:GO:0016758; P:GO:0008152	F:transferase activity, transferring hexosyl groups; P:metabolic process
CUUC101041	388	5	F:GO:0000166; C:GO:0005737; P:GO:0006629; P:GO:0009058; F:GO:0016301	F:nucleotide binding; C:cytoplasm; P:lipid metabolic process; P:biosynthetic process; F:kinase activity	EC:2.7.1.36	Mevalonate kinase	PR00959 (PRINTS); IPR014721 (G3DSA:3.30.230.GENE3D); IPR006205 (TIGRFAM); IPR013750 (PFAM); IPR013750 (G3DSA:3.30.70.GENE3D); IPR006204 (PFAM); PTHR43290 (PANTHER); PTHR43290:SF1 (PANTHER); IPR006203 (PROSITE_PATTERNS); IPR013750 (SUPERFAMILY); IPR020568 (SUPERFAMILY)	F:GO:0005524; C:GO:0005737; F:GO:0004496; P:GO:0008299	F:ATP binding; C:cytoplasm; F:mevalonate kinase activity; P:isoprenoid biosynthetic process
CUUC101043	64				-		NON_CYTOPLASMIC_DOMAIN (PHOBIUS); SIGNAL_PEPTIDE_C_REGION (PHOBIUS); SIGNAL_PEPTIDE_N_REGION (PHOBIUS); SIGNAL_PEPTIDE (PHOBIUS); SIGNAL_PEPTIDE_H_REGION (PHOBIUS)	no GO terms	no GO terms
CUUC101044	77				-		no IPS match	no IPS match	no IPS match
CUUC101049	308	5	C:GO:0005737; P:GO:0006629; P:GO:0006464; P:GO:0009058; F:GO:0016740	C:cytoplasm; P:lipid metabolic process; P:cellular protein modification process; P:biosynthetic process; F:transferase activity	EC:2.3.1.181	Lipoyl(octanoyl) transferase	IPR000544 (TIGRFAM); G3DSA:3.30.930.10 (GENE3D); IPR004143 (PFAM); PTHR10993:SF13 (PANTHER); PTHR10993 (PANTHER); IPR020605 (PROSITE_PATTERNS); PD006086 (PRODOM); IPR004143 (PROSITE_PROFILES); SSF55681 (SUPERFAMILY)	F:GO:0016415; C:GO:0005737; F:GO:0033819; P:GO:0006464; P:GO:0009107	F:octanoyltransferase activity; C:cytoplasm; F:lipoyl(octanoyl) transferase activity; P:cellular protein modification process; P:lipoate biosynthetic process
CUUC101062	127				-		TRANSMEMBRANE (PHOBIUS); CYTOPLASMIC_DOMAIN (PHOBIUS); NON_CYTOPLASMIC_DOMAIN (PHOBIUS)	no GO terms	no GO terms
CUUC101077	62				-		CYTOPLASMIC_DOMAIN (PHOBIUS); NON_CYTOPLASMIC_DOMAIN (PHOBIUS); TRANSMEMBRANE (PHOBIUS)	no GO terms	no GO terms
CUUC101083	29				-		NON_CYTOPLASMIC_DOMAIN (PHOBIUS); TRANSMEMBRANE (PHOBIUS); CYTOPLASMIC_DOMAIN (PHOBIUS); TMhelix (TMHMM)	no GO terms	no GO terms
CUUC101099	31				-		no IPS match	no IPS match	no IPS match
CUUC101101	167	2	F:GO:0003824; P:GO:0008152	F:catalytic activity; P:metabolic process	-		IPR027443 (G3DSA:2.60.120.GENE3D); IPR005123 (PFAM); PTHR10209:SF281 (PANTHER); PTHR10209 (PANTHER); IPR005123 (PROSITE_PROFILES); SSF51197 (SUPERFAMILY)	F:GO:0016491; P:GO:0055114	F:oxidoreductase activity; P:oxidation-reduction process
CUUC101103	86				-		NON_CYTOPLASMIC_DOMAIN (PHOBIUS); CYTOPLASMIC_DOMAIN (PHOBIUS); TRANSMEMBRANE (PHOBIUS); TMhelix (TMHMM)	no GO terms	no GO terms
CUUC101109	110				-		G3DSA:3.40.50.1110 (GENE3D); PTHR22835:SF288 (PANTHER); PTHR22835 (PANTHER); NON_CYTOPLASMIC_DOMAIN (PHOBIUS); TRANSMEMBRANE (PHOBIUS); CYTOPLASMIC_DOMAIN (PHOBIUS); SignalP-noTM (SIGNALP_EUK); TMhelix (TMHMM)	no GO terms	no GO terms
CUUC101119	790	3	F:GO:0000166; P:GO:0006464; F:GO:0016301	F:nucleotide binding; P:cellular protein modification process; F:kinase activity	-		IPR000719 (SMART); G3DSA:1.10.510.10 (GENE3D); G3DSA:3.30.200.20 (GENE3D); G3DSA:2.130.10.30 (GENE3D); PF13540 (PFAM); G3DSA:2.130.10.30 (GENE3D); IPR000719 (PFAM); PTHR27003 (PANTHER); PTHR27003:SF211 (PANTHER); IPR008271 (PROSITE_PATTERNS); IPR017441 (PROSITE_PATTERNS); SIGNAL_PEPTIDE (PHOBIUS); SIGNAL_PEPTIDE_H_REGION (PHOBIUS); SIGNAL_PEPTIDE_C_REGION (PHOBIUS); CYTOPLASMIC_DOMAIN (PHOBIUS); …	F:GO:0005524; F:GO:0004672; P:GO:0006468	F:ATP binding; F:protein kinase activity; P:protein phosphorylation
CUUC101127	74				-		no IPS match	no IPS match	no IPS match
CUUC101133	145	1	F:GO:0016787	F:hydrolase activity	EC:3.1.3.41	4-nitrophenylphosphatase	IPR004274 (SMART); IPR004274 (PFAM); IPR023214 (G3DSA:3.40.50.GENE3D); IPR011948 (TIGRFAM); PTHR12210 (PANTHER); PTHR12210:SF83 (PANTHER); IPR004274 (PROSITE_PROFILES); IPR023214 (SUPERFAMILY)	F:GO:0016791	F:phosphatase activity
CUUC101137	84				-		no IPS match	no IPS match	no IPS match
CUUC101146	550	2	F:GO:0003824; P:GO:0008152	F:catalytic activity; P:metabolic process	-		IPR013121 (PFAM); IPR013130 (PFAM); G3DSA:3.40.50.80 (GENE3D); G3DSA:2.40.30.10 (GENE3D); IPR013112 (PFAM); PTHR11972:SF98 (PANTHER); PTHR11972 (PANTHER); TRANSMEMBRANE (PHOBIUS); TRANSMEMBRANE (PHOBIUS); NON_CYTOPLASMIC_DOMAIN (PHOBIUS); NON_CYTOPLASMIC_DOMAIN (PHOBIUS); CYTOPLASMIC_DOMAIN (PHOBIUS); CYTOPLASMIC_DOMAIN (PHOBIUS); TRANSMEMBRANE (PHOBIUS); NON_CYTOPLASMIC_DOMAIN (PHOBIUS); NON_CYT…	F:GO:0016491; P:GO:0055114	F:oxidoreductase activity; P:oxidation-reduction process
CUUC101147	149				-		TMhelix (TMHMM)	no GO terms	no GO terms
CUUC101173	112				-		PTHR33057:SF55 (PANTHER); PTHR33057 (PANTHER)	no GO terms	no GO terms
CUUC101178	49				-		no IPS match	no IPS match	no IPS match
CUUC101194	107	3	F:GO:0005198; C:GO:0005840; P:GO:0006412	F:structural molecule activity; C:ribosome; P:translation	-		IPR005996 (PIRSF); IPR016082 (G3DSA:3.30.1390.GENE3D); IPR005996 (TIGRFAM); IPR016082 (PFAM); IPR005996 (PANTHER); PTHR15892:SF3 (PANTHER); IPR005996 (HAMAP); IPR016082 (SUPERFAMILY)	F:GO:0003735; C:GO:0015934; P:GO:0006412	F:structural constituent of ribosome; C:large ribosomal subunit; P:translation
CUUC101195	590	2	C:GO:0016020; F:GO:0005215	C:membrane; F:transporter activity	-		G3DSA:1.20.1250.20 (GENE3D); IPR000109 (PFAM); IPR000109 (PANTHER); PTHR11654:SF241 (PANTHER); NON_CYTOPLASMIC_DOMAIN (PHOBIUS); TRANSMEMBRANE (PHOBIUS); CYTOPLASMIC_DOMAIN (PHOBIUS); CYTOPLASMIC_DOMAIN (PHOBIUS); TRANSMEMBRANE (PHOBIUS); NON_CYTOPLASMIC_DOMAIN (PHOBIUS); TRANSMEMBRANE (PHOBIUS); NON_CYTOPLASMIC_DOMAIN (PHOBIUS); NON_CYTOPLASMIC_DOMAIN (PHOBIUS); TRANSMEMBRANE (PHOBIUS); CYTOPLAS…	C:GO:0016020; P:GO:0006810; F:GO:0005215	C:membrane; P:transport; F:transporter activity
CUUC101211	241	1	F:GO:0003677	F:DNA binding	-		IPR001005 (SMART); G3DSA:1.10.10.60 (GENE3D); IPR001005 (PFAM); G3DSA:1.10.10.60 (GENE3D); PTHR10641:SF795 (PANTHER); PTHR10641 (PANTHER); IPR017930 (PROSITE_PROFILES); IPR017930 (PROSITE_PROFILES); IPR009057 (SUPERFAMILY)	F:GO:0003677	F:DNA binding
CUUC101212	118				-		IPR001623 (PRINTS); IPR001623 (SMART); IPR001623 (G3DSA:1.10.287.GENE3D); IPR001623 (PFAM); PTHR24078 (PANTHER); PTHR24078:SF387 (PANTHER); IPR001623 (PROSITE_PROFILES); IPR001623 (SUPERFAMILY)	no GO terms	no GO terms
CUUC101213	225	1	F:GO:0005488	F:binding	-		IPR001080 (PRINTS); G3DSA:3.30.70.20 (GENE3D); PF13370 (PFAM); G3DSA:3.30.70.20 (GENE3D); PTHR24078:SF389 (PANTHER); PTHR24078 (PANTHER); IPR017896 (PROSITE_PROFILES); SSF54862 (SUPERFAMILY)	F:GO:0005506; F:GO:0009055	F:iron ion binding; F:electron carrier activity
CUUC101223	394				-		IPR014729 (G3DSA:3.40.50.GENE3D); IPR014729 (G3DSA:3.40.50.GENE3D); PTHR32468 (PANTHER); PTHR32468:SF51 (PANTHER); SIGNAL_PEPTIDE_C_REGION (PHOBIUS); SIGNAL_PEPTIDE (PHOBIUS); SIGNAL_PEPTIDE_H_REGION (PHOBIUS); NON_CYTOPLASMIC_DOMAIN (PHOBIUS); SIGNAL_PEPTIDE_N_REGION (PHOBIUS); SignalP-TM (SIGNALP_GRAM_POSITIVE)	no GO terms	no GO terms
CUUC101226	71				-		no IPS match	no IPS match	no IPS match
CUUC101233	64				-		TMhelix (TMHMM)	no GO terms	no GO terms
CUUC101235	41				-		no IPS match	no IPS match	no IPS match
CUUC101245	228	4	C:GO:0016020; P:GO:0015979; F:GO:0005488; C:GO:0009579	C:membrane; P:photosynthesis; F:binding; C:thylakoid	-		G3DSA:1.20.120.290 (GENE3D); IPR008797 (PFAM); PTHR33399:SF11 (PANTHER); PTHR33399 (PANTHER); IPR023222 (SUPERFAMILY)	F:GO:0005509; C:GO:0009523; C:GO:0009654; P:GO:0015979; C:GO:0019898	F:calcium ion binding; C:photosystem II; C:photosystem II oxygen evolving complex; P:photosynthesis; C:extrinsic component of membrane
CUUC101265	99	2	P:GO:0009607; P:GO:0006950	P:response to biotic stimulus; P:response to stress	-		IPR000916 (PFAM); IPR023393 (G3DSA:3.30.530.GENE3D); PTHR31907 (PANTHER); SSF55961 (SUPERFAMILY)	P:GO:0009607; P:GO:0006952	P:response to biotic stimulus; P:defense response
CUUC101266	72	2	P:GO:0009607; P:GO:0006950	P:response to biotic stimulus; P:response to stress	-		IPR000916 (PFAM); IPR023393 (G3DSA:3.30.530.GENE3D); PTHR31907 (PANTHER); PTHR31907:SF7 (PANTHER); SSF55961 (SUPERFAMILY)	P:GO:0009607; P:GO:0006952	P:response to biotic stimulus; P:defense response
CUUC101288	163				-		IPR001623 (PRINTS); IPR001623 (SMART); IPR001623 (G3DSA:1.10.287.GENE3D); IPR001623 (PFAM); PTHR24078:SF334 (PANTHER); PTHR24078 (PANTHER); IPR001623 (PROSITE_PROFILES); IPR001623 (SUPERFAMILY)	no GO terms	no GO terms
CUUC101291	87				-		no IPS match	no IPS match	no IPS match
CUUC101292	97				-		no IPS match	no IPS match	no IPS match
CUUC101295	74				-		no IPS match	no IPS match	no IPS match
CUUC101299	96				-		no IPS match	no IPS match	no IPS match
CUUC101313	300				-		IPR001623 (PRINTS); IPR001623 (SMART); IPR001623 (PFAM); IPR001623 (G3DSA:1.10.287.GENE3D); PTHR24078 (PANTHER); PTHR24078:SF405 (PANTHER); IPR018253 (PROSITE_PATTERNS); SIGNAL_PEPTIDE_N_REGION (PHOBIUS); SIGNAL_PEPTIDE (PHOBIUS); SIGNAL_PEPTIDE_C_REGION (PHOBIUS); NON_CYTOPLASMIC_DOMAIN (PHOBIUS); SIGNAL_PEPTIDE_H_REGION (PHOBIUS); IPR001623 (PROSITE_PROFILES); SignalP-TM (SIGNALP_GRAM_POSITIVE)…	no GO terms	no GO terms
CUUC101314	71				-		no IPS match	no IPS match	no IPS match
CUUC101318	97				-		no IPS match	no IPS match	no IPS match
CUUC101321	161	2	P:GO:0009607; P:GO:0006950	P:response to biotic stimulus; P:response to stress	-		IPR000916 (SMART); IPR000916 (PFAM); IPR023393 (G3DSA:3.30.530.GENE3D); PTHR31907:SF8 (PANTHER); PTHR31907 (PANTHER); SSF55961 (SUPERFAMILY)	P:GO:0009607; P:GO:0006952	P:response to biotic stimulus; P:defense response
CUUC101340	634				-		Coil (COILS); IPR009604 (SMART); IPR009604 (PFAM); IPR025852 (PFAM); PTHR12854:SF15 (PANTHER); PTHR12854 (PANTHER)	no GO terms	no GO terms
CUUC101366	62				-		SIGNAL_PEPTIDE (PHOBIUS); SIGNAL_PEPTIDE_C_REGION (PHOBIUS); SIGNAL_PEPTIDE_H_REGION (PHOBIUS); SIGNAL_PEPTIDE_N_REGION (PHOBIUS); NON_CYTOPLASMIC_DOMAIN (PHOBIUS)	no GO terms	no GO terms
CUUC101367	61				-		no IPS match	no IPS match	no IPS match
CUUC101368	130				-		CYTOPLASMIC_DOMAIN (PHOBIUS); NON_CYTOPLASMIC_DOMAIN (PHOBIUS); TRANSMEMBRANE (PHOBIUS)	no GO terms	no GO terms
CUUC101369	425				-		IPR001841 (SMART); PF13923 (PFAM); G3DSA:3.10.20.90 (GENE3D); IPR013083 (G3DSA:3.30.40.GENE3D); PTHR10825 (PANTHER); PTHR10825:SF61 (PANTHER); IPR017907 (PROSITE_PATTERNS); IPR001841 (PROSITE_PROFILES); SSF57850 (SUPERFAMILY)	no GO terms	no GO terms
CUUC101370	51				-		no IPS match	no IPS match	no IPS match
CUUC101392	121				-		no IPS match	no IPS match	no IPS match
CUUC101409	346	2	P:GO:0019725; F:GO:0003824	P:cellular homeostasis; F:catalytic activity	-		Coil (COILS); G3DSA:3.40.30.10 (GENE3D); IPR002109 (PFAM); PTHR10168 (PANTHER); PTHR10168:SF124 (PANTHER); IPR002109 (PROSITE_PROFILES); IPR012336 (SUPERFAMILY)	F:GO:0015035; F:GO:0009055; P:GO:0045454	F:protein disulfide oxidoreductase activity; F:electron carrier activity; P:cell redox homeostasis
CUUC101410	67				-		no IPS match	no IPS match	no IPS match
CUUC101411	171	1	F:GO:0005515	F:protein binding	-		IPR015943 (G3DSA:2.130.10.GENE3D); PTHR12565 (PANTHER); PTHR12565:SF231 (PANTHER)	F:GO:0005515	F:protein binding
CUUC101418	51				-		SIGNAL_PEPTIDE (PHOBIUS); SIGNAL_PEPTIDE_N_REGION (PHOBIUS); SIGNAL_PEPTIDE_H_REGION (PHOBIUS); SIGNAL_PEPTIDE_C_REGION (PHOBIUS); NON_CYTOPLASMIC_DOMAIN (PHOBIUS)	no GO terms	no GO terms
CUUC101427	107				-		no IPS match	no IPS match	no IPS match
CUUC101456	573	3	F:GO:0000166; C:GO:0005737; P:GO:0009987	F:nucleotide binding; C:cytoplasm; P:cellular process	-		IPR001844 (PRINTS); IPR001844 (TIGRFAM); IPR027413 (G3DSA:1.10.560.GENE3D); IPR027413 (G3DSA:1.10.560.GENE3D); IPR002423 (PFAM); IPR027409 (G3DSA:3.50.7.GENE3D); PTHR11353 (PANTHER); PTHR11353:SF154 (PANTHER); IPR018370 (PROSITE_PATTERNS); SSF54849 (SUPERFAMILY); SSF48592 (SUPERFAMILY); IPR027409 (SUPERFAMILY)	F:GO:0005524; C:GO:0005737; P:GO:0042026; P:GO:0006457	F:ATP binding; C:cytoplasm; P:protein refolding; P:protein folding
CUUC101458	377				-		IPR009770 (SMART); IPR009770 (PFAM); PTHR31136:SF4 (PANTHER); PTHR31136 (PANTHER)	no GO terms	no GO terms
CUUC101470	412	1	F:GO:0016740	F:transferase activity	-		IPR000182 (PFAM); G3DSA:3.40.630.30 (GENE3D); PTHR43072 (PANTHER); PTHR43072:SF2 (PANTHER); IPR000182 (PROSITE_PROFILES); IPR016181 (SUPERFAMILY)	F:GO:0008080	F:N-acetyltransferase activity
CUUC101492	76				-		no IPS match	no IPS match	no IPS match
CUUC101494	56				-		no IPS match	no IPS match	no IPS match
CUUC101503	223	2	P:GO:0019538; F:GO:0016787	P:protein metabolic process; F:hydrolase activity	EC:3.4.21	Acting on peptide bonds (peptidases)	IPR000209 (PFAM); IPR000209 (G3DSA:3.40.50.GENE3D); PTHR10795:SF468 (PANTHER); PTHR10795 (PANTHER); IPR023828 (PROSITE_PATTERNS); IPR000209 (SUPERFAMILY)	P:GO:0006508; F:GO:0004252	P:proteolysis; F:serine-type endopeptidase activity
CUUC101504	240	2	P:GO:0019538; F:GO:0016787	P:protein metabolic process; F:hydrolase activity	EC:3.4.21	Acting on peptide bonds (peptidases)	IPR010259 (PFAM); IPR000209 (PFAM); IPR010259 (G3DSA:3.30.70.GENE3D); IPR000209 (G3DSA:3.40.50.GENE3D); PTHR10795:SF468 (PANTHER); PTHR10795 (PANTHER); SIGNAL_PEPTIDE (PHOBIUS); SIGNAL_PEPTIDE_H_REGION (PHOBIUS); NON_CYTOPLASMIC_DOMAIN (PHOBIUS); SIGNAL_PEPTIDE_C_REGION (PHOBIUS); SIGNAL_PEPTIDE_N_REGION (PHOBIUS); SignalP-TM (SIGNALP_GRAM_POSITIVE); SignalP-noTM (SIGNALP_EUK); IPR000209 (SUPERFA…	P:GO:0006508; F:GO:0004252	P:proteolysis; F:serine-type endopeptidase activity
CUUC101505	764	2	P:GO:0019538; F:GO:0016787	P:protein metabolic process; F:hydrolase activity	EC:3.4.21	Acting on peptide bonds (peptidases)	IPR015500 (PRINTS); IPR010259 (G3DSA:3.30.70.GENE3D); IPR003137 (PFAM); IPR000209 (PFAM); IPR010259 (PFAM); IPR000209 (G3DSA:3.40.50.GENE3D); PTHR10795:SF468 (PANTHER); PTHR10795 (PANTHER); IPR023828 (PROSITE_PATTERNS); NON_CYTOPLASMIC_DOMAIN (PHOBIUS); SIGNAL_PEPTIDE_H_REGION (PHOBIUS); SIGNAL_PEPTIDE (PHOBIUS); SIGNAL_PEPTIDE_C_REGION (PHOBIUS); SIGNAL_PEPTIDE_N_REGION (PHOBIUS); SignalP-noTM (…	P:GO:0006508; F:GO:0004252	P:proteolysis; F:serine-type endopeptidase activity
CUUC101509	516	1	F:GO:0005515	F:protein binding	-		IPR002885 (PFAM); IPR011990 (G3DSA:1.25.40.GENE3D); IPR002885 (TIGRFAM); IPR011990 (G3DSA:1.25.40.GENE3D); IPR011990 (G3DSA:1.25.40.GENE3D); IPR002885 (PFAM); G3DSA:3.30.2320.10 (GENE3D); IPR011990 (G3DSA:1.25.40.GENE3D); IPR002885 (PFAM); IPR032867 (PFAM); PTHR24015:SF1360 (PANTHER); PTHR24015 (PANTHER); IPR002885 (PROSITE_PROFILES); IPR002885 (PROSITE_PROFILES); IPR002885 (PROSITE_PROFILES); IP…	F:GO:0008270; F:GO:0005515	F:zinc ion binding; F:protein binding
CUUC101527	133	1	F:GO:0005515	F:protein binding	-		IPR005455 (PRINTS); IPR005455 (PRINTS); IPR005455 (SMART); G3DSA:3.30.450.30 (GENE3D); IPR005455 (PFAM); IPR005455 (PANTHER); PTHR11604:SF10 (PANTHER); IPR027310 (PROSITE_PATTERNS); IPR005455 (SUPERFAMILY)	F:GO:0003779	F:actin binding
CUUC101532	518	3	F:GO:0000166; P:GO:0006464; F:GO:0016301	F:nucleotide binding; P:cellular protein modification process; F:kinase activity	-		IPR000719 (SMART); G3DSA:1.10.510.10 (GENE3D); IPR032675 (G3DSA:3.80.10.GENE3D); IPR000719 (PFAM); G3DSA:3.30.200.20 (GENE3D); PTHR27000:SF229 (PANTHER); PTHR27000 (PANTHER); IPR000719 (PROSITE_PROFILES); IPR011009 (SUPERFAMILY); IPR032675 (SUPERFAMILY)	F:GO:0005524; F:GO:0004672; P:GO:0006468	F:ATP binding; F:protein kinase activity; P:protein phosphorylation
CUUC101541	113	5	C:GO:0005634; F:GO:0003677; F:GO:0003700; P:GO:0009058; P:GO:0006139	C:nucleus; F:DNA binding; F:transcription factor activity, sequence-specific DNA binding; P:biosynthetic process; P:nucleobase-containing compound metabolic process	-		IPR000232 (PRINTS); IPR000232 (SMART); IPR011991 (G3DSA:1.10.10.GENE3D); IPR000232 (PFAM); PTHR10015:SF216 (PANTHER); IPR027725 (PANTHER); CYTOPLASMIC_DOMAIN (PHOBIUS); TRANSMEMBRANE (PHOBIUS); NON_CYTOPLASMIC_DOMAIN (PHOBIUS); IPR011991 (SUPERFAMILY); TMhelix (TMHMM)	C:GO:0005634; F:GO:0003700; P:GO:0006355; F:GO:0043565	C:nucleus; F:transcription factor activity, sequence-specific DNA binding; P:regulation of transcription, DNA-templated; F:sequence-specific DNA binding
CUUC101551	144	2	C:GO:0016020; P:GO:0006810	C:membrane; P:transport	-		Coil (COILS); IPR009038 (SMART); IPR009038 (PFAM); PTHR22811:SF107 (PANTHER); IPR015720 (PANTHER); IPR009038 (PROSITE_PROFILES)	C:GO:0016021; P:GO:0006810	C:integral component of membrane; P:transport
CUUC101555	73				-		no IPS match	no IPS match	no IPS match
CUUC101566	299				-		G3DSA:3.40.50.720 (GENE3D); IPR016040 (PFAM); PTHR14194:SF93 (PANTHER); PTHR14194 (PANTHER); IPR016040 (SUPERFAMILY)	no GO terms	no GO terms
CUUC101570	120				-		SM00212 (SMART); IPR016135 (G3DSA:3.10.110.GENE3D); IPR000608 (PFAM); PTHR24068 (PANTHER); PTHR24068:SF114 (PANTHER); IPR023313 (PROSITE_PATTERNS); IPR000608 (PROSITE_PROFILES); IPR016135 (SUPERFAMILY)	no GO terms	no GO terms
CUUC101571	119				-		SM00212 (SMART); IPR016135 (G3DSA:3.10.110.GENE3D); IPR000608 (PFAM); PTHR24068 (PANTHER); PTHR24068:SF114 (PANTHER); IPR000608 (PROSITE_PROFILES); IPR016135 (SUPERFAMILY)	no GO terms	no GO terms
CUUC101585	355	1	F:GO:0003676	F:nucleic acid binding	-		IPR001374 (SMART); IPR001374 (PFAM); IPR001374 (G3DSA:3.30.1370.GENE3D); IPR024771 (PFAM); PTHR15672 (PANTHER); PTHR15672:SF18 (PANTHER); IPR024771 (PROSITE_PROFILES); IPR001374 (PROSITE_PROFILES); IPR001374 (SUPERFAMILY)	F:GO:0003676	F:nucleic acid binding
CUUC101601	136	3	P:GO:0009058; P:GO:0009987; F:GO:0016787	P:biosynthetic process; P:cellular process; F:hydrolase activity	EC:3.5.4.19	Phosphoribosyl-AMP cyclohydrolase	IPR002496 (PFAM); G3DSA:3.40.50.1100 (GENE3D); PTHR42945 (PANTHER); IPR002496 (PRODOM); SSF141734 (SUPERFAMILY)	F:GO:0004635; P:GO:0000105	F:phosphoribosyl-AMP cyclohydrolase activity; P:histidine biosynthetic process
CUUC101628	68				-		no IPS match	no IPS match	no IPS match
CUUC101651	254				-		IPR001841 (SMART); IPR001841 (PFAM); G3DSA:1.10.1170.10 (GENE3D); PTHR15315 (PANTHER); PTHR15315:SF49 (PANTHER); IPR017907 (PROSITE_PATTERNS); NON_CYTOPLASMIC_DOMAIN (PHOBIUS); TRANSMEMBRANE (PHOBIUS); CYTOPLASMIC_DOMAIN (PHOBIUS); IPR001841 (PROSITE_PROFILES); SSF57850 (SUPERFAMILY)	no GO terms	no GO terms
CUUC101653	102				-		no IPS match	no IPS match	no IPS match
CUUC101680	34				-		no IPS match	no IPS match	no IPS match
CUUC101697	269				-		IPR005134 (PFAM); PTHR31721:SF7 (PANTHER); PTHR31721 (PANTHER); TRANSMEMBRANE (PHOBIUS); CYTOPLASMIC_DOMAIN (PHOBIUS); NON_CYTOPLASMIC_DOMAIN (PHOBIUS); TRANSMEMBRANE (PHOBIUS); CYTOPLASMIC_DOMAIN (PHOBIUS); TRANSMEMBRANE (PHOBIUS); TRANSMEMBRANE (PHOBIUS); NON_CYTOPLASMIC_DOMAIN (PHOBIUS); NON_CYTOPLASMIC_DOMAIN (PHOBIUS); TMhelix (TMHMM); TMhelix (TMHMM)	no GO terms	no GO terms
CUUC101723	108				-		no IPS match	no IPS match	no IPS match
CUUC101725	380	1	F:GO:0005515	F:protein binding	-		IPR000225 (SMART); IPR000225 (PFAM); IPR011989 (G3DSA:1.25.10.GENE3D); PTHR23315:SF158 (PANTHER); PTHR23315 (PANTHER); IPR000225 (PROSITE_PROFILES); IPR016024 (SUPERFAMILY)	F:GO:0005515; F:GO:0005488	F:protein binding; F:binding
CUUC101729	313				-		G3DSA:1.10.530.10 (GENE3D); PTHR37179 (PANTHER); IPR023346 (SUPERFAMILY); IPR023346 (SUPERFAMILY)	no GO terms	no GO terms
CUUC101736	170				-		IPR025322 (PFAM); PTHR33052 (PANTHER); PTHR33052:SF50 (PANTHER)	no GO terms	no GO terms
CUUC101737	71				-		IPR025322 (PFAM); PTHR33052 (PANTHER); PTHR33052:SF42 (PANTHER)	no GO terms	no GO terms
CUUC101742	1512	5	F:GO:0000166; F:GO:0003677; P:GO:0016043; P:GO:0006259; F:GO:0016787	F:nucleotide binding; F:DNA binding; P:cellular component organization; P:DNA metabolic process; F:hydrolase activity	EC:3.6.1.3; EC:5.99.1; EC:5.99.1.3; EC:3.6.1.15	Adenosinetriphosphatase; Other isomerases; DNA topoisomerase (ATP-hydrolyzing); Nucleoside-triphosphate phosphatase	Coil (COILS); Coil (COILS); Coil (COILS); IPR001241 (PRINTS); IPR001154 (PRINTS); IPR001241 (SMART); IPR002205 (SMART); IPR014721 (G3DSA:3.30.230.GENE3D); IPR013758 (G3DSA:3.90.199.GENE3D); IPR003594 (PFAM); IPR024946 (G3DSA:3.30.1360.GENE3D); IPR002205 (PFAM); IPR006171 (PFAM); G3DSA:3.30.1490.30 (GENE3D); IPR031660 (PFAM); IPR003594 (G3DSA:3.30.565.GENE3D); IPR013506 (PFAM); IPR013757 (G3DSA:1.…	F:GO:0003677; F:GO:0005524; F:GO:0003918; P:GO:0006265; P:GO:0006259	F:DNA binding; F:ATP binding; F:DNA topoisomerase type II (ATP-hydrolyzing) activity; P:DNA topological change; P:DNA metabolic process
CUUC101746	71				-		PTHR31775 (PANTHER); PTHR31775:SF9 (PANTHER)	no GO terms	no GO terms
CUUC101755	77				-		no IPS match	no IPS match	no IPS match
CUUC101767	41				-		no IPS match	no IPS match	no IPS match
CUUC101777	194				-		PF01583 (PFAM); G3DSA:3.40.50.300 (GENE3D); PTHR11055 (PANTHER); PTHR11055:SF27 (PANTHER); IPR027417 (SUPERFAMILY)	no GO terms	no GO terms
CUUC101795	369	2	F:GO:0003824; P:GO:0008152	F:catalytic activity; P:metabolic process	-		PR00419 (PRINTS); G3DSA:3.90.660.10 (GENE3D); G3DSA:3.40.50.720 (GENE3D); PF13450 (PFAM); IPR002937 (PFAM); PTHR16128 (PANTHER); PTHR16128:SF9 (PANTHER); PS51257 (PROSITE_PROFILES); IPR023753 (SUPERFAMILY)	F:GO:0016491; P:GO:0055114	F:oxidoreductase activity; P:oxidation-reduction process
CUUC101796	24				-		no IPS match	no IPS match	no IPS match
CUUC101810	271	2	P:GO:0008152; F:GO:0016740	P:metabolic process; F:transferase activity	-		IPR013216 (PFAM); G3DSA:3.40.50.150 (GENE3D); PTHR10108:SF996 (PANTHER); PTHR10108 (PANTHER); IPR029063 (SUPERFAMILY)	P:GO:0008152; F:GO:0008168	P:metabolic process; F:methyltransferase activity
CUUC101818	41				-		CYTOPLASMIC_DOMAIN (PHOBIUS); TRANSMEMBRANE (PHOBIUS); NON_CYTOPLASMIC_DOMAIN (PHOBIUS)	no GO terms	no GO terms
CUUC101829	132				-		no IPS match	no IPS match	no IPS match
CUUC101833	159				-		IPR010422 (PFAM); PTHR21680 (PANTHER); IPR010422 (PTHR21680:PANTHER)	no GO terms	no GO terms
CUUC101838	43				-		no IPS match	no IPS match	no IPS match
CUUC101848	443	1	F:GO:0005515	F:protein binding	-		Coil (COILS); IPR002110 (SMART); IPR020683 (G3DSA:1.25.40.GENE3D); IPR002110 (PFAM); IPR020683 (G3DSA:1.25.40.GENE3D); G3DSA:1.10.1170.10 (GENE3D); IPR020683 (PFAM); PTHR24128:SF33 (PANTHER); PTHR24128 (PANTHER); IPR002110 (PROSITE_PROFILES); IPR020683 (PROSITE_PROFILES); IPR001841 (PROSITE_PROFILES); IPR002110 (PROSITE_PROFILES); IPR002110 (PROSITE_PROFILES); IPR002110 (PROSITE_PROFILES); IPR020…	F:GO:0005515	F:protein binding
CUUC101852	63				-		SignalP-TM (SIGNALP_GRAM_POSITIVE)	no GO terms	no GO terms
CUUC101854	129				-		no IPS match	no IPS match	no IPS match
CUUC101860	63				-		NON_CYTOPLASMIC_DOMAIN (PHOBIUS); TRANSMEMBRANE (PHOBIUS); CYTOPLASMIC_DOMAIN (PHOBIUS); TMhelix (TMHMM)	no GO terms	no GO terms
CUUC101861	154	1	F:GO:0004871	F:signal transducer activity	-		IPR008207 (PFAM); G3DSA:1.20.120.160 (GENE3D); PTHR28242 (PANTHER); PTHR28242:SF23 (PANTHER); IPR008207 (PROSITE_PROFILES); IPR008207 (SUPERFAMILY)	P:GO:0000160; F:GO:0004871	P:phosphorelay signal transduction system; F:signal transducer activity
CUUC101866	91				-		TRANSMEMBRANE (PHOBIUS); SIGNAL_PEPTIDE_H_REGION (PHOBIUS); NON_CYTOPLASMIC_DOMAIN (PHOBIUS); SIGNAL_PEPTIDE_C_REGION (PHOBIUS); CYTOPLASMIC_DOMAIN (PHOBIUS); SIGNAL_PEPTIDE (PHOBIUS); SIGNAL_PEPTIDE_N_REGION (PHOBIUS); TMhelix (TMHMM); TMhelix (TMHMM)	no GO terms	no GO terms
CUUC101867	57				-		SIGNAL_PEPTIDE_H_REGION (PHOBIUS); SIGNAL_PEPTIDE_N_REGION (PHOBIUS); SIGNAL_PEPTIDE_C_REGION (PHOBIUS); NON_CYTOPLASMIC_DOMAIN (PHOBIUS); SIGNAL_PEPTIDE (PHOBIUS); SignalP-noTM (SIGNALP_EUK)	no GO terms	no GO terms
CUUC101873	57				-		no IPS match	no IPS match	no IPS match
CUUC101884	508	4	F:GO:0003677; F:GO:0003700; P:GO:0009058; P:GO:0006139	F:DNA binding; F:transcription factor activity, sequence-specific DNA binding; P:biosynthetic process; P:nucleobase-containing compound metabolic process	-		IPR000943 (PRINTS); IPR007624 (PFAM); IPR014284 (TIGRFAM); IPR011991 (G3DSA:1.10.10.GENE3D); IPR011991 (G3DSA:1.10.10.GENE3D); IPR007630 (PFAM); IPR007627 (PFAM); G3DSA:1.10.601.10 (GENE3D); PTHR30603 (PANTHER); PTHR30603:SF34 (PANTHER); IPR000943 (PROSITE_PATTERNS); NON_CYTOPLASMIC_DOMAIN (PHOBIUS); SIGNAL_PEPTIDE (PHOBIUS); SIGNAL_PEPTIDE_C_REGION (PHOBIUS); SIGNAL_PEPTIDE_H_REGION (PHOBIUS); S…	F:GO:0003677; F:GO:0016987; F:GO:0003700; P:GO:0006355; P:GO:0006352	F:DNA binding; F:sigma factor activity; F:transcription factor activity, sequence-specific DNA binding; P:regulation of transcription, DNA-templated; P:DNA-templated transcription, initiation
CUUC101885	151				-		no IPS match	no IPS match	no IPS match
CUUC101892	57				-		SIGNAL_PEPTIDE_C_REGION (PHOBIUS); SIGNAL_PEPTIDE_N_REGION (PHOBIUS); SIGNAL_PEPTIDE (PHOBIUS); SIGNAL_PEPTIDE_H_REGION (PHOBIUS); NON_CYTOPLASMIC_DOMAIN (PHOBIUS); SignalP-noTM (SIGNALP_EUK)	no GO terms	no GO terms
CUUC101896	489	2	P:GO:0005975; F:GO:0016787	P:carbohydrate metabolic process; F:hydrolase activity	-		G3DSA:1.50.10.10 (GENE3D); IPR001701 (PFAM); PTHR22298 (PANTHER); PTHR22298:SF86 (PANTHER); IPR008928 (SUPERFAMILY)	P:GO:0005975; F:GO:0003824; F:GO:0004553	P:carbohydrate metabolic process; F:catalytic activity; F:hydrolase activity, hydrolyzing O-glycosyl compounds
CUUC101901	481				-		G3DSA:3.30.710.10 (GENE3D); PTHR31060 (PANTHER); PTHR31060:SF25 (PANTHER); SignalP-TM (SIGNALP_GRAM_POSITIVE)	no GO terms	no GO terms
CUUC101904	101				-		PTHR32054 (PANTHER); PTHR32054:SF25 (PANTHER)	no GO terms	no GO terms
CUUC101943	398				-		PTHR36368 (PANTHER)	no GO terms	no GO terms
CUUC101955	109				-		no IPS match	no IPS match	no IPS match
CUUC101956	371	1	C:GO:0005634	C:nucleus	-		IPR004367 (SMART); IPR013763 (SMART); PIRSF001771 (PIRSF); IPR013763 (G3DSA:1.10.472.GENE3D); IPR006671 (PFAM); IPR004367 (PFAM); IPR013763 (G3DSA:1.10.472.GENE3D); PTHR10177 (PANTHER); IPR029507 (PTHR10177:PANTHER); IPR006671 (PROSITE_PATTERNS); TRANSMEMBRANE (PHOBIUS); CYTOPLASMIC_DOMAIN (PHOBIUS); NON_CYTOPLASMIC_DOMAIN (PHOBIUS); IPR013763 (SUPERFAMILY); IPR013763 (SUPERFAMILY)	C:GO:0005634	C:nucleus
CUUC101957	57				-		no IPS match	no IPS match	no IPS match
CUUC101961	61				-		no IPS match	no IPS match	no IPS match
CUUC101983	110				-		no IPS match	no IPS match	no IPS match
CUUC101985	45				-		no IPS match	no IPS match	no IPS match
CUUC101987	282				-		Coil (COILS); IPR012862 (PFAM); PTHR33431 (PANTHER); PTHR33431:SF6 (PANTHER)	no GO terms	no GO terms
CUUC101990	207				-		SIGNAL_PEPTIDE_C_REGION (PHOBIUS); SIGNAL_PEPTIDE_H_REGION (PHOBIUS); NON_CYTOPLASMIC_DOMAIN (PHOBIUS); SIGNAL_PEPTIDE_N_REGION (PHOBIUS); SIGNAL_PEPTIDE (PHOBIUS); SignalP-noTM (SIGNALP_EUK); SignalP-TM (SIGNALP_GRAM_POSITIVE)	no GO terms	no GO terms
CUUC102000	206				-		PF15365 (PFAM); PTHR35306 (PANTHER); PTHR35306:SF3 (PANTHER)	no GO terms	no GO terms
CUUC102010	22				-		no IPS match	no IPS match	no IPS match
CUUC102026	106				-		no IPS match	no IPS match	no IPS match
CUUC102040	847	1	F:GO:0005515	F:protein binding	-		IPR011990 (G3DSA:1.25.40.GENE3D); IPR002885 (PFAM); IPR002885 (TIGRFAM); IPR011990 (G3DSA:1.25.40.GENE3D); G3DSA:3.30.2320.10 (GENE3D); IPR002885 (PFAM); IPR032867 (PFAM); IPR011990 (G3DSA:1.25.40.GENE3D); IPR011990 (G3DSA:1.25.40.GENE3D); PTHR24015 (PANTHER); PTHR24015:SF1242 (PANTHER); IPR002885 (PROSITE_PROFILES); IPR002885 (PROSITE_PROFILES); IPR002885 (PROSITE_PROFILES); IPR002885 (PROSITE_P…	F:GO:0008270; F:GO:0005515	F:zinc ion binding; F:protein binding
CUUC102045	296				-		PTHR34967:SF4 (PANTHER); PTHR34967 (PANTHER)	no GO terms	no GO terms
CUUC102054	521	2	C:GO:0016020; P:GO:0006810	C:membrane; P:transport	-		IPR004776 (PFAM); PTHR31419:SF6 (PANTHER); PTHR31419 (PANTHER)	P:GO:0055085; C:GO:0016021	P:transmembrane transport; C:integral component of membrane
CUUC102057	536	2	C:GO:0016020; F:GO:0005215	C:membrane; F:transporter activity	-		IPR001898 (TIGRFAM); IPR001898 (PFAM); PTHR10283:SF119 (PANTHER); PTHR10283 (PANTHER); TRANSMEMBRANE (PHOBIUS); CYTOPLASMIC_DOMAIN (PHOBIUS); NON_CYTOPLASMIC_DOMAIN (PHOBIUS); TRANSMEMBRANE (PHOBIUS); NON_CYTOPLASMIC_DOMAIN (PHOBIUS); TRANSMEMBRANE (PHOBIUS); CYTOPLASMIC_DOMAIN (PHOBIUS); CYTOPLASMIC_DOMAIN (PHOBIUS); TRANSMEMBRANE (PHOBIUS); TRANSMEMBRANE (PHOBIUS); NON_CYTOPLASMIC_DOMAIN (PHOBI…	P:GO:0006814; P:GO:0055085; C:GO:0016020; F:GO:0005215	P:sodium ion transport; P:transmembrane transport; C:membrane; F:transporter activity
CUUC102059	186	3	F:GO:0003677; P:GO:0009058; P:GO:0006139	F:DNA binding; P:biosynthetic process; P:nucleobase-containing compound metabolic process	-		IPR005539 (SMART); IPR001356 (SMART); IPR008422 (PFAM); G3DSA:1.10.10.60 (GENE3D); IPR005539 (PFAM); PTHR11850:SF149 (PANTHER); PTHR11850 (PANTHER); IPR001356 (PROSITE_PROFILES); IPR005539 (PROSITE_PROFILES); IPR009057 (SUPERFAMILY)	F:GO:0003677; P:GO:0006355	F:DNA binding; P:regulation of transcription, DNA-templated
CUUC102077	49				-		no IPS match	no IPS match	no IPS match
CUUC102078	75				-		no IPS match	no IPS match	no IPS match
CUUC102079	689	1	F:GO:0005515	F:protein binding	-		IPR011598 (G3DSA:4.10.280.GENE3D); IPR025610 (PFAM); PTHR13902:SF92 (PANTHER); PTHR13902 (PANTHER); IPR011598 (PROSITE_PROFILES); IPR011598 (SUPERFAMILY)	F:GO:0046983	F:protein dimerization activity
CUUC102080	827	1	F:GO:0005515	F:protein binding	-		IPR025610 (PFAM); IPR011598 (G3DSA:4.10.280.GENE3D); PTHR13902 (PANTHER); PTHR13902:SF92 (PANTHER); IPR011598 (PROSITE_PROFILES); IPR011598 (SUPERFAMILY)	F:GO:0046983	F:protein dimerization activity
CUUC102085	56				-		IPR011991 (G3DSA:1.10.10.GENE3D); IPR014892 (PFAM); PTHR13989 (PANTHER); PTHR13989:SF25 (PANTHER); IPR011991 (SUPERFAMILY)	no GO terms	no GO terms
CUUC102092	312				-		PTHR22957 (PANTHER); PTHR22957:SF371 (PANTHER)	no GO terms	no GO terms
CUUC102093	409	1	F:GO:0005515	F:protein binding	-		IPR000007 (PRINTS); IPR000007 (PFAM); IPR000007 (G3DSA:3.20.90.GENE3D); IPR001810 (PFAM); G3DSA:1.20.1280.50 (GENE3D); PTHR16517:SF69 (PANTHER); PTHR16517 (PANTHER); IPR018066 (PROSITE_PATTERNS); IPR018066 (PROSITE_PATTERNS); IPR001810 (SUPERFAMILY); IPR025659 (SUPERFAMILY)	F:GO:0005515	F:protein binding
CUUC102098	101				-		SignalP-noTM (SIGNALP_EUK)	no GO terms	no GO terms
CUUC102100	47				-		no IPS match	no IPS match	no IPS match
CUUC102101	306				-		IPR013936 (PFAM); PTHR31326 (PANTHER); PTHR31326:SF5 (PANTHER); NON_CYTOPLASMIC_DOMAIN (PHOBIUS); CYTOPLASMIC_DOMAIN (PHOBIUS); NON_CYTOPLASMIC_DOMAIN (PHOBIUS); CYTOPLASMIC_DOMAIN (PHOBIUS); TRANSMEMBRANE (PHOBIUS); TRANSMEMBRANE (PHOBIUS); NON_CYTOPLASMIC_DOMAIN (PHOBIUS); TRANSMEMBRANE (PHOBIUS); CYTOPLASMIC_DOMAIN (PHOBIUS); CYTOPLASMIC_DOMAIN (PHOBIUS); TRANSMEMBRANE (PHOBIUS); TRANSMEMBRANE…	no GO terms	no GO terms
CUUC102105	67				-		no IPS match	no IPS match	no IPS match
CUUC102113	41				-		SIGNAL_PEPTIDE (PHOBIUS); SIGNAL_PEPTIDE_N_REGION (PHOBIUS); NON_CYTOPLASMIC_DOMAIN (PHOBIUS); SIGNAL_PEPTIDE_H_REGION (PHOBIUS); SIGNAL_PEPTIDE_C_REGION (PHOBIUS); SignalP-noTM (SIGNALP_EUK)	no GO terms	no GO terms
CUUC102135	99				-		IPR008480 (PFAM); PTHR33265:SF16 (PANTHER); PTHR33265 (PANTHER)	no GO terms	no GO terms
CUUC102136	208				-		IPR008480 (PFAM); PTHR33265:SF16 (PANTHER); PTHR33265 (PANTHER); CYTOPLASMIC_DOMAIN (PHOBIUS); NON_CYTOPLASMIC_DOMAIN (PHOBIUS); TRANSMEMBRANE (PHOBIUS)	no GO terms	no GO terms
CUUC102140	176				-		no IPS match	no IPS match	no IPS match
CUUC102141	509	2	F:GO:0000166; F:GO:0016301	F:nucleotide binding; F:kinase activity	-		G3DSA:3.40.50.300 (GENE3D); IPR010488 (PFAM); PTHR31153:SF7 (PANTHER); PTHR31153 (PANTHER); SIGNAL_PEPTIDE_C_REGION (PHOBIUS); SIGNAL_PEPTIDE_N_REGION (PHOBIUS); SIGNAL_PEPTIDE_H_REGION (PHOBIUS); SIGNAL_PEPTIDE (PHOBIUS); NON_CYTOPLASMIC_DOMAIN (PHOBIUS); IPR027417 (SUPERFAMILY)	F:GO:0005524; F:GO:0016301	F:ATP binding; F:kinase activity
CUUC102143	67				-		no IPS match	no IPS match	no IPS match
CUUC102162	129	1	F:GO:0003674	F:molecular_function	-		IPR005512 (PFAM); PTHR33101 (PANTHER); PTHR33101:SF22 (PANTHER); CYTOPLASMIC_DOMAIN (PHOBIUS); NON_CYTOPLASMIC_DOMAIN (PHOBIUS); TRANSMEMBRANE (PHOBIUS); IPR005512 (PROSITE_PROFILES)	F:GO:0005089	F:Rho guanyl-nucleotide exchange factor activity
CUUC102168	80				-		no IPS match	no IPS match	no IPS match
CUUC102170	318	1	F:GO:0005515	F:protein binding	-		IPR000225 (SMART); IPR011989 (G3DSA:1.25.10.GENE3D); IPR011989 (G3DSA:1.25.10.GENE3D); PTHR23315:SF190 (PANTHER); PTHR23315 (PANTHER); IPR016024 (SUPERFAMILY)	F:GO:0005515; F:GO:0005488	F:protein binding; F:binding
CUUC102179	130				-		PTHR33347:SF11 (PANTHER); PTHR33347 (PANTHER)	no GO terms	no GO terms
CUUC102182	134				-		IPR025520 (PFAM); PTHR33098:SF29 (PANTHER); PTHR33098 (PANTHER); TRANSMEMBRANE (PHOBIUS); CYTOPLASMIC_DOMAIN (PHOBIUS); NON_CYTOPLASMIC_DOMAIN (PHOBIUS); TMhelix (TMHMM)	no GO terms	no GO terms
CUUC102190	46				-		no IPS match	no IPS match	no IPS match
CUUC102191	418	2	C:GO:0016020; F:GO:0005215	C:membrane; F:transporter activity	-		IPR002259 (PIRSF); G3DSA:1.20.1250.20 (GENE3D); IPR002259 (PFAM); G3DSA:1.20.1250.20 (GENE3D); PTHR10332:SF45 (PANTHER); IPR002259 (PANTHER); TRANSMEMBRANE (PHOBIUS); NON_CYTOPLASMIC_DOMAIN (PHOBIUS); NON_CYTOPLASMIC_DOMAIN (PHOBIUS); NON_CYTOPLASMIC_DOMAIN (PHOBIUS); NON_CYTOPLASMIC_DOMAIN (PHOBIUS); CYTOPLASMIC_DOMAIN (PHOBIUS); NON_CYTOPLASMIC_DOMAIN (PHOBIUS); CYTOPLASMIC_DOMAIN (PHOBIUS); TR…	F:GO:0005337; C:GO:0016021; P:GO:0006810	F:nucleoside transmembrane transporter activity; C:integral component of membrane; P:transport
CUUC102197	117				-		PTHR14110:SF16 (PANTHER); PTHR14110 (PANTHER)	no GO terms	no GO terms
CUUC102198	80				-		PTHR33181:SF18 (PANTHER); PTHR33181 (PANTHER)	no GO terms	no GO terms
CUUC102199	168				-		no IPS match	no IPS match	no IPS match
CUUC102203	384	2	P:GO:0008152; F:GO:0016740	P:metabolic process; F:transferase activity	-		G3DSA:3.40.50.2000 (GENE3D); IPR002213 (PFAM); G3DSA:3.40.50.2000 (GENE3D); PTHR11926:SF528 (PANTHER); IPR002213 (PANTHER); IPR002213 (PROSITE_PATTERNS); SSF53756 (SUPERFAMILY)	F:GO:0016758; P:GO:0008152	F:transferase activity, transferring hexosyl groups; P:metabolic process
CUUC102208	361				-		IPR010399 (SMART); IPR018467 (PFAM); IPR010399 (PFAM); PTHR33077 (PANTHER); PTHR33077:SF35 (PANTHER); IPR010399 (PROSITE_PROFILES)	no GO terms	no GO terms
CUUC102223	241	1	F:GO:0005488	F:binding	-		IPR001929 (PRINTS); IPR006045 (SMART); IPR014710 (G3DSA:2.60.120.GENE3D); IPR006045 (PFAM); PTHR31238 (PANTHER); PTHR31238:SF64 (PANTHER); IPR019780 (PROSITE_PATTERNS); NON_CYTOPLASMIC_DOMAIN (PHOBIUS); CYTOPLASMIC_DOMAIN (PHOBIUS); TRANSMEMBRANE (PHOBIUS); IPR011051 (SUPERFAMILY); TMhelix (TMHMM)	F:GO:0030145; F:GO:0045735	F:manganese ion binding; F:nutrient reservoir activity
CUUC102224	75	1	F:GO:0003674	F:molecular_function	-		IPR014710 (G3DSA:2.60.120.GENE3D); IPR006045 (PFAM); PTHR31238:SF57 (PANTHER); PTHR31238 (PANTHER); IPR011051 (SUPERFAMILY)	F:GO:0045735	F:nutrient reservoir activity
CUUC102226	34				-		no IPS match	no IPS match	no IPS match
CUUC102234	40				-		no IPS match	no IPS match	no IPS match
CUUC102254	251	3	F:GO:0003824; P:GO:0006629; P:GO:0009058	F:catalytic activity; P:lipid metabolic process; P:biosynthetic process	EC:1.1.1.145	3-beta-hydroxy-Delta(5)-steroid dehydrogenase	IPR002225 (PFAM); G3DSA:3.40.50.720 (GENE3D); PTHR10366:SF534 (PANTHER); PTHR10366 (PANTHER); IPR016040 (SUPERFAMILY)	F:GO:0003854; F:GO:0016616; P:GO:0055114; P:GO:0006694	F:3-beta-hydroxy-delta5-steroid dehydrogenase activity; F:oxidoreductase activity, acting on the CH-OH group of donors, NAD or NADP as acceptor; P:oxidation-reduction process; P:steroid biosynthetic process
CUUC102258	137	2	C:GO:0016020; F:GO:0005215	C:membrane; F:transporter activity	-		IPR000425 (PRINTS); IPR023271 (G3DSA:1.20.1080.GENE3D); IPR000425 (PFAM); IPR034294 (PANTHER); PTHR19139:SF248 (PANTHER); NON_CYTOPLASMIC_DOMAIN (PHOBIUS); TRANSMEMBRANE (PHOBIUS); TRANSMEMBRANE (PHOBIUS); CYTOPLASMIC_DOMAIN (PHOBIUS); NON_CYTOPLASMIC_DOMAIN (PHOBIUS); IPR023271 (SUPERFAMILY); TMhelix (TMHMM); TMhelix (TMHMM)	C:GO:0016020; P:GO:0006810; F:GO:0005215	C:membrane; P:transport; F:transporter activity
CUUC102262	64	2	C:GO:0016020; F:GO:0005215	C:membrane; F:transporter activity	-		IPR023271 (G3DSA:1.20.1080.GENE3D); IPR000425 (PFAM); PTHR19139:SF205 (PANTHER); IPR034294 (PANTHER); CYTOPLASMIC_DOMAIN (PHOBIUS); TRANSMEMBRANE (PHOBIUS); NON_CYTOPLASMIC_DOMAIN (PHOBIUS); IPR023271 (SUPERFAMILY); TMhelix (TMHMM)	C:GO:0016020; P:GO:0006810; F:GO:0005215	C:membrane; P:transport; F:transporter activity
CUUC102273	515	2	F:GO:0003824; P:GO:0008152	F:catalytic activity; P:metabolic process	EC:1.13.11	Acting on single donors with incorporation of molecular oxygen (oxygenases). The oxygen incorporated need not be derived from O(2)	IPR004294 (PFAM); IPR004294 (PANTHER); PTHR10543:SF70 (PANTHER)	F:GO:0016702; P:GO:0055114	F:oxidoreductase activity, acting on single donors with incorporation of molecular oxygen, incorporation of two atoms of oxygen; P:oxidation-reduction process
CUUC102276	75	2	F:GO:0003824; P:GO:0008152	F:catalytic activity; P:metabolic process	EC:1.13.11	Acting on single donors with incorporation of molecular oxygen (oxygenases). The oxygen incorporated need not be derived from O(2)	IPR004294 (PFAM); IPR004294 (PANTHER); PTHR10543:SF70 (PANTHER)	F:GO:0016702; P:GO:0055114	F:oxidoreductase activity, acting on single donors with incorporation of molecular oxygen, incorporation of two atoms of oxygen; P:oxidation-reduction process
CUUC102282	383	4	C:GO:0005618; P:GO:0016043; F:GO:0030234; F:GO:0016787	C:cell wall; P:cellular component organization; F:enzyme regulator activity; F:hydrolase activity	EC:3.1.1.11; EC:3.1.1.1	Pectinesterase; Carboxylesterase	IPR006501 (SMART); G3DSA:1.20.140.40 (GENE3D); IPR012334 (G3DSA:2.160.20.GENE3D); IPR000070 (PFAM); IPR006501 (TIGRFAM); IPR006501 (PFAM); PTHR31707:SF111 (PANTHER); PTHR31707 (PANTHER); SIGNAL_PEPTIDE_N_REGION (PHOBIUS); SIGNAL_PEPTIDE_H_REGION (PHOBIUS); NON_CYTOPLASMIC_DOMAIN (PHOBIUS); SIGNAL_PEPTIDE (PHOBIUS); SIGNAL_PEPTIDE_C_REGION (PHOBIUS); SignalP-noTM (SIGNALP_GRAM_NEGATIVE); SignalP-n…	F:GO:0004857; C:GO:0005618; P:GO:0042545; F:GO:0030599	F:enzyme inhibitor activity; C:cell wall; P:cell wall modification; F:pectinesterase activity
CUUC102298	40				-		no IPS match	no IPS match	no IPS match
CUUC102314	425				-		IPR002550 (PFAM); G3DSA:3.10.580.10 (GENE3D); PTHR12064:SF49 (PANTHER); PTHR12064 (PANTHER); NON_CYTOPLASMIC_DOMAIN (PHOBIUS); NON_CYTOPLASMIC_DOMAIN (PHOBIUS); NON_CYTOPLASMIC_DOMAIN (PHOBIUS); TRANSMEMBRANE (PHOBIUS); TRANSMEMBRANE (PHOBIUS); CYTOPLASMIC_DOMAIN (PHOBIUS); TRANSMEMBRANE (PHOBIUS); CYTOPLASMIC_DOMAIN (PHOBIUS); TRANSMEMBRANE (PHOBIUS); IPR000644 (PROSITE_PROFILES); IPR000644 (PRO…	no GO terms	no GO terms
CUUC102358	107				-		no IPS match	no IPS match	no IPS match
CUUC102376	140				-		no IPS match	no IPS match	no IPS match
CUUC102377	72				-		no IPS match	no IPS match	no IPS match
CUUC102381	112				-		IPR001841 (SMART); IPR001841 (PFAM); IPR013083 (G3DSA:3.30.40.GENE3D); PTHR14155 (PANTHER); PTHR14155:SF357 (PANTHER); IPR001841 (PROSITE_PROFILES); SSF57850 (SUPERFAMILY)	no GO terms	no GO terms
CUUC102383	91				-		no IPS match	no IPS match	no IPS match
CUUC102390	60				-		no IPS match	no IPS match	no IPS match
CUUC102394	186	1	F:GO:0005515	F:protein binding	-		IPR001487 (SMART); IPR001487 (PFAM); IPR001487 (G3DSA:1.20.920.GENE3D); PTHR37888 (PANTHER); IPR001487 (PROSITE_PROFILES); IPR001487 (SUPERFAMILY)	F:GO:0005515	F:protein binding
CUUC102396	304				-		IPR008586 (PFAM); PTHR31972 (PANTHER); PTHR31972:SF20 (PANTHER)	no GO terms	no GO terms
CUUC102401	89				-		no IPS match	no IPS match	no IPS match
CUUC102402	344	1	F:GO:0005515	F:protein binding	-		IPR011990 (G3DSA:1.25.40.GENE3D); PTHR14699 (PANTHER); PTHR14699:SF5 (PANTHER)	F:GO:0005515	F:protein binding
CUUC102409	464	1	P:GO:0006810	P:transport	-		IPR004813 (PFAM); IPR004813 (TIGRFAM); PTHR22601 (PANTHER); PTHR22601:SF27 (PANTHER)	P:GO:0055085	P:transmembrane transport
CUUC102419	45				-		no IPS match	no IPS match	no IPS match
CUUC102446	510	7	P:GO:0005975; P:GO:0006091; F:GO:0003824; P:GO:0009056; C:GO:0005829; F:GO:0005488; P:GO:0006139	P:carbohydrate metabolic process; P:generation of precursor metabolites and energy; F:catalytic activity; P:catabolic process; C:cytosol; F:binding; P:nucleobase-containing compound metabolic process	EC:4.2.1.11	Phosphopyruvate hydratase	IPR000941 (PRINTS); IPR020811 (SMART); IPR020810 (SMART); IPR020810 (PFAM); IPR000941 (TIGRFAM); IPR029065 (G3DSA:3.20.20.GENE3D); IPR029017 (G3DSA:3.30.390.GENE3D); IPR020811 (PFAM); IPR000941 (PANTHER); PTHR11902:SF29 (PANTHER); IPR020809 (PROSITE_PATTERNS); IPR000941 (HAMAP); IPR029017 (SUPERFAMILY); IPR029065 (SUPERFAMILY)	F:GO:0004634; F:GO:0000287; P:GO:0006096; C:GO:0000015	F:phosphopyruvate hydratase activity; F:magnesium ion binding; P:glycolytic process; C:phosphopyruvate hydratase complex
CUUC102455	26				-		no IPS match	no IPS match	no IPS match
CUUC102466	381	1	P:GO:0006629	P:lipid metabolic process	-		IPR029058 (G3DSA:3.40.50.GENE3D); IPR006693 (PFAM); PTHR11005:SF48 (PANTHER); PTHR11005 (PANTHER); NON_CYTOPLASMIC_DOMAIN (PHOBIUS); CYTOPLASMIC_DOMAIN (PHOBIUS); TRANSMEMBRANE (PHOBIUS); IPR029058 (SUPERFAMILY); TMhelix (TMHMM)	P:GO:0006629	P:lipid metabolic process
CUUC102472	337				-		IPR006766 (PFAM); PTHR31279 (PANTHER); PTHR31279:SF21 (PANTHER); NON_CYTOPLASMIC_DOMAIN (PHOBIUS); CYTOPLASMIC_DOMAIN (PHOBIUS); TRANSMEMBRANE (PHOBIUS); TMhelix (TMHMM)	no GO terms	no GO terms
CUUC102474	280	1	F:GO:0000166	F:nucleotide binding	-		IPR003593 (SMART); IPR003959 (PFAM); G3DSA:3.40.50.300 (GENE3D); PTHR23070:SF50 (PANTHER); PTHR23070 (PANTHER); IPR027417 (SUPERFAMILY)	F:GO:0005524	F:ATP binding
CUUC102477	127				-		TRANSMEMBRANE (PHOBIUS); CYTOPLASMIC_DOMAIN (PHOBIUS); TRANSMEMBRANE (PHOBIUS); TRANSMEMBRANE (PHOBIUS); NON_CYTOPLASMIC_DOMAIN (PHOBIUS); CYTOPLASMIC_DOMAIN (PHOBIUS); NON_CYTOPLASMIC_DOMAIN (PHOBIUS); TMhelix (TMHMM); TMhelix (TMHMM); TMhelix (TMHMM)	no GO terms	no GO terms
CUUC102483	365	2	F:GO:0003824; P:GO:0008152	F:catalytic activity; P:metabolic process	-		PR00682 (PRINTS); IPR027443 (G3DSA:2.60.120.GENE3D); IPR005123 (PFAM); IPR026992 (PFAM); PTHR10209 (PANTHER); PTHR10209:SF286 (PANTHER); IPR005123 (PROSITE_PROFILES); SSF51197 (SUPERFAMILY)	F:GO:0016491; P:GO:0055114	F:oxidoreductase activity; P:oxidation-reduction process
CUUC102487	116				-		IPR006461 (TIGRFAM); IPR006461 (PANTHER); PTHR15907:SF85 (PANTHER)	no GO terms	no GO terms
CUUC102517	50				-		no IPS match	no IPS match	no IPS match
CUUC102531	64				-		no IPS match	no IPS match	no IPS match
CUUC102540	389				-		IPR006593 (SMART); IPR006593 (PFAM); IPR005018 (PFAM); IPR017214 (PIRSF); PTHR23130:SF107 (PANTHER); PTHR23130 (PANTHER); NON_CYTOPLASMIC_DOMAIN (PHOBIUS); CYTOPLASMIC_DOMAIN (PHOBIUS); TRANSMEMBRANE (PHOBIUS); TRANSMEMBRANE (PHOBIUS); SIGNAL_PEPTIDE (PHOBIUS); SIGNAL_PEPTIDE_N_REGION (PHOBIUS); TRANSMEMBRANE (PHOBIUS); SIGNAL_PEPTIDE_C_REGION (PHOBIUS); CYTOPLASMIC_DOMAIN (PHOBIUS); NON_CYTOPLAS…	no GO terms	no GO terms
CUUC102568	69				-		no IPS match	no IPS match	no IPS match
CUUC102577	418	3	F:GO:0000166; P:GO:0006464; F:GO:0016301	F:nucleotide binding; P:cellular protein modification process; F:kinase activity	-		IPR000719 (SMART); IPR000719 (PFAM); G3DSA:3.30.200.20 (GENE3D); G3DSA:1.10.510.10 (GENE3D); PTHR24361:SF483 (PANTHER); PTHR24361 (PANTHER); IPR008271 (PROSITE_PATTERNS); IPR017441 (PROSITE_PATTERNS); IPR000719 (PROSITE_PROFILES); IPR011009 (SUPERFAMILY)	F:GO:0005524; F:GO:0004672; P:GO:0006468	F:ATP binding; F:protein kinase activity; P:protein phosphorylation
CUUC102596	65				-		no IPS match	no IPS match	no IPS match
CUUC102610	90				-		SIGNAL_PEPTIDE_N_REGION (PHOBIUS); NON_CYTOPLASMIC_DOMAIN (PHOBIUS); SIGNAL_PEPTIDE_C_REGION (PHOBIUS); SIGNAL_PEPTIDE (PHOBIUS); SIGNAL_PEPTIDE_H_REGION (PHOBIUS); SignalP-TM (SIGNALP_GRAM_POSITIVE); TMhelix (TMHMM)	no GO terms	no GO terms
CUUC102615	35				-		TRANSMEMBRANE (PHOBIUS); NON_CYTOPLASMIC_DOMAIN (PHOBIUS); CYTOPLASMIC_DOMAIN (PHOBIUS)	no GO terms	no GO terms
CUUC102616	68				-		no IPS match	no IPS match	no IPS match
CUUC102617	39				-		no IPS match	no IPS match	no IPS match
CUUC102645	124				-		no IPS match	no IPS match	no IPS match
CUUC102676	89	1	P:GO:0006810	P:transport	-		IPR004813 (PFAM); PTHR31645 (PANTHER); PTHR31645:SF34 (PANTHER); TRANSMEMBRANE (PHOBIUS); CYTOPLASMIC_DOMAIN (PHOBIUS); TRANSMEMBRANE (PHOBIUS); NON_CYTOPLASMIC_DOMAIN (PHOBIUS); CYTOPLASMIC_DOMAIN (PHOBIUS); TMhelix (TMHMM); TMhelix (TMHMM)	P:GO:0055085	P:transmembrane transport
CUUC102684	372	1	F:GO:0003677	F:DNA binding	-		IPR006458 (PFAM); IPR006458 (TIGRFAM); IPR025830 (PFAM); PTHR33057 (PANTHER); PTHR33057:SF59 (PANTHER); IPR006458 (PROSITE_PROFILES)	F:GO:0003677	F:DNA binding
CUUC102690	344	2	P:GO:0005975; F:GO:0016787	P:carbohydrate metabolic process; F:hydrolase activity	EC:3.1.3.23; EC:3.1.3.11; EC:3.1.3.41	Sugar-phosphatase; Fructose-bisphosphatase; 4-nitrophenylphosphatase	IPR028343 (PRINTS); IPR028343 (PIRSF); G3DSA:3.30.540.10 (GENE3D); IPR033391 (PFAM); G3DSA:3.40.190.80 (GENE3D); IPR000146 (PIRSF); PTHR11556:SF25 (PANTHER); IPR000146 (PANTHER); IPR020548 (PROSITE_PATTERNS); SSF56655 (SUPERFAMILY)	P:GO:0005975; F:GO:0042132; F:GO:0016791; F:GO:0042578	P:carbohydrate metabolic process; F:fructose 1,6-bisphosphate 1-phosphatase activity; F:phosphatase activity; F:phosphoric ester hydrolase activity
CUUC102695	153	1	F:GO:0003674	F:molecular_function	-		IPR003245 (PFAM); IPR008972 (G3DSA:2.60.40.GENE3D); PTHR33021:SF115 (PANTHER); PTHR33021 (PANTHER); IPR028871 (PROSITE_PATTERNS); NON_CYTOPLASMIC_DOMAIN (PHOBIUS); CYTOPLASMIC_DOMAIN (PHOBIUS); TRANSMEMBRANE (PHOBIUS); IPR003245 (PRODOM); IPR003245 (PROSITE_PROFILES); IPR008972 (SUPERFAMILY); TMhelix (TMHMM)	F:GO:0009055	F:electron carrier activity
CUUC102717	60				-		no IPS match	no IPS match	no IPS match
CUUC102718	49				-		no IPS match	no IPS match	no IPS match
CUUC102719	364	2	P:GO:0008152; F:GO:0016787	P:metabolic process; F:hydrolase activity	-		IPR023214 (G3DSA:3.40.50.GENE3D); IPR023198 (G3DSA:1.10.150.GENE3D); IPR006439 (TIGRFAM); IPR023214 (PFAM); PTHR18901 (PANTHER); PTHR18901:SF55 (PANTHER); NON_CYTOPLASMIC_DOMAIN (PHOBIUS); SIGNAL_PEPTIDE_H_REGION (PHOBIUS); SIGNAL_PEPTIDE (PHOBIUS); SIGNAL_PEPTIDE_C_REGION (PHOBIUS); SIGNAL_PEPTIDE_N_REGION (PHOBIUS); IPR023214 (SUPERFAMILY)	P:GO:0008152; F:GO:0016787	P:metabolic process; F:hydrolase activity
CUUC102723	191	1	F:GO:0005515	F:protein binding	-		IPR001810 (PFAM); G3DSA:1.20.1280.50 (GENE3D); IPR032675 (G3DSA:3.80.10.GENE3D); PTHR24006:SF631 (PANTHER); PTHR24006 (PANTHER); SSF52047 (SUPERFAMILY); IPR001810 (SUPERFAMILY)	F:GO:0005515	F:protein binding
CUUC102726	349				-		IPR006766 (PFAM); PTHR31279:SF32 (PANTHER); PTHR31279 (PANTHER); SIGNAL_PEPTIDE_H_REGION (PHOBIUS); SIGNAL_PEPTIDE_C_REGION (PHOBIUS); SIGNAL_PEPTIDE (PHOBIUS); NON_CYTOPLASMIC_DOMAIN (PHOBIUS); SIGNAL_PEPTIDE_N_REGION (PHOBIUS); SignalP-TM (SIGNALP_GRAM_POSITIVE); SignalP-noTM (SIGNALP_GRAM_NEGATIVE); SignalP-noTM (SIGNALP_EUK)	no GO terms	no GO terms
CUUC102735	58				-		SIGNAL_PEPTIDE_C_REGION (PHOBIUS); NON_CYTOPLASMIC_DOMAIN (PHOBIUS); TRANSMEMBRANE (PHOBIUS); SIGNAL_PEPTIDE_H_REGION (PHOBIUS); SIGNAL_PEPTIDE (PHOBIUS); CYTOPLASMIC_DOMAIN (PHOBIUS); SIGNAL_PEPTIDE_N_REGION (PHOBIUS); TMhelix (TMHMM); TMhelix (TMHMM)	no GO terms	no GO terms
CUUC102745	53				-		no IPS match	no IPS match	no IPS match
CUUC102760	415	1	F:GO:0003676	F:nucleic acid binding	-		Coil (COILS); IPR029060 (G3DSA:3.40.50.GENE3D); PTHR35744:SF4 (PANTHER); PTHR35744 (PANTHER); IPR013087 (PROSITE_PATTERNS); IPR013087 (PROSITE_PROFILES)	F:GO:0003676	F:nucleic acid binding
CUUC102766	148				-		SignalP-TM (SIGNALP_GRAM_POSITIVE)	no GO terms	no GO terms
CUUC102778	56				-		no IPS match	no IPS match	no IPS match
CUUC102780	42				-		no IPS match	no IPS match	no IPS match
CUUC102785	250				-		PR01228 (PRINTS)	no GO terms	no GO terms
CUUC102792	90	1	P:GO:0009719	P:response to endogenous stimulus	-		IPR003676 (PFAM); PTHR31929 (PANTHER)	P:GO:0009733	P:response to auxin
CUUC102798	106				-		no IPS match	no IPS match	no IPS match
CUUC102811	249	1	F:GO:0003824	F:catalytic activity	-		IPR000639 (PRINTS); IPR029058 (G3DSA:3.40.50.GENE3D); IPR000073 (PFAM); PTHR43329 (PANTHER); PTHR43329:SF5 (PANTHER); IPR029058 (SUPERFAMILY)	F:GO:0003824	F:catalytic activity
CUUC102813	516	1	F:GO:0000166	F:nucleotide binding	-		IPR003593 (SMART); G3DSA:3.40.50.300 (GENE3D); IPR003959 (PFAM); IPR025753 (PFAM); PTHR23070:SF58 (PANTHER); PTHR23070 (PANTHER); IPR003960 (PROSITE_PATTERNS); SIGNAL_PEPTIDE_C_REGION (PHOBIUS); SIGNAL_PEPTIDE_N_REGION (PHOBIUS); NON_CYTOPLASMIC_DOMAIN (PHOBIUS); SIGNAL_PEPTIDE (PHOBIUS); SIGNAL_PEPTIDE_H_REGION (PHOBIUS); SignalP-noTM (SIGNALP_EUK); IPR027417 (SUPERFAMILY)	F:GO:0005524	F:ATP binding
CUUC102821	225	4	F:GO:0003677; F:GO:0003700; P:GO:0009058; P:GO:0006139	F:DNA binding; F:transcription factor activity, sequence-specific DNA binding; P:biosynthetic process; P:nucleobase-containing compound metabolic process	-		IPR001471 (PRINTS); IPR001471 (SMART); IPR001471 (G3DSA:3.30.730.GENE3D); IPR001471 (PFAM); PTHR31190 (PANTHER); PTHR31190:SF35 (PANTHER); IPR001471 (PROSITE_PROFILES); IPR016177 (SUPERFAMILY)	F:GO:0003677; F:GO:0003700; P:GO:0006355	F:DNA binding; F:transcription factor activity, sequence-specific DNA binding; P:regulation of transcription, DNA-templated
CUUC102843	34				-		no IPS match	no IPS match	no IPS match
CUUC102854	199				-		G3DSA:1.20.1250.20 (GENE3D); PTHR36784 (PANTHER); IPR020846 (SUPERFAMILY)	no GO terms	no GO terms
CUUC102859	176	3	F:GO:0005198; C:GO:0005840; P:GO:0006412	F:structural molecule activity; C:ribosome; P:translation	-		IPR029004 (PFAM); PTHR10544:SF4 (PANTHER); IPR002672 (PANTHER); SIGNAL_PEPTIDE_H_REGION (PHOBIUS); SIGNAL_PEPTIDE_N_REGION (PHOBIUS); SIGNAL_PEPTIDE_C_REGION (PHOBIUS); SIGNAL_PEPTIDE (PHOBIUS); NON_CYTOPLASMIC_DOMAIN (PHOBIUS); SignalP-noTM (SIGNALP_EUK); SignalP-noTM (SIGNALP_GRAM_NEGATIVE); SignalP-TM (SIGNALP_GRAM_POSITIVE); TMhelix (TMHMM)	F:GO:0003735; C:GO:0005840; C:GO:0005622; P:GO:0006412	F:structural constituent of ribosome; C:ribosome; C:intracellular; P:translation
CUUC102860	260	1	F:GO:0005515	F:protein binding	-		G3DSA:1.10.8.10 (GENE3D); IPR003892 (PFAM); PTHR31245 (PANTHER); PTHR31245:SF8 (PANTHER); IPR003892 (PROSITE_PROFILES); IPR009060 (SUPERFAMILY)	F:GO:0005515	F:protein binding
CUUC102867	186				-		IPR007612 (PFAM); PTHR31087:SF40 (PANTHER); PTHR31087 (PANTHER); IPR025659 (SUPERFAMILY)	no GO terms	no GO terms
CUUC102868	147				-		IPR007612 (PFAM); PTHR31087:SF40 (PANTHER); PTHR31087 (PANTHER); IPR025659 (SUPERFAMILY)	no GO terms	no GO terms
CUUC102888	87				-		no IPS match	no IPS match	no IPS match
CUUC102891	105				-		Coil (COILS); PTHR31391 (PANTHER); PTHR31391:SF28 (PANTHER)	no GO terms	no GO terms
CUUC102892	26				-		no IPS match	no IPS match	no IPS match
CUUC102893	106				-		no IPS match	no IPS match	no IPS match
CUUC102894	521	2	P:GO:0009058; P:GO:0006259	P:biosynthetic process; P:DNA metabolic process	-		IPR015163 (SMART); IPR015163 (PFAM); G3DSA:3.40.50.300 (GENE3D); IPR016314 (PIRSF); IPR011991 (G3DSA:1.10.10.GENE3D); IPR003593 (PFAM); G3DSA:1.10.8.60 (GENE3D); PTHR10763 (PANTHER); PTHR10763:SF32 (PANTHER); IPR027417 (SUPERFAMILY); IPR011991 (SUPERFAMILY)	P:GO:0051301; P:GO:0006270	P:cell division; P:DNA replication initiation
CUUC102897	82				-		no IPS match	no IPS match	no IPS match
CUUC102899	222	1	F:GO:0003674	F:molecular_function	-		IPR008972 (G3DSA:2.60.40.GENE3D); IPR003245 (PFAM); PTHR33021 (PANTHER); PTHR33021:SF98 (PANTHER); IPR003245 (PRODOM); IPR003245 (PROSITE_PROFILES); IPR008972 (SUPERFAMILY)	F:GO:0009055	F:electron carrier activity
CUUC102916	668	1	F:GO:0016787	F:hydrolase activity	EC:3.2.1.6	Endo-1,3(4)-beta-glucanase	G3DSA:1.20.5.420 (GENE3D); G3DSA:2.70.98.30 (GENE3D); IPR005200 (PFAM); IPR005200 (PANTHER); PTHR31983:SF10 (PANTHER)	F:GO:0052861	F:glucan endo-1,3-beta-glucanase activity, C-3 substituted reducing group
CUUC102917	472	3	F:GO:0003824; P:GO:0009056; P:GO:0009987	F:catalytic activity; P:catabolic process; P:cellular process	EC:1.13.11; EC:1.13.11.5	Acting on single donors with incorporation of molecular oxygen (oxygenases). The oxygen incorporated need not be derived from O(2); Homogentisate 1,2-dioxygenase	IPR005708 (TIGRFAM); IPR005708 (PFAM); IPR014710 (G3DSA:2.60.120.GENE3D); PTHR11056:SF6 (PANTHER); IPR005708 (PANTHER); IPR011051 (SUPERFAMILY)	P:GO:0006559; P:GO:0006570; P:GO:0055114; F:GO:0004411	P:L-phenylalanine catabolic process; P:tyrosine metabolic process; P:oxidation-reduction process; F:homogentisate 1,2-dioxygenase activity
CUUC102925	69				-		no IPS match	no IPS match	no IPS match
CUUC102927	448	3	F:GO:0003677; P:GO:0009058; P:GO:0006139	F:DNA binding; P:biosynthetic process; P:nucleobase-containing compound metabolic process	-		IPR003441 (PFAM); PTHR31989 (PANTHER); PTHR31989:SF78 (PANTHER); IPR003441 (PROSITE_PROFILES); IPR003441 (SUPERFAMILY)	F:GO:0003677; P:GO:0006355	F:DNA binding; P:regulation of transcription, DNA-templated
CUUC102942	83				-		no IPS match	no IPS match	no IPS match
CUUC102956	414	1	F:GO:0005515	F:protein binding	-		IPR005174 (PFAM); G3DSA:1.20.1280.50 (GENE3D); PTHR13710 (PANTHER); PTHR13710:SF101 (PANTHER); IPR001810 (SUPERFAMILY)	F:GO:0005515	F:protein binding
CUUC102966	306				-		PTHR34468 (PANTHER)	no GO terms	no GO terms
CUUC102967	309				-		PTHR34468 (PANTHER)	no GO terms	no GO terms
CUUC102970	35				-		no IPS match	no IPS match	no IPS match
CUUC102972	55				-		no IPS match	no IPS match	no IPS match
CUUC102996	1085	4	F:GO:0003677; P:GO:0009058; F:GO:0016740; P:GO:0006259	F:DNA binding; P:biosynthetic process; F:transferase activity; P:DNA metabolic process	EC:2.7.7.7	DNA-directed DNA polymerase	IPR002298 (PRINTS); IPR001098 (SMART); G3DSA:3.30.70.370 (GENE3D); G3DSA:1.10.150.20 (GENE3D); IPR001098 (PFAM); G3DSA:1.20.1060.10 (GENE3D); IPR012337 (G3DSA:3.30.420.GENE3D); PTHR10133 (PANTHER); PTHR10133:SF45 (PANTHER); SSF158702 (SUPERFAMILY); SSF56672 (SUPERFAMILY)	F:GO:0003676; F:GO:0003677; F:GO:0003887; P:GO:0006260; P:GO:0006261	F:nucleic acid binding; F:DNA binding; F:DNA-directed DNA polymerase activity; P:DNA replication; P:DNA-dependent DNA replication
CUUC103016	118				-		IPR025124 (PFAM); PTHR33373:SF9 (PANTHER); PTHR33373 (PANTHER)	no GO terms	no GO terms
CUUC103037	58				-		no IPS match	no IPS match	no IPS match
CUUC103042	46				-		PS51257 (PROSITE_PROFILES)	no GO terms	no GO terms
CUUC103051	108				-		no IPS match	no IPS match	no IPS match
CUUC103054	324	1	F:GO:0030234	F:enzyme regulator activity	-		IPR006501 (SMART); G3DSA:1.20.140.40 (GENE3D); IPR006501 (PFAM); IPR006501 (TIGRFAM); PTHR31707:SF73 (PANTHER); PTHR31707 (PANTHER); IPR006501 (SUPERFAMILY)	F:GO:0004857	F:enzyme inhibitor activity
CUUC103108	33				-		no IPS match	no IPS match	no IPS match
CUUC103120	349	2	C:GO:0016020; F:GO:0005215	C:membrane; F:transporter activity	-		IPR000620 (PFAM); IPR030184 (PANTHER); PTHR31218:SF90 (PANTHER); TRANSMEMBRANE (PHOBIUS); TRANSMEMBRANE (PHOBIUS); NON_CYTOPLASMIC_DOMAIN (PHOBIUS); TRANSMEMBRANE (PHOBIUS); CYTOPLASMIC_DOMAIN (PHOBIUS); TRANSMEMBRANE (PHOBIUS); CYTOPLASMIC_DOMAIN (PHOBIUS); NON_CYTOPLASMIC_DOMAIN (PHOBIUS); CYTOPLASMIC_DOMAIN (PHOBIUS); TRANSMEMBRANE (PHOBIUS); CYTOPLASMIC_DOMAIN (PHOBIUS); NON_CYTOPLASMIC_DOMAI…	F:GO:0022857; C:GO:0016020; C:GO:0016021	F:transmembrane transporter activity; C:membrane; C:integral component of membrane
CUUC103128	325	3	F:GO:0003824; P:GO:0008152; P:GO:0009987	F:catalytic activity; P:metabolic process; P:cellular process	-		IPR001045 (TIGRFAM); IPR030668 (PIRSF); G3DSA:2.30.140.10 (GENE3D); PF01564 (PFAM); G3DSA:3.40.50.150 (GENE3D); PF17284 (PFAM); PTHR11558:SF40 (PANTHER); PTHR11558 (PANTHER); IPR030374 (PROSITE_PROFILES); IPR029063 (SUPERFAMILY)	F:GO:0003824; P:GO:0006595	F:catalytic activity; P:polyamine metabolic process
CUUC103129	1051	2	F:GO:0003824; P:GO:0008152	F:catalytic activity; P:metabolic process	-		IPR007698 (SMART); IPR007886 (SMART); IPR007886 (PFAM); IPR005097 (PFAM); G3DSA:3.40.50.720 (GENE3D); G3DSA:3.40.50.720 (GENE3D); G3DSA:3.30.360.10 (GENE3D); G3DSA:3.40.50.720 (GENE3D); IPR032095 (PFAM); IPR007545 (PFAM); PTHR11133 (PANTHER); PTHR11133:SF16 (PANTHER); CYTOPLASMIC_DOMAIN (PHOBIUS); NON_CYTOPLASMIC_DOMAIN (PHOBIUS); TRANSMEMBRANE (PHOBIUS); SSF55347 (SUPERFAMILY); IPR016040 (SUPERF…	F:GO:0016491; P:GO:0055114	F:oxidoreductase activity; P:oxidation-reduction process
CUUC103138	35				-		NON_CYTOPLASMIC_DOMAIN (PHOBIUS); CYTOPLASMIC_DOMAIN (PHOBIUS); TRANSMEMBRANE (PHOBIUS); TMhelix (TMHMM)	no GO terms	no GO terms
CUUC103163	81				-		no IPS match	no IPS match	no IPS match
CUUC103167	406				-		G3DSA:3.40.50.150 (GENE3D); PTHR12176 (PANTHER); PTHR12176:SF42 (PANTHER); IPR029063 (SUPERFAMILY)	no GO terms	no GO terms
CUUC103168	72				-		PTHR12176:SF42 (PANTHER); PTHR12176 (PANTHER)	no GO terms	no GO terms
CUUC103171	78				-		SIGNAL_PEPTIDE_N_REGION (PHOBIUS); SIGNAL_PEPTIDE_H_REGION (PHOBIUS); SIGNAL_PEPTIDE (PHOBIUS); NON_CYTOPLASMIC_DOMAIN (PHOBIUS); SIGNAL_PEPTIDE_C_REGION (PHOBIUS); SignalP-noTM (SIGNALP_EUK)	no GO terms	no GO terms
CUUC103214	146				-		no IPS match	no IPS match	no IPS match
CUUC103219	36				-		no IPS match	no IPS match	no IPS match
CUUC103256	37				-		no IPS match	no IPS match	no IPS match
CUUC103284	311	4	C:GO:0005634; F:GO:0005515; P:GO:0009058; P:GO:0006139	C:nucleus; F:protein binding; P:biosynthetic process; P:nucleobase-containing compound metabolic process	-		IPR033389 (PFAM); PTHR31734:SF79 (PANTHER); IPR003311 (PANTHER); IPR000270 (PROSITE_PROFILES); SSF54277 (SUPERFAMILY)	C:GO:0005634; F:GO:0005515; P:GO:0006355	C:nucleus; F:protein binding; P:regulation of transcription, DNA-templated
CUUC103285	149				-		no IPS match	no IPS match	no IPS match
CUUC103286	54	4	C:GO:0005634; F:GO:0005515; P:GO:0009058; P:GO:0006139	C:nucleus; F:protein binding; P:biosynthetic process; P:nucleobase-containing compound metabolic process	-		IPR033389 (PFAM); IPR003311 (PANTHER); PTHR31734:SF79 (PANTHER); IPR000270 (PROSITE_PROFILES); SSF54277 (SUPERFAMILY)	C:GO:0005634; F:GO:0005515; P:GO:0006355	C:nucleus; F:protein binding; P:regulation of transcription, DNA-templated
CUUC103303	291	1	F:GO:0005515	F:protein binding	-		IPR019734 (SMART); IPR011990 (G3DSA:1.25.40.GENE3D); G3DSA:1.10.150.160 (GENE3D); IPR011990 (G3DSA:1.25.40.GENE3D); PTHR22904:SF394 (PANTHER); PTHR22904 (PANTHER); IPR013026 (PROSITE_PROFILES); IPR011990 (SUPERFAMILY)	F:GO:0005515	F:protein binding
CUUC103311	421				-		IPR003409 (SMART); IPR003409 (PFAM); G3DSA:2.20.110.10 (GENE3D); PTHR23084 (PANTHER); PTHR23084:SF189 (PANTHER); CYTOPLASMIC_DOMAIN (PHOBIUS); TRANSMEMBRANE (PHOBIUS); NON_CYTOPLASMIC_DOMAIN (PHOBIUS); TRANSMEMBRANE (PHOBIUS); TRANSMEMBRANE (PHOBIUS); NON_CYTOPLASMIC_DOMAIN (PHOBIUS); CYTOPLASMIC_DOMAIN (PHOBIUS); SSF82185 (SUPERFAMILY); SSF82185 (SUPERFAMILY); TMhelix (TMHMM); TMhelix (TMHMM); T…	no GO terms	no GO terms
CUUC103315	113				-		no IPS match	no IPS match	no IPS match
CUUC103335	52				-		no IPS match	no IPS match	no IPS match
CUUC103366	99				-		no IPS match	no IPS match	no IPS match
CUUC103371	132				-		no IPS match	no IPS match	no IPS match
CUUC103380	99				-		Coil (COILS); PTHR42647:SF2 (PANTHER); PTHR42647 (PANTHER)	no GO terms	no GO terms
CUUC103385	194	3	F:GO:0003824; P:GO:0008152; F:GO:0005488	F:catalytic activity; P:metabolic process; F:binding	-		IPR002401 (PRINTS); IPR001128 (PFAM); G3DSA:1.10.630.10 (GENE3D); PTHR24286:SF111 (PANTHER); PTHR24286 (PANTHER); IPR001128 (SUPERFAMILY)	F:GO:0016705; F:GO:0005506; P:GO:0055114; F:GO:0020037	F:oxidoreductase activity, acting on paired donors, with incorporation or reduction of molecular oxygen; F:iron ion binding; P:oxidation-reduction process; F:heme binding
CUUC103386	20				-		no IPS match	no IPS match	no IPS match
CUUC103395	162				-		IPR025322 (PFAM); PTHR33413 (PANTHER); PTHR33413:SF9 (PANTHER)	no GO terms	no GO terms
CUUC103398	178	3	P:GO:0006259; P:GO:0006950; F:GO:0016787	P:DNA metabolic process; P:response to stress; F:hydrolase activity	-		SM00987 (SMART); IPR005122 (SMART); IPR005122 (G3DSA:3.40.470.GENE3D); IPR005122 (PFAM); IPR002043 (TIGRFAM); IPR002043 (PANTHER); PTHR11264:SF11 (PANTHER); IPR018085 (PROSITE_PATTERNS); IPR005122 (SUPERFAMILY)	F:GO:0016799; P:GO:0006281; F:GO:0004844; P:GO:0006284	F:hydrolase activity, hydrolyzing N-glycosyl compounds; P:DNA repair; F:uracil DNA N-glycosylase activity; P:base-excision repair
CUUC103410	318	4	F:GO:0003677; F:GO:0003700; P:GO:0009058; P:GO:0006139	F:DNA binding; F:transcription factor activity, sequence-specific DNA binding; P:biosynthetic process; P:nucleobase-containing compound metabolic process	-		Coil (COILS); IPR004827 (SMART); G3DSA:1.20.5.170 (GENE3D); IPR004827 (PFAM); IPR025422 (PFAM); PTHR22952 (PANTHER); PTHR22952:SF311 (PANTHER); IPR004827 (PROSITE_PATTERNS); CYTOPLASMIC_DOMAIN (PHOBIUS); NON_CYTOPLASMIC_DOMAIN (PHOBIUS); TRANSMEMBRANE (PHOBIUS); IPR025422 (PROSITE_PROFILES); IPR004827 (PROSITE_PROFILES); SSF57959 (SUPERFAMILY); TMhelix (TMHMM)	F:GO:0003700; P:GO:0006351; P:GO:0006355; F:GO:0043565	F:transcription factor activity, sequence-specific DNA binding; P:transcription, DNA-templated; P:regulation of transcription, DNA-templated; F:sequence-specific DNA binding
CUUC103427	84				-		no IPS match	no IPS match	no IPS match
CUUC103429	151				-		TRANSMEMBRANE (PHOBIUS); NON_CYTOPLASMIC_DOMAIN (PHOBIUS); CYTOPLASMIC_DOMAIN (PHOBIUS); TRANSMEMBRANE (PHOBIUS); CYTOPLASMIC_DOMAIN (PHOBIUS)	no GO terms	no GO terms
CUUC103438	86	4	F:GO:0003677; F:GO:0003700; P:GO:0009058; P:GO:0006139	F:DNA binding; F:transcription factor activity, sequence-specific DNA binding; P:biosynthetic process; P:nucleobase-containing compound metabolic process	-		Coil (COILS); IPR000047 (PRINTS); IPR001356 (SMART); IPR003106 (PFAM); G3DSA:1.10.10.60 (GENE3D); IPR001356 (PFAM); PTHR24326:SF407 (PANTHER); PTHR24326 (PANTHER); IPR017970 (PROSITE_PATTERNS); IPR001356 (PROSITE_PROFILES); IPR009057 (SUPERFAMILY)	F:GO:0003677; F:GO:0003700; P:GO:0006355; F:GO:0043565	F:DNA binding; F:transcription factor activity, sequence-specific DNA binding; P:regulation of transcription, DNA-templated; F:sequence-specific DNA binding
CUUC103439	216				-		PTHR34124:SF5 (PANTHER); PTHR34124 (PANTHER); SIGNAL_PEPTIDE_H_REGION (PHOBIUS); SIGNAL_PEPTIDE_N_REGION (PHOBIUS); NON_CYTOPLASMIC_DOMAIN (PHOBIUS); NON_CYTOPLASMIC_DOMAIN (PHOBIUS); TRANSMEMBRANE (PHOBIUS); SIGNAL_PEPTIDE (PHOBIUS); TRANSMEMBRANE (PHOBIUS); NON_CYTOPLASMIC_DOMAIN (PHOBIUS); CYTOPLASMIC_DOMAIN (PHOBIUS); SIGNAL_PEPTIDE_C_REGION (PHOBIUS); TRANSMEMBRANE (PHOBIUS); TRANSMEMBRANE (…	no GO terms	no GO terms
CUUC103440	25				-		no IPS match	no IPS match	no IPS match
CUUC103441	231				-		PTHR34124 (PANTHER); PTHR34124:SF5 (PANTHER); NON_CYTOPLASMIC_DOMAIN (PHOBIUS); TRANSMEMBRANE (PHOBIUS); TRANSMEMBRANE (PHOBIUS); CYTOPLASMIC_DOMAIN (PHOBIUS); TRANSMEMBRANE (PHOBIUS); CYTOPLASMIC_DOMAIN (PHOBIUS); NON_CYTOPLASMIC_DOMAIN (PHOBIUS); CYTOPLASMIC_DOMAIN (PHOBIUS); TRANSMEMBRANE (PHOBIUS); TMhelix (TMHMM); TMhelix (TMHMM); TMhelix (TMHMM); TMhelix (TMHMM)	no GO terms	no GO terms
CUUC103448	219	1	F:GO:0005515	F:protein binding	-		IPR020472 (PRINTS); IPR001680 (SMART); G3DSA:1.10.10.670 (GENE3D); IPR015943 (G3DSA:2.130.10.GENE3D); G3DSA:2.80.10.50 (GENE3D); IPR001680 (PFAM); PTHR22844:SF267 (PANTHER); PTHR22844 (PANTHER); IPR017986 (PROSITE_PROFILES); IPR001680 (PROSITE_PROFILES); IPR017986 (SUPERFAMILY)	F:GO:0005515	F:protein binding
CUUC103474	468				-		IPR004993 (PFAM); PTHR31901:SF26 (PANTHER); IPR004993 (PANTHER)	no GO terms	no GO terms
CUUC103489	136				-		CYTOPLASMIC_DOMAIN (PHOBIUS); TRANSMEMBRANE (PHOBIUS); NON_CYTOPLASMIC_DOMAIN (PHOBIUS); TRANSMEMBRANE (PHOBIUS); CYTOPLASMIC_DOMAIN (PHOBIUS)	no GO terms	no GO terms
CUUC103498	101				-		IPR031100 (PFAM); G3DSA:3.40.50.450 (GENE3D); PTHR31223 (PANTHER); PTHR31223:SF31 (PANTHER); SSF102405 (SUPERFAMILY)	no GO terms	no GO terms
CUUC103499	150				-		G3DSA:3.40.50.450 (GENE3D); IPR031100 (PFAM); PTHR31223:SF31 (PANTHER); PTHR31223 (PANTHER); NON_CYTOPLASMIC_DOMAIN (PHOBIUS); TRANSMEMBRANE (PHOBIUS); CYTOPLASMIC_DOMAIN (PHOBIUS); SSF102405 (SUPERFAMILY); TMhelix (TMHMM)	no GO terms	no GO terms
CUUC103504	80				-		PTHR36615:SF3 (PANTHER); PTHR36615 (PANTHER)	no GO terms	no GO terms
CUUC103508	34				-		no IPS match	no IPS match	no IPS match
CUUC103515	178				-		no IPS match	no IPS match	no IPS match
CUUC103534	395	3	C:GO:0005634; F:GO:0003677; P:GO:0016043	C:nucleus; F:DNA binding; P:cellular component organization	-		IPR004367 (SMART); IPR013763 (SMART); IPR013763 (G3DSA:1.10.472.GENE3D); PIRSF001771 (PIRSF); IPR004367 (PFAM); IPR006671 (PFAM); IPR013763 (G3DSA:1.10.472.GENE3D); PTHR10177 (PANTHER); PTHR10177:SF315 (PANTHER); IPR005818 (PROSITE_PROFILES); IPR013763 (SUPERFAMILY); IPR013763 (SUPERFAMILY)	C:GO:0005634; F:GO:0003677; C:GO:0000786; P:GO:0006334	C:nucleus; F:DNA binding; C:nucleosome; P:nucleosome assembly
CUUC103535	273	1	C:GO:0005634	C:nucleus	-		IPR013763 (SMART); IPR006671 (PFAM); IPR004367 (PFAM); IPR013763 (G3DSA:1.10.472.GENE3D); IPR013763 (G3DSA:1.10.472.GENE3D); PIRSF001771 (PIRSF); PTHR10177 (PANTHER); PTHR10177:SF315 (PANTHER); IPR013763 (SUPERFAMILY)	C:GO:0005634	C:nucleus
CUUC103547	371	2	C:GO:0016020; F:GO:0005215	C:membrane; F:transporter activity	-		IPR000620 (PFAM); IPR030184 (PANTHER); PTHR31218:SF74 (PANTHER); CYTOPLASMIC_DOMAIN (PHOBIUS); CYTOPLASMIC_DOMAIN (PHOBIUS); CYTOPLASMIC_DOMAIN (PHOBIUS); TRANSMEMBRANE (PHOBIUS); TRANSMEMBRANE (PHOBIUS); TRANSMEMBRANE (PHOBIUS); CYTOPLASMIC_DOMAIN (PHOBIUS); TRANSMEMBRANE (PHOBIUS); NON_CYTOPLASMIC_DOMAIN (PHOBIUS); TRANSMEMBRANE (PHOBIUS); TRANSMEMBRANE (PHOBIUS); TRANSMEMBRANE (PHOBIUS); TRANS…	F:GO:0022857; C:GO:0016020; C:GO:0016021	F:transmembrane transporter activity; C:membrane; C:integral component of membrane
CUUC103559	527	2	P:GO:0019538; F:GO:0016787	P:protein metabolic process; F:hydrolase activity	EC:3.4.21	Acting on peptide bonds (peptidases)	IPR000209 (G3DSA:3.40.50.GENE3D); IPR010259 (PFAM); IPR000209 (PFAM); IPR010259 (G3DSA:3.30.70.GENE3D); IPR003137 (PFAM); PTHR10795:SF487 (PANTHER); PTHR10795 (PANTHER); SIGNAL_PEPTIDE_C_REGION (PHOBIUS); SIGNAL_PEPTIDE_H_REGION (PHOBIUS); SIGNAL_PEPTIDE_N_REGION (PHOBIUS); SIGNAL_PEPTIDE (PHOBIUS); NON_CYTOPLASMIC_DOMAIN (PHOBIUS); SignalP-noTM (SIGNALP_EUK); SSF52025 (SUPERFAMILY); IPR000209 (S…	P:GO:0006508; F:GO:0004252	P:proteolysis; F:serine-type endopeptidase activity
CUUC103560	537	2	P:GO:0019538; F:GO:0016787	P:protein metabolic process; F:hydrolase activity	EC:3.4.21	Acting on peptide bonds (peptidases)	IPR000209 (PFAM); IPR000209 (G3DSA:3.40.50.GENE3D); IPR010259 (G3DSA:3.30.70.GENE3D); IPR003137 (PFAM); IPR010259 (PFAM); PTHR10795:SF487 (PANTHER); PTHR10795 (PANTHER); SIGNAL_PEPTIDE_C_REGION (PHOBIUS); NON_CYTOPLASMIC_DOMAIN (PHOBIUS); SIGNAL_PEPTIDE_N_REGION (PHOBIUS); SIGNAL_PEPTIDE_H_REGION (PHOBIUS); SIGNAL_PEPTIDE (PHOBIUS); SignalP-noTM (SIGNALP_EUK); IPR000209 (SUPERFAMILY); SSF52025 (S…	P:GO:0006508; F:GO:0004252	P:proteolysis; F:serine-type endopeptidase activity
CUUC103562	234	2	P:GO:0019538; F:GO:0016787	P:protein metabolic process; F:hydrolase activity	EC:3.4.21	Acting on peptide bonds (peptidases)	IPR013783 (G3DSA:2.60.40.GENE3D); IPR000209 (PFAM); IPR000209 (G3DSA:3.40.50.GENE3D); PTHR10795:SF487 (PANTHER); PTHR10795 (PANTHER); IPR023828 (PROSITE_PATTERNS); IPR000209 (SUPERFAMILY)	P:GO:0006508; F:GO:0004252	P:proteolysis; F:serine-type endopeptidase activity
CUUC103570	412	2	C:GO:0016020; P:GO:0006810	C:membrane; P:transport	-		IPR004776 (PFAM); PTHR31651:SF10 (PANTHER); PTHR31651 (PANTHER); NON_CYTOPLASMIC_DOMAIN (PHOBIUS); CYTOPLASMIC_DOMAIN (PHOBIUS); NON_CYTOPLASMIC_DOMAIN (PHOBIUS); CYTOPLASMIC_DOMAIN (PHOBIUS); TRANSMEMBRANE (PHOBIUS); NON_CYTOPLASMIC_DOMAIN (PHOBIUS); TRANSMEMBRANE (PHOBIUS); NON_CYTOPLASMIC_DOMAIN (PHOBIUS); TRANSMEMBRANE (PHOBIUS); CYTOPLASMIC_DOMAIN (PHOBIUS); TRANSMEMBRANE (PHOBIUS); CYTOPLAS…	P:GO:0055085; C:GO:0016021	P:transmembrane transport; C:integral component of membrane
CUUC103572	416	2	C:GO:0016020; P:GO:0006810	C:membrane; P:transport	-		IPR004776 (PFAM); PTHR31651 (PANTHER); PTHR31651:SF10 (PANTHER); NON_CYTOPLASMIC_DOMAIN (PHOBIUS); TRANSMEMBRANE (PHOBIUS); NON_CYTOPLASMIC_DOMAIN (PHOBIUS); CYTOPLASMIC_DOMAIN (PHOBIUS); TRANSMEMBRANE (PHOBIUS); TRANSMEMBRANE (PHOBIUS); TRANSMEMBRANE (PHOBIUS); CYTOPLASMIC_DOMAIN (PHOBIUS); CYTOPLASMIC_DOMAIN (PHOBIUS); TRANSMEMBRANE (PHOBIUS); NON_CYTOPLASMIC_DOMAIN (PHOBIUS); NON_CYTOPLASMIC_D…	P:GO:0055085; C:GO:0016021	P:transmembrane transport; C:integral component of membrane
CUUC103581	468				-		Coil (COILS); IPR006943 (PFAM); PTHR31161 (PANTHER); PTHR31161:SF13 (PANTHER)	no GO terms	no GO terms
CUUC103613	327	4	F:GO:0003723; F:GO:0005198; C:GO:0005840; P:GO:0006412	F:RNA binding; F:structural molecule activity; C:ribosome; P:translation	-		IPR005485 (PRINTS); IPR005485 (PFAM); IPR025607 (PFAM); G3DSA:3.30.420.100 (GENE3D); IPR005485 (PANTHER); PTHR23410:SF17 (PANTHER); IPR005485 (HAMAP); SSF53137 (SUPERFAMILY)	F:GO:0003735; F:GO:0008097; C:GO:0005840; C:GO:0005622; P:GO:0006412	F:structural constituent of ribosome; F:5S rRNA binding; C:ribosome; C:intracellular; P:translation
CUUC103619	385				-		PTHR36373:SF4 (PANTHER); PTHR36373 (PANTHER); SIGNAL_PEPTIDE (PHOBIUS); NON_CYTOPLASMIC_DOMAIN (PHOBIUS); SIGNAL_PEPTIDE_H_REGION (PHOBIUS); SIGNAL_PEPTIDE_C_REGION (PHOBIUS); SIGNAL_PEPTIDE_N_REGION (PHOBIUS)	no GO terms	no GO terms
CUUC103638	46				-		no IPS match	no IPS match	no IPS match
CUUC103641	162				-		PTHR35768 (PANTHER)	no GO terms	no GO terms
CUUC103662	342	2	P:GO:0008152; F:GO:0016787	P:metabolic process; F:hydrolase activity	-		IPR029058 (G3DSA:3.40.50.GENE3D); IPR013094 (PFAM); PTHR23024:SF307 (PANTHER); PTHR23024 (PANTHER); IPR029058 (SUPERFAMILY)	P:GO:0008152; F:GO:0016787	P:metabolic process; F:hydrolase activity
CUUC103664	137	1	C:GO:0005739	C:mitochondrion	-		IPR003428 (PFAM); IPR003428 (G3DSA:3.10.280.GENE3D); IPR003428 (PANTHER); PTHR10826:SF16 (PANTHER); IPR003428 (SUPERFAMILY)	C:GO:0005759	C:mitochondrial matrix
CUUC103665	285	1	C:GO:0005739	C:mitochondrion	-		IPR003428 (PFAM); IPR003428 (G3DSA:3.10.280.GENE3D); PTHR10826:SF16 (PANTHER); IPR003428 (PANTHER); IPR003428 (SUPERFAMILY)	C:GO:0005759	C:mitochondrial matrix
CUUC103667	86				-		CYTOPLASMIC_DOMAIN (PHOBIUS); NON_CYTOPLASMIC_DOMAIN (PHOBIUS); TRANSMEMBRANE (PHOBIUS); TMhelix (TMHMM)	no GO terms	no GO terms
CUUC103672	501	3	F:GO:0003824; P:GO:0008152; F:GO:0005488	F:catalytic activity; P:metabolic process; F:binding	-		IPR001117 (PFAM); IPR011707 (PFAM); IPR008972 (G3DSA:2.60.40.GENE3D); IPR008972 (G3DSA:2.60.40.GENE3D); IPR011706 (PFAM); IPR008972 (G3DSA:2.60.40.GENE3D); PTHR11709:SF148 (PANTHER); PTHR11709 (PANTHER); IPR008972 (SUPERFAMILY); IPR008972 (SUPERFAMILY); IPR008972 (SUPERFAMILY)	F:GO:0005507; F:GO:0016491; P:GO:0055114	F:copper ion binding; F:oxidoreductase activity; P:oxidation-reduction process
CUUC103673	272	2	P:GO:0008152; F:GO:0005488	P:metabolic process; F:binding	-		IPR008972 (G3DSA:2.60.40.GENE3D); IPR011707 (PFAM); IPR008972 (G3DSA:2.60.40.GENE3D); IPR001117 (PFAM); PTHR11709:SF148 (PANTHER); PTHR11709 (PANTHER); IPR008972 (SUPERFAMILY); IPR008972 (SUPERFAMILY)	F:GO:0005507; P:GO:0055114	F:copper ion binding; P:oxidation-reduction process
CUUC103674	240	2	P:GO:0008152; F:GO:0005488	P:metabolic process; F:binding	-		Coil (COILS); IPR008972 (G3DSA:2.60.40.GENE3D); IPR011707 (PFAM); IPR001117 (PFAM); IPR008972 (G3DSA:2.60.40.GENE3D); PTHR11709:SF148 (PANTHER); PTHR11709 (PANTHER); NON_CYTOPLASMIC_DOMAIN (PHOBIUS); CYTOPLASMIC_DOMAIN (PHOBIUS); TRANSMEMBRANE (PHOBIUS); IPR008972 (SUPERFAMILY); TMhelix (TMHMM)	F:GO:0005507; P:GO:0055114	F:copper ion binding; P:oxidation-reduction process
CUUC103700	233	1	F:GO:0016740	F:transferase activity	-		IPR002935 (PFAM); G3DSA:3.40.50.150 (GENE3D); PTHR10509:SF43 (PANTHER); PTHR10509 (PANTHER); IPR002935 (PROSITE_PROFILES); IPR029063 (SUPERFAMILY)	F:GO:0008171	F:O-methyltransferase activity
CUUC103709	114				-		IPR032675 (G3DSA:3.80.10.GENE3D); SSF52047 (SUPERFAMILY)	no GO terms	no GO terms
CUUC103714	182				-		PTHR10857 (PANTHER); PTHR10857:SF70 (PANTHER)	no GO terms	no GO terms
CUUC103727	58				-		no IPS match	no IPS match	no IPS match
CUUC103730	68				-		no IPS match	no IPS match	no IPS match
CUUC103753	119				-		TRANSMEMBRANE (PHOBIUS); CYTOPLASMIC_DOMAIN (PHOBIUS); TRANSMEMBRANE (PHOBIUS); CYTOPLASMIC_DOMAIN (PHOBIUS); NON_CYTOPLASMIC_DOMAIN (PHOBIUS); TMhelix (TMHMM); TMhelix (TMHMM)	no GO terms	no GO terms
CUUC103754	504				-		IPR002035 (SMART); IPR002035 (PFAM); IPR002035 (G3DSA:3.40.50.GENE3D); PTHR10579:SF84 (PANTHER); PTHR10579 (PANTHER); IPR002035 (PROSITE_PROFILES); IPR002035 (SUPERFAMILY)	no GO terms	no GO terms
CUUC103755	70				-		no IPS match	no IPS match	no IPS match
CUUC103756	173				-		IPR001841 (SMART); IPR001841 (PFAM); IPR013083 (G3DSA:3.30.40.GENE3D); PTHR10579:SF67 (PANTHER); PTHR10579 (PANTHER); IPR001841 (PROSITE_PROFILES); SSF57850 (SUPERFAMILY)	no GO terms	no GO terms
CUUC103761	69				-		TRANSMEMBRANE (PHOBIUS); TRANSMEMBRANE (PHOBIUS); CYTOPLASMIC_DOMAIN (PHOBIUS); NON_CYTOPLASMIC_DOMAIN (PHOBIUS); CYTOPLASMIC_DOMAIN (PHOBIUS); TMhelix (TMHMM); TMhelix (TMHMM)	no GO terms	no GO terms
CUUC103762	44				-		NON_CYTOPLASMIC_DOMAIN (PHOBIUS); TRANSMEMBRANE (PHOBIUS); CYTOPLASMIC_DOMAIN (PHOBIUS); TMhelix (TMHMM)	no GO terms	no GO terms
CUUC103763	90				-		no IPS match	no IPS match	no IPS match
CUUC103799	132				-		no IPS match	no IPS match	no IPS match
CUUC103804	35				-		no IPS match	no IPS match	no IPS match
CUUC103806	365				-		PTHR31071:SF17 (PANTHER); PTHR31071 (PANTHER)	no GO terms	no GO terms
CUUC103807	97				-		no IPS match	no IPS match	no IPS match
CUUC103810	95				-		SIGNAL_PEPTIDE_H_REGION (PHOBIUS); NON_CYTOPLASMIC_DOMAIN (PHOBIUS); SIGNAL_PEPTIDE (PHOBIUS); SIGNAL_PEPTIDE_C_REGION (PHOBIUS); SIGNAL_PEPTIDE_N_REGION (PHOBIUS); TMhelix (TMHMM)	no GO terms	no GO terms
CUUC103811	31				-		no IPS match	no IPS match	no IPS match
CUUC103839	90				-		no IPS match	no IPS match	no IPS match
CUUC103840	200				-		no IPS match	no IPS match	no IPS match
CUUC103845	338				-		Coil (COILS); IPR021410 (PFAM); PTHR33155 (PANTHER); PTHR33155:SF20 (PANTHER); NON_CYTOPLASMIC_DOMAIN (PHOBIUS); TRANSMEMBRANE (PHOBIUS); CYTOPLASMIC_DOMAIN (PHOBIUS); TMhelix (TMHMM)	no GO terms	no GO terms
CUUC103846	338				-		Coil (COILS); IPR021410 (PFAM); PTHR33155 (PANTHER); PTHR33155:SF20 (PANTHER); TRANSMEMBRANE (PHOBIUS); NON_CYTOPLASMIC_DOMAIN (PHOBIUS); CYTOPLASMIC_DOMAIN (PHOBIUS); TMhelix (TMHMM)	no GO terms	no GO terms
CUUC103852	248	2	F:GO:0003824; P:GO:0008152	F:catalytic activity; P:metabolic process	EC:1.13.11	Acting on single donors with incorporation of molecular oxygen (oxygenases). The oxygen incorporated need not be derived from O(2)	IPR014710 (G3DSA:2.60.120.GENE3D); IPR012864 (PFAM); PTHR22966:SF19 (PANTHER); PTHR22966 (PANTHER); IPR011051 (SUPERFAMILY)	F:GO:0016702; P:GO:0055114	F:oxidoreductase activity, acting on single donors with incorporation of molecular oxygen, incorporation of two atoms of oxygen; P:oxidation-reduction process
CUUC103871	255	3	F:GO:0003677; P:GO:0009058; P:GO:0006139	F:DNA binding; P:biosynthetic process; P:nucleobase-containing compound metabolic process	-		IPR003441 (PFAM); PTHR31989:SF90 (PANTHER); PTHR31989 (PANTHER); IPR003441 (PROSITE_PROFILES); IPR003441 (SUPERFAMILY)	F:GO:0003677; P:GO:0006355	F:DNA binding; P:regulation of transcription, DNA-templated
CUUC103879	47				-		no IPS match	no IPS match	no IPS match
CUUC103904	209	4	F:GO:0000166; P:GO:0009058; F:GO:0016301; P:GO:0006139	F:nucleotide binding; P:biosynthetic process; F:kinase activity; P:nucleobase-containing compound metabolic process	EC:2.7.4.14	UMP/CMP kinase	IPR000850 (PRINTS); PF00406 (PFAM); IPR006266 (TIGRFAM); G3DSA:3.40.50.300 (GENE3D); PTHR23359:SF140 (PANTHER); IPR000850 (PANTHER); IPR033690 (PROSITE_PATTERNS); IPR000850 (HAMAP); IPR006266 (HAMAP); IPR027417 (SUPERFAMILY)	F:GO:0005524; F:GO:0004127; F:GO:0009041; P:GO:0006207; P:GO:0006221; F:GO:0019205; P:GO:0006139	F:ATP binding; F:cytidylate kinase activity; F:uridylate kinase activity; P:'de novo' pyrimidine nucleobase biosynthetic process; P:pyrimidine nucleotide biosynthetic process; F:nucleobase-containing compound kinase activity; P:nucleobase-containing compound metabolic process
CUUC103905	54				-		no IPS match	no IPS match	no IPS match
CUUC103912	22				-		no IPS match	no IPS match	no IPS match
CUUC103919	36				-		no IPS match	no IPS match	no IPS match
CUUC103920	85				-		no IPS match	no IPS match	no IPS match
CUUC103928	57				-		SignalP-noTM (SIGNALP_EUK)	no GO terms	no GO terms
CUUC103939	99	2	C:GO:0016020; P:GO:0006810	C:membrane; P:transport	-		Coil (COILS); IPR007273 (PANTHER); PTHR10687:SF32 (PANTHER)	P:GO:0015031; C:GO:0016021	P:protein transport; C:integral component of membrane
CUUC103956	89	1	P:GO:0007275	P:multicellular organism development	-		PTHR33348:SF7 (PANTHER); IPR033250 (PANTHER); SIGNAL_PEPTIDE_H_REGION (PHOBIUS); NON_CYTOPLASMIC_DOMAIN (PHOBIUS); SIGNAL_PEPTIDE_N_REGION (PHOBIUS); SIGNAL_PEPTIDE (PHOBIUS); SIGNAL_PEPTIDE_C_REGION (PHOBIUS); PS51257 (PROSITE_PROFILES); SignalP-noTM (SIGNALP_EUK); SignalP-TM (SIGNALP_GRAM_POSITIVE); TMhelix (TMHMM)	P:GO:0048364	P:root development
CUUC103957	80				-		TRANSMEMBRANE (PHOBIUS); NON_CYTOPLASMIC_DOMAIN (PHOBIUS); CYTOPLASMIC_DOMAIN (PHOBIUS); TRANSMEMBRANE (PHOBIUS); NON_CYTOPLASMIC_DOMAIN (PHOBIUS)	no GO terms	no GO terms
CUUC103959	78				-		no IPS match	no IPS match	no IPS match
CUUC103963	80				-		no IPS match	no IPS match	no IPS match
CUUC103976	448	3	F:GO:0003824; P:GO:0008152; P:GO:0009987	F:catalytic activity; P:metabolic process; P:cellular process	EC:1.13.11; EC:1.13.11.27	Acting on single donors with incorporation of molecular oxygen (oxygenases). The oxygen incorporated need not be derived from O(2); 4-hydroxyphenylpyruvate dioxygenase	IPR005956 (PIRSF); IPR005956 (TIGRFAM); IPR029068 (G3DSA:3.10.180.GENE3D); IPR029068 (G3DSA:3.10.180.GENE3D); IPR004360 (PFAM); IPR005956 (PANTHER); PTHR11959:SF12 (PANTHER); IPR029068 (SUPERFAMILY)	F:GO:0016701; P:GO:0009072; F:GO:0003868; P:GO:0055114	F:oxidoreductase activity, acting on single donors with incorporation of molecular oxygen; P:aromatic amino acid family metabolic process; F:4-hydroxyphenylpyruvate dioxygenase activity; P:oxidation-reduction process
CUUC104006	40				-		no IPS match	no IPS match	no IPS match
CUUC104007	368	2	C:GO:0016020; F:GO:0005215	C:membrane; F:transporter activity	-		Coil (COILS); IPR005828 (PFAM); G3DSA:1.20.1250.20 (GENE3D); G3DSA:1.20.1250.20 (GENE3D); PTHR23500:SF219 (PANTHER); PTHR23500 (PANTHER); CYTOPLASMIC_DOMAIN (PHOBIUS); NON_CYTOPLASMIC_DOMAIN (PHOBIUS); NON_CYTOPLASMIC_DOMAIN (PHOBIUS); TRANSMEMBRANE (PHOBIUS); TRANSMEMBRANE (PHOBIUS); CYTOPLASMIC_DOMAIN (PHOBIUS); NON_CYTOPLASMIC_DOMAIN (PHOBIUS); CYTOPLASMIC_DOMAIN (PHOBIUS); TRANSMEMBRANE (PHOB…	P:GO:0055085; F:GO:0022857; C:GO:0016021	P:transmembrane transport; F:transmembrane transporter activity; C:integral component of membrane
CUUC104022	31				-		no IPS match	no IPS match	no IPS match
CUUC104026	506				-		Coil (COILS); Coil (COILS); PTHR33700:SF7 (PANTHER); PTHR33700 (PANTHER)	no GO terms	no GO terms
CUUC104052	726	2	F:GO:0003676; F:GO:0000166	F:nucleic acid binding; F:nucleotide binding	-		Coil (COILS); IPR025313 (SMART); IPR014001 (SMART); IPR001650 (SMART); IPR025313 (PFAM); IPR011545 (PFAM); G3DSA:3.40.50.300 (GENE3D); G3DSA:3.40.50.300 (GENE3D); IPR001650 (PFAM); PTHR24031 (PANTHER); PTHR24031:SF473 (PANTHER); IPR000629 (PROSITE_PATTERNS); IPR014014 (PROSITE_PROFILES); IPR001650 (PROSITE_PROFILES); IPR014001 (PROSITE_PROFILES); IPR027417 (SUPERFAMILY); IPR027417 (SUPERFAMILY)	F:GO:0003676; F:GO:0005524	F:nucleic acid binding; F:ATP binding
CUUC104064	141	2	F:GO:0000166; F:GO:0016787	F:nucleotide binding; F:hydrolase activity	EC:3.6.1.15	Nucleoside-triphosphate phosphatase	Coil (COILS); IPR003130 (SMART); IPR003130 (PFAM); PTHR11566:SF124 (PANTHER); IPR022812 (PANTHER); IPR020850 (PROSITE_PROFILES)	F:GO:0005525; F:GO:0003924	F:GTP binding; F:GTPase activity
CUUC104079	282				-		IPR004873 (SMART); IPR004873 (PFAM); PTHR31236 (PANTHER); PTHR31236:SF18 (PANTHER); NON_CYTOPLASMIC_DOMAIN (PHOBIUS); SIGNAL_PEPTIDE_C_REGION (PHOBIUS); SIGNAL_PEPTIDE_N_REGION (PHOBIUS); SIGNAL_PEPTIDE (PHOBIUS); SIGNAL_PEPTIDE_H_REGION (PHOBIUS); IPR004873 (PROSITE_PROFILES); SignalP-TM (SIGNALP_GRAM_POSITIVE); SignalP-noTM (SIGNALP_EUK); TMhelix (TMHMM)	no GO terms	no GO terms
CUUC104096	73				-		CYTOPLASMIC_DOMAIN (PHOBIUS); NON_CYTOPLASMIC_DOMAIN (PHOBIUS); TRANSMEMBRANE (PHOBIUS)	no GO terms	no GO terms
CUUC104115	264				-		IPR000782 (SMART); IPR000782 (G3DSA:2.30.180.GENE3D); IPR000782 (PFAM); PTHR32077:SF19 (PANTHER); PTHR32077 (PANTHER); CYTOPLASMIC_DOMAIN (PHOBIUS); TRANSMEMBRANE (PHOBIUS); SIGNAL_PEPTIDE_H_REGION (PHOBIUS); SIGNAL_PEPTIDE_C_REGION (PHOBIUS); SIGNAL_PEPTIDE_N_REGION (PHOBIUS); SIGNAL_PEPTIDE (PHOBIUS); NON_CYTOPLASMIC_DOMAIN (PHOBIUS); IPR000782 (PROSITE_PROFILES); SignalP-noTM (SIGNALP_EUK); Si…	no GO terms	no GO terms
CUUC104119	331	3	F:GO:0000166; P:GO:0006464; F:GO:0016301	F:nucleotide binding; P:cellular protein modification process; F:kinase activity	-		IPR000719 (SMART); PIRSF000654 (PIRSF); G3DSA:3.30.200.20 (GENE3D); G3DSA:1.10.510.10 (GENE3D); IPR000719 (PFAM); PTHR24361 (PANTHER); PTHR24361:SF447 (PANTHER); IPR017441 (PROSITE_PATTERNS); IPR008271 (PROSITE_PATTERNS); IPR000719 (PROSITE_PROFILES); IPR011009 (SUPERFAMILY)	F:GO:0005524; F:GO:0004672; P:GO:0006468	F:ATP binding; F:protein kinase activity; P:protein phosphorylation
CUUC104146	122				-		no IPS match	no IPS match	no IPS match
CUUC104153	168	2	F:GO:0003677; F:GO:0005515	F:DNA binding; F:protein binding	-		IPR002100 (PRINTS); IPR002100 (SMART); IPR002100 (PFAM); IPR002100 (G3DSA:3.40.1810.GENE3D); PTHR11945 (PANTHER); PTHR11945:SF325 (PANTHER); IPR002100 (PROSITE_PATTERNS); IPR002100 (PROSITE_PROFILES); IPR002100 (SUPERFAMILY)	F:GO:0003677; F:GO:0046983	F:DNA binding; F:protein dimerization activity
CUUC104155	53				-		no IPS match	no IPS match	no IPS match
CUUC104157	57				-		no IPS match	no IPS match	no IPS match
CUUC104161	90				-		no IPS match	no IPS match	no IPS match
CUUC104172	193				-		no IPS match	no IPS match	no IPS match
CUUC104184	41				-		SIGNAL_PEPTIDE_C_REGION (PHOBIUS); NON_CYTOPLASMIC_DOMAIN (PHOBIUS); SIGNAL_PEPTIDE (PHOBIUS); SIGNAL_PEPTIDE_N_REGION (PHOBIUS); SIGNAL_PEPTIDE_H_REGION (PHOBIUS)	no GO terms	no GO terms
CUUC104195	484				-		IPR021894 (PFAM); PTHR33917 (PANTHER); PTHR33917:SF4 (PANTHER)	no GO terms	no GO terms
CUUC104197	41				-		SIGNAL_PEPTIDE_N_REGION (PHOBIUS); NON_CYTOPLASMIC_DOMAIN (PHOBIUS); SIGNAL_PEPTIDE_H_REGION (PHOBIUS); SIGNAL_PEPTIDE_C_REGION (PHOBIUS); SIGNAL_PEPTIDE (PHOBIUS)	no GO terms	no GO terms
CUUC104202	662	3	F:GO:0000166; P:GO:0006464; F:GO:0016301	F:nucleotide binding; P:cellular protein modification process; F:kinase activity	-		IPR032675 (G3DSA:3.80.10.GENE3D); G3DSA:1.10.510.10 (GENE3D); G3DSA:1.20.5.100 (GENE3D); G3DSA:3.30.200.20 (GENE3D); IPR001245 (PFAM); IPR013210 (PFAM); PTHR27001:SF317 (PANTHER); PTHR27001 (PANTHER); SIGNAL_PEPTIDE_C_REGION (PHOBIUS); SIGNAL_PEPTIDE_H_REGION (PHOBIUS); SIGNAL_PEPTIDE (PHOBIUS); SIGNAL_PEPTIDE_N_REGION (PHOBIUS); TRANSMEMBRANE (PHOBIUS); NON_CYTOPLASMIC_DOMAIN (PHOBIUS); CYTOPLAS…	F:GO:0005524; F:GO:0004672; P:GO:0006468	F:ATP binding; F:protein kinase activity; P:protein phosphorylation
CUUC104212	93				-		no IPS match	no IPS match	no IPS match
CUUC104229	266	2	P:GO:0009058; F:GO:0016740	P:biosynthetic process; F:transferase activity	-		IPR029044 (G3DSA:3.90.550.GENE3D); G3DSA:2.160.10.10 (GENE3D); IPR005835 (PFAM); PTHR43523:SF4 (PANTHER); PTHR43523 (PANTHER); IPR029044 (SUPERFAMILY); IPR011004 (SUPERFAMILY)	F:GO:0016779; P:GO:0009058	F:nucleotidyltransferase activity; P:biosynthetic process
CUUC104257	148				-		PTHR34569:SF4 (PANTHER); PTHR34569 (PANTHER)	no GO terms	no GO terms
CUUC104263	354	2	F:GO:0005515; F:GO:0016740	F:protein binding; F:transferase activity	-		IPR011991 (G3DSA:1.10.10.GENE3D); IPR001077 (PFAM); IPR012967 (PFAM); G3DSA:3.40.50.150 (GENE3D); IPR016461 (PIRSF); PTHR11746 (PANTHER); PTHR11746:SF116 (PANTHER); IPR016461 (PROSITE_PROFILES); IPR029063 (SUPERFAMILY); IPR011991 (SUPERFAMILY)	F:GO:0008171; F:GO:0046983; F:GO:0008168	F:O-methyltransferase activity; F:protein dimerization activity; F:methyltransferase activity
CUUC104264	94	2	F:GO:0005515; F:GO:0016740	F:protein binding; F:transferase activity	-		IPR011991 (G3DSA:1.10.10.GENE3D); IPR012967 (PFAM); PTHR11746:SF116 (PANTHER); PTHR11746 (PANTHER); IPR016461 (PROSITE_PROFILES); IPR011991 (SUPERFAMILY)	F:GO:0046983; F:GO:0008168	F:protein dimerization activity; F:methyltransferase activity
CUUC104280	231				-		IPR018955 (PFAM); IPR018955 (G3DSA:1.20.140.GENE3D); PTHR11947:SF27 (PANTHER); PTHR11947 (PANTHER); IPR018955 (SUPERFAMILY)	no GO terms	no GO terms
CUUC104296	746	1	F:GO:0016787	F:hydrolase activity	-		IPR004843 (PFAM); IPR029052 (G3DSA:3.60.21.GENE3D); PTHR14795 (PANTHER); PTHR14795:SF4 (PANTHER); IPR029052 (SUPERFAMILY)	F:GO:0016787	F:hydrolase activity
CUUC104306	100				-		no IPS match	no IPS match	no IPS match
CUUC104307	94				-		NON_CYTOPLASMIC_DOMAIN (PHOBIUS); CYTOPLASMIC_DOMAIN (PHOBIUS); TRANSMEMBRANE (PHOBIUS); TMhelix (TMHMM)	no GO terms	no GO terms
CUUC104325	13				-		no IPS match	no IPS match	no IPS match
CUUC104341	139				-		no IPS match	no IPS match	no IPS match
CUUC104368	40				-		no IPS match	no IPS match	no IPS match
CUUC104370	79				-		no IPS match	no IPS match	no IPS match
CUUC104374	63				-		NON_CYTOPLASMIC_DOMAIN (PHOBIUS); TRANSMEMBRANE (PHOBIUS); CYTOPLASMIC_DOMAIN (PHOBIUS); TMhelix (TMHMM)	no GO terms	no GO terms
CUUC104395	59				-		SIGNAL_PEPTIDE_C_REGION (PHOBIUS); NON_CYTOPLASMIC_DOMAIN (PHOBIUS); SIGNAL_PEPTIDE_N_REGION (PHOBIUS); SIGNAL_PEPTIDE (PHOBIUS); SIGNAL_PEPTIDE_H_REGION (PHOBIUS); SignalP-TM (SIGNALP_EUK); TMhelix (TMHMM)	no GO terms	no GO terms
CUUC104424	509				-		Coil (COILS); Coil (COILS); Coil (COILS); Coil (COILS); Coil (COILS); IPR009071 (SMART); IPR009071 (G3DSA:1.10.30.GENE3D); IPR009071 (G3DSA:1.10.30.GENE3D); IPR009071 (PFAM); PTHR13711:SF278 (PANTHER); PTHR13711 (PANTHER); IPR009071 (PROSITE_PROFILES); IPR009071 (PROSITE_PROFILES); IPR009071 (PROSITE_PROFILES); IPR009071 (SUPERFAMILY); IPR009071 (SUPERFAMILY); IPR009071 (SUPERFAMILY)	no GO terms	no GO terms
CUUC104427	103				-		no IPS match	no IPS match	no IPS match
CUUC104433	384				-		IPR001841 (SMART); SM01197 (SMART); IPR001841 (PFAM); IPR013083 (G3DSA:3.30.40.GENE3D); PTHR14155:SF224 (PANTHER); PTHR14155 (PANTHER); NON_CYTOPLASMIC_DOMAIN (PHOBIUS); CYTOPLASMIC_DOMAIN (PHOBIUS); TRANSMEMBRANE (PHOBIUS); IPR001841 (PROSITE_PROFILES); SSF57850 (SUPERFAMILY); TMhelix (TMHMM)	no GO terms	no GO terms
CUUC104465	41				-		no IPS match	no IPS match	no IPS match
CUUC104486	107				-		PTHR35486:SF2 (PANTHER); PTHR35486 (PANTHER)	no GO terms	no GO terms
CUUC104505	77				-		NON_CYTOPLASMIC_DOMAIN (PHOBIUS); TRANSMEMBRANE (PHOBIUS); CYTOPLASMIC_DOMAIN (PHOBIUS)	no GO terms	no GO terms
CUUC104506	92	1	F:GO:0005515	F:protein binding	-		IPR001715 (G3DSA:1.10.418.GENE3D); IPR027328 (PANTHER); PTHR10623:SF22 (PANTHER); IPR001715 (SUPERFAMILY)	F:GO:0005515; F:GO:0008017	F:protein binding; F:microtubule binding
CUUC104507	61				-		SignalP-noTM (SIGNALP_EUK)	no GO terms	no GO terms
CUUC104557	56				-		no IPS match	no IPS match	no IPS match
CUUC104567	993	2	F:GO:0000166; F:GO:0030246	F:nucleotide binding; F:carbohydrate binding	-		PR00959 (PRINTS); IPR006204 (PFAM); IPR012369 (PIRSF); IPR019539 (PFAM); IPR014721 (G3DSA:3.30.230.GENE3D); G3DSA:3.40.50.2000 (GENE3D); PF13528 (PFAM); IPR013750 (G3DSA:3.30.70.GENE3D); G3DSA:3.40.50.2000 (GENE3D); PTHR10457:SF16 (PANTHER); PTHR10457 (PANTHER); IPR020568 (SUPERFAMILY); IPR013750 (SUPERFAMILY); SSF53756 (SUPERFAMILY)	F:GO:0005524; F:GO:0005534	F:ATP binding; F:galactose binding
CUUC104571	195				-		PTHR35469 (PANTHER); PTHR35469:SF3 (PANTHER); CYTOPLASMIC_DOMAIN (PHOBIUS); CYTOPLASMIC_DOMAIN (PHOBIUS); NON_CYTOPLASMIC_DOMAIN (PHOBIUS); TRANSMEMBRANE (PHOBIUS); TRANSMEMBRANE (PHOBIUS); TRANSMEMBRANE (PHOBIUS); NON_CYTOPLASMIC_DOMAIN (PHOBIUS); TMhelix (TMHMM)	no GO terms	no GO terms
CUUC104572	112				-		no IPS match	no IPS match	no IPS match
CUUC104590	47				-		no IPS match	no IPS match	no IPS match
CUUC104611	402	1	F:GO:0005515	F:protein binding	-		IPR011598 (SMART); IPR011598 (PFAM); IPR011598 (G3DSA:4.10.280.GENE3D); PTHR12565:SF211 (PANTHER); PTHR12565 (PANTHER); IPR011598 (PROSITE_PROFILES); IPR011598 (SUPERFAMILY)	F:GO:0046983	F:protein dimerization activity
CUUC104612	136	1	F:GO:0005515	F:protein binding	-		IPR011598 (G3DSA:4.10.280.GENE3D); PTHR12565:SF211 (PANTHER); PTHR12565 (PANTHER)	F:GO:0046983	F:protein dimerization activity
CUUC104613	200				-		IPR001841 (SMART); IPR001841 (PFAM); IPR013083 (G3DSA:3.30.40.GENE3D); PTHR22763 (PANTHER); PTHR22763:SF98 (PANTHER); IPR001841 (PROSITE_PROFILES); SSF57850 (SUPERFAMILY)	no GO terms	no GO terms
CUUC104614	64				-		no IPS match	no IPS match	no IPS match
CUUC104615	201				-		IPR001841 (SMART); IPR013083 (G3DSA:3.30.40.GENE3D); IPR001841 (PFAM); PTHR22763:SF98 (PANTHER); PTHR22763 (PANTHER); IPR001841 (PROSITE_PROFILES); SSF57850 (SUPERFAMILY)	no GO terms	no GO terms
CUUC104619	258	1	F:GO:0005515	F:protein binding	-		IPR002048 (SMART); IPR000261 (SMART); IPR022812 (PFAM); G3DSA:3.40.50.300 (GENE3D); G3DSA:1.10.238.10 (GENE3D); IPR031692 (PFAM); IPR000261 (PFAM); G3DSA:1.10.238.10 (GENE3D); G3DSA:1.10.238.10 (GENE3D); PTHR11216 (PANTHER); PTHR11216:SF109 (PANTHER); IPR002048 (PROSITE_PROFILES); IPR002048 (PROSITE_PROFILES); IPR000261 (PROSITE_PROFILES); IPR027417 (SUPERFAMILY); IPR011992 (SUPERFAMILY)	F:GO:0005515; F:GO:0005509	F:protein binding; F:calcium ion binding
CUUC104620	577	2	F:GO:0000166; F:GO:0005515	F:nucleotide binding; F:protein binding	-		Coil (COILS); IPR000261 (SMART); IPR002048 (SMART); G3DSA:1.10.238.10 (GENE3D); IPR000261 (PFAM); IPR031692 (PFAM); G3DSA:3.40.50.300 (GENE3D); IPR022812 (PFAM); PTHR11216:SF109 (PANTHER); PTHR11216 (PANTHER); IPR030381 (PROSITE_PROFILES); IPR002048 (PROSITE_PROFILES); IPR002048 (PROSITE_PROFILES); IPR000261 (PROSITE_PROFILES); IPR027417 (SUPERFAMILY); IPR011992 (SUPERFAMILY)	F:GO:0005525; F:GO:0005515; F:GO:0005509	F:GTP binding; F:protein binding; F:calcium ion binding
CUUC104621	253				-		IPR013103 (PFAM); PTHR11439:SF218 (PANTHER); PTHR11439 (PANTHER); SSF56672 (SUPERFAMILY)	no GO terms	no GO terms
CUUC104649	186	1	F:GO:0003677	F:DNA binding	-		IPR001005 (SMART); IPR006447 (TIGRFAM); IPR001005 (PFAM); G3DSA:1.10.10.60 (GENE3D); PTHR12374 (PANTHER); PTHR12374:SF33 (PANTHER); IPR017930 (PROSITE_PROFILES); IPR009057 (SUPERFAMILY)	F:GO:0003677	F:DNA binding
CUUC104650	91				-		no IPS match	no IPS match	no IPS match
CUUC104651	114				-		no IPS match	no IPS match	no IPS match
CUUC104659	169	2	C:GO:0016020; P:GO:0006950	C:membrane; P:response to stress	-		IPR004326 (PFAM); PTHR31942 (PANTHER); PTHR31942:SF33 (PANTHER)	C:GO:0016021; P:GO:0006952	C:integral component of membrane; P:defense response
CUUC104697	417	3	F:GO:0003700; P:GO:0009058; P:GO:0006139	F:transcription factor activity, sequence-specific DNA binding; P:biosynthetic process; P:nucleobase-containing compound metabolic process	-		Coil (COILS); IPR004827 (SMART); IPR020983 (PFAM); IPR004827 (PFAM); G3DSA:1.20.5.170 (GENE3D); PTHR22952:SF301 (PANTHER); PTHR22952 (PANTHER); IPR004827 (PROSITE_PATTERNS); IPR004827 (PROSITE_PROFILES); SSF57959 (SUPERFAMILY)	F:GO:0003700; P:GO:0006355	F:transcription factor activity, sequence-specific DNA binding; P:regulation of transcription, DNA-templated
CUUC104716	122				-		G3DSA:2.60.120.430 (GENE3D); IPR024788 (PFAM); PTHR27003 (PANTHER); PTHR27003:SF155 (PANTHER)	no GO terms	no GO terms
CUUC104729	721	6	F:GO:0000166; F:GO:0003677; F:GO:0005515; P:GO:0006259; P:GO:0006950; F:GO:0003774	F:nucleotide binding; F:DNA binding; F:protein binding; P:DNA metabolic process; P:response to stress; F:motor activity	EC:3.6.1.15	Nucleoside-triphosphate phosphatase	IPR001752 (PRINTS); IPR003583 (SMART); IPR001752 (SMART); PF12836 (PFAM); IPR001752 (G3DSA:3.40.850.GENE3D); IPR001752 (PFAM); G3DSA:1.10.150.20 (GENE3D); G3DSA:1.10.150.310 (GENE3D); PTHR24115:SF568 (PANTHER); PTHR24115 (PANTHER); IPR001752 (PROSITE_PROFILES); IPR027417 (SUPERFAMILY); IPR010994 (SUPERFAMILY)	F:GO:0005524; P:GO:0006281; F:GO:0003677; F:GO:0003777; P:GO:0007018; F:GO:0008017	F:ATP binding; P:DNA repair; F:DNA binding; F:microtubule motor activity; P:microtubule-based movement; F:microtubule binding
CUUC104736	221	1	F:GO:0005488	F:binding	-		IPR001841 (SMART); IPR013083 (G3DSA:3.30.40.GENE3D); IPR018957 (PFAM); PTHR12313:SF17 (PANTHER); PTHR12313 (PANTHER); IPR017907 (PROSITE_PATTERNS); TRANSMEMBRANE (PHOBIUS); CYTOPLASMIC_DOMAIN (PHOBIUS); NON_CYTOPLASMIC_DOMAIN (PHOBIUS); IPR001841 (PROSITE_PROFILES); SSF57850 (SUPERFAMILY); TMhelix (TMHMM)	F:GO:0046872	F:metal ion binding
CUUC104739	168	1	P:GO:0009719	P:response to endogenous stimulus	-		IPR003676 (PFAM); PTHR31374:SF61 (PANTHER); PTHR31374 (PANTHER)	P:GO:0009733	P:response to auxin
CUUC104749	74				-		no IPS match	no IPS match	no IPS match
CUUC104756	43				-		no IPS match	no IPS match	no IPS match
CUUC104759	393	2	C:GO:0016020; F:GO:0005215	C:membrane; F:transporter activity	-		IPR000620 (PFAM); IPR030184 (PANTHER); PTHR31218:SF96 (PANTHER); TRANSMEMBRANE (PHOBIUS); NON_CYTOPLASMIC_DOMAIN (PHOBIUS); NON_CYTOPLASMIC_DOMAIN (PHOBIUS); TRANSMEMBRANE (PHOBIUS); TRANSMEMBRANE (PHOBIUS); TRANSMEMBRANE (PHOBIUS); TRANSMEMBRANE (PHOBIUS); TRANSMEMBRANE (PHOBIUS); TRANSMEMBRANE (PHOBIUS); CYTOPLASMIC_DOMAIN (PHOBIUS); TRANSMEMBRANE (PHOBIUS); TRANSMEMBRANE (PHOBIUS); CYTOPLASMIC…	F:GO:0022857; C:GO:0016020; C:GO:0016021	F:transmembrane transporter activity; C:membrane; C:integral component of membrane
CUUC104768	134				-		IPR007493 (G3DSA:2.30.240.GENE3D); IPR007493 (PFAM); PTHR31676 (PANTHER); PTHR31676:SF50 (PANTHER); IPR007493 (SUPERFAMILY)	no GO terms	no GO terms
CUUC104788	46				-		no IPS match	no IPS match	no IPS match
CUUC104793	349	2	P:GO:0019538; F:GO:0016787	P:protein metabolic process; F:hydrolase activity	EC:3.4.21; EC:3.4.16	Acting on peptide bonds (peptidases); Acting on peptide bonds (peptidases)	IPR001563 (PRINTS); IPR001563 (PFAM); IPR029058 (G3DSA:3.40.50.GENE3D); PTHR11802:SF138 (PANTHER); IPR001563 (PANTHER); IPR018202 (PROSITE_PATTERNS); IPR029058 (SUPERFAMILY)	P:GO:0006508; F:GO:0004185	P:proteolysis; F:serine-type carboxypeptidase activity
CUUC104795	82				-		no IPS match	no IPS match	no IPS match
CUUC104810	204				-		PTHR31471 (PANTHER); PTHR31471:SF33 (PANTHER)	no GO terms	no GO terms
CUUC104812	80	1	F:GO:0003677	F:DNA binding	-		G3DSA:1.10.10.60 (GENE3D); G3DSA:1.10.10.60 (GENE3D); PTHR10641:SF875 (PANTHER); PTHR10641 (PANTHER); IPR009057 (SUPERFAMILY)	F:GO:0003677	F:DNA binding
CUUC104842	304	1	F:GO:0003677	F:DNA binding	-		IPR001005 (SMART); IPR006447 (TIGRFAM); IPR001005 (PFAM); G3DSA:1.10.10.60 (GENE3D); PTHR12802 (PANTHER); PTHR12802:SF71 (PANTHER); IPR017930 (PROSITE_PROFILES); IPR009057 (SUPERFAMILY)	F:GO:0003677	F:DNA binding
CUUC104861	40				-		no IPS match	no IPS match	no IPS match
CUUC104864	460	2	P:GO:0008152; F:GO:0016740	P:metabolic process; F:transferase activity	-		G3DSA:3.40.50.2000 (GENE3D); G3DSA:3.40.50.2000 (GENE3D); IPR002213 (PFAM); IPR002213 (PANTHER); PTHR11926:SF575 (PANTHER); IPR002213 (PROSITE_PATTERNS); SSF53756 (SUPERFAMILY)	F:GO:0016758; P:GO:0008152	F:transferase activity, transferring hexosyl groups; P:metabolic process
CUUC104865	611	4	C:GO:0005618; P:GO:0016043; F:GO:0030234; F:GO:0016787	C:cell wall; P:cellular component organization; F:enzyme regulator activity; F:hydrolase activity	EC:3.1.1.11; EC:3.1.1.1	Pectinesterase; Carboxylesterase	IPR006501 (SMART); G3DSA:1.20.140.40 (GENE3D); IPR012334 (G3DSA:2.160.20.GENE3D); IPR000070 (PFAM); IPR006501 (TIGRFAM); IPR006501 (PFAM); PTHR31707:SF68 (PANTHER); PTHR31707 (PANTHER); IPR033131 (PROSITE_PATTERNS); TRANSMEMBRANE (PHOBIUS); CYTOPLASMIC_DOMAIN (PHOBIUS); NON_CYTOPLASMIC_DOMAIN (PHOBIUS); IPR011050 (SUPERFAMILY); IPR006501 (SUPERFAMILY); TMhelix (TMHMM)	F:GO:0004857; C:GO:0005618; P:GO:0042545; F:GO:0030599	F:enzyme inhibitor activity; C:cell wall; P:cell wall modification; F:pectinesterase activity
CUUC104868	73				-		no IPS match	no IPS match	no IPS match
CUUC104871	232	1	P:GO:0006810	P:transport	-		IPR016605 (PFAM); IPR016605 (PIRSF); PTHR34806 (PANTHER); PTHR34806:SF3 (PANTHER)	P:GO:0015706; P:GO:0010167	P:nitrate transport; P:response to nitrate
CUUC104877	73				-		IPR008637 (PFAM); PTHR31474 (PANTHER); CYTOPLASMIC_DOMAIN (PHOBIUS); NON_CYTOPLASMIC_DOMAIN (PHOBIUS); TRANSMEMBRANE (PHOBIUS); TMhelix (TMHMM); TMhelix (TMHMM)	no GO terms	no GO terms
CUUC104881	92				-		NON_CYTOPLASMIC_DOMAIN (PHOBIUS); SIGNAL_PEPTIDE (PHOBIUS); SIGNAL_PEPTIDE_N_REGION (PHOBIUS); SIGNAL_PEPTIDE_C_REGION (PHOBIUS); SIGNAL_PEPTIDE_H_REGION (PHOBIUS); SignalP-noTM (SIGNALP_EUK)	no GO terms	no GO terms
CUUC104882	63				-		SignalP-TM (SIGNALP_GRAM_POSITIVE)	no GO terms	no GO terms
CUUC104889	181				-		no IPS match	no IPS match	no IPS match
CUUC104913	341	3	F:GO:0003824; P:GO:0008152; F:GO:0005488	F:catalytic activity; P:metabolic process; F:binding	-		PR01798 (PRINTS); IPR003781 (SMART); IPR005811 (PFAM); G3DSA:3.40.50.720 (GENE3D); IPR003781 (PFAM); IPR016102 (G3DSA:3.40.50.GENE3D); IPR005810 (TIGRFAM); IPR005810 (PIRSF); PTHR11117 (PANTHER); PTHR11117:SF12 (PANTHER); IPR017440 (PROSITE_PATTERNS); IPR033847 (PROSITE_PATTERNS); SignalP-TM (SIGNALP_GRAM_POSITIVE); IPR016102 (SUPERFAMILY); IPR016040 (SUPERFAMILY)	F:GO:0048037; F:GO:0003824; P:GO:0008152	F:cofactor binding; F:catalytic activity; P:metabolic process
CUUC104922	44				-		no IPS match	no IPS match	no IPS match
CUUC104931	497	2	C:GO:0005777; P:GO:0008152	C:peroxisome; P:metabolic process	-		IPR025605 (PFAM); IPR029060 (G3DSA:3.40.50.GENE3D); IPR021139 (PFAM); IPR024768 (PANTHER); PTHR14379:SF15 (PANTHER); IPR025605 (PROSITE_PROFILES); IPR025605 (PROSITE_PROFILES)	C:GO:0005777; P:GO:0010468	C:peroxisome; P:regulation of gene expression
CUUC104942	491	5	C:GO:0005634; F:GO:0003677; P:GO:0009058; P:GO:0006259; P:GO:0006950	C:nucleus; F:DNA binding; P:biosynthetic process; P:DNA metabolic process; P:response to stress	-		IPR031657 (PFAM); IPR004365 (PFAM); G3DSA:2.40.50.140 (GENE3D); G3DSA:2.40.50.140 (GENE3D); IPR004591 (TIGRFAM); G3DSA:2.40.50.140 (GENE3D); IPR013955 (PFAM); PTHR23273:SF22 (PANTHER); PTHR23273 (PANTHER); IPR012340 (SUPERFAMILY); IPR012340 (SUPERFAMILY); IPR012340 (SUPERFAMILY)	F:GO:0003676; P:GO:0006281; F:GO:0003677; C:GO:0005634; P:GO:0006260; P:GO:0006310	F:nucleic acid binding; P:DNA repair; F:DNA binding; C:nucleus; P:DNA replication; P:DNA recombination
CUUC104943	163	4	C:GO:0005634; F:GO:0003677; P:GO:0009058; P:GO:0006259	C:nucleus; F:DNA binding; P:biosynthetic process; P:DNA metabolic process	-		G3DSA:2.40.50.140 (GENE3D); IPR007199 (PFAM); IPR012340 (SUPERFAMILY)	C:GO:0005634; F:GO:0003677; P:GO:0006260	C:nucleus; F:DNA binding; P:DNA replication
CUUC104944	340	4	F:GO:0003824; P:GO:0008152; F:GO:0005488; P:GO:0006950	F:catalytic activity; P:metabolic process; F:binding; P:response to stress	EC:1.11.1.7	Peroxidase	IPR000823 (PRINTS); IPR002016 (PRINTS); G3DSA:1.10.420.10 (GENE3D); G3DSA:1.10.520.10 (GENE3D); IPR002016 (PFAM); PTHR31388 (PANTHER); PTHR31388:SF76 (PANTHER); IPR019793 (PROSITE_PATTERNS); SIGNAL_PEPTIDE_H_REGION (PHOBIUS); SIGNAL_PEPTIDE_N_REGION (PHOBIUS); SIGNAL_PEPTIDE_C_REGION (PHOBIUS); SIGNAL_PEPTIDE (PHOBIUS); NON_CYTOPLASMIC_DOMAIN (PHOBIUS); IPR002016 (PROSITE_PROFILES); SignalP-TM (S…	F:GO:0004601; P:GO:0006979; P:GO:0055114; F:GO:0020037	F:peroxidase activity; P:response to oxidative stress; P:oxidation-reduction process; F:heme binding
CUUC104956	105				-		no IPS match	no IPS match	no IPS match
CUUC104958	85				-		no IPS match	no IPS match	no IPS match
CUUC104961	57				-		NON_CYTOPLASMIC_DOMAIN (PHOBIUS); CYTOPLASMIC_DOMAIN (PHOBIUS); TRANSMEMBRANE (PHOBIUS); TMhelix (TMHMM)	no GO terms	no GO terms
CUUC104964	84				-		no IPS match	no IPS match	no IPS match
CUUC104967	87				-		CYTOPLASMIC_DOMAIN (PHOBIUS); NON_CYTOPLASMIC_DOMAIN (PHOBIUS); TRANSMEMBRANE (PHOBIUS)	no GO terms	no GO terms
CUUC104974	44				-		no IPS match	no IPS match	no IPS match
CUUC104975	31				-		no IPS match	no IPS match	no IPS match
CUUC105016	36				-		no IPS match	no IPS match	no IPS match
CUUC105044	56				-		NON_CYTOPLASMIC_DOMAIN (PHOBIUS); TRANSMEMBRANE (PHOBIUS); CYTOPLASMIC_DOMAIN (PHOBIUS); TMhelix (TMHMM)	no GO terms	no GO terms
CUUC105065	629	3	F:GO:0000166; P:GO:0006464; F:GO:0016301	F:nucleotide binding; P:cellular protein modification process; F:kinase activity	-		IPR000719 (SMART); G3DSA:3.10.20.90 (GENE3D); G3DSA:1.10.510.10 (GENE3D); IPR000719 (PFAM); G3DSA:3.30.200.20 (GENE3D); PTHR13902 (PANTHER); PTHR13902:SF81 (PANTHER); IPR008271 (PROSITE_PATTERNS); IPR000719 (PROSITE_PROFILES); IPR011009 (SUPERFAMILY)	F:GO:0005524; F:GO:0004672; P:GO:0006468	F:ATP binding; F:protein kinase activity; P:protein phosphorylation
CUUC105081	114				-		no IPS match	no IPS match	no IPS match
CUUC105082	67				-		SIGNAL_PEPTIDE (PHOBIUS); NON_CYTOPLASMIC_DOMAIN (PHOBIUS); SIGNAL_PEPTIDE_H_REGION (PHOBIUS); SIGNAL_PEPTIDE_N_REGION (PHOBIUS); SIGNAL_PEPTIDE_C_REGION (PHOBIUS); SignalP-TM (SIGNALP_GRAM_POSITIVE); TMhelix (TMHMM)	no GO terms	no GO terms
CUUC105083	59				-		no IPS match	no IPS match	no IPS match
CUUC105098	75				-		SIGNAL_PEPTIDE_H_REGION (PHOBIUS); SIGNAL_PEPTIDE_N_REGION (PHOBIUS); CYTOPLASMIC_DOMAIN (PHOBIUS); NON_CYTOPLASMIC_DOMAIN (PHOBIUS); SIGNAL_PEPTIDE (PHOBIUS); SIGNAL_PEPTIDE_C_REGION (PHOBIUS); TRANSMEMBRANE (PHOBIUS)	no GO terms	no GO terms
CUUC105104	136				-		PTHR35709:SF2 (PANTHER); PTHR35709 (PANTHER)	no GO terms	no GO terms
CUUC105110	362	3	F:GO:0000166; F:GO:0003824; P:GO:0008152	F:nucleotide binding; F:catalytic activity; P:metabolic process	EC:1.2.1.2	Formate dehydrogenase	G3DSA:3.40.50.720 (GENE3D); G3DSA:3.40.50.720 (GENE3D); IPR006139 (PFAM); IPR006140 (PFAM); PTHR42938 (PANTHER); PTHR42938:SF5 (PANTHER); IPR029753 (PROSITE_PATTERNS); IPR029752 (PROSITE_PATTERNS); IPR029753 (PROSITE_PATTERNS); IPR033689 (HAMAP); SSF52283 (SUPERFAMILY); IPR016040 (SUPERFAMILY)	F:GO:0016616; F:GO:0051287; P:GO:0008152; F:GO:0008863; P:GO:0055114	F:oxidoreductase activity, acting on the CH-OH group of donors, NAD or NADP as acceptor; F:NAD binding; P:metabolic process; F:formate dehydrogenase (NAD+) activity; P:oxidation-reduction process
CUUC105112	85				-		no IPS match	no IPS match	no IPS match
CUUC105119	76				-		no IPS match	no IPS match	no IPS match
CUUC105129	133				-		no IPS match	no IPS match	no IPS match
CUUC105146	408	2	F:GO:0005515; C:GO:0005622	F:protein binding; C:intracellular	-		Coil (COILS); IPR000315 (SMART); IPR000315 (PFAM); IPR010402 (PFAM); PTHR31874 (PANTHER); PTHR31874:SF13 (PANTHER); IPR000315 (PROSITE_PROFILES); IPR010402 (PROSITE_PROFILES)	F:GO:0008270; F:GO:0005515; C:GO:0005622	F:zinc ion binding; F:protein binding; C:intracellular
CUUC105147	344	2	F:GO:0005515; C:GO:0005622	F:protein binding; C:intracellular	-		IPR000315 (SMART); IPR010402 (PFAM); IPR000315 (PFAM); PTHR31874 (PANTHER); PTHR31874:SF13 (PANTHER); IPR000315 (PROSITE_PROFILES); IPR010402 (PROSITE_PROFILES)	F:GO:0008270; F:GO:0005515; C:GO:0005622	F:zinc ion binding; F:protein binding; C:intracellular
CUUC105171	197				-		PTHR33167 (PANTHER); PTHR33167:SF17 (PANTHER)	no GO terms	no GO terms
CUUC105196	362	1	F:GO:0005515	F:protein binding	-		Coil (COILS); IPR019734 (SMART); G3DSA:1.10.150.160 (GENE3D); IPR011990 (G3DSA:1.25.40.GENE3D); PTHR22904:SF425 (PANTHER); PTHR22904 (PANTHER); IPR019734 (PROSITE_PROFILES); IPR013026 (PROSITE_PROFILES); IPR011990 (SUPERFAMILY)	F:GO:0005515	F:protein binding
CUUC105199	267	3	F:GO:0000166; P:GO:0006464; F:GO:0016301	F:nucleotide binding; P:cellular protein modification process; F:kinase activity	-		G3DSA:3.30.200.20 (GENE3D); PIRSF000654 (PIRSF); G3DSA:1.10.510.10 (GENE3D); IPR001245 (PFAM); PTHR27008 (PANTHER); PTHR27008:SF69 (PANTHER); IPR000719 (PROSITE_PROFILES); IPR011009 (SUPERFAMILY)	F:GO:0005524; F:GO:0004672; P:GO:0006468	F:ATP binding; F:protein kinase activity; P:protein phosphorylation
CUUC105205	57				-		no IPS match	no IPS match	no IPS match
CUUC105222	74				-		IPR001110 (PROSITE_PATTERNS); TRANSMEMBRANE (PHOBIUS); NON_CYTOPLASMIC_DOMAIN (PHOBIUS); CYTOPLASMIC_DOMAIN (PHOBIUS); TMhelix (TMHMM)	no GO terms	no GO terms
CUUC105223	27				-		no IPS match	no IPS match	no IPS match
CUUC105226	349	2	P:GO:0005975; F:GO:0016787	P:carbohydrate metabolic process; F:hydrolase activity	-		IPR012946 (SMART); IPR012946 (PFAM); IPR000490 (PFAM); G3DSA:3.20.20.80 (GENE3D); PTHR32227:SF146 (PANTHER); PTHR32227 (PANTHER); IPR017853 (SUPERFAMILY)	P:GO:0005975; F:GO:0004553	P:carbohydrate metabolic process; F:hydrolase activity, hydrolyzing O-glycosyl compounds
CUUC105258	85	2	P:GO:0008152; F:GO:0016740	P:metabolic process; F:transferase activity	-		G3DSA:3.40.50.2000 (GENE3D); PTHR11926:SF531 (PANTHER); IPR002213 (PANTHER); SSF53756 (SUPERFAMILY)	F:GO:0016758; P:GO:0008152	F:transferase activity, transferring hexosyl groups; P:metabolic process
CUUC105259	65				-		Coil (COILS); G3DSA:3.40.50.2000 (GENE3D); SSF53756 (SUPERFAMILY)	no GO terms	no GO terms
CUUC105260	40				-		no IPS match	no IPS match	no IPS match
CUUC105262	240	2	P:GO:0008152; F:GO:0016740	P:metabolic process; F:transferase activity	-		G3DSA:3.40.50.2000 (GENE3D); PTHR11926:SF615 (PANTHER); IPR002213 (PANTHER); CYTOPLASMIC_DOMAIN (PHOBIUS); CYTOPLASMIC_DOMAIN (PHOBIUS); TRANSMEMBRANE (PHOBIUS); NON_CYTOPLASMIC_DOMAIN (PHOBIUS); NON_CYTOPLASMIC_DOMAIN (PHOBIUS); TRANSMEMBRANE (PHOBIUS); TRANSMEMBRANE (PHOBIUS); SSF53756 (SUPERFAMILY)	F:GO:0016758; P:GO:0008152	F:transferase activity, transferring hexosyl groups; P:metabolic process
CUUC105272	75				-		no IPS match	no IPS match	no IPS match
CUUC105277	84				-		TRANSMEMBRANE (PHOBIUS); CYTOPLASMIC_DOMAIN (PHOBIUS); NON_CYTOPLASMIC_DOMAIN (PHOBIUS); TMhelix (TMHMM)	no GO terms	no GO terms
CUUC105280	80				-		no IPS match	no IPS match	no IPS match
CUUC105285	83				-		no IPS match	no IPS match	no IPS match
CUUC105289	54	2	C:GO:0016020; F:GO:0005215	C:membrane; F:transporter activity	-		IPR000425 (PFAM); IPR023271 (G3DSA:1.20.1080.GENE3D); PTHR19139:SF245 (PANTHER); IPR034294 (PANTHER); CYTOPLASMIC_DOMAIN (PHOBIUS); TRANSMEMBRANE (PHOBIUS); NON_CYTOPLASMIC_DOMAIN (PHOBIUS); IPR023271 (SUPERFAMILY); TMhelix (TMHMM)	C:GO:0016020; P:GO:0006810; F:GO:0005215	C:membrane; P:transport; F:transporter activity
CUUC105290	61				-		NON_CYTOPLASMIC_DOMAIN (PHOBIUS); TRANSMEMBRANE (PHOBIUS); CYTOPLASMIC_DOMAIN (PHOBIUS)	no GO terms	no GO terms
CUUC105299	29				-		no IPS match	no IPS match	no IPS match
CUUC105321	135				-		no IPS match	no IPS match	no IPS match
CUUC105322	178	3	F:GO:0005198; C:GO:0005840; P:GO:0006412	F:structural molecule activity; C:ribosome; P:translation	-		G3DSA:3.10.20.10 (GENE3D); G3DSA:3.10.20.10 (GENE3D); IPR021138 (PIRSF); IPR023573 (PFAM); PTHR10052:SF15 (PANTHER); PTHR10052 (PANTHER); SSF160374 (SUPERFAMILY)	F:GO:0003735; C:GO:0005840; P:GO:0006412	F:structural constituent of ribosome; C:ribosome; P:translation
CUUC105325	207	2	P:GO:0016043; P:GO:0007049	P:cellular component organization; P:cell cycle	-		G3DSA:3.30.900.10 (GENE3D); IPR003511 (PFAM); IPR027097 (PTHR11842:PANTHER); PTHR11842 (PANTHER); IPR003511 (PROSITE_PROFILES); IPR003511 (SUPERFAMILY)	P:GO:0007094	P:mitotic spindle assembly checkpoint
CUUC105339	50				-		no IPS match	no IPS match	no IPS match
CUUC105349	74				-		SIGNAL_PEPTIDE (PHOBIUS); TRANSMEMBRANE (PHOBIUS); SIGNAL_PEPTIDE_C_REGION (PHOBIUS); CYTOPLASMIC_DOMAIN (PHOBIUS); SIGNAL_PEPTIDE_N_REGION (PHOBIUS); NON_CYTOPLASMIC_DOMAIN (PHOBIUS); SIGNAL_PEPTIDE_H_REGION (PHOBIUS)	no GO terms	no GO terms
CUUC105351	300	3	F:GO:0003677; P:GO:0009058; P:GO:0006139	F:DNA binding; P:biosynthetic process; P:nucleobase-containing compound metabolic process	-		IPR003441 (PFAM); PTHR31719:SF77 (PANTHER); PTHR31719 (PANTHER); IPR003441 (PROSITE_PROFILES); IPR003441 (SUPERFAMILY)	F:GO:0003677; P:GO:0006355	F:DNA binding; P:regulation of transcription, DNA-templated
CUUC105352	127	3	F:GO:0003677; P:GO:0009058; P:GO:0006139	F:DNA binding; P:biosynthetic process; P:nucleobase-containing compound metabolic process	-		IPR003441 (PFAM); PTHR31719:SF77 (PANTHER); PTHR31719 (PANTHER); IPR003441 (PROSITE_PROFILES); IPR003441 (SUPERFAMILY)	F:GO:0003677; P:GO:0006355	F:DNA binding; P:regulation of transcription, DNA-templated
CUUC105353	56				-		NON_CYTOPLASMIC_DOMAIN (PHOBIUS); TRANSMEMBRANE (PHOBIUS); CYTOPLASMIC_DOMAIN (PHOBIUS)	no GO terms	no GO terms
CUUC105363	148	1	F:GO:0005515	F:protein binding	-		G3DSA:1.20.1280.50 (GENE3D); PTHR31960 (PANTHER); PTHR31960:SF12 (PANTHER); IPR001810 (PROSITE_PROFILES); IPR001810 (SUPERFAMILY)	F:GO:0005515	F:protein binding
CUUC105365	22				-		no IPS match	no IPS match	no IPS match
CUUC105372	46				-		no IPS match	no IPS match	no IPS match
CUUC105375	99				-		no IPS match	no IPS match	no IPS match
CUUC105392	341	1	F:GO:0005515	F:protein binding	-		IPR011598 (SMART); IPR011598 (G3DSA:4.10.280.GENE3D); IPR011598 (PFAM); PTHR16223:SF85 (PANTHER); PTHR16223 (PANTHER); IPR011598 (PROSITE_PROFILES); IPR011598 (SUPERFAMILY)	F:GO:0046983	F:protein dimerization activity
CUUC105395	325	3	P:GO:0006464; F:GO:0005488; F:GO:0016787	P:cellular protein modification process; F:binding; F:hydrolase activity	EC:3.1.3.16; EC:3.1.3.41	Protein-serine/threonine phosphatase; 4-nitrophenylphosphatase	IPR001932 (G3DSA:3.60.40.GENE3D); IPR001932 (PFAM); IPR015655 (PANTHER); PTHR13832:SF407 (PANTHER); IPR000222 (PROSITE_PATTERNS); IPR001932 (PROSITE_PROFILES); IPR001932 (SUPERFAMILY)	F:GO:0004722; F:GO:0003824; P:GO:0006470; F:GO:0043169	F:protein serine/threonine phosphatase activity; F:catalytic activity; P:protein dephosphorylation; F:cation binding
CUUC105396	518	3	P:GO:0006464; F:GO:0005488; F:GO:0016787	P:cellular protein modification process; F:binding; F:hydrolase activity	EC:3.1.3.16; EC:3.1.3.41	Protein-serine/threonine phosphatase; 4-nitrophenylphosphatase	IPR001932 (SMART); IPR001932 (PFAM); IPR001932 (G3DSA:3.60.40.GENE3D); PTHR13832:SF407 (PANTHER); IPR015655 (PANTHER); IPR000222 (PROSITE_PATTERNS); NON_CYTOPLASMIC_DOMAIN (PHOBIUS); SIGNAL_PEPTIDE_N_REGION (PHOBIUS); SIGNAL_PEPTIDE_C_REGION (PHOBIUS); SIGNAL_PEPTIDE (PHOBIUS); SIGNAL_PEPTIDE_H_REGION (PHOBIUS); IPR001932 (PROSITE_PROFILES); IPR001932 (SUPERFAMILY)	F:GO:0004722; F:GO:0003824; P:GO:0006470; F:GO:0043169	F:protein serine/threonine phosphatase activity; F:catalytic activity; P:protein dephosphorylation; F:cation binding
CUUC105397	78	2	P:GO:0006464; F:GO:0016787	P:cellular protein modification process; F:hydrolase activity	EC:3.1.3.16; EC:3.1.3.41	Protein-serine/threonine phosphatase; 4-nitrophenylphosphatase	IPR001932 (G3DSA:3.60.40.GENE3D); IPR001932 (PFAM); IPR015655 (PANTHER); PTHR13832:SF407 (PANTHER); IPR001932 (PROSITE_PROFILES); IPR001932 (SUPERFAMILY)	F:GO:0004722; F:GO:0003824; P:GO:0006470	F:protein serine/threonine phosphatase activity; F:catalytic activity; P:protein dephosphorylation
CUUC105398	882	4	F:GO:0000166; F:GO:0005515; P:GO:0006464; F:GO:0016301	F:nucleotide binding; F:protein binding; P:cellular protein modification process; F:kinase activity	-		IPR000719 (SMART); G3DSA:3.30.200.20 (GENE3D); G3DSA:1.10.510.10 (GENE3D); IPR000719 (PFAM); IPR001611 (PFAM); IPR013210 (PFAM); IPR032675 (G3DSA:3.80.10.GENE3D); IPR032675 (G3DSA:3.80.10.GENE3D); IPR032675 (G3DSA:3.80.10.GENE3D); IPR032675 (G3DSA:3.80.10.GENE3D); PTHR27000 (PANTHER); PTHR27000:SF229 (PANTHER); IPR008271 (PROSITE_PATTERNS); IPR017441 (PROSITE_PATTERNS); CYTOPLASMIC_DOMAIN (PHOBIU…	F:GO:0005524; F:GO:0005515; F:GO:0004672; P:GO:0006468	F:ATP binding; F:protein binding; F:protein kinase activity; P:protein phosphorylation
CUUC105399	105	2	P:GO:0006464; F:GO:0016301	P:cellular protein modification process; F:kinase activity	-		IPR001245 (PFAM); G3DSA:1.10.510.10 (GENE3D); PTHR27000 (PANTHER); PTHR27000:SF229 (PANTHER); IPR011009 (SUPERFAMILY)	F:GO:0004672; P:GO:0006468	F:protein kinase activity; P:protein phosphorylation
CUUC105411	71				-		no IPS match	no IPS match	no IPS match
CUUC105417	78				-		TRANSMEMBRANE (PHOBIUS); CYTOPLASMIC_DOMAIN (PHOBIUS); TRANSMEMBRANE (PHOBIUS); NON_CYTOPLASMIC_DOMAIN (PHOBIUS); NON_CYTOPLASMIC_DOMAIN (PHOBIUS); TMhelix (TMHMM)	no GO terms	no GO terms
CUUC105419	45				-		SIGNAL_PEPTIDE (PHOBIUS); SIGNAL_PEPTIDE_N_REGION (PHOBIUS); NON_CYTOPLASMIC_DOMAIN (PHOBIUS); SIGNAL_PEPTIDE_H_REGION (PHOBIUS); SIGNAL_PEPTIDE_C_REGION (PHOBIUS)	no GO terms	no GO terms
CUUC105424	365	2	C:GO:0005634; F:GO:0003677	C:nucleus; F:DNA binding	-		IPR004333 (PFAM); IPR004333 (G3DSA:4.10.1100.GENE3D); PTHR31251 (PANTHER); PTHR31251:SF30 (PANTHER); IPR004333 (PROSITE_PROFILES); SignalP-TM (SIGNALP_GRAM_POSITIVE); SignalP-noTM (SIGNALP_GRAM_NEGATIVE); IPR004333 (SUPERFAMILY)	C:GO:0005634; F:GO:0003677	C:nucleus; F:DNA binding
CUUC105434	856	1	F:GO:0005515	F:protein binding	-		IPR032867 (PFAM); IPR011990 (G3DSA:1.25.40.GENE3D); IPR011990 (G3DSA:1.25.40.GENE3D); IPR002885 (PFAM); IPR011990 (G3DSA:1.25.40.GENE3D); IPR002885 (PFAM); IPR011990 (G3DSA:1.25.40.GENE3D); IPR002885 (TIGRFAM); G3DSA:3.30.2320.10 (GENE3D); PTHR24015 (PANTHER); PTHR24015:SF1538 (PANTHER); IPR002885 (PROSITE_PROFILES); IPR002885 (PROSITE_PROFILES); IPR002885 (PROSITE_PROFILES); IPR002885 (PROSITE_P…	F:GO:0008270; F:GO:0005515	F:zinc ion binding; F:protein binding
CUUC105444	104				-		PTHR37241 (PANTHER); PTHR37241:SF2 (PANTHER)	no GO terms	no GO terms
CUUC105445	548				-		Coil (COILS); PTHR37241 (PANTHER); PTHR37241:SF2 (PANTHER)	no GO terms	no GO terms
CUUC105452	35				-		no IPS match	no IPS match	no IPS match
CUUC105456	39				-		no IPS match	no IPS match	no IPS match
CUUC105458	64				-		no IPS match	no IPS match	no IPS match
CUUC105460	99				-		no IPS match	no IPS match	no IPS match
CUUC105473	132				-		IPR004000 (PRINTS); IPR004000 (SMART); IPR004000 (PFAM); G3DSA:3.30.420.40 (GENE3D); G3DSA:3.30.420.40 (GENE3D); G3DSA:3.90.640.10 (GENE3D); PTHR11937:SF347 (PANTHER); IPR004000 (PANTHER); SIGNAL_PEPTIDE_H_REGION (PHOBIUS); SIGNAL_PEPTIDE_C_REGION (PHOBIUS); SIGNAL_PEPTIDE (PHOBIUS); NON_CYTOPLASMIC_DOMAIN (PHOBIUS); SIGNAL_PEPTIDE_N_REGION (PHOBIUS); SSF53067 (SUPERFAMILY)	no GO terms	no GO terms
CUUC105498	66				-		no IPS match	no IPS match	no IPS match
CUUC105503	319	1	F:GO:0030234	F:enzyme regulator activity	-		IPR001164 (PRINTS); IPR000008 (SMART); IPR001164 (SMART); IPR000008 (G3DSA:2.60.40.GENE3D); IPR001164 (PFAM); IPR000008 (PFAM); PTHR23180 (PANTHER); PTHR23180:SF304 (PANTHER); IPR001164 (PROSITE_PROFILES); IPR000008 (PROSITE_PROFILES); SSF57863 (SUPERFAMILY); IPR000008 (SUPERFAMILY)	F:GO:0005096	F:GTPase activator activity
CUUC105509	323	1	F:GO:0030234	F:enzyme regulator activity	-		IPR000008 (PRINTS); IPR001164 (PRINTS); IPR001164 (SMART); IPR000008 (SMART); IPR000008 (G3DSA:2.60.40.GENE3D); IPR000008 (PFAM); IPR001164 (PFAM); PTHR23180:SF304 (PANTHER); PTHR23180 (PANTHER); IPR001164 (PROSITE_PROFILES); IPR000008 (PROSITE_PROFILES); IPR000008 (SUPERFAMILY); SSF57863 (SUPERFAMILY)	F:GO:0005096	F:GTPase activator activity
CUUC105511	411	1	F:GO:0016740	F:transferase activity	-		IPR000182 (PFAM); G3DSA:3.40.630.30 (GENE3D); PTHR23091:SF288 (PANTHER); PTHR23091 (PANTHER); IPR000182 (PROSITE_PROFILES); IPR016181 (SUPERFAMILY)	F:GO:0008080	F:N-acetyltransferase activity
CUUC105533	81				-		no IPS match	no IPS match	no IPS match
CUUC105538	67				-		TRANSMEMBRANE (PHOBIUS); CYTOPLASMIC_DOMAIN (PHOBIUS); NON_CYTOPLASMIC_DOMAIN (PHOBIUS)	no GO terms	no GO terms
CUUC105561	187				-		IPR006734 (PFAM); PTHR31065:SF24 (PANTHER); PTHR31065 (PANTHER)	no GO terms	no GO terms
CUUC105563	157	2	P:GO:0008152; F:GO:0016787	P:metabolic process; F:hydrolase activity	-		IPR013094 (PFAM); IPR029058 (G3DSA:3.40.50.GENE3D); PTHR23024:SF295 (PANTHER); PTHR23024 (PANTHER); IPR033140 (PROSITE_PATTERNS); IPR029058 (SUPERFAMILY)	P:GO:0008152; F:GO:0016787	P:metabolic process; F:hydrolase activity
CUUC105564	84				-		IPR029058 (G3DSA:3.40.50.GENE3D); PTHR23024:SF295 (PANTHER); PTHR23024 (PANTHER)	no GO terms	no GO terms
CUUC105565	43				-		no IPS match	no IPS match	no IPS match
CUUC105571	50				-		no IPS match	no IPS match	no IPS match
CUUC105574	26				-		no IPS match	no IPS match	no IPS match
CUUC105577	62				-		no IPS match	no IPS match	no IPS match
CUUC105584	297				-		PTHR37731 (PANTHER)	no GO terms	no GO terms
CUUC105585	273				-		IPR032816 (PFAM); PTHR43220:SF5 (PANTHER); PTHR43220 (PANTHER)	no GO terms	no GO terms
CUUC105588	53				-		no IPS match	no IPS match	no IPS match
CUUC105593	34				-		no IPS match	no IPS match	no IPS match
CUUC105594	50	3	P:GO:0006091; C:GO:0016020; P:GO:0015979	P:generation of precursor metabolites and energy; C:membrane; P:photosynthesis	-		IPR023329 (G3DSA:1.10.3460.GENE3D); IPR001344 (PANTHER); PTHR21649:SF47 (PANTHER); SSF103511 (SUPERFAMILY)	C:GO:0016020; P:GO:0009765	C:membrane; P:photosynthesis, light harvesting
CUUC105596	214	3	P:GO:0006091; C:GO:0016020; P:GO:0015979	P:generation of precursor metabolites and energy; C:membrane; P:photosynthesis	-		IPR023329 (G3DSA:1.10.3460.GENE3D); IPR022796 (PFAM); IPR001344 (PANTHER); PTHR21649:SF47 (PANTHER); SSF103511 (SUPERFAMILY)	C:GO:0016020; P:GO:0009765	C:membrane; P:photosynthesis, light harvesting
CUUC105597	67				-		no IPS match	no IPS match	no IPS match
CUUC105598	461	2	P:GO:0005975; F:GO:0016787	P:carbohydrate metabolic process; F:hydrolase activity	EC:3.2.1.15	Polygalacturonase	IPR006626 (SMART); IPR012334 (G3DSA:2.160.20.GENE3D); IPR000743 (PFAM); PTHR31375:SF54 (PANTHER); PTHR31375 (PANTHER); IPR000743 (PROSITE_PATTERNS); SIGNAL_PEPTIDE (PHOBIUS); SIGNAL_PEPTIDE_H_REGION (PHOBIUS); SIGNAL_PEPTIDE_C_REGION (PHOBIUS); SIGNAL_PEPTIDE_N_REGION (PHOBIUS); NON_CYTOPLASMIC_DOMAIN (PHOBIUS); SignalP-noTM (SIGNALP_GRAM_NEGATIVE); SignalP-noTM (SIGNALP_EUK); SignalP-TM (SIGNALP…	P:GO:0005975; F:GO:0004650	P:carbohydrate metabolic process; F:polygalacturonase activity
CUUC105603	74				-		no IPS match	no IPS match	no IPS match
CUUC105650	98				-		no IPS match	no IPS match	no IPS match
CUUC105656	104				-		no IPS match	no IPS match	no IPS match
CUUC105661	52				-		no IPS match	no IPS match	no IPS match
CUUC105664	190	3	F:GO:0003677; P:GO:0009058; P:GO:0006139	F:DNA binding; P:biosynthetic process; P:nucleobase-containing compound metabolic process	-		IPR003851 (PFAM); PTHR31992 (PANTHER); IPR003851 (PROSITE_PATTERNS); IPR003851 (PRODOM); IPR003851 (PROSITE_PROFILES)	F:GO:0003677; P:GO:0006355	F:DNA binding; P:regulation of transcription, DNA-templated
CUUC105669	60				-		no IPS match	no IPS match	no IPS match
CUUC105680	337	1	F:GO:0005515	F:protein binding	-		IPR011598 (G3DSA:4.10.280.GENE3D); PTHR16223:SF83 (PANTHER); PTHR16223 (PANTHER); SIGNAL_PEPTIDE_C_REGION (PHOBIUS); SIGNAL_PEPTIDE_N_REGION (PHOBIUS); SIGNAL_PEPTIDE (PHOBIUS); NON_CYTOPLASMIC_DOMAIN (PHOBIUS); SIGNAL_PEPTIDE_H_REGION (PHOBIUS); IPR011598 (PROSITE_PROFILES); SignalP-noTM (SIGNALP_EUK); IPR011598 (SUPERFAMILY)	F:GO:0046983	F:protein dimerization activity
CUUC105686	354	1	F:GO:0003676	F:nucleic acid binding	-		IPR001374 (SMART); IPR001374 (PFAM); IPR024771 (PFAM); IPR001374 (G3DSA:3.30.1370.GENE3D); PTHR15672 (PANTHER); PTHR15672:SF18 (PANTHER); IPR024771 (PROSITE_PROFILES); IPR001374 (PROSITE_PROFILES); IPR001374 (SUPERFAMILY)	F:GO:0003676	F:nucleic acid binding
CUUC105696	117	1	C:GO:0005730	C:nucleolus	-		PTHR11702 (PANTHER); IPR024926 (PTHR11702:PANTHER)	C:GO:0005730	C:nucleolus
CUUC105707	438	2	C:GO:0005634; P:GO:0006139	C:nucleus; P:nucleobase-containing compound metabolic process	-		IPR014906 (SMART); G3DSA:1.20.940.10 (GENE3D); IPR014906 (PFAM); IPR004098 (PFAM); PTHR13007 (PANTHER); PTHR13007:SF21 (PANTHER); SSF47938 (SUPERFAMILY); IPR014906 (SUPERFAMILY)	P:GO:0008380; C:GO:0005681	P:RNA splicing; C:spliceosomal complex
CUUC105731	31				-		NON_CYTOPLASMIC_DOMAIN (PHOBIUS); SIGNAL_PEPTIDE (PHOBIUS); SIGNAL_PEPTIDE_C_REGION (PHOBIUS); SIGNAL_PEPTIDE_N_REGION (PHOBIUS); SIGNAL_PEPTIDE_H_REGION (PHOBIUS)	no GO terms	no GO terms
CUUC105734	444	2	C:GO:0016020; F:GO:0005215	C:membrane; F:transporter activity	-		IPR004696 (TIGRFAM); IPR004853 (PFAM); PTHR11132 (PANTHER); PTHR11132:SF191 (PANTHER); CYTOPLASMIC_DOMAIN (PHOBIUS); CYTOPLASMIC_DOMAIN (PHOBIUS); NON_CYTOPLASMIC_DOMAIN (PHOBIUS); CYTOPLASMIC_DOMAIN (PHOBIUS); TRANSMEMBRANE (PHOBIUS); TRANSMEMBRANE (PHOBIUS); CYTOPLASMIC_DOMAIN (PHOBIUS); TRANSMEMBRANE (PHOBIUS); CYTOPLASMIC_DOMAIN (PHOBIUS); TRANSMEMBRANE (PHOBIUS); TRANSMEMBRANE (PHOBIUS); NON…	C:GO:0016021; P:GO:0006810; F:GO:0005215	C:integral component of membrane; P:transport; F:transporter activity
CUUC105735	282				-		G3DSA:3.30.1330.80 (GENE3D); IPR005175 (PFAM); PTHR31100:SF23 (PANTHER); PTHR31100 (PANTHER); IPR005175 (PROSITE_PROFILES); SSF117856 (SUPERFAMILY)	no GO terms	no GO terms
CUUC105736	50				-		TMhelix (TMHMM)	no GO terms	no GO terms
CUUC105738	54				-		no IPS match	no IPS match	no IPS match
CUUC105764	53				-		no IPS match	no IPS match	no IPS match
CUUC105777	131				-		Coil (COILS); G3DSA:1.10.287.620 (GENE3D); PTHR24078:SF412 (PANTHER); PTHR24078 (PANTHER)	no GO terms	no GO terms
CUUC105782	44				-		no IPS match	no IPS match	no IPS match
CUUC105799	240				-		PTHR37248 (PANTHER)	no GO terms	no GO terms
CUUC105820	35				-		no IPS match	no IPS match	no IPS match
CUUC105824	100				-		no IPS match	no IPS match	no IPS match
CUUC105835	49				-		CYTOPLASMIC_DOMAIN (PHOBIUS); NON_CYTOPLASMIC_DOMAIN (PHOBIUS); TRANSMEMBRANE (PHOBIUS); TMhelix (TMHMM)	no GO terms	no GO terms
CUUC105837	161				-		Coil (COILS); Coil (COILS); PTHR33868 (PANTHER); PTHR33868:SF6 (PANTHER); SignalP-TM (SIGNALP_GRAM_POSITIVE)	no GO terms	no GO terms
CUUC105846	255	4	F:GO:0003677; F:GO:0003700; P:GO:0009058; P:GO:0006139	F:DNA binding; F:transcription factor activity, sequence-specific DNA binding; P:biosynthetic process; P:nucleobase-containing compound metabolic process	-		IPR001471 (PRINTS); IPR001471 (SMART); IPR001471 (G3DSA:3.30.730.GENE3D); IPR001471 (PFAM); PTHR31241 (PANTHER); PTHR31241:SF15 (PANTHER); IPR001471 (PROSITE_PROFILES); IPR016177 (SUPERFAMILY)	F:GO:0003677; F:GO:0003700; P:GO:0006355	F:DNA binding; F:transcription factor activity, sequence-specific DNA binding; P:regulation of transcription, DNA-templated
CUUC105877	182				-		IPR008978 (G3DSA:2.60.40.GENE3D); IPR002068 (PFAM); PTHR11527:SF185 (PANTHER); IPR031107 (PANTHER); SIGNAL_PEPTIDE (PHOBIUS); SIGNAL_PEPTIDE_N_REGION (PHOBIUS); NON_CYTOPLASMIC_DOMAIN (PHOBIUS); SIGNAL_PEPTIDE_H_REGION (PHOBIUS); SIGNAL_PEPTIDE_C_REGION (PHOBIUS); IPR002068 (PROSITE_PROFILES); IPR008978 (SUPERFAMILY)	no GO terms	no GO terms
CUUC105879	191				-		TRANSMEMBRANE (PHOBIUS); CYTOPLASMIC_DOMAIN (PHOBIUS); NON_CYTOPLASMIC_DOMAIN (PHOBIUS); NON_CYTOPLASMIC_DOMAIN (PHOBIUS); TRANSMEMBRANE (PHOBIUS); TMhelix (TMHMM)	no GO terms	no GO terms
CUUC105900	40				-		no IPS match	no IPS match	no IPS match
CUUC105906	212	1	F:GO:0016787	F:hydrolase activity	-		IPR001087 (PFAM); G3DSA:3.40.50.1110 (GENE3D); PTHR22835 (PANTHER); PTHR22835:SF430 (PANTHER); IPR013830 (SUPERFAMILY)	F:GO:0016788	F:hydrolase activity, acting on ester bonds
CUUC105908	120				-		no IPS match	no IPS match	no IPS match
CUUC105910	311	1	C:GO:0005634	C:nucleus	-		IPR008251 (SMART); IPR023780 (PFAM); G3DSA:2.40.50.40 (GENE3D); G3DSA:2.40.50.40 (GENE3D); PTHR22812:SF111 (PANTHER); PTHR22812 (PANTHER); IPR023779 (PROSITE_PATTERNS); IPR000953 (PROSITE_PROFILES); IPR016197 (SUPERFAMILY)	C:GO:0005634	C:nucleus
CUUC105911	39				-		no IPS match	no IPS match	no IPS match
CUUC105917	231	4	C:GO:0016020; P:GO:0015979; F:GO:0005488; C:GO:0009579	C:membrane; P:photosynthesis; F:binding; C:thylakoid	-		G3DSA:1.20.120.290 (GENE3D); IPR008797 (PFAM); PTHR33399 (PANTHER); PTHR33399:SF10 (PANTHER); IPR023222 (SUPERFAMILY)	F:GO:0005509; C:GO:0009523; C:GO:0009654; P:GO:0015979; C:GO:0019898	F:calcium ion binding; C:photosystem II; C:photosystem II oxygen evolving complex; P:photosynthesis; C:extrinsic component of membrane
CUUC105921	578	1	F:GO:0005515	F:protein binding	-		Coil (COILS); IPR015943 (G3DSA:2.130.10.GENE3D); PTHR35492 (PANTHER); PTHR35492:SF2 (PANTHER)	F:GO:0005515	F:protein binding
CUUC105922	938	1	F:GO:0005515	F:protein binding	-		IPR015943 (G3DSA:2.130.10.GENE3D); PTHR35492 (PANTHER); PTHR35492:SF2 (PANTHER); IPR011047 (SUPERFAMILY)	F:GO:0005515	F:protein binding
CUUC105930	121				-		no IPS match	no IPS match	no IPS match
CUUC105937	138	1	F:GO:0005515	F:protein binding	-		G3DSA:2.10.230.10 (GENE3D); PTHR36389 (PANTHER); IPR001305 (SUPERFAMILY)	F:GO:0031072; F:GO:0051082	F:heat shock protein binding; F:unfolded protein binding
CUUC105940	60				-		no IPS match	no IPS match	no IPS match
CUUC105942	149	2	F:GO:0003723; F:GO:0004518	F:RNA binding; F:nuclease activity	EC:3.1.31; EC:3.1.27; EC:3.1.27.1	Acting on ester bonds; Acting on ester bonds; Ribonuclease T(2)	IPR001568 (PFAM); IPR001568 (G3DSA:3.90.730.GENE3D); IPR001568 (PANTHER); PTHR11240:SF34 (PANTHER); IPR001568 (SUPERFAMILY)	F:GO:0003723; F:GO:0033897	F:RNA binding; F:ribonuclease T2 activity
CUUC105955	63				-		no IPS match	no IPS match	no IPS match
CUUC105956	48				-		no IPS match	no IPS match	no IPS match
CUUC105978	194				-		no IPS match	no IPS match	no IPS match
CUUC105990	109	1	F:GO:0005515	F:protein binding	-		G3DSA:3.40.30.10 (GENE3D); IPR004045 (PFAM); PTHR11260:SF455 (PANTHER); PTHR11260 (PANTHER); IPR004045 (PROSITE_PROFILES); IPR012336 (SUPERFAMILY)	F:GO:0005515	F:protein binding
CUUC105991	890	4	F:GO:0000166; F:GO:0005515; P:GO:0006464; F:GO:0016301	F:nucleotide binding; F:protein binding; P:cellular protein modification process; F:kinase activity	-		IPR000719 (SMART); IPR032675 (G3DSA:3.80.10.GENE3D); G3DSA:3.30.200.20 (GENE3D); G3DSA:1.10.510.10 (GENE3D); IPR013210 (PFAM); IPR025875 (PFAM); IPR000719 (PFAM); IPR032675 (G3DSA:3.80.10.GENE3D); IPR001611 (PFAM); G3DSA:2.160.20.80 (GENE3D); IPR032675 (G3DSA:3.80.10.GENE3D); PTHR27000 (PANTHER); PTHR27000:SF318 (PANTHER); IPR017441 (PROSITE_PATTERNS); IPR008271 (PROSITE_PATTERNS); NON_CYTOPLASMI…	F:GO:0005524; F:GO:0005515; F:GO:0004672; P:GO:0006468	F:ATP binding; F:protein binding; F:protein kinase activity; P:protein phosphorylation
CUUC105996	407	2	P:GO:0008152; F:GO:0016740	P:metabolic process; F:transferase activity	-		G3DSA:3.40.50.2000 (GENE3D); G3DSA:3.40.50.2000 (GENE3D); IPR002213 (PFAM); IPR002213 (PANTHER); PTHR11926:SF517 (PANTHER); SSF53756 (SUPERFAMILY)	F:GO:0016758; P:GO:0008152	F:transferase activity, transferring hexosyl groups; P:metabolic process
CUUC106010	65				-		no IPS match	no IPS match	no IPS match
CUUC106021	223	5	C:GO:0005634; P:GO:0009058; F:GO:0016740; F:GO:0005488; P:GO:0006139	C:nucleus; P:biosynthetic process; F:transferase activity; F:binding; P:nucleobase-containing compound metabolic process	EC:2.3.1.48	Histone acetyltransferase	IPR000197 (SMART); IPR000197 (PFAM); G3DSA:3.30.710.10 (GENE3D); IPR000197 (G3DSA:1.20.1020.GENE3D); PTHR24413:SF181 (PANTHER); PTHR24413 (PANTHER); IPR000197 (SUPERFAMILY)	C:GO:0005634; F:GO:0004402; F:GO:0008270; F:GO:0003712; P:GO:0006355	C:nucleus; F:histone acetyltransferase activity; F:zinc ion binding; F:transcription cofactor activity; P:regulation of transcription, DNA-templated
CUUC106025	119				-		PTHR36005 (PANTHER)	no GO terms	no GO terms
CUUC106026	256				-		PTHR36005 (PANTHER)	no GO terms	no GO terms
CUUC106027	326				-		PTHR36005 (PANTHER)	no GO terms	no GO terms
CUUC106043	466	3	F:GO:0000166; P:GO:0006464; F:GO:0016301	F:nucleotide binding; P:cellular protein modification process; F:kinase activity	EC:2.7.11	Transferring phosphorus-containing groups	Coil (COILS); IPR000719 (PFAM); IPR024678 (PFAM); G3DSA:3.10.20.90 (GENE3D); G3DSA:1.10.510.10 (GENE3D); PTHR13902:SF72 (PANTHER); PTHR13902 (PANTHER); IPR000719 (PROSITE_PROFILES); IPR011009 (SUPERFAMILY)	F:GO:0005524; F:GO:0004672; P:GO:0006468; F:GO:0004674	F:ATP binding; F:protein kinase activity; P:protein phosphorylation; F:protein serine/threonine kinase activity
CUUC106058	189				-		G3DSA:3.40.50.300 (GENE3D); PTHR24031 (PANTHER); PTHR24031:SF441 (PANTHER); IPR027417 (SUPERFAMILY)	no GO terms	no GO terms
CUUC106067	220	2	F:GO:0003824; F:GO:0005488	F:catalytic activity; F:binding	-		G3DSA:3.40.50.720 (GENE3D); IPR001509 (PFAM); PTHR10366 (PANTHER); PTHR10366:SF488 (PANTHER); IPR016040 (SUPERFAMILY)	F:GO:0050662; F:GO:0003824	F:coenzyme binding; F:catalytic activity
CUUC106077	626	3	F:GO:0003677; P:GO:0009058; P:GO:0006139	F:DNA binding; P:biosynthetic process; P:nucleobase-containing compound metabolic process	-		IPR003690 (SMART); IPR003690 (PFAM); PTHR13068:SF49 (PANTHER); PTHR13068 (PANTHER)	F:GO:0003690; P:GO:0006355	F:double-stranded DNA binding; P:regulation of transcription, DNA-templated
CUUC106084	422				-		IPR006461 (PFAM); IPR021369 (PFAM); IPR006461 (TIGRFAM); PTHR31045 (PANTHER); NON_CYTOPLASMIC_DOMAIN (PHOBIUS); NON_CYTOPLASMIC_DOMAIN (PHOBIUS); NON_CYTOPLASMIC_DOMAIN (PHOBIUS); TRANSMEMBRANE (PHOBIUS); CYTOPLASMIC_DOMAIN (PHOBIUS); TRANSMEMBRANE (PHOBIUS); CYTOPLASMIC_DOMAIN (PHOBIUS); TRANSMEMBRANE (PHOBIUS); TRANSMEMBRANE (PHOBIUS); NON_CYTOPLASMIC_DOMAIN (PHOBIUS); CYTOPLASMIC_DOMAIN (PHOBI…	no GO terms	no GO terms
CUUC106101	144				-		IPR005735 (PFAM); IPR005735 (TIGRFAM); PTHR31747 (PANTHER); PTHR31747:SF7 (PANTHER)	no GO terms	no GO terms
CUUC106102	144				-		IPR005735 (PFAM); IPR005735 (TIGRFAM); PTHR31747 (PANTHER); PTHR31747:SF7 (PANTHER); IPR011031 (SUPERFAMILY)	no GO terms	no GO terms
CUUC106108	498	1	F:GO:0016740	F:transferase activity	-		IPR003480 (PFAM); G3DSA:3.30.559.10 (GENE3D); G3DSA:3.30.559.10 (GENE3D); PTHR31896 (PANTHER); PTHR31896:SF20 (PANTHER); SSF52777 (SUPERFAMILY)	F:GO:0016747	F:transferase activity, transferring acyl groups other than amino-acyl groups
CUUC106117	57				-		NON_CYTOPLASMIC_DOMAIN (PHOBIUS); TRANSMEMBRANE (PHOBIUS); CYTOPLASMIC_DOMAIN (PHOBIUS); SignalP-noTM (SIGNALP_EUK); TMhelix (TMHMM)	no GO terms	no GO terms
CUUC106124	36				-		no IPS match	no IPS match	no IPS match
CUUC106130	68				-		G3DSA:2.40.50.140 (GENE3D); PTHR13989:SF26 (PANTHER); PTHR13989 (PANTHER)	no GO terms	no GO terms
CUUC106140	35				-		no IPS match	no IPS match	no IPS match
CUUC106151	31				-		no IPS match	no IPS match	no IPS match
CUUC106177	340				-		IPR001005 (SMART); G3DSA:1.10.10.60 (GENE3D); PF13837 (PFAM); PTHR21654 (PANTHER); PTHR21654:SF30 (PANTHER); IPR017877 (PROSITE_PROFILES)	no GO terms	no GO terms
CUUC106179	88				-		no IPS match	no IPS match	no IPS match
CUUC106185	24				-		no IPS match	no IPS match	no IPS match
CUUC106192	209				-		IPR002347 (PRINTS); IPR002347 (PRINTS); PF13561 (PFAM); G3DSA:3.40.50.720 (GENE3D); PTHR43180 (PANTHER); PTHR43180:SF18 (PANTHER); IPR016040 (SUPERFAMILY)	no GO terms	no GO terms
CUUC106197	173				-		IPR002347 (PRINTS); G3DSA:3.40.50.720 (GENE3D); IPR002347 (PFAM); PTHR43180 (PANTHER); PTHR43180:SF1 (PANTHER); IPR016040 (SUPERFAMILY)	no GO terms	no GO terms
CUUC106206	192	3	C:GO:0005618; P:GO:0016043; F:GO:0016787	C:cell wall; P:cellular component organization; F:hydrolase activity	EC:3.1.1.11; EC:3.1.1.1	Pectinesterase; Carboxylesterase	IPR000070 (PFAM); IPR012334 (G3DSA:2.160.20.GENE3D); PTHR31707:SF86 (PANTHER); PTHR31707 (PANTHER); IPR011050 (SUPERFAMILY)	C:GO:0005618; P:GO:0042545; F:GO:0030599	C:cell wall; P:cell wall modification; F:pectinesterase activity
CUUC106210	392	2	F:GO:0003824; P:GO:0009058	F:catalytic activity; P:biosynthetic process	EC:4.3.3.2	Strictosidine synthase	IPR018119 (PFAM); IPR011042 (G3DSA:2.120.10.GENE3D); IPR004141 (PANTHER); PTHR10426:SF40 (PANTHER); TRANSMEMBRANE (PHOBIUS); NON_CYTOPLASMIC_DOMAIN (PHOBIUS); CYTOPLASMIC_DOMAIN (PHOBIUS); SSF63829 (SUPERFAMILY)	F:GO:0016844; P:GO:0009058	F:strictosidine synthase activity; P:biosynthetic process
CUUC106212	103				-		no IPS match	no IPS match	no IPS match
CUUC106215	54				-		no IPS match	no IPS match	no IPS match
CUUC106225	527	3	F:GO:0005515; C:GO:0005730; P:GO:0006139	F:protein binding; C:nucleolus; P:nucleobase-containing compound metabolic process	-		IPR020472 (PRINTS); IPR001680 (SMART); IPR015943 (G3DSA:2.130.10.GENE3D); IPR018983 (PFAM); G3DSA:1.10.10.670 (GENE3D); IPR015943 (G3DSA:2.130.10.GENE3D); IPR015943 (G3DSA:2.130.10.GENE3D); IPR001680 (PFAM); PTHR19924:SF29 (PANTHER); PTHR19924 (PANTHER); IPR017986 (PROSITE_PROFILES); IPR001680 (PROSITE_PROFILES); IPR001680 (PROSITE_PROFILES); IPR017986 (SUPERFAMILY)	F:GO:0005515; P:GO:0006364; C:GO:0005730	F:protein binding; P:rRNA processing; C:nucleolus
CUUC106246	168				-		no IPS match	no IPS match	no IPS match
CUUC106247	129	2	F:GO:0003824; P:GO:0008152	F:catalytic activity; P:metabolic process	-		PF01946 (PFAM); IPR023753 (G3DSA:3.50.50.GENE3D); IPR023753 (G3DSA:3.50.50.GENE3D); PTHR43422 (PANTHER); PTHR43422:SF1 (PANTHER); IPR023753 (SUPERFAMILY)	F:GO:0016491; P:GO:0055114	F:oxidoreductase activity; P:oxidation-reduction process
CUUC106257	25				-		no IPS match	no IPS match	no IPS match
CUUC106273	73				-		no IPS match	no IPS match	no IPS match
CUUC106279	46				-		SIGNAL_PEPTIDE (PHOBIUS); SIGNAL_PEPTIDE_C_REGION (PHOBIUS); SIGNAL_PEPTIDE_H_REGION (PHOBIUS); SIGNAL_PEPTIDE_N_REGION (PHOBIUS); NON_CYTOPLASMIC_DOMAIN (PHOBIUS); SignalP-noTM (SIGNALP_EUK)	no GO terms	no GO terms
CUUC106294	592	3	F:GO:0003824; P:GO:0008152; F:GO:0005488	F:catalytic activity; P:metabolic process; F:binding	-		IPR011707 (PFAM); IPR008972 (G3DSA:2.60.40.GENE3D); IPR001117 (PFAM); IPR011706 (PFAM); IPR008972 (G3DSA:2.60.40.GENE3D); IPR008972 (G3DSA:2.60.40.GENE3D); PTHR11709 (PANTHER); PTHR11709:SF168 (PANTHER); TRANSMEMBRANE (PHOBIUS); SIGNAL_PEPTIDE (PHOBIUS); CYTOPLASMIC_DOMAIN (PHOBIUS); SIGNAL_PEPTIDE_C_REGION (PHOBIUS); SIGNAL_PEPTIDE_H_REGION (PHOBIUS); SIGNAL_PEPTIDE_N_REGION (PHOBIUS); NON_CYTOP…	F:GO:0005507; F:GO:0016491; P:GO:0055114	F:copper ion binding; F:oxidoreductase activity; P:oxidation-reduction process
CUUC106295	591	3	F:GO:0003824; P:GO:0008152; F:GO:0005488	F:catalytic activity; P:metabolic process; F:binding	-		IPR008972 (G3DSA:2.60.40.GENE3D); IPR011707 (PFAM); IPR008972 (G3DSA:2.60.40.GENE3D); IPR008972 (G3DSA:2.60.40.GENE3D); IPR011706 (PFAM); IPR001117 (PFAM); PTHR11709 (PANTHER); PTHR11709:SF168 (PANTHER); TRANSMEMBRANE (PHOBIUS); SIGNAL_PEPTIDE_N_REGION (PHOBIUS); SIGNAL_PEPTIDE_C_REGION (PHOBIUS); SIGNAL_PEPTIDE (PHOBIUS); SIGNAL_PEPTIDE_H_REGION (PHOBIUS); CYTOPLASMIC_DOMAIN (PHOBIUS); NON_CYTOP…	F:GO:0005507; F:GO:0016491; P:GO:0055114	F:copper ion binding; F:oxidoreductase activity; P:oxidation-reduction process
CUUC106301	38				-		no IPS match	no IPS match	no IPS match
CUUC106309	72				-		no IPS match	no IPS match	no IPS match
CUUC106317	140	1	F:GO:0003676	F:nucleic acid binding	-		G3DSA:2.160.10.10 (GENE3D); PF13912 (PFAM); PTHR26374:SF260 (PANTHER); PTHR26374 (PANTHER); IPR013087 (PROSITE_PROFILES); IPR013087 (SUPERFAMILY)	F:GO:0003676	F:nucleic acid binding
CUUC106319	141	1	F:GO:0003676	F:nucleic acid binding	-		G3DSA:2.160.10.10 (GENE3D); PF13912 (PFAM); PTHR26374 (PANTHER); PTHR26374:SF260 (PANTHER); IPR013087 (PROSITE_PROFILES); IPR013087 (SUPERFAMILY)	F:GO:0003676	F:nucleic acid binding
CUUC106321	114				-		no IPS match	no IPS match	no IPS match
CUUC106322	203	1	F:GO:0003676	F:nucleic acid binding	-		Coil (COILS); G3DSA:2.160.10.10 (GENE3D); PTHR26374 (PANTHER); PTHR26374:SF243 (PANTHER); IPR013087 (PROSITE_PATTERNS); IPR013087 (PROSITE_PROFILES)	F:GO:0003676	F:nucleic acid binding
CUUC106336	372	1	F:GO:0005515	F:protein binding	-		IPR002110 (SMART); IPR020683 (G3DSA:1.25.40.GENE3D); IPR026961 (PFAM); PF13857 (PFAM); IPR020683 (G3DSA:1.25.40.GENE3D); PTHR24186 (PANTHER); IPR027002 (PTHR24186:PANTHER); NON_CYTOPLASMIC_DOMAIN (PHOBIUS); TRANSMEMBRANE (PHOBIUS); CYTOPLASMIC_DOMAIN (PHOBIUS); CYTOPLASMIC_DOMAIN (PHOBIUS); TRANSMEMBRANE (PHOBIUS); TRANSMEMBRANE (PHOBIUS); TRANSMEMBRANE (PHOBIUS); CYTOPLASMIC_DOMAIN (PHOBIUS); NO…	F:GO:0005515	F:protein binding
CUUC106340	33				-		no IPS match	no IPS match	no IPS match
CUUC106358	88				-		SIGNAL_PEPTIDE_C_REGION (PHOBIUS); SIGNAL_PEPTIDE_H_REGION (PHOBIUS); NON_CYTOPLASMIC_DOMAIN (PHOBIUS); SIGNAL_PEPTIDE_N_REGION (PHOBIUS); SIGNAL_PEPTIDE (PHOBIUS); SignalP-noTM (SIGNALP_EUK)	no GO terms	no GO terms
CUUC106359	250				-		IPR008507 (PFAM); PTHR31343:SF23 (PANTHER); PTHR31343 (PANTHER)	no GO terms	no GO terms
CUUC106361	95				-		no IPS match	no IPS match	no IPS match
CUUC106364	67				-		no IPS match	no IPS match	no IPS match
CUUC106367	734				-		IPR005202 (PFAM); PTHR31636 (PANTHER); PTHR31636:SF84 (PANTHER); IPR005202 (PROSITE_PROFILES)	no GO terms	no GO terms
CUUC106372	105				-		no IPS match	no IPS match	no IPS match
CUUC106386	72				-		no IPS match	no IPS match	no IPS match
CUUC106395	72	1	F:GO:0004871	F:signal transducer activity	-		G3DSA:1.20.120.160 (GENE3D); PTHR28242 (PANTHER); PTHR28242:SF20 (PANTHER); IPR008207 (SUPERFAMILY)	P:GO:0000160; F:GO:0004871	P:phosphorelay signal transduction system; F:signal transducer activity
CUUC106422	42				-		no IPS match	no IPS match	no IPS match
CUUC106453	184				-		G3DSA:2.80.10.50 (GENE3D); IPR007679 (PFAM); PTHR31205 (PANTHER); PTHR31205:SF18 (PANTHER); IPR008999 (SUPERFAMILY)	no GO terms	no GO terms
CUUC106469	267	3	P:GO:0006091; C:GO:0016020; P:GO:0015979	P:generation of precursor metabolites and energy; C:membrane; P:photosynthesis	-		IPR023329 (G3DSA:1.10.3460.GENE3D); IPR022796 (PFAM); PTHR21649:SF41 (PANTHER); IPR001344 (PANTHER); SSF103511 (SUPERFAMILY)	C:GO:0016020; P:GO:0009765	C:membrane; P:photosynthesis, light harvesting
CUUC106470	49				-		no IPS match	no IPS match	no IPS match
CUUC106484	77				-		NON_CYTOPLASMIC_DOMAIN (PHOBIUS); NON_CYTOPLASMIC_DOMAIN (PHOBIUS); CYTOPLASMIC_DOMAIN (PHOBIUS); TRANSMEMBRANE (PHOBIUS); TRANSMEMBRANE (PHOBIUS); TMhelix (TMHMM); TMhelix (TMHMM)	no GO terms	no GO terms
CUUC106485	104				-		no IPS match	no IPS match	no IPS match
CUUC106486	92				-		CYTOPLASMIC_DOMAIN (PHOBIUS); TRANSMEMBRANE (PHOBIUS); NON_CYTOPLASMIC_DOMAIN (PHOBIUS); TMhelix (TMHMM)	no GO terms	no GO terms
CUUC106503	129				-		no IPS match	no IPS match	no IPS match
CUUC106505	77				-		no IPS match	no IPS match	no IPS match
CUUC106506	73				-		G3DSA:3.30.559.10 (GENE3D); PTHR31896:SF22 (PANTHER); PTHR31896 (PANTHER)	no GO terms	no GO terms
CUUC106524	72				-		no IPS match	no IPS match	no IPS match
CUUC106541	562	1	P:GO:0019725	P:cellular homeostasis	-		IPR012336 (PFAM); G3DSA:3.30.60.20 (GENE3D); IPR004146 (PFAM); G3DSA:3.40.30.10 (GENE3D); PTHR13871 (PANTHER); PTHR13871:SF64 (PANTHER); IPR017937 (PROSITE_PATTERNS); IPR013766 (PROSITE_PROFILES); IPR013766 (PROSITE_PROFILES); IPR012336 (SUPERFAMILY); IPR012336 (SUPERFAMILY); SSF57889 (SUPERFAMILY); IPR012336 (SUPERFAMILY)	P:GO:0045454	P:cell redox homeostasis
CUUC106552	324	5	C:GO:0005634; F:GO:0003677; F:GO:0003700; P:GO:0009058; P:GO:0006139	C:nucleus; F:DNA binding; F:transcription factor activity, sequence-specific DNA binding; P:biosynthetic process; P:nucleobase-containing compound metabolic process	-		PF13837 (PFAM); G3DSA:1.10.10.60 (GENE3D); IPR027759 (PTHR10032:PANTHER); IPR027775 (PANTHER); IPR017877 (PROSITE_PROFILES)	C:GO:0005634; F:GO:0003700; P:GO:0006351; P:GO:0006355; F:GO:0043565	C:nucleus; F:transcription factor activity, sequence-specific DNA binding; P:transcription, DNA-templated; P:regulation of transcription, DNA-templated; F:sequence-specific DNA binding
CUUC106553	289				-		PTHR23244 (PANTHER); PTHR23244:SF393 (PANTHER)	no GO terms	no GO terms
CUUC106554	70				-		SIGNAL_PEPTIDE (PHOBIUS); SIGNAL_PEPTIDE_N_REGION (PHOBIUS); SIGNAL_PEPTIDE_H_REGION (PHOBIUS); SIGNAL_PEPTIDE_C_REGION (PHOBIUS); NON_CYTOPLASMIC_DOMAIN (PHOBIUS); SignalP-noTM (SIGNALP_EUK)	no GO terms	no GO terms
CUUC106560	56	1	F:GO:0003824	F:catalytic activity	-		Coil (COILS); IPR015422 (G3DSA:3.90.1150.GENE3D); PTHR11680 (PANTHER); PTHR11680:SF20 (PANTHER)	F:GO:0003824	F:catalytic activity
CUUC106567	164	1	F:GO:0003676	F:nucleic acid binding	-		G3DSA:2.60.260.40 (GENE3D); PTHR10593 (PANTHER); PTHR10593:SF87 (PANTHER); IPR013087 (PROSITE_PROFILES); IPR013087 (SUPERFAMILY)	F:GO:0003676	F:nucleic acid binding
CUUC106572	191				-		IPR023329 (G3DSA:1.10.3460.GENE3D); PTHR36490 (PANTHER); TRANSMEMBRANE (PHOBIUS); CYTOPLASMIC_DOMAIN (PHOBIUS); NON_CYTOPLASMIC_DOMAIN (PHOBIUS); CYTOPLASMIC_DOMAIN (PHOBIUS); TRANSMEMBRANE (PHOBIUS); SSF103511 (SUPERFAMILY); TMhelix (TMHMM); TMhelix (TMHMM)	no GO terms	no GO terms
CUUC106604	52				-		no IPS match	no IPS match	no IPS match
CUUC106605	137				-		PTHR36323 (PANTHER)	no GO terms	no GO terms
CUUC106606	157				-		PTHR36323 (PANTHER)	no GO terms	no GO terms
CUUC106607	222				-		PTHR36323 (PANTHER)	no GO terms	no GO terms
CUUC106611	558	3	F:GO:0005515; P:GO:0006464; F:GO:0016740	F:protein binding; P:cellular protein modification process; F:transferase activity	-		Coil (COILS); IPR003613 (SMART); IPR003613 (PFAM); IPR000225 (PFAM); IPR013083 (G3DSA:3.30.40.GENE3D); IPR011989 (G3DSA:1.25.10.GENE3D); IPR011989 (G3DSA:1.25.10.GENE3D); PTHR23315 (PANTHER); PTHR23315:SF138 (PANTHER); IPR003613 (PROSITE_PROFILES); IPR000225 (PROSITE_PROFILES); SSF57850 (SUPERFAMILY); IPR016024 (SUPERFAMILY)	F:GO:0004842; F:GO:0005515; F:GO:0005488; P:GO:0016567	F:ubiquitin-protein transferase activity; F:protein binding; F:binding; P:protein ubiquitination
CUUC106623	88				-		no IPS match	no IPS match	no IPS match
CUUC106624	84				-		NON_CYTOPLASMIC_DOMAIN (PHOBIUS); TRANSMEMBRANE (PHOBIUS); TRANSMEMBRANE (PHOBIUS); CYTOPLASMIC_DOMAIN (PHOBIUS); NON_CYTOPLASMIC_DOMAIN (PHOBIUS); TMhelix (TMHMM); TMhelix (TMHMM)	no GO terms	no GO terms
CUUC106641	93				-		TRANSMEMBRANE (PHOBIUS); CYTOPLASMIC_DOMAIN (PHOBIUS); CYTOPLASMIC_DOMAIN (PHOBIUS); TRANSMEMBRANE (PHOBIUS); NON_CYTOPLASMIC_DOMAIN (PHOBIUS); TMhelix (TMHMM)	no GO terms	no GO terms
CUUC106668	821	1	F:GO:0000166	F:nucleotide binding	-		PR00364 (PRINTS); IPR032675 (G3DSA:3.80.10.GENE3D); IPR032675 (G3DSA:3.80.10.GENE3D); IPR002182 (PFAM); G3DSA:1.10.20.10 (GENE3D); IPR008808 (PFAM); G3DSA:3.40.50.300 (GENE3D); G3DSA:3.40.50.300 (GENE3D); IPR011991 (G3DSA:1.10.10.GENE3D); PTHR23155 (PANTHER); PTHR23155:SF762 (PANTHER); IPR008808 (PROSITE_PROFILES); SSF52047 (SUPERFAMILY); IPR027417 (SUPERFAMILY)	F:GO:0043531	F:ADP binding
CUUC106672	202	6	C:GO:0005634; F:GO:0003677; F:GO:0003700; F:GO:0005515; P:GO:0009058; P:GO:0006139	C:nucleus; F:DNA binding; F:transcription factor activity, sequence-specific DNA binding; F:protein binding; P:biosynthetic process; P:nucleobase-containing compound metabolic process	-		IPR002100 (PRINTS); IPR002100 (SMART); IPR002100 (PFAM); IPR002100 (G3DSA:3.40.1810.GENE3D); IPR002487 (PFAM); G3DSA:1.20.1170.10 (GENE3D); PTHR11945:SF246 (PANTHER); PTHR11945 (PANTHER); IPR002100 (PROSITE_PROFILES); IPR002487 (PROSITE_PROFILES); IPR002100 (SUPERFAMILY)	F:GO:0003677; C:GO:0005634; F:GO:0003700; P:GO:0006355; F:GO:0046983	F:DNA binding; C:nucleus; F:transcription factor activity, sequence-specific DNA binding; P:regulation of transcription, DNA-templated; F:protein dimerization activity
CUUC106674	62				-		no IPS match	no IPS match	no IPS match
CUUC106676	293	2	P:GO:0009058; P:GO:0006139	P:biosynthetic process; P:nucleobase-containing compound metabolic process	-		IPR007592 (PFAM); PTHR31662:SF20 (PANTHER); PTHR31662 (PANTHER)	P:GO:0006355	P:regulation of transcription, DNA-templated
CUUC106677	352	2	P:GO:0009058; P:GO:0006139	P:biosynthetic process; P:nucleobase-containing compound metabolic process	-		Coil (COILS); IPR007592 (PFAM); PTHR31662:SF20 (PANTHER); PTHR31662 (PANTHER)	P:GO:0006355	P:regulation of transcription, DNA-templated
CUUC106694	320				-		PTHR37392 (PANTHER); PTHR37392:SF2 (PANTHER)	no GO terms	no GO terms
CUUC106698	76				-		no IPS match	no IPS match	no IPS match
CUUC106705	133	1	F:GO:0003824	F:catalytic activity	-		IPR004265 (PFAM); IPR034871 (G3DSA:2.40.480.GENE3D); PTHR21495:SF86 (PANTHER); PTHR21495 (PANTHER); NON_CYTOPLASMIC_DOMAIN (PHOBIUS); SIGNAL_PEPTIDE (PHOBIUS); SIGNAL_PEPTIDE_H_REGION (PHOBIUS); SIGNAL_PEPTIDE_C_REGION (PHOBIUS); SIGNAL_PEPTIDE_N_REGION (PHOBIUS); SignalP-TM (SIGNALP_EUK); TMhelix (TMHMM)	F:GO:0016853	F:isomerase activity
CUUC106718	114				-		no IPS match	no IPS match	no IPS match
CUUC106726	39				-		NON_CYTOPLASMIC_DOMAIN (PHOBIUS); CYTOPLASMIC_DOMAIN (PHOBIUS); TRANSMEMBRANE (PHOBIUS); TMhelix (TMHMM)	no GO terms	no GO terms
CUUC106735	638	1	F:GO:0005515	F:protein binding	-		Coil (COILS); IPR027356 (PFAM); G3DSA:3.30.710.10 (GENE3D); IPR000210 (PFAM); PTHR32370 (PANTHER); PTHR32370:SF58 (PANTHER); IPR027356 (PROSITE_PROFILES); IPR000210 (PROSITE_PROFILES); IPR011333 (SUPERFAMILY)	F:GO:0005515	F:protein binding
CUUC106742	609	1	F:GO:0005515	F:protein binding	-		G3DSA:3.30.2320.10 (GENE3D); IPR002885 (PFAM); IPR002885 (PFAM); IPR011990 (G3DSA:1.25.40.GENE3D); IPR002885 (TIGRFAM); IPR011990 (G3DSA:1.25.40.GENE3D); PTHR24015:SF1198 (PANTHER); PTHR24015 (PANTHER); IPR002885 (PROSITE_PROFILES); IPR002885 (PROSITE_PROFILES); IPR002885 (PROSITE_PROFILES); IPR002885 (PROSITE_PROFILES); IPR002885 (PROSITE_PROFILES); IPR002885 (PROSITE_PROFILES); IPR002885 (PROSI…	F:GO:0005515	F:protein binding
CUUC106757	102				-		no IPS match	no IPS match	no IPS match
CUUC106769	54				-		TRANSMEMBRANE (PHOBIUS); NON_CYTOPLASMIC_DOMAIN (PHOBIUS); CYTOPLASMIC_DOMAIN (PHOBIUS); TMhelix (TMHMM)	no GO terms	no GO terms
CUUC106776	45				-		no IPS match	no IPS match	no IPS match
CUUC106778	109				-		IPR006816 (PFAM); PTHR12771:SF32 (PANTHER); PTHR12771 (PANTHER); IPR006816 (PROSITE_PROFILES)	no GO terms	no GO terms
CUUC106784	42				-		no IPS match	no IPS match	no IPS match
CUUC106801	82	2	P:GO:0008152; F:GO:0016740	P:metabolic process; F:transferase activity	-		G3DSA:3.40.50.2000 (GENE3D); IPR002213 (PANTHER); PTHR11926:SF649 (PANTHER); CYTOPLASMIC_DOMAIN (PHOBIUS); TRANSMEMBRANE (PHOBIUS); NON_CYTOPLASMIC_DOMAIN (PHOBIUS); SSF53756 (SUPERFAMILY); TMhelix (TMHMM)	F:GO:0016758; P:GO:0008152	F:transferase activity, transferring hexosyl groups; P:metabolic process
CUUC106802	75				-		no IPS match	no IPS match	no IPS match
CUUC106803	278	2	P:GO:0008152; F:GO:0016740	P:metabolic process; F:transferase activity	-		G3DSA:3.40.50.2000 (GENE3D); IPR002213 (PFAM); PTHR11926:SF649 (PANTHER); IPR002213 (PANTHER); IPR002213 (PROSITE_PATTERNS); SSF53756 (SUPERFAMILY)	F:GO:0016758; P:GO:0008152	F:transferase activity, transferring hexosyl groups; P:metabolic process
CUUC106806	408				-		IPR011074 (SMART); IPR001251 (SMART); G3DSA:1.10.8.20 (GENE3D); G3DSA:2.60.120.680 (GENE3D); IPR001251 (PFAM); IPR001251 (G3DSA:3.40.525.GENE3D); PTHR23324:SF98 (PANTHER); PTHR23324 (PANTHER); IPR001251 (PROSITE_PROFILES); IPR011074 (SUPERFAMILY); IPR001251 (SUPERFAMILY)	no GO terms	no GO terms
CUUC106813	627	3	C:GO:0005737; P:GO:0006810; P:GO:0009987	C:cytoplasm; P:transport; P:cellular process	-		IPR004140 (PFAM); PTHR12542:SF68 (PANTHER); IPR004140 (PANTHER); SignalP-TM (SIGNALP_GRAM_POSITIVE); IPR016159 (SUPERFAMILY)	P:GO:0006887; C:GO:0000145	P:exocytosis; C:exocyst
CUUC106816	34				-		no IPS match	no IPS match	no IPS match
CUUC106821	46				-		no IPS match	no IPS match	no IPS match
CUUC106827	122				-		no IPS match	no IPS match	no IPS match
CUUC106832	333	5	P:GO:0006091; C:GO:0016020; P:GO:0015979; F:GO:0005488; C:GO:0009579	P:generation of precursor metabolites and energy; C:membrane; P:photosynthesis; F:binding; C:thylakoid	-		G3DSA:3.30.2050.10 (GENE3D); IPR002628 (PFAM); G3DSA:2.40.160.30 (GENE3D); PTHR34058 (PANTHER); PTHR34058:SF4 (PANTHER); IPR011250 (SUPERFAMILY)	P:GO:0042549; F:GO:0005509; C:GO:0009523; C:GO:0016021; C:GO:0009654; P:GO:0015979; C:GO:0019898	P:photosystem II stabilization; F:calcium ion binding; C:photosystem II; C:integral component of membrane; C:photosystem II oxygen evolving complex; P:photosynthesis; C:extrinsic component of membrane
CUUC106842	371				-		Coil (COILS); IPR016095 (G3DSA:3.40.50.GENE3D); IPR028364 (PFAM); PTHR23105:SF95 (PANTHER); PTHR23105 (PANTHER); IPR023674 (SUPERFAMILY)	no GO terms	no GO terms
CUUC106855	79				-		CYTOPLASMIC_DOMAIN (PHOBIUS); NON_CYTOPLASMIC_DOMAIN (PHOBIUS); TRANSMEMBRANE (PHOBIUS)	no GO terms	no GO terms
CUUC106856	580				-		PTHR33334 (PANTHER); PTHR33334:SF9 (PANTHER)	no GO terms	no GO terms
CUUC106858	54				-		no IPS match	no IPS match	no IPS match
CUUC106859	61				-		no IPS match	no IPS match	no IPS match
CUUC106861	27				-		no IPS match	no IPS match	no IPS match
CUUC106935	76				-		no IPS match	no IPS match	no IPS match
CUUC106951	64				-		no IPS match	no IPS match	no IPS match
CUUC106956	88				-		no IPS match	no IPS match	no IPS match
CUUC106970	349	2	P:GO:0008152; F:GO:0016787	P:metabolic process; F:hydrolase activity	-		IPR013094 (PFAM); IPR029058 (G3DSA:3.40.50.GENE3D); PTHR23024:SF316 (PANTHER); PTHR23024 (PANTHER); IPR033140 (PROSITE_PATTERNS); IPR029058 (SUPERFAMILY)	P:GO:0008152; F:GO:0016787	P:metabolic process; F:hydrolase activity
CUUC106987	447	4	F:GO:0000166; C:GO:0005737; F:GO:0008135; F:GO:0016787	F:nucleotide binding; C:cytoplasm; F:translation factor activity, RNA binding; F:hydrolase activity	EC:3.6.1.15	Nucleoside-triphosphate phosphatase	IPR000795 (PRINTS); PF00009 (PFAM); IPR004160 (PFAM); G3DSA:2.40.30.10 (GENE3D); G3DSA:2.40.30.10 (GENE3D); G3DSA:3.40.50.300 (GENE3D); IPR004161 (PFAM); IPR004539 (TIGRFAM); PTHR23115:SF195 (PANTHER); PTHR23115 (PANTHER); IPR031157 (PROSITE_PATTERNS); IPR004539 (HAMAP); IPR000795 (PROSITE_PROFILES); IPR027417 (SUPERFAMILY); IPR009000 (SUPERFAMILY); IPR009001 (SUPERFAMILY)	F:GO:0005525; F:GO:0003746; C:GO:0005737; F:GO:0003924; P:GO:0006414	F:GTP binding; F:translation elongation factor activity; C:cytoplasm; F:GTPase activity; P:translational elongation
CUUC106999	265	3	P:GO:0006091; C:GO:0016020; P:GO:0015979	P:generation of precursor metabolites and energy; C:membrane; P:photosynthesis	-		IPR023329 (G3DSA:1.10.3460.GENE3D); IPR022796 (PFAM); PTHR21649:SF50 (PANTHER); IPR001344 (PANTHER); SSF103511 (SUPERFAMILY)	C:GO:0016020; P:GO:0009765	C:membrane; P:photosynthesis, light harvesting
CUUC107001	60				-		no IPS match	no IPS match	no IPS match
CUUC107002	208	1	F:GO:0005515	F:protein binding	-		IPR002885 (PFAM); IPR002885 (PFAM); IPR011990 (G3DSA:1.25.40.GENE3D); IPR002885 (TIGRFAM); G3DSA:3.30.2320.10 (GENE3D); IPR002885 (PFAM); PTHR24015 (PANTHER); PTHR24015:SF1032 (PANTHER); IPR002885 (PROSITE_PROFILES); IPR002885 (PROSITE_PROFILES); IPR002885 (PROSITE_PROFILES); IPR002885 (PROSITE_PROFILES); IPR002885 (PROSITE_PROFILES); IPR002885 (PROSITE_PROFILES)	F:GO:0005515	F:protein binding
CUUC107010	401				-		IPR009291 (PFAM); PTHR42656 (PANTHER); PTHR42656:SF1 (PANTHER)	no GO terms	no GO terms
CUUC107017	41				-		TRANSMEMBRANE (PHOBIUS); CYTOPLASMIC_DOMAIN (PHOBIUS); NON_CYTOPLASMIC_DOMAIN (PHOBIUS); TMhelix (TMHMM)	no GO terms	no GO terms
CUUC107030	50				-		no IPS match	no IPS match	no IPS match
CUUC107031	90				-		Coil (COILS); IPR025756 (PFAM); PTHR31499 (PANTHER); PTHR31499:SF21 (PANTHER)	no GO terms	no GO terms
CUUC107037	95				-		SIGNAL_PEPTIDE_H_REGION (PHOBIUS); SIGNAL_PEPTIDE_N_REGION (PHOBIUS); NON_CYTOPLASMIC_DOMAIN (PHOBIUS); SIGNAL_PEPTIDE (PHOBIUS); SIGNAL_PEPTIDE_C_REGION (PHOBIUS); SignalP-noTM (SIGNALP_EUK)	no GO terms	no GO terms
CUUC107039	294				-		PTHR33172 (PANTHER); PTHR33172:SF25 (PANTHER); SIGNAL_PEPTIDE_N_REGION (PHOBIUS); SIGNAL_PEPTIDE (PHOBIUS); SIGNAL_PEPTIDE_C_REGION (PHOBIUS); NON_CYTOPLASMIC_DOMAIN (PHOBIUS); SIGNAL_PEPTIDE_H_REGION (PHOBIUS); SignalP-noTM (SIGNALP_EUK)	no GO terms	no GO terms
CUUC107041	277	2	C:GO:0005856; P:GO:0016043	C:cytoskeleton; P:cellular component organization	-		IPR002189 (PRINTS); IPR002189 (PFAM); IPR002189 (PANTHER); PTHR10653:SF10 (PANTHER); IPR017865 (PROSITE_PATTERNS); SSF90096 (SUPERFAMILY)	P:GO:0051016; C:GO:0008290	P:barbed-end actin filament capping; C:F-actin capping protein complex
CUUC107045	124				-		no IPS match	no IPS match	no IPS match
CUUC107049	73				-		no IPS match	no IPS match	no IPS match
CUUC107063	80				-		TRANSMEMBRANE (PHOBIUS); TRANSMEMBRANE (PHOBIUS); CYTOPLASMIC_DOMAIN (PHOBIUS); CYTOPLASMIC_DOMAIN (PHOBIUS); NON_CYTOPLASMIC_DOMAIN (PHOBIUS); TMhelix (TMHMM); TMhelix (TMHMM)	no GO terms	no GO terms
CUUC107064	235	4	C:GO:0005634; F:GO:0005515; P:GO:0009058; P:GO:0006139	C:nucleus; F:protein binding; P:biosynthetic process; P:nucleobase-containing compound metabolic process	-		IPR033389 (PFAM); IPR003311 (PANTHER); PTHR31734:SF64 (PANTHER); IPR000270 (PROSITE_PROFILES); SSF54277 (SUPERFAMILY)	C:GO:0005634; F:GO:0005515; P:GO:0006355	C:nucleus; F:protein binding; P:regulation of transcription, DNA-templated
CUUC107065	73				-		no IPS match	no IPS match	no IPS match
CUUC107071	163				-		PTHR11132 (PANTHER); PTHR11132:SF137 (PANTHER); TRANSMEMBRANE (PHOBIUS); TRANSMEMBRANE (PHOBIUS); CYTOPLASMIC_DOMAIN (PHOBIUS); NON_CYTOPLASMIC_DOMAIN (PHOBIUS); CYTOPLASMIC_DOMAIN (PHOBIUS); TRANSMEMBRANE (PHOBIUS); NON_CYTOPLASMIC_DOMAIN (PHOBIUS); TMhelix (TMHMM); TMhelix (TMHMM); TMhelix (TMHMM)	no GO terms	no GO terms
CUUC107091	516	2	P:GO:0006464; F:GO:0016787	P:cellular protein modification process; F:hydrolase activity	EC:3.1.3.16; EC:3.1.3.41	Protein-serine/threonine phosphatase; 4-nitrophenylphosphatase	IPR001932 (SMART); IPR001932 (G3DSA:3.60.40.GENE3D); IPR001932 (PFAM); PTHR13832:SF384 (PANTHER); IPR015655 (PANTHER); IPR001932 (PROSITE_PROFILES); IPR001932 (SUPERFAMILY)	F:GO:0004722; F:GO:0003824; P:GO:0006470	F:protein serine/threonine phosphatase activity; F:catalytic activity; P:protein dephosphorylation
CUUC107093	666	1	F:GO:0005515	F:protein binding	-		IPR002885 (PFAM); IPR002885 (PFAM); IPR032867 (PFAM); G3DSA:3.30.2320.10 (GENE3D); IPR011990 (G3DSA:1.25.40.GENE3D); IPR011990 (G3DSA:1.25.40.GENE3D); IPR002885 (TIGRFAM); PTHR24015:SF1279 (PANTHER); PTHR24015 (PANTHER); IPR002885 (PROSITE_PROFILES); IPR002885 (PROSITE_PROFILES); IPR002885 (PROSITE_PROFILES); IPR002885 (PROSITE_PROFILES); IPR002885 (PROSITE_PROFILES); IPR002885 (PROSITE_PROFILES)…	F:GO:0008270; F:GO:0005515	F:zinc ion binding; F:protein binding
CUUC107116	334	1	F:GO:0003677	F:DNA binding	-		IPR001005 (SMART); IPR001005 (PFAM); G3DSA:1.10.10.60 (GENE3D); IPR006447 (TIGRFAM); PTHR24078:SF513 (PANTHER); PTHR24078 (PANTHER); IPR017930 (PROSITE_PROFILES); IPR009057 (SUPERFAMILY)	F:GO:0003677	F:DNA binding
CUUC107118	334	1	F:GO:0003677	F:DNA binding	-		IPR001005 (SMART); IPR006447 (TIGRFAM); IPR001005 (PFAM); G3DSA:1.10.10.60 (GENE3D); PTHR24078 (PANTHER); PTHR24078:SF513 (PANTHER); IPR017930 (PROSITE_PROFILES); IPR009057 (SUPERFAMILY)	F:GO:0003677	F:DNA binding
CUUC107127	410	4	F:GO:0000166; P:GO:0006139; C:GO:0005622; F:GO:0016787	F:nucleotide binding; P:nucleobase-containing compound metabolic process; C:intracellular; F:hydrolase activity	EC:3.6.1.15	Nucleoside-triphosphate phosphatase	IPR005225 (TIGRFAM); IPR018948 (PFAM); G3DSA:3.30.1360.120 (GENE3D); IPR006073 (PFAM); G3DSA:1.20.120.430 (GENE3D); IPR025867 (PFAM); IPR004520 (TIGRFAM); PTHR42714 (PANTHER); PTHR42714:SF1 (PANTHER); IPR027417 (SUPERFAMILY); SSF103025 (SUPERFAMILY)	F:GO:0005525; F:GO:0003924; C:GO:0005622; P:GO:0006400	F:GTP binding; F:GTPase activity; C:intracellular; P:tRNA modification
CUUC107142	50				-		NON_CYTOPLASMIC_DOMAIN (PHOBIUS); TRANSMEMBRANE (PHOBIUS); CYTOPLASMIC_DOMAIN (PHOBIUS); TMhelix (TMHMM)	no GO terms	no GO terms
CUUC107148	61				-		no IPS match	no IPS match	no IPS match
CUUC107151	109				-		no IPS match	no IPS match	no IPS match
CUUC107152	21				-		no IPS match	no IPS match	no IPS match
CUUC107160	1244	4	F:GO:0000166; F:GO:0005515; P:GO:0016043; C:GO:0005622	F:nucleotide binding; F:protein binding; P:cellular component organization; C:intracellular	-		Coil (COILS); Coil (COILS); Coil (COILS); Coil (COILS); Coil (COILS); Coil (COILS); Coil (COILS); Coil (COILS); Coil (COILS); IPR010935 (SMART); G3DSA:3.40.50.300 (GENE3D); IPR010935 (PFAM); G3DSA:3.40.50.300 (GENE3D); G3DSA:1.20.120.330 (GENE3D); IPR024704 (PIRSF); IPR003395 (PFAM); PTHR18937 (PANTHER); PTHR18937:SF286 (PANTHER); IPR010935 (SUPERFAMILY); IPR027417 (SUPERFAMILY)	F:GO:0005524; F:GO:0005515; P:GO:0051276; C:GO:0005694	F:ATP binding; F:protein binding; P:chromosome organization; C:chromosome
CUUC107174	80				-		no IPS match	no IPS match	no IPS match
CUUC107175	385	1	F:GO:0003677	F:DNA binding	-		G3DSA:1.10.10.60 (GENE3D); IPR006447 (TIGRFAM); IPR001005 (PFAM); PTHR31496:SF19 (PANTHER); PTHR31496 (PANTHER); IPR009057 (SUPERFAMILY)	F:GO:0003677	F:DNA binding
CUUC107179	332	3	F:GO:0000166; P:GO:0006464; F:GO:0016301	F:nucleotide binding; P:cellular protein modification process; F:kinase activity	-		IPR000719 (SMART); G3DSA:3.30.200.20 (GENE3D); IPR001245 (PFAM); PIRSF000654 (PIRSF); G3DSA:1.10.510.10 (GENE3D); PTHR27000 (PANTHER); PTHR27000:SF242 (PANTHER); IPR008271 (PROSITE_PATTERNS); IPR000719 (PROSITE_PROFILES); IPR011009 (SUPERFAMILY)	F:GO:0005524; F:GO:0004672; P:GO:0006468	F:ATP binding; F:protein kinase activity; P:protein phosphorylation
CUUC107187	81				-		NON_CYTOPLASMIC_DOMAIN (PHOBIUS); CYTOPLASMIC_DOMAIN (PHOBIUS); TRANSMEMBRANE (PHOBIUS); TMhelix (TMHMM)	no GO terms	no GO terms
CUUC107195	360	5	C:GO:0005737; P:GO:0009058; F:GO:0005488; F:GO:0016740; P:GO:0009987	C:cytoplasm; P:biosynthetic process; F:binding; F:transferase activity; P:cellular process	EC:2.1.1.5	Betaine--homocysteine S-methyltransferase	IPR003726 (PFAM); IPR017226 (PIRSF); IPR003726 (G3DSA:3.20.20.GENE3D); PTHR21091:SF137 (PANTHER); PTHR21091 (PANTHER); IPR003726 (PROSITE_PROFILES); SignalP-noTM (SIGNALP_GRAM_NEGATIVE); SignalP-noTM (SIGNALP_EUK); IPR003726 (SUPERFAMILY)	P:GO:0009086; F:GO:0008270; C:GO:0005737; F:GO:0047150	P:methionine biosynthetic process; F:zinc ion binding; C:cytoplasm; F:betaine-homocysteine S-methyltransferase activity
CUUC107200	123				-		no IPS match	no IPS match	no IPS match
CUUC107201	189				-		PR01217 (PRINTS)	no GO terms	no GO terms
CUUC107202	430	3	F:GO:0003824; P:GO:0009058; P:GO:0009987	F:catalytic activity; P:biosynthetic process; P:cellular process	EC:4.2.1.51	Prephenate dehydratase	IPR001086 (PFAM); G3DSA:3.40.190.10 (GENE3D); G3DSA:3.40.190.10 (GENE3D); G3DSA:3.30.70.260 (GENE3D); PTHR21022 (PANTHER); IPR001086 (PROSITE_PROFILES); IPR002912 (PROSITE_PROFILES); SSF55021 (SUPERFAMILY); SSF53850 (SUPERFAMILY)	P:GO:0009094; F:GO:0004664	P:L-phenylalanine biosynthetic process; F:prephenate dehydratase activity
CUUC107213	52				-		no IPS match	no IPS match	no IPS match
CUUC107214	52				-		no IPS match	no IPS match	no IPS match
CUUC107224	195				-		PTHR10641 (PANTHER); PTHR10641:SF830 (PANTHER)	no GO terms	no GO terms
CUUC107226	109				-		SIGNAL_PEPTIDE_N_REGION (PHOBIUS); SIGNAL_PEPTIDE_H_REGION (PHOBIUS); SIGNAL_PEPTIDE (PHOBIUS); NON_CYTOPLASMIC_DOMAIN (PHOBIUS); SIGNAL_PEPTIDE_C_REGION (PHOBIUS); TMhelix (TMHMM)	no GO terms	no GO terms
CUUC107228	528	5	C:GO:0016020; P:GO:0006629; P:GO:0009058; F:GO:0016740; P:GO:0009987	C:membrane; P:lipid metabolic process; P:biosynthetic process; F:transferase activity; P:cellular process	-		IPR013601 (PFAM); IPR013747 (PFAM); IPR012392 (PIRSF); IPR016039 (G3DSA:3.40.47.GENE3D); IPR016039 (G3DSA:3.40.47.GENE3D); PTHR31561:SF46 (PANTHER); IPR012392 (PANTHER); TRANSMEMBRANE (PHOBIUS); TRANSMEMBRANE (PHOBIUS); NON_CYTOPLASMIC_DOMAIN (PHOBIUS); NON_CYTOPLASMIC_DOMAIN (PHOBIUS); CYTOPLASMIC_DOMAIN (PHOBIUS); IPR016039 (SUPERFAMILY); IPR016039 (SUPERFAMILY); TMhelix (TMHMM)	F:GO:0016747; F:GO:0003824; C:GO:0016020; P:GO:0008152; P:GO:0006633	F:transferase activity, transferring acyl groups other than amino-acyl groups; F:catalytic activity; C:membrane; P:metabolic process; P:fatty acid biosynthetic process
CUUC107276	62				-		no IPS match	no IPS match	no IPS match
CUUC107283	104	3	F:GO:0003824; P:GO:0008152; P:GO:0009987	F:catalytic activity; P:metabolic process; P:cellular process	EC:1.5.1.20	Methylenetetrahydrofolate reductase (NAD(P)H)	IPR003171 (PFAM); IPR029041 (G3DSA:3.20.20.GENE3D); PTHR21091:SF153 (PANTHER); PTHR21091 (PANTHER); IPR029041 (SUPERFAMILY)	P:GO:0055114; F:GO:0004489; P:GO:0006555	P:oxidation-reduction process; F:methylenetetrahydrofolate reductase (NAD(P)H) activity; P:methionine metabolic process
CUUC107294	62				-		NON_CYTOPLASMIC_DOMAIN (PHOBIUS); TRANSMEMBRANE (PHOBIUS); NON_CYTOPLASMIC_DOMAIN (PHOBIUS); TRANSMEMBRANE (PHOBIUS); CYTOPLASMIC_DOMAIN (PHOBIUS); TMhelix (TMHMM); TMhelix (TMHMM)	no GO terms	no GO terms
CUUC107317	90				-		CYTOPLASMIC_DOMAIN (PHOBIUS); NON_CYTOPLASMIC_DOMAIN (PHOBIUS); TRANSMEMBRANE (PHOBIUS); TMhelix (TMHMM)	no GO terms	no GO terms
CUUC107318	43				-		TMhelix (TMHMM)	no GO terms	no GO terms
CUUC107330	579				-		IPR010658 (PFAM); G3DSA:1.20.1250.20 (GENE3D); PTHR21576 (PANTHER); PTHR21576:SF47 (PANTHER); CYTOPLASMIC_DOMAIN (PHOBIUS); CYTOPLASMIC_DOMAIN (PHOBIUS); TRANSMEMBRANE (PHOBIUS); NON_CYTOPLASMIC_DOMAIN (PHOBIUS); CYTOPLASMIC_DOMAIN (PHOBIUS); NON_CYTOPLASMIC_DOMAIN (PHOBIUS); TRANSMEMBRANE (PHOBIUS); TRANSMEMBRANE (PHOBIUS); NON_CYTOPLASMIC_DOMAIN (PHOBIUS); TRANSMEMBRANE (PHOBIUS); TRANSMEMBRANE…	no GO terms	no GO terms
CUUC107333	32				-		SignalP-noTM (SIGNALP_EUK)	no GO terms	no GO terms
CUUC107336	56				-		no IPS match	no IPS match	no IPS match
CUUC107339	48				-		no IPS match	no IPS match	no IPS match
CUUC107341	30				-		no IPS match	no IPS match	no IPS match
CUUC107342	213				-		no IPS match	no IPS match	no IPS match
CUUC107353	328				-		IPR008889 (PFAM); PTHR33783 (PANTHER); PTHR33783:SF3 (PANTHER)	no GO terms	no GO terms
CUUC107359	48				-		no IPS match	no IPS match	no IPS match
CUUC107378	46				-		no IPS match	no IPS match	no IPS match
CUUC107403	56				-		no IPS match	no IPS match	no IPS match
CUUC107404	85				-		no IPS match	no IPS match	no IPS match
CUUC107408	110				-		PTHR23257:SF612 (PANTHER); PTHR23257 (PANTHER)	no GO terms	no GO terms
CUUC107416	420				-		Coil (COILS); Coil (COILS); PTHR36037:SF2 (PANTHER); PTHR36037 (PANTHER)	no GO terms	no GO terms
CUUC107419	42				-		no IPS match	no IPS match	no IPS match
CUUC107429	719	3	F:GO:0000166; C:GO:0016020; F:GO:0016787	F:nucleotide binding; C:membrane; F:hydrolase activity	EC:3.6.1.3; EC:3.6.1.15	Adenosinetriphosphatase; Nucleoside-triphosphate phosphatase	IPR003593 (SMART); IPR013525 (PFAM); IPR003439 (PFAM); G3DSA:3.40.50.300 (GENE3D); PTHR19241:SF418 (PANTHER); PTHR19241 (PANTHER); IPR017871 (PROSITE_PATTERNS); NON_CYTOPLASMIC_DOMAIN (PHOBIUS); CYTOPLASMIC_DOMAIN (PHOBIUS); NON_CYTOPLASMIC_DOMAIN (PHOBIUS); TRANSMEMBRANE (PHOBIUS); TRANSMEMBRANE (PHOBIUS); CYTOPLASMIC_DOMAIN (PHOBIUS); CYTOPLASMIC_DOMAIN (PHOBIUS); CYTOPLASMIC_DOMAIN (PHOBIUS); …	F:GO:0016887; F:GO:0005524; C:GO:0016020	F:ATPase activity; F:ATP binding; C:membrane
CUUC107430	175				-		IPR007650 (PFAM); PTHR33059 (PANTHER); PTHR33059:SF41 (PANTHER); IPR007650 (PROSITE_PROFILES)	no GO terms	no GO terms
CUUC107433	54				-		no IPS match	no IPS match	no IPS match
CUUC107447	65				-		TRANSMEMBRANE (PHOBIUS); SIGNAL_PEPTIDE (PHOBIUS); CYTOPLASMIC_DOMAIN (PHOBIUS); NON_CYTOPLASMIC_DOMAIN (PHOBIUS); SIGNAL_PEPTIDE_H_REGION (PHOBIUS); SIGNAL_PEPTIDE_C_REGION (PHOBIUS); SIGNAL_PEPTIDE_N_REGION (PHOBIUS); SignalP-noTM (SIGNALP_EUK)	no GO terms	no GO terms
CUUC107448	63				-		TRANSMEMBRANE (PHOBIUS); NON_CYTOPLASMIC_DOMAIN (PHOBIUS); CYTOPLASMIC_DOMAIN (PHOBIUS); TMhelix (TMHMM)	no GO terms	no GO terms
CUUC107455	144				-		NON_CYTOPLASMIC_DOMAIN (PHOBIUS); CYTOPLASMIC_DOMAIN (PHOBIUS); NON_CYTOPLASMIC_DOMAIN (PHOBIUS); TRANSMEMBRANE (PHOBIUS); TRANSMEMBRANE (PHOBIUS)	no GO terms	no GO terms
CUUC107464	80				-		G3DSA:3.30.470.20 (GENE3D); PTHR22931 (PANTHER); PTHR22931:SF35 (PANTHER); SSF56059 (SUPERFAMILY)	no GO terms	no GO terms
CUUC107474	93				-		no IPS match	no IPS match	no IPS match
CUUC107481	45				-		no IPS match	no IPS match	no IPS match
CUUC107483	74				-		SIGNAL_PEPTIDE_H_REGION (PHOBIUS); TRANSMEMBRANE (PHOBIUS); SIGNAL_PEPTIDE_C_REGION (PHOBIUS); CYTOPLASMIC_DOMAIN (PHOBIUS); SIGNAL_PEPTIDE (PHOBIUS); SIGNAL_PEPTIDE_N_REGION (PHOBIUS); NON_CYTOPLASMIC_DOMAIN (PHOBIUS); TMhelix (TMHMM); TMhelix (TMHMM)	no GO terms	no GO terms
CUUC107484	57				-		TRANSMEMBRANE (PHOBIUS); NON_CYTOPLASMIC_DOMAIN (PHOBIUS); CYTOPLASMIC_DOMAIN (PHOBIUS)	no GO terms	no GO terms
CUUC107485	57				-		NON_CYTOPLASMIC_DOMAIN (PHOBIUS); TRANSMEMBRANE (PHOBIUS); CYTOPLASMIC_DOMAIN (PHOBIUS)	no GO terms	no GO terms
CUUC107498	15				-		no IPS match	no IPS match	no IPS match
CUUC107499	95				-		no IPS match	no IPS match	no IPS match
CUUC107508	306	2	F:GO:0003824; P:GO:0008152	F:catalytic activity; P:metabolic process	-		G3DSA:3.90.660.10 (GENE3D); IPR002937 (PFAM); PTHR10742 (PANTHER); PTHR10742:SF314 (PANTHER); IPR023753 (SUPERFAMILY); SSF54373 (SUPERFAMILY)	F:GO:0016491; P:GO:0055114	F:oxidoreductase activity; P:oxidation-reduction process
CUUC107509	86				-		no IPS match	no IPS match	no IPS match
CUUC107517	317	4	P:GO:0019538; C:GO:0005576; F:GO:0005488; F:GO:0016787	P:protein metabolic process; C:extracellular region; F:binding; F:hydrolase activity	EC:3.4.24	Acting on peptide bonds (peptidases)	IPR021190 (PRINTS); IPR006026 (SMART); IPR024079 (G3DSA:3.40.390.GENE3D); PIRSF001191 (PIRSF); IPR001818 (PFAM); IPR002477 (PFAM); PTHR10201 (PANTHER); SIGNAL_PEPTIDE (PHOBIUS); SIGNAL_PEPTIDE_N_REGION (PHOBIUS); SIGNAL_PEPTIDE_H_REGION (PHOBIUS); SIGNAL_PEPTIDE_C_REGION (PHOBIUS); NON_CYTOPLASMIC_DOMAIN (PHOBIUS); SignalP-TM (SIGNALP_GRAM_POSITIVE); SignalP-noTM (SIGNALP_EUK); IPR002477 (SUPERFA…	F:GO:0008270; P:GO:0006508; C:GO:0031012; F:GO:0004222; F:GO:0008237	F:zinc ion binding; P:proteolysis; C:extracellular matrix; F:metalloendopeptidase activity; F:metallopeptidase activity
CUUC107542	97				-		no IPS match	no IPS match	no IPS match
CUUC107543	43				-		no IPS match	no IPS match	no IPS match
CUUC107562	55				-		no IPS match	no IPS match	no IPS match
CUUC107574	29				-		no IPS match	no IPS match	no IPS match
CUUC107593	174	3	F:GO:0000166; P:GO:0006464; F:GO:0016301	F:nucleotide binding; P:cellular protein modification process; F:kinase activity	-		G3DSA:1.10.510.10 (GENE3D); IPR001245 (PFAM); G3DSA:3.30.200.20 (GENE3D); PTHR27001 (PANTHER); PTHR27001:SF440 (PANTHER); IPR017441 (PROSITE_PATTERNS); IPR000719 (PROSITE_PROFILES); IPR011009 (SUPERFAMILY)	F:GO:0005524; F:GO:0004672; P:GO:0006468	F:ATP binding; F:protein kinase activity; P:protein phosphorylation
CUUC107596	98				-		NON_CYTOPLASMIC_DOMAIN (PHOBIUS); SIGNAL_PEPTIDE_N_REGION (PHOBIUS); SIGNAL_PEPTIDE (PHOBIUS); SIGNAL_PEPTIDE_C_REGION (PHOBIUS); SIGNAL_PEPTIDE_H_REGION (PHOBIUS)	no GO terms	no GO terms
CUUC107613	367				-		IPR001841 (SMART); G3DSA:1.10.1170.10 (GENE3D); PF13920 (PFAM); PTHR22996:SF12 (PANTHER); PTHR22996 (PANTHER); IPR001841 (PROSITE_PROFILES); SSF57850 (SUPERFAMILY)	no GO terms	no GO terms
CUUC107614	425				-		IPR001841 (SMART); PF13920 (PFAM); G3DSA:1.10.1170.10 (GENE3D); PTHR22996:SF12 (PANTHER); PTHR22996 (PANTHER); IPR001841 (PROSITE_PROFILES); SSF57850 (SUPERFAMILY)	no GO terms	no GO terms
CUUC107638	296				-		G3DSA:2.10.50.10 (GENE3D); PTHR19241:SF390 (PANTHER); PTHR19241 (PANTHER); NON_CYTOPLASMIC_DOMAIN (PHOBIUS); TRANSMEMBRANE (PHOBIUS); CYTOPLASMIC_DOMAIN (PHOBIUS); TMhelix (TMHMM)	no GO terms	no GO terms
CUUC107641	49				-		no IPS match	no IPS match	no IPS match
CUUC107645	174	2	F:GO:0003824; P:GO:0008152	F:catalytic activity; P:metabolic process	-		G3DSA:3.20.10.10 (GENE3D); IPR001544 (PFAM); PTHR42825 (PANTHER); PTHR42825:SF3 (PANTHER); IPR001544 (SUPERFAMILY)	F:GO:0003824; P:GO:0008152	F:catalytic activity; P:metabolic process
CUUC107647	393	3	P:GO:0008152; F:GO:0016740; P:GO:0009987	P:metabolic process; F:transferase activity; P:cellular process	EC:2.6.1.42	Branched-chain-amino-acid transaminase	G3DSA:3.20.10.10 (GENE3D); IPR005786 (PIRSF); IPR001544 (PFAM); G3DSA:3.30.470.10 (GENE3D); IPR005786 (TIGRFAM); PTHR42825:SF3 (PANTHER); PTHR42825 (PANTHER); IPR018300 (PROSITE_PATTERNS); SignalP-TM (SIGNALP_GRAM_POSITIVE); IPR001544 (SUPERFAMILY)	F:GO:0003824; F:GO:0004084; P:GO:0008152; P:GO:0009081	F:catalytic activity; F:branched-chain-amino-acid transaminase activity; P:metabolic process; P:branched-chain amino acid metabolic process
CUUC107652	602				-		IPR005202 (PFAM); IPR030013 (PTHR31636:PANTHER); PTHR31636 (PANTHER); IPR005202 (PROSITE_PROFILES)	no GO terms	no GO terms
CUUC107674	117				-		no IPS match	no IPS match	no IPS match
CUUC107685	87				-		no IPS match	no IPS match	no IPS match
CUUC107686	195				-		TRANSMEMBRANE (PHOBIUS); CYTOPLASMIC_DOMAIN (PHOBIUS); NON_CYTOPLASMIC_DOMAIN (PHOBIUS); NON_CYTOPLASMIC_DOMAIN (PHOBIUS); TRANSMEMBRANE (PHOBIUS); TMhelix (TMHMM); TMhelix (TMHMM)	no GO terms	no GO terms
CUUC107689	73				-		TRANSMEMBRANE (PHOBIUS); CYTOPLASMIC_DOMAIN (PHOBIUS); NON_CYTOPLASMIC_DOMAIN (PHOBIUS)	no GO terms	no GO terms
CUUC107710	60				-		G3DSA:3.30.2320.10 (GENE3D); IPR002885 (PFAM); IPR002885 (TIGRFAM)	no GO terms	no GO terms
CUUC107711	508	3	F:GO:0003824; P:GO:0008152; F:GO:0005488	F:catalytic activity; P:metabolic process; F:binding	-		Coil (COILS); IPR001128 (PRINTS); IPR002401 (PRINTS); IPR001128 (PFAM); G3DSA:1.10.630.10 (GENE3D); PTHR24298 (PANTHER); PTHR24298:SF222 (PANTHER); IPR017972 (PROSITE_PATTERNS); TRANSMEMBRANE (PHOBIUS); CYTOPLASMIC_DOMAIN (PHOBIUS); NON_CYTOPLASMIC_DOMAIN (PHOBIUS); IPR001128 (SUPERFAMILY); TMhelix (TMHMM)	F:GO:0016705; F:GO:0005506; P:GO:0055114; F:GO:0020037	F:oxidoreductase activity, acting on paired donors, with incorporation or reduction of molecular oxygen; F:iron ion binding; P:oxidation-reduction process; F:heme binding
CUUC107738	132				-		no IPS match	no IPS match	no IPS match
CUUC107745	247	1	F:GO:0005515	F:protein binding	-		Coil (COILS); IPR000308 (PRINTS); IPR023410 (SMART); IPR023410 (G3DSA:1.20.190.GENE3D); IPR023410 (PFAM); IPR000308 (PIRSF); PTHR18860:SF57 (PANTHER); IPR000308 (PANTHER); IPR023409 (PROSITE_PATTERNS); IPR023409 (PROSITE_PATTERNS); IPR023410 (SUPERFAMILY)	F:GO:0019904	F:protein domain specific binding
CUUC107754	453	3	F:GO:0003824; P:GO:0008152; F:GO:0005488	F:catalytic activity; P:metabolic process; F:binding	-		IPR001128 (PRINTS); IPR002401 (PRINTS); G3DSA:1.10.630.10 (GENE3D); IPR001128 (PFAM); PTHR24296:SF44 (PANTHER); PTHR24296 (PANTHER); SIGNAL_PEPTIDE_H_REGION (PHOBIUS); SIGNAL_PEPTIDE_N_REGION (PHOBIUS); SIGNAL_PEPTIDE (PHOBIUS); SIGNAL_PEPTIDE_C_REGION (PHOBIUS); NON_CYTOPLASMIC_DOMAIN (PHOBIUS); IPR001128 (SUPERFAMILY); TMhelix (TMHMM); TMhelix (TMHMM)	F:GO:0016705; F:GO:0005506; P:GO:0055114; F:GO:0020037	F:oxidoreductase activity, acting on paired donors, with incorporation or reduction of molecular oxygen; F:iron ion binding; P:oxidation-reduction process; F:heme binding
CUUC107770	61	2	P:GO:0008152; F:GO:0016740	P:metabolic process; F:transferase activity	-		G3DSA:3.40.50.2000 (GENE3D); PTHR11926:SF605 (PANTHER); IPR002213 (PANTHER); SSF53756 (SUPERFAMILY)	F:GO:0016758; P:GO:0008152	F:transferase activity, transferring hexosyl groups; P:metabolic process
CUUC107810	601	3	F:GO:0005515; P:GO:0016043; P:GO:0007049	F:protein binding; P:cellular component organization; P:cell cycle	-		Coil (COILS); Coil (COILS); Coil (COILS); PF03999 (PFAM); PTHR19321:SF19 (PANTHER); IPR007145 (PANTHER)	P:GO:0000910; P:GO:0000226; F:GO:0008017	P:cytokinesis; P:microtubule cytoskeleton organization; F:microtubule binding
CUUC107814	64				-		no IPS match	no IPS match	no IPS match
CUUC107818	89				-		no IPS match	no IPS match	no IPS match
CUUC107832	51				-		CYTOPLASMIC_DOMAIN (PHOBIUS); TRANSMEMBRANE (PHOBIUS); NON_CYTOPLASMIC_DOMAIN (PHOBIUS); TMhelix (TMHMM)	no GO terms	no GO terms
CUUC107845	68				-		no IPS match	no IPS match	no IPS match
CUUC107851	30				-		no IPS match	no IPS match	no IPS match
CUUC107865	43				-		TRANSMEMBRANE (PHOBIUS); CYTOPLASMIC_DOMAIN (PHOBIUS); NON_CYTOPLASMIC_DOMAIN (PHOBIUS)	no GO terms	no GO terms
CUUC107869	200				-		IPR023210 (PFAM); IPR023210 (G3DSA:3.20.20.GENE3D); PTHR43625:SF6 (PANTHER); PTHR43625 (PANTHER); IPR023210 (SUPERFAMILY)	no GO terms	no GO terms
CUUC107903	545	2	C:GO:0016020; F:GO:0005215	C:membrane; F:transporter activity	-		G3DSA:1.20.1250.20 (GENE3D); G3DSA:1.20.1250.20 (GENE3D); IPR000109 (PFAM); IPR000109 (PANTHER); PTHR11654:SF254 (PANTHER); IPR020846 (SUPERFAMILY)	C:GO:0016020; P:GO:0006810; F:GO:0005215	C:membrane; P:transport; F:transporter activity
CUUC107931	73				-		no IPS match	no IPS match	no IPS match
CUUC107942	33				-		no IPS match	no IPS match	no IPS match
CUUC107944	412	3	P:GO:0005975; P:GO:0006091; F:GO:0003824	P:carbohydrate metabolic process; P:generation of precursor metabolites and energy; F:catalytic activity	EC:1.1.1.37	Malate dehydrogenase	IPR022383 (PFAM); IPR010097 (TIGRFAM); G3DSA:3.90.110.10 (GENE3D); IPR001236 (PFAM); G3DSA:3.40.50.720 (GENE3D); G3DSA:3.40.50.720 (GENE3D); PTHR11540:SF40 (PANTHER); PTHR11540 (PANTHER); IPR001252 (PROSITE_PATTERNS); SIGNAL_PEPTIDE_N_REGION (PHOBIUS); SIGNAL_PEPTIDE (PHOBIUS); SIGNAL_PEPTIDE_H_REGION (PHOBIUS); NON_CYTOPLASMIC_DOMAIN (PHOBIUS); SIGNAL_PEPTIDE_C_REGION (PHOBIUS); IPR016040 (SUPER…	P:GO:0005975; F:GO:0030060; P:GO:0006108; F:GO:0016615; F:GO:0016616; F:GO:0016491; F:GO:0003824; P:GO:0055114; P:GO:0006099	P:carbohydrate metabolic process; F:L-malate dehydrogenase activity; P:malate metabolic process; F:malate dehydrogenase activity; F:oxidoreductase activity, acting on the CH-OH group of donors, NAD or NADP as acceptor; F:oxidoreductase activity; F:catalytic activity; P:oxidation-reduction process; P:tricarboxylic acid cycle
CUUC107977	85				-		no IPS match	no IPS match	no IPS match
CUUC107983	75				-		no IPS match	no IPS match	no IPS match
CUUC108000	36				-		no IPS match	no IPS match	no IPS match
CUUC108009	235				-		TRANSMEMBRANE (PHOBIUS); CYTOPLASMIC_DOMAIN (PHOBIUS); NON_CYTOPLASMIC_DOMAIN (PHOBIUS); TRANSMEMBRANE (PHOBIUS); CYTOPLASMIC_DOMAIN (PHOBIUS); TMhelix (TMHMM); TMhelix (TMHMM)	no GO terms	no GO terms
CUUC108040	27				-		no IPS match	no IPS match	no IPS match
CUUC108046	90	2	P:GO:0019538; P:GO:0009056	P:protein metabolic process; P:catabolic process	-		IPR014719 (G3DSA:3.30.1390.GENE3D); IPR003769 (PFAM); PTHR33473 (PANTHER); PTHR33473:SF8 (PANTHER); IPR014719 (SUPERFAMILY)	P:GO:0030163	P:protein catabolic process
CUUC108049	171	1	C:GO:0016020	C:membrane	-		IPR018499 (PFAM); PTHR32191 (PANTHER); PTHR32191:SF37 (PANTHER)	C:GO:0016021	C:integral component of membrane
CUUC108056	93				-		IPR002347 (PRINTS); G3DSA:3.40.50.720 (GENE3D); PF13561 (PFAM); PTHR43180:SF1 (PANTHER); PTHR43180 (PANTHER); IPR016040 (SUPERFAMILY)	no GO terms	no GO terms
CUUC108057	273				-		IPR002347 (PRINTS); IPR002347 (PRINTS); PF13561 (PFAM); G3DSA:3.40.50.720 (GENE3D); PTHR43180:SF1 (PANTHER); PTHR43180 (PANTHER); IPR016040 (SUPERFAMILY)	no GO terms	no GO terms
CUUC108058	40				-		no IPS match	no IPS match	no IPS match
CUUC108069	104				-		PTHR34207 (PANTHER)	no GO terms	no GO terms
CUUC108081	58				-		no IPS match	no IPS match	no IPS match
CUUC108082	199				-		no IPS match	no IPS match	no IPS match
CUUC108083	45				-		no IPS match	no IPS match	no IPS match
CUUC108084	429	1	F:GO:0005515	F:protein binding	-		IPR000270 (SMART); IPR000270 (PFAM); G3DSA:3.10.20.90 (GENE3D); PTHR31066:SF23 (PANTHER); PTHR31066 (PANTHER); SSF54277 (SUPERFAMILY)	F:GO:0005515	F:protein binding
CUUC108162	63				-		no IPS match	no IPS match	no IPS match
CUUC108163	120				-		no IPS match	no IPS match	no IPS match
CUUC108166	86				-		IPR014892 (PFAM); IPR011991 (G3DSA:1.10.10.GENE3D); PTHR13989 (PANTHER); PTHR13989:SF25 (PANTHER)	no GO terms	no GO terms
CUUC108194	35				-		no IPS match	no IPS match	no IPS match
CUUC108206	69				-		no IPS match	no IPS match	no IPS match
CUUC108209	105				-		TRANSMEMBRANE (PHOBIUS); CYTOPLASMIC_DOMAIN (PHOBIUS); NON_CYTOPLASMIC_DOMAIN (PHOBIUS); CYTOPLASMIC_DOMAIN (PHOBIUS); TRANSMEMBRANE (PHOBIUS); TMhelix (TMHMM)	no GO terms	no GO terms
CUUC108216	188				-		no IPS match	no IPS match	no IPS match
CUUC108223	105	1	F:GO:0003723	F:RNA binding	-		G3DSA:2.40.50.140 (GENE3D); IPR002547 (PFAM); PTHR11586:SF26 (PANTHER); PTHR11586 (PANTHER); IPR002547 (PROSITE_PROFILES); SignalP-TM (SIGNALP_GRAM_POSITIVE); IPR012340 (SUPERFAMILY)	F:GO:0000049	F:tRNA binding
CUUC108238	183	3	C:GO:0005634; F:GO:0016740; P:GO:0006139	C:nucleus; F:transferase activity; P:nucleobase-containing compound metabolic process	EC:2.7.7.19	Polynucleotide adenylyltransferase	IPR007012 (PFAM); G3DSA:3.30.460.10 (GENE3D); IPR002934 (PFAM); IPR014492 (PANTHER); PTHR10682:SF39 (PANTHER); SSF81301 (SUPERFAMILY)	C:GO:0005634; F:GO:0016779; P:GO:0043631; F:GO:0004652	C:nucleus; F:nucleotidyltransferase activity; P:RNA polyadenylation; F:polynucleotide adenylyltransferase activity
CUUC108259	197	2	P:GO:0006464; F:GO:0016787	P:cellular protein modification process; F:hydrolase activity	EC:3.1.3.16; EC:3.1.3.41	Protein-serine/threonine phosphatase; 4-nitrophenylphosphatase	IPR001932 (SMART); IPR001932 (PFAM); IPR001932 (G3DSA:3.60.40.GENE3D); PTHR13832:SF500 (PANTHER); IPR015655 (PANTHER); IPR001932 (PROSITE_PROFILES); IPR001932 (SUPERFAMILY)	F:GO:0004722; F:GO:0003824; P:GO:0006470	F:protein serine/threonine phosphatase activity; F:catalytic activity; P:protein dephosphorylation
CUUC108260	42				-		no IPS match	no IPS match	no IPS match
CUUC108266	530	3	P:GO:0005975; P:GO:0009056; F:GO:0016787	P:carbohydrate metabolic process; P:catabolic process; F:hydrolase activity	EC:3.2.1.2	Beta-amylase	IPR001554 (PRINTS); IPR001554 (PFAM); G3DSA:3.20.20.80 (GENE3D); PTHR31352 (PANTHER); PTHR31352:SF16 (PANTHER); IPR017853 (SUPERFAMILY)	P:GO:0000272; F:GO:0016161	P:polysaccharide catabolic process; F:beta-amylase activity
CUUC108267	492	3	P:GO:0005975; P:GO:0009056; F:GO:0016787	P:carbohydrate metabolic process; P:catabolic process; F:hydrolase activity	EC:3.2.1.2	Beta-amylase	IPR001554 (PRINTS); IPR001554 (PFAM); G3DSA:3.20.20.80 (GENE3D); PTHR31352:SF16 (PANTHER); PTHR31352 (PANTHER); IPR017853 (SUPERFAMILY)	P:GO:0000272; F:GO:0016161	P:polysaccharide catabolic process; F:beta-amylase activity
CUUC108268	528	3	P:GO:0005975; P:GO:0009056; F:GO:0016787	P:carbohydrate metabolic process; P:catabolic process; F:hydrolase activity	EC:3.2.1.2	Beta-amylase	IPR001554 (PRINTS); IPR001554 (PFAM); G3DSA:3.20.20.80 (GENE3D); PTHR31352 (PANTHER); PTHR31352:SF16 (PANTHER); IPR017853 (SUPERFAMILY)	P:GO:0000272; F:GO:0016161	P:polysaccharide catabolic process; F:beta-amylase activity
CUUC108292	26				-		no IPS match	no IPS match	no IPS match
CUUC108304	190	2	F:GO:0003824; P:GO:0008152	F:catalytic activity; P:metabolic process	-		IPR005123 (PFAM); IPR027443 (G3DSA:2.60.120.GENE3D); PTHR10209:SF246 (PANTHER); PTHR10209 (PANTHER); IPR005123 (PROSITE_PROFILES); SSF51197 (SUPERFAMILY)	F:GO:0016491; P:GO:0055114	F:oxidoreductase activity; P:oxidation-reduction process
CUUC108315	195	3	F:GO:0003824; P:GO:0008152; F:GO:0005488	F:catalytic activity; P:metabolic process; F:binding	EC:1.13.11	Acting on single donors with incorporation of molecular oxygen (oxygenases). The oxygen incorporated need not be derived from O(2)	IPR013819 (PFAM); G3DSA:1.20.245.10 (GENE3D); PTHR11771:SF80 (PANTHER); IPR000907 (PANTHER); IPR013819 (PROSITE_PROFILES); IPR013819 (SUPERFAMILY)	F:GO:0016702; F:GO:0046872; P:GO:0055114	F:oxidoreductase activity, acting on single donors with incorporation of molecular oxygen, incorporation of two atoms of oxygen; F:metal ion binding; P:oxidation-reduction process
CUUC108319	72				-		TRANSMEMBRANE (PHOBIUS); NON_CYTOPLASMIC_DOMAIN (PHOBIUS); CYTOPLASMIC_DOMAIN (PHOBIUS); TMhelix (TMHMM)	no GO terms	no GO terms
CUUC108334	313	3	F:GO:0003824; P:GO:0008152; F:GO:0005488	F:catalytic activity; P:metabolic process; F:binding	-		IPR002401 (PRINTS); G3DSA:1.10.630.10 (GENE3D); IPR001128 (PFAM); PTHR24298:SF247 (PANTHER); PTHR24298 (PANTHER); NON_CYTOPLASMIC_DOMAIN (PHOBIUS); TRANSMEMBRANE (PHOBIUS); CYTOPLASMIC_DOMAIN (PHOBIUS); TRANSMEMBRANE (PHOBIUS); CYTOPLASMIC_DOMAIN (PHOBIUS); IPR001128 (SUPERFAMILY); TMhelix (TMHMM); TMhelix (TMHMM)	F:GO:0016705; F:GO:0005506; P:GO:0055114; F:GO:0020037	F:oxidoreductase activity, acting on paired donors, with incorporation or reduction of molecular oxygen; F:iron ion binding; P:oxidation-reduction process; F:heme binding
CUUC108336	88				-		no IPS match	no IPS match	no IPS match
CUUC108343	1311				-		IPR032436 (PFAM); PTHR13500 (PANTHER); TRANSMEMBRANE (PHOBIUS); CYTOPLASMIC_DOMAIN (PHOBIUS); CYTOPLASMIC_DOMAIN (PHOBIUS); TRANSMEMBRANE (PHOBIUS); TRANSMEMBRANE (PHOBIUS); TRANSMEMBRANE (PHOBIUS); NON_CYTOPLASMIC_DOMAIN (PHOBIUS); NON_CYTOPLASMIC_DOMAIN (PHOBIUS); CYTOPLASMIC_DOMAIN (PHOBIUS); TMhelix (TMHMM)	no GO terms	no GO terms
CUUC108350	715	1	F:GO:0005515	F:protein binding	-		IPR032881 (PFAM); PTHR21736:SF27 (PANTHER); PTHR21736 (PANTHER); IPR003961 (PROSITE_PROFILES); IPR003961 (SUPERFAMILY)	F:GO:0005515	F:protein binding
CUUC108354	327	3	F:GO:0000166; F:GO:0003824; P:GO:0008152	F:nucleotide binding; F:catalytic activity; P:metabolic process	-		G3DSA:3.40.50.720 (GENE3D); IPR006139 (PFAM); G3DSA:3.40.50.720 (GENE3D); IPR006140 (PFAM); PTHR10996:SF192 (PANTHER); PTHR10996 (PANTHER); IPR016040 (SUPERFAMILY); SSF52283 (SUPERFAMILY)	F:GO:0016616; F:GO:0051287; P:GO:0008152; P:GO:0055114	F:oxidoreductase activity, acting on the CH-OH group of donors, NAD or NADP as acceptor; F:NAD binding; P:metabolic process; P:oxidation-reduction process
CUUC108363	88				-		no IPS match	no IPS match	no IPS match
CUUC108383	359	4	F:GO:0003677; F:GO:0003700; P:GO:0009058; P:GO:0006139	F:DNA binding; F:transcription factor activity, sequence-specific DNA binding; P:biosynthetic process; P:nucleobase-containing compound metabolic process	-		Coil (COILS); IPR003657 (G3DSA:2.20.25.GENE3D); PTHR31429:SF26 (PANTHER); PTHR31429 (PANTHER)	F:GO:0003700; P:GO:0006355; F:GO:0043565	F:transcription factor activity, sequence-specific DNA binding; P:regulation of transcription, DNA-templated; F:sequence-specific DNA binding
CUUC108398	359	1	F:GO:0016740	F:transferase activity	-		G3DSA:3.40.50.150 (GENE3D); IPR004159 (PFAM); G3DSA:3.40.50.150 (GENE3D); PTHR10108:SF941 (PANTHER); PTHR10108 (PANTHER); IPR029063 (SUPERFAMILY); IPR029063 (SUPERFAMILY)	F:GO:0008168	F:methyltransferase activity
CUUC108412	67				-		no IPS match	no IPS match	no IPS match
CUUC108417	148	3	F:GO:0000166; P:GO:0006464; F:GO:0016301	F:nucleotide binding; P:cellular protein modification process; F:kinase activity	-		G3DSA:1.10.510.10 (GENE3D); IPR000719 (PFAM); PTHR27002:SF228 (PANTHER); PTHR27002 (PANTHER); IPR000719 (PROSITE_PROFILES); IPR011009 (SUPERFAMILY)	F:GO:0005524; F:GO:0004672; P:GO:0006468	F:ATP binding; F:protein kinase activity; P:protein phosphorylation
CUUC108434	79				-		CYTOPLASMIC_DOMAIN (PHOBIUS); TRANSMEMBRANE (PHOBIUS); CYTOPLASMIC_DOMAIN (PHOBIUS); NON_CYTOPLASMIC_DOMAIN (PHOBIUS); TRANSMEMBRANE (PHOBIUS); TMhelix (TMHMM)	no GO terms	no GO terms
CUUC108471	51				-		CYTOPLASMIC_DOMAIN (PHOBIUS); NON_CYTOPLASMIC_DOMAIN (PHOBIUS); TRANSMEMBRANE (PHOBIUS); TMhelix (TMHMM)	no GO terms	no GO terms
CUUC108483	65				-		no IPS match	no IPS match	no IPS match
CUUC108485	64				-		no IPS match	no IPS match	no IPS match
CUUC108496	380	1	F:GO:0005515	F:protein binding	-		IPR014811 (SMART); G3DSA:2.170.260.10 (GENE3D); IPR003100 (PFAM); IPR032474 (PFAM); IPR014811 (PFAM); PTHR22891:SF65 (PANTHER); PTHR22891 (PANTHER); IPR003100 (PROSITE_PROFILES); IPR003100 (SUPERFAMILY)	F:GO:0005515	F:protein binding
CUUC108497	90				-		TRANSMEMBRANE (PHOBIUS); CYTOPLASMIC_DOMAIN (PHOBIUS); NON_CYTOPLASMIC_DOMAIN (PHOBIUS)	no GO terms	no GO terms
CUUC108501	86				-		no IPS match	no IPS match	no IPS match
CUUC108502	181				-		IPR023393 (G3DSA:3.30.530.GENE3D); IPR019587 (PFAM); PTHR31213:SF37 (PANTHER); PTHR31213 (PANTHER); SSF55961 (SUPERFAMILY)	no GO terms	no GO terms
CUUC108506	32				-		G3DSA:1.10.510.10 (GENE3D)	no GO terms	no GO terms
CUUC108507	71				-		CYTOPLASMIC_DOMAIN (PHOBIUS); TRANSMEMBRANE (PHOBIUS); NON_CYTOPLASMIC_DOMAIN (PHOBIUS)	no GO terms	no GO terms
CUUC108521	203	2	C:GO:0016020; F:GO:0005215	C:membrane; F:transporter activity	-		IPR030184 (PANTHER); PTHR31218:SF124 (PANTHER); SIGNAL_PEPTIDE (PHOBIUS); SIGNAL_PEPTIDE_N_REGION (PHOBIUS); CYTOPLASMIC_DOMAIN (PHOBIUS); CYTOPLASMIC_DOMAIN (PHOBIUS); NON_CYTOPLASMIC_DOMAIN (PHOBIUS); TRANSMEMBRANE (PHOBIUS); TRANSMEMBRANE (PHOBIUS); SIGNAL_PEPTIDE_C_REGION (PHOBIUS); TRANSMEMBRANE (PHOBIUS); NON_CYTOPLASMIC_DOMAIN (PHOBIUS); TRANSMEMBRANE (PHOBIUS); CYTOPLASMIC_DOMAIN (PHOBIUS…	F:GO:0022857; C:GO:0016021	F:transmembrane transporter activity; C:integral component of membrane
CUUC108523	89				-		no IPS match	no IPS match	no IPS match
CUUC108538	60				-		TRANSMEMBRANE (PHOBIUS); CYTOPLASMIC_DOMAIN (PHOBIUS); NON_CYTOPLASMIC_DOMAIN (PHOBIUS)	no GO terms	no GO terms
CUUC108546	55				-		no IPS match	no IPS match	no IPS match
CUUC108547	409	1	C:GO:0005634	C:nucleus	-		IPR004367 (SMART); IPR013763 (SMART); IPR013763 (G3DSA:1.10.472.GENE3D); PIRSF001771 (PIRSF); IPR004367 (PFAM); IPR006671 (PFAM); IPR013763 (G3DSA:1.10.472.GENE3D); PTHR10177:SF296 (PANTHER); PTHR10177 (PANTHER); IPR006671 (PROSITE_PATTERNS); IPR013763 (SUPERFAMILY); IPR013763 (SUPERFAMILY)	C:GO:0005634	C:nucleus
CUUC108605	181				-		IPR009489 (PFAM); PTHR33649 (PANTHER); PTHR33649:SF6 (PANTHER); SIGNAL_PEPTIDE_N_REGION (PHOBIUS); NON_CYTOPLASMIC_DOMAIN (PHOBIUS); SIGNAL_PEPTIDE_H_REGION (PHOBIUS); SIGNAL_PEPTIDE (PHOBIUS); SIGNAL_PEPTIDE_C_REGION (PHOBIUS); SignalP-noTM (SIGNALP_EUK); SignalP-noTM (SIGNALP_GRAM_NEGATIVE); SignalP-TM (SIGNALP_GRAM_POSITIVE)	no GO terms	no GO terms
CUUC108612	236	4	F:GO:0003723; F:GO:0005198; C:GO:0005840; P:GO:0006412	F:RNA binding; F:structural molecule activity; C:ribosome; P:translation	-		IPR004044 (PFAM); IPR005703 (TIGRFAM); G3DSA:3.30.1140.32 (GENE3D); IPR001351 (PFAM); IPR015946 (G3DSA:3.30.300.GENE3D); PTHR11760:SF25 (PANTHER); PTHR11760 (PANTHER); IPR018280 (PROSITE_PATTERNS); IPR004044 (PROSITE_PROFILES); IPR001351 (SUPERFAMILY); IPR009019 (SUPERFAMILY)	F:GO:0003723; F:GO:0003735; C:GO:0015935; C:GO:0005840; P:GO:0006412	F:RNA binding; F:structural constituent of ribosome; C:small ribosomal subunit; C:ribosome; P:translation
CUUC108628	719	1	F:GO:0005515	F:protein binding	-		IPR011990 (G3DSA:1.25.40.GENE3D); IPR002885 (TIGRFAM); IPR011990 (G3DSA:1.25.40.GENE3D); IPR011990 (G3DSA:1.25.40.GENE3D); IPR002885 (PFAM); G3DSA:3.30.2320.10 (GENE3D); IPR002885 (PFAM); PTHR24015:SF1149 (PANTHER); PTHR24015 (PANTHER); IPR002885 (PROSITE_PROFILES); IPR002885 (PROSITE_PROFILES); IPR002885 (PROSITE_PROFILES); IPR002885 (PROSITE_PROFILES); IPR002885 (PROSITE_PROFILES); IPR002885 (P…	F:GO:0005515	F:protein binding
CUUC108644	64				-		no IPS match	no IPS match	no IPS match
CUUC108673	85				-		CYTOPLASMIC_DOMAIN (PHOBIUS); TRANSMEMBRANE (PHOBIUS); NON_CYTOPLASMIC_DOMAIN (PHOBIUS); CYTOPLASMIC_DOMAIN (PHOBIUS); TRANSMEMBRANE (PHOBIUS)	no GO terms	no GO terms
CUUC108679	137				-		G3DSA:3.40.190.10 (GENE3D); PTHR18966:SF254 (PANTHER); PTHR18966 (PANTHER); CYTOPLASMIC_DOMAIN (PHOBIUS); NON_CYTOPLASMIC_DOMAIN (PHOBIUS); TRANSMEMBRANE (PHOBIUS); SSF53850 (SUPERFAMILY); TMhelix (TMHMM)	no GO terms	no GO terms
CUUC108694	371				-		IPR012932 (SMART); IPR012932 (PFAM); G3DSA:3.40.30.10 (GENE3D); PTHR34573 (PANTHER); IPR012336 (SUPERFAMILY)	no GO terms	no GO terms
CUUC108717	167				-		IPR007608 (PFAM); PTHR33083:SF20 (PANTHER); PTHR33083 (PANTHER)	no GO terms	no GO terms
CUUC108721	79				-		no IPS match	no IPS match	no IPS match
CUUC108726	864	2	F:GO:0003682; F:GO:0016740	F:chromatin binding; F:transferase activity	-		IPR001525 (PRINTS); IPR001025 (SMART); IPR000953 (SMART); IPR023780 (PFAM); IPR001025 (PFAM); IPR001525 (TIGRFAM); G3DSA:3.90.120.10 (GENE3D); G3DSA:3.40.50.150 (GENE3D); IPR029063 (PFAM); PTHR10629:SF45 (PANTHER); PTHR10629 (PANTHER); IPR023779 (PROSITE_PATTERNS); IPR018117 (PROSITE_PATTERNS); IPR001525 (PROSITE_PROFILES); IPR001025 (PROSITE_PROFILES); IPR000953 (PROSITE_PROFILES); IPR029063 (SU…	F:GO:0008168; F:GO:0003682	F:methyltransferase activity; F:chromatin binding
CUUC108746	81				-		PTHR37701:SF3 (PANTHER); PTHR37701 (PANTHER)	no GO terms	no GO terms
CUUC108750	77				-		no IPS match	no IPS match	no IPS match
CUUC108751	179	1	F:GO:0030234	F:enzyme regulator activity	-		IPR006501 (SMART); G3DSA:1.20.140.40 (GENE3D); IPR006501 (PFAM); IPR006501 (TIGRFAM); PTHR31080 (PANTHER); PTHR31080:SF30 (PANTHER); IPR006501 (SUPERFAMILY)	F:GO:0004857	F:enzyme inhibitor activity
CUUC108761	52				-		no IPS match	no IPS match	no IPS match
CUUC108764	77				-		no IPS match	no IPS match	no IPS match
CUUC108772	46				-		SIGNAL_PEPTIDE_C_REGION (PHOBIUS); SIGNAL_PEPTIDE (PHOBIUS); SIGNAL_PEPTIDE_H_REGION (PHOBIUS); SIGNAL_PEPTIDE_N_REGION (PHOBIUS); NON_CYTOPLASMIC_DOMAIN (PHOBIUS); SignalP-noTM (SIGNALP_EUK)	no GO terms	no GO terms
CUUC108776	35				-		SIGNAL_PEPTIDE_N_REGION (PHOBIUS); NON_CYTOPLASMIC_DOMAIN (PHOBIUS); SIGNAL_PEPTIDE_H_REGION (PHOBIUS); SIGNAL_PEPTIDE (PHOBIUS); SIGNAL_PEPTIDE_C_REGION (PHOBIUS)	no GO terms	no GO terms
CUUC108791	65				-		TRANSMEMBRANE (PHOBIUS); NON_CYTOPLASMIC_DOMAIN (PHOBIUS); CYTOPLASMIC_DOMAIN (PHOBIUS); TMhelix (TMHMM)	no GO terms	no GO terms
CUUC108793	80				-		SIGNAL_PEPTIDE_C_REGION (PHOBIUS); SIGNAL_PEPTIDE_N_REGION (PHOBIUS); CYTOPLASMIC_DOMAIN (PHOBIUS); TRANSMEMBRANE (PHOBIUS); SIGNAL_PEPTIDE_H_REGION (PHOBIUS); NON_CYTOPLASMIC_DOMAIN (PHOBIUS); SIGNAL_PEPTIDE (PHOBIUS); TMhelix (TMHMM)	no GO terms	no GO terms
CUUC108794	65				-		no IPS match	no IPS match	no IPS match
CUUC108797	89				-		no IPS match	no IPS match	no IPS match
CUUC108803	99	3	F:GO:0000166; P:GO:0006464; F:GO:0016301	F:nucleotide binding; P:cellular protein modification process; F:kinase activity	-		G3DSA:1.10.510.10 (GENE3D); PTHR24361:SF542 (PANTHER); PTHR24361 (PANTHER); IPR000719 (PROSITE_PROFILES); IPR011009 (SUPERFAMILY)	F:GO:0005524; F:GO:0004672; P:GO:0006468	F:ATP binding; F:protein kinase activity; P:protein phosphorylation
CUUC108804	354	3	F:GO:0000166; P:GO:0006464; F:GO:0016301	F:nucleotide binding; P:cellular protein modification process; F:kinase activity	-		IPR000719 (SMART); IPR000719 (PFAM); PIRSF000654 (PIRSF); G3DSA:1.10.510.10 (GENE3D); G3DSA:3.30.200.20 (GENE3D); PTHR24361:SF542 (PANTHER); PTHR24361 (PANTHER); IPR008271 (PROSITE_PATTERNS); IPR017441 (PROSITE_PATTERNS); IPR000719 (PROSITE_PROFILES); IPR011009 (SUPERFAMILY)	F:GO:0005524; F:GO:0004672; P:GO:0006468	F:ATP binding; F:protein kinase activity; P:protein phosphorylation
CUUC108805	354	3	F:GO:0000166; P:GO:0006464; F:GO:0016301	F:nucleotide binding; P:cellular protein modification process; F:kinase activity	-		IPR000719 (SMART); PIRSF000654 (PIRSF); IPR000719 (PFAM); G3DSA:1.10.510.10 (GENE3D); G3DSA:3.30.200.20 (GENE3D); PTHR24361:SF542 (PANTHER); PTHR24361 (PANTHER); IPR017441 (PROSITE_PATTERNS); IPR008271 (PROSITE_PATTERNS); IPR000719 (PROSITE_PROFILES); IPR011009 (SUPERFAMILY)	F:GO:0005524; F:GO:0004672; P:GO:0006468	F:ATP binding; F:protein kinase activity; P:protein phosphorylation
CUUC108817	25				-		no IPS match	no IPS match	no IPS match
CUUC108819	21				-		no IPS match	no IPS match	no IPS match
CUUC108826	21				-		no IPS match	no IPS match	no IPS match
CUUC108827	92				-		no IPS match	no IPS match	no IPS match
CUUC108836	489	3	F:GO:0003824; P:GO:0008152; F:GO:0005488	F:catalytic activity; P:metabolic process; F:binding	-		IPR002401 (PRINTS); IPR001128 (PRINTS); IPR001128 (PFAM); G3DSA:1.10.630.10 (GENE3D); PTHR24298:SF264 (PANTHER); PTHR24298 (PANTHER); IPR017972 (PROSITE_PATTERNS); SIGNAL_PEPTIDE_N_REGION (PHOBIUS); SIGNAL_PEPTIDE (PHOBIUS); SIGNAL_PEPTIDE_C_REGION (PHOBIUS); TRANSMEMBRANE (PHOBIUS); NON_CYTOPLASMIC_DOMAIN (PHOBIUS); SIGNAL_PEPTIDE_H_REGION (PHOBIUS); CYTOPLASMIC_DOMAIN (PHOBIUS); SignalP-noTM (S…	F:GO:0005506; F:GO:0016705; P:GO:0055114; F:GO:0020037	F:iron ion binding; F:oxidoreductase activity, acting on paired donors, with incorporation or reduction of molecular oxygen; P:oxidation-reduction process; F:heme binding
CUUC108838	43				-		no IPS match	no IPS match	no IPS match
CUUC108841	330	1	F:GO:0005515	F:protein binding	-		IPR000225 (SMART); IPR011989 (G3DSA:1.25.10.GENE3D); PTHR23315 (PANTHER); PTHR23315:SF178 (PANTHER); IPR000225 (PROSITE_PROFILES); IPR016024 (SUPERFAMILY)	F:GO:0005515; F:GO:0005488	F:protein binding; F:binding
CUUC108850	176	1	F:GO:0005515	F:protein binding	-		IPR032675 (G3DSA:3.80.10.GENE3D); IPR001611 (PFAM); PTHR27000:SF349 (PANTHER); PTHR27000 (PANTHER); CYTOPLASMIC_DOMAIN (PHOBIUS); TRANSMEMBRANE (PHOBIUS); NON_CYTOPLASMIC_DOMAIN (PHOBIUS); SignalP-noTM (SIGNALP_EUK); IPR032675 (SUPERFAMILY); TMhelix (TMHMM)	F:GO:0005515	F:protein binding
CUUC108858	62				-		no IPS match	no IPS match	no IPS match
CUUC108892	103				-		SIGNAL_PEPTIDE_H_REGION (PHOBIUS); SIGNAL_PEPTIDE_C_REGION (PHOBIUS); SIGNAL_PEPTIDE_N_REGION (PHOBIUS); NON_CYTOPLASMIC_DOMAIN (PHOBIUS); SIGNAL_PEPTIDE (PHOBIUS); SignalP-noTM (SIGNALP_EUK); TMhelix (TMHMM)	no GO terms	no GO terms
CUUC108910	301				-		PTHR33318:SF9 (PANTHER); PTHR33318 (PANTHER)	no GO terms	no GO terms
CUUC108947	40				-		no IPS match	no IPS match	no IPS match
CUUC108963	158				-		no IPS match	no IPS match	no IPS match
CUUC108970	56				-		no IPS match	no IPS match	no IPS match
CUUC108977	28				-		SIGNAL_PEPTIDE_N_REGION (PHOBIUS); SIGNAL_PEPTIDE (PHOBIUS); NON_CYTOPLASMIC_DOMAIN (PHOBIUS); SIGNAL_PEPTIDE_H_REGION (PHOBIUS); SIGNAL_PEPTIDE_C_REGION (PHOBIUS); SignalP-TM (SIGNALP_GRAM_POSITIVE)	no GO terms	no GO terms
CUUC108987	68				-		CYTOPLASMIC_DOMAIN (PHOBIUS); TRANSMEMBRANE (PHOBIUS); NON_CYTOPLASMIC_DOMAIN (PHOBIUS); TMhelix (TMHMM)	no GO terms	no GO terms
CUUC109008	51				-		no IPS match	no IPS match	no IPS match
CUUC109024	54				-		no IPS match	no IPS match	no IPS match
CUUC109025	69				-		no IPS match	no IPS match	no IPS match
CUUC109026	174	3	P:GO:0009056; F:GO:0016740; P:GO:0009987	P:catabolic process; F:transferase activity; P:cellular process	EC:2.3.2.4	Gamma-glutamylcyclotransferase	G3DSA:3.10.490.10 (GENE3D); IPR006840 (PFAM); IPR006840 (PANTHER); PTHR12192:SF13 (PANTHER)	F:GO:0003839; P:GO:0006751	F:gamma-glutamylcyclotransferase activity; P:glutathione catabolic process
CUUC109027	232	3	P:GO:0009056; F:GO:0016740; P:GO:0009987	P:catabolic process; F:transferase activity; P:cellular process	EC:2.3.2.4	Gamma-glutamylcyclotransferase	IPR006840 (PFAM); G3DSA:3.10.490.10 (GENE3D); NON_CYTOPLASMIC_DOMAIN (PHOBIUS); TRANSMEMBRANE (PHOBIUS); CYTOPLASMIC_DOMAIN (PHOBIUS); TMhelix (TMHMM)	P:GO:0006751; F:GO:0003839	P:glutathione catabolic process; F:gamma-glutamylcyclotransferase activity
CUUC109036	403				-		no IPS match	no IPS match	no IPS match
CUUC109049	75				-		no IPS match	no IPS match	no IPS match
CUUC109050	453	3	F:GO:0005515; P:GO:0006464; F:GO:0030234	F:protein binding; P:cellular protein modification process; F:enzyme regulator activity	-		IPR001680 (SMART); IPR015943 (G3DSA:2.130.10.GENE3D); IPR001680 (PFAM); IPR024977 (PFAM); PTHR19918:SF17 (PANTHER); IPR033010 (PANTHER); IPR019775 (PROSITE_PATTERNS); IPR019775 (PROSITE_PATTERNS); IPR001680 (PROSITE_PROFILES); IPR001680 (PROSITE_PROFILES); IPR001680 (PROSITE_PROFILES); IPR017986 (PROSITE_PROFILES); IPR017986 (SUPERFAMILY)	F:GO:0005515; F:GO:0097027; P:GO:1904668; F:GO:0010997	F:protein binding; F:ubiquitin-protein transferase activator activity; P:positive regulation of ubiquitin protein ligase activity; F:anaphase-promoting complex binding
CUUC109056	79				-		PTHR34780:SF3 (PANTHER); PTHR34780 (PANTHER)	no GO terms	no GO terms
CUUC109057	94				-		no IPS match	no IPS match	no IPS match
CUUC109065	41				-		CYTOPLASMIC_DOMAIN (PHOBIUS); TRANSMEMBRANE (PHOBIUS); NON_CYTOPLASMIC_DOMAIN (PHOBIUS); TMhelix (TMHMM)	no GO terms	no GO terms
CUUC109070	53				-		no IPS match	no IPS match	no IPS match
CUUC109083	113	5	C:GO:0016020; P:GO:0006464; C:GO:0005783; P:GO:0009058; F:GO:0016740	C:membrane; P:cellular protein modification process; C:endoplasmic reticulum; P:biosynthetic process; F:transferase activity	EC:2.4.1.119	Glycosyltransferases	IPR007676 (PFAM); PTHR21049:SF2 (PANTHER); IPR007676 (PANTHER); SIGNAL_PEPTIDE_H_REGION (PHOBIUS); SIGNAL_PEPTIDE_C_REGION (PHOBIUS); SIGNAL_PEPTIDE_N_REGION (PHOBIUS); SIGNAL_PEPTIDE (PHOBIUS); NON_CYTOPLASMIC_DOMAIN (PHOBIUS); SignalP-noTM (SIGNALP_EUK)	F:GO:0004579; C:GO:0016021; P:GO:0006486; C:GO:0005783	F:dolichyl-diphosphooligosaccharide-protein glycotransferase activity; C:integral component of membrane; P:protein glycosylation; C:endoplasmic reticulum
CUUC109103	224	1	P:GO:0006810	P:transport	-		Coil (COILS); Coil (COILS); IPR005024 (PFAM); PTHR22761 (PANTHER); PTHR22761:SF28 (PANTHER)	P:GO:0007034	P:vacuolar transport
CUUC109107	87				-		no IPS match	no IPS match	no IPS match
CUUC109110	35				-		no IPS match	no IPS match	no IPS match
CUUC109113	27				-		no IPS match	no IPS match	no IPS match
CUUC109119	343				-		Coil (COILS); Coil (COILS); IPR021911 (PFAM); PTHR23075 (PANTHER); PTHR23075:SF9 (PANTHER); CYTOPLASMIC_DOMAIN (PHOBIUS); TRANSMEMBRANE (PHOBIUS); NON_CYTOPLASMIC_DOMAIN (PHOBIUS); TMhelix (TMHMM)	no GO terms	no GO terms
CUUC109120	116				-		no IPS match	no IPS match	no IPS match
CUUC109139	51				-		no IPS match	no IPS match	no IPS match
CUUC109141	39				-		TMhelix (TMHMM)	no GO terms	no GO terms
CUUC109145	287	1	F:GO:0005515	F:protein binding	-		IPR003591 (SMART); IPR032675 (G3DSA:3.80.10.GENE3D); IPR013210 (PFAM); IPR001611 (PFAM); PTHR27004 (PANTHER); PTHR27004:SF61 (PANTHER); IPR001611 (PROSITE_PROFILES); IPR001611 (PROSITE_PROFILES); IPR001611 (PROSITE_PROFILES); IPR032675 (SUPERFAMILY)	F:GO:0005515	F:protein binding
CUUC109154	51				-		no IPS match	no IPS match	no IPS match
CUUC109161	119				-		CYTOPLASMIC_DOMAIN (PHOBIUS); TRANSMEMBRANE (PHOBIUS); NON_CYTOPLASMIC_DOMAIN (PHOBIUS); NON_CYTOPLASMIC_DOMAIN (PHOBIUS); TRANSMEMBRANE (PHOBIUS)	no GO terms	no GO terms
CUUC109162	431	3	F:GO:0000166; P:GO:0005975; F:GO:0016301	F:nucleotide binding; P:carbohydrate metabolic process; F:kinase activity	EC:2.7.1.19	Phosphoribulokinase	IPR006082 (PRINTS); G3DSA:3.40.50.300 (GENE3D); IPR006083 (PFAM); PTHR10285 (PANTHER); PTHR10285:SF87 (PANTHER); IPR027417 (SUPERFAMILY)	F:GO:0005524; P:GO:0005975; P:GO:0008152; F:GO:0016301; F:GO:0008974	F:ATP binding; P:carbohydrate metabolic process; P:metabolic process; F:kinase activity; F:phosphoribulokinase activity
CUUC109181	58				-		TRANSMEMBRANE (PHOBIUS); TRANSMEMBRANE (PHOBIUS); NON_CYTOPLASMIC_DOMAIN (PHOBIUS); CYTOPLASMIC_DOMAIN (PHOBIUS); NON_CYTOPLASMIC_DOMAIN (PHOBIUS); SignalP-TM (SIGNALP_EUK)	no GO terms	no GO terms
CUUC109182	61				-		no IPS match	no IPS match	no IPS match
CUUC109203	124				-		no IPS match	no IPS match	no IPS match
CUUC109232	78				-		no IPS match	no IPS match	no IPS match
CUUC109244	626	1	F:GO:0000166	F:nucleotide binding	-		Coil (COILS); Coil (COILS); Coil (COILS); IPR003593 (SMART); IPR021911 (PFAM); IPR003959 (PFAM); G3DSA:3.40.50.300 (GENE3D); G3DSA:1.10.8.60 (GENE3D); PTHR23075 (PANTHER); PTHR23075:SF9 (PANTHER); IPR003960 (PROSITE_PATTERNS); SIGNAL_PEPTIDE_H_REGION (PHOBIUS); NON_CYTOPLASMIC_DOMAIN (PHOBIUS); SIGNAL_PEPTIDE_C_REGION (PHOBIUS); SIGNAL_PEPTIDE (PHOBIUS); SIGNAL_PEPTIDE_N_REGION (PHOBIUS); SignalP…	F:GO:0005524	F:ATP binding
CUUC109251	209	3	P:GO:0008152; P:GO:0009987; F:GO:0016787	P:metabolic process; P:cellular process; F:hydrolase activity	EC:3.1.3.16; EC:3.1.3.48; EC:3.1.3.41	Protein-serine/threonine phosphatase; Protein-tyrosine-phosphatase; 4-nitrophenylphosphatase	IPR020428 (PRINTS); IPR004861 (PFAM); IPR029021 (G3DSA:3.90.190.GENE3D); PTHR31126:SF25 (PANTHER); PTHR31126 (PANTHER); IPR016130 (PROSITE_PATTERNS); IPR000387 (PROSITE_PROFILES); IPR029021 (SUPERFAMILY)	F:GO:0004725; F:GO:0016791; P:GO:0016311	F:protein tyrosine phosphatase activity; F:phosphatase activity; P:dephosphorylation
CUUC109252	499				-		Coil (COILS); IPR027329 (PFAM); PTHR31358:SF18 (PANTHER); PTHR31358 (PANTHER)	no GO terms	no GO terms
CUUC109257	190	3	F:GO:0003824; P:GO:0008152; P:GO:0009987	F:catalytic activity; P:metabolic process; P:cellular process	-		IPR001597 (PFAM); IPR015421 (G3DSA:3.40.640.GENE3D); PTHR10289:SF9 (PANTHER); IPR023603 (PANTHER); IPR015424 (SUPERFAMILY)	F:GO:0003824; F:GO:0016829; P:GO:0006520	F:catalytic activity; F:lyase activity; P:cellular amino acid metabolic process
CUUC109266	173				-		IPR008586 (PFAM); PTHR31972:SF19 (PANTHER); PTHR31972 (PANTHER)	no GO terms	no GO terms
CUUC109271	74				-		no IPS match	no IPS match	no IPS match
CUUC109274	43				-		no IPS match	no IPS match	no IPS match
CUUC109286	164				-		IPR001841 (SMART); IPR001841 (PFAM); IPR013083 (G3DSA:3.30.40.GENE3D); PTHR14155 (PANTHER); PTHR14155:SF329 (PANTHER); CYTOPLASMIC_DOMAIN (PHOBIUS); TRANSMEMBRANE (PHOBIUS); NON_CYTOPLASMIC_DOMAIN (PHOBIUS); IPR001841 (PROSITE_PROFILES); SSF57850 (SUPERFAMILY)	no GO terms	no GO terms
CUUC109299	102				-		no IPS match	no IPS match	no IPS match
CUUC109321	53				-		no IPS match	no IPS match	no IPS match
CUUC109322	52				-		no IPS match	no IPS match	no IPS match
CUUC109326	288	3	F:GO:0003723; F:GO:0016740; P:GO:0006139	F:RNA binding; F:transferase activity; P:nucleobase-containing compound metabolic process	-		IPR000692 (PRINTS); IPR000692 (SMART); G3DSA:3.40.50.150 (GENE3D); IPR000692 (PIRSF); G3DSA:3.30.200.20 (GENE3D); IPR000692 (PFAM); PTHR10335:SF14 (PANTHER); PTHR10335 (PANTHER); IPR020813 (PROSITE_PATTERNS); IPR000692 (HAMAP); IPR029063 (SUPERFAMILY)	F:GO:0003723; P:GO:0008033; F:GO:0008168; P:GO:0006364	F:RNA binding; P:tRNA processing; F:methyltransferase activity; P:rRNA processing
CUUC109345	361				-		Coil (COILS); Coil (COILS); Coil (COILS); Coil (COILS); PTHR35992:SF2 (PANTHER); PTHR35992 (PANTHER)	no GO terms	no GO terms
CUUC109354	203				-		IPR019002 (PFAM); IPR019002 (PANTHER)	no GO terms	no GO terms
CUUC109361	72				-		no IPS match	no IPS match	no IPS match
CUUC109391	30				-		no IPS match	no IPS match	no IPS match
CUUC109392	67				-		no IPS match	no IPS match	no IPS match
CUUC109402	862	4	P:GO:0005975; F:GO:0003824; P:GO:0009058; P:GO:0009987	P:carbohydrate metabolic process; F:catalytic activity; P:biosynthetic process; P:cellular process	-		IPR023214 (G3DSA:3.40.50.GENE3D); IPR006379 (TIGRFAM); IPR003337 (TIGRFAM); G3DSA:3.40.50.2000 (GENE3D); G3DSA:3.40.50.2000 (GENE3D); IPR003337 (PFAM); IPR001830 (PFAM); PTHR10788:SF52 (PANTHER); PTHR10788 (PANTHER); SSF53756 (SUPERFAMILY); IPR023214 (SUPERFAMILY)	F:GO:0003824; P:GO:0005992	F:catalytic activity; P:trehalose biosynthetic process
CUUC109423	43				-		no IPS match	no IPS match	no IPS match
CUUC109457	94				-		no IPS match	no IPS match	no IPS match
CUUC109470	34				-		CYTOPLASMIC_DOMAIN (PHOBIUS); TRANSMEMBRANE (PHOBIUS); NON_CYTOPLASMIC_DOMAIN (PHOBIUS)	no GO terms	no GO terms
CUUC109471	69				-		no IPS match	no IPS match	no IPS match
CUUC109496	89				-		no IPS match	no IPS match	no IPS match
CUUC109497	71				-		no IPS match	no IPS match	no IPS match
CUUC109498	41				-		no IPS match	no IPS match	no IPS match
CUUC109499	47				-		TRANSMEMBRANE (PHOBIUS); NON_CYTOPLASMIC_DOMAIN (PHOBIUS); CYTOPLASMIC_DOMAIN (PHOBIUS)	no GO terms	no GO terms
CUUC109503	111	4	C:GO:0005634; F:GO:0005515; P:GO:0009058; P:GO:0006139	C:nucleus; F:protein binding; P:biosynthetic process; P:nucleobase-containing compound metabolic process	-		IPR033389 (PFAM); PTHR31734:SF56 (PANTHER); IPR003311 (PANTHER); IPR000270 (PROSITE_PROFILES); SSF54277 (SUPERFAMILY)	C:GO:0005634; F:GO:0005515; P:GO:0006355	C:nucleus; F:protein binding; P:regulation of transcription, DNA-templated
CUUC109504	39				-		no IPS match	no IPS match	no IPS match
CUUC109505	67				-		no IPS match	no IPS match	no IPS match
CUUC109506	99	3	C:GO:0005634; P:GO:0009058; P:GO:0006139	C:nucleus; P:biosynthetic process; P:nucleobase-containing compound metabolic process	-		IPR033389 (PFAM); IPR003311 (PANTHER); PTHR31734:SF56 (PANTHER)	C:GO:0005634; P:GO:0006355	C:nucleus; P:regulation of transcription, DNA-templated
CUUC109507	500	4	P:GO:0009058; F:GO:0016740; F:GO:0005488; P:GO:0009987	P:biosynthetic process; F:transferase activity; F:binding; P:cellular process	EC:2.1.2.1	Glycine hydroxymethyltransferase	IPR015422 (G3DSA:3.90.1150.GENE3D); PF00464 (PFAM); IPR015421 (G3DSA:3.40.640.GENE3D); IPR001085 (PIRSF); PTHR11680:SF22 (PANTHER); PTHR11680 (PANTHER); IPR019798 (PROSITE_PATTERNS); SIGNAL_PEPTIDE_N_REGION (PHOBIUS); SIGNAL_PEPTIDE (PHOBIUS); SIGNAL_PEPTIDE_H_REGION (PHOBIUS); NON_CYTOPLASMIC_DOMAIN (PHOBIUS); SIGNAL_PEPTIDE_C_REGION (PHOBIUS); IPR001085 (HAMAP); SignalP-noTM (SIGNALP_EUK); IPR0…	F:GO:0030170; F:GO:0003824; F:GO:0004372; P:GO:0035999; P:GO:0006545	F:pyridoxal phosphate binding; F:catalytic activity; F:glycine hydroxymethyltransferase activity; P:tetrahydrofolate interconversion; P:glycine biosynthetic process
CUUC109509	70				-		no IPS match	no IPS match	no IPS match
CUUC109513	57				-		no IPS match	no IPS match	no IPS match
CUUC109522	91				-		no IPS match	no IPS match	no IPS match
CUUC109523	170				-		no IPS match	no IPS match	no IPS match
CUUC109530	63				-		no IPS match	no IPS match	no IPS match
CUUC109536	67				-		no IPS match	no IPS match	no IPS match
CUUC109537	86				-		no IPS match	no IPS match	no IPS match
CUUC109538	374	3	P:GO:0005975; F:GO:0005488; F:GO:0016787	P:carbohydrate metabolic process; F:binding; F:hydrolase activity	-		IPR011583 (SMART); G3DSA:3.20.20.80 (GENE3D); IPR001223 (PFAM); PTHR11177:SF231 (PANTHER); PTHR11177 (PANTHER); IPR001579 (PROSITE_PATTERNS); SIGNAL_PEPTIDE (PHOBIUS); NON_CYTOPLASMIC_DOMAIN (PHOBIUS); SIGNAL_PEPTIDE_C_REGION (PHOBIUS); SIGNAL_PEPTIDE_H_REGION (PHOBIUS); SIGNAL_PEPTIDE_N_REGION (PHOBIUS); SignalP-noTM (SIGNALP_EUK); IPR029070 (SUPERFAMILY); IPR017853 (SUPERFAMILY); TMhelix (TMHMM)	P:GO:0005975; F:GO:0008061; F:GO:0004553	P:carbohydrate metabolic process; F:chitin binding; F:hydrolase activity, hydrolyzing O-glycosyl compounds
CUUC109550	266	1	F:GO:0005515	F:protein binding	-		IPR001012 (PFAM); G3DSA:3.10.20.90 (GENE3D); IPR018997 (PFAM); PTHR23153:SF40 (PANTHER); PTHR23153 (PANTHER); IPR001012 (PROSITE_PROFILES); IPR029071 (SUPERFAMILY)	F:GO:0005515	F:protein binding
CUUC109562	73				-		no IPS match	no IPS match	no IPS match
CUUC109564	101	1	C:GO:0016020	C:membrane	-		Coil (COILS); IPR000163 (PRINTS); IPR000163 (PANTHER); PTHR23222:SF8 (PANTHER)	C:GO:0016020	C:membrane
CUUC109573	479	1	F:GO:0005515	F:protein binding	-		IPR011990 (G3DSA:1.25.40.GENE3D); IPR032867 (PFAM); IPR011990 (G3DSA:1.25.40.GENE3D); IPR002885 (TIGRFAM); IPR002885 (PFAM); IPR002885 (PFAM); PTHR24015:SF1249 (PANTHER); PTHR24015 (PANTHER); IPR002885 (PROSITE_PROFILES); IPR002885 (PROSITE_PROFILES); IPR002885 (PROSITE_PROFILES); IPR002885 (PROSITE_PROFILES); IPR002885 (PROSITE_PROFILES); IPR002885 (PROSITE_PROFILES); IPR002885 (PROSITE_PROFILES)	F:GO:0008270; F:GO:0005515	F:zinc ion binding; F:protein binding
CUUC109594	66				-		no IPS match	no IPS match	no IPS match
CUUC109612	496				-		Coil (COILS); PTHR33924:SF3 (PANTHER); PTHR33924 (PANTHER)	no GO terms	no GO terms
CUUC109619	82				-		no IPS match	no IPS match	no IPS match
CUUC109621	405	1	F:GO:0005515	F:protein binding	-		IPR002885 (PFAM); IPR002885 (TIGRFAM); G3DSA:3.30.2320.10 (GENE3D); IPR011990 (G3DSA:1.25.40.GENE3D); IPR002885 (PFAM); IPR002885 (PFAM); PTHR24015:SF1422 (PANTHER); PTHR24015 (PANTHER); IPR002885 (PROSITE_PROFILES); IPR002885 (PROSITE_PROFILES); IPR002885 (PROSITE_PROFILES); IPR002885 (PROSITE_PROFILES); IPR002885 (PROSITE_PROFILES); IPR002885 (PROSITE_PROFILES); IPR002885 (PROSITE_PROFILES); IP…	F:GO:0005515	F:protein binding
CUUC109622	70				-		CYTOPLASMIC_DOMAIN (PHOBIUS); TRANSMEMBRANE (PHOBIUS); NON_CYTOPLASMIC_DOMAIN (PHOBIUS); TMhelix (TMHMM)	no GO terms	no GO terms
CUUC109643	61				-		no IPS match	no IPS match	no IPS match
CUUC109644	71				-		no IPS match	no IPS match	no IPS match
CUUC109653	546	2	C:GO:0016020; F:GO:0005215	C:membrane; F:transporter activity	-		IPR001046 (PRINTS); IPR001046 (PFAM); IPR001046 (TIGRFAM); IPR001046 (PANTHER); PTHR11706:SF65 (PANTHER); CYTOPLASMIC_DOMAIN (PHOBIUS); NON_CYTOPLASMIC_DOMAIN (PHOBIUS); CYTOPLASMIC_DOMAIN (PHOBIUS); CYTOPLASMIC_DOMAIN (PHOBIUS); TRANSMEMBRANE (PHOBIUS); TRANSMEMBRANE (PHOBIUS); NON_CYTOPLASMIC_DOMAIN (PHOBIUS); NON_CYTOPLASMIC_DOMAIN (PHOBIUS); TRANSMEMBRANE (PHOBIUS); NON_CYTOPLASMIC_DOMAIN (PH…	C:GO:0016020; P:GO:0006810; F:GO:0005215	C:membrane; P:transport; F:transporter activity
CUUC109668	53				-		no IPS match	no IPS match	no IPS match
CUUC109686	378	4	P:GO:0005975; F:GO:0003824; P:GO:0009058; P:GO:0009987	P:carbohydrate metabolic process; F:catalytic activity; P:biosynthetic process; P:cellular process	-		IPR003337 (TIGRFAM); IPR003337 (PFAM); IPR023214 (G3DSA:3.40.50.GENE3D); IPR006379 (TIGRFAM); PTHR43768:SF12 (PANTHER); PTHR43768 (PANTHER); IPR023214 (SUPERFAMILY)	F:GO:0003824; P:GO:0005992	F:catalytic activity; P:trehalose biosynthetic process
CUUC109687	788	3	F:GO:0000166; P:GO:0006464; F:GO:0016301	F:nucleotide binding; P:cellular protein modification process; F:kinase activity	-		IPR000719 (SMART); G3DSA:3.30.200.20 (GENE3D); PF13540 (PFAM); G3DSA:1.10.510.10 (GENE3D); G3DSA:2.130.10.30 (GENE3D); IPR000719 (PFAM); PTHR27003:SF211 (PANTHER); PTHR27003 (PANTHER); IPR000719 (PROSITE_PROFILES); IPR011009 (SUPERFAMILY); IPR009091 (SUPERFAMILY)	F:GO:0005524; F:GO:0004672; P:GO:0006468	F:ATP binding; F:protein kinase activity; P:protein phosphorylation
CUUC109698	38				-		no IPS match	no IPS match	no IPS match
CUUC109702	305	2	C:GO:0016020; P:GO:0006810	C:membrane; P:transport	-		Coil (COILS); IPR000727 (SMART); IPR006011 (SMART); G3DSA:1.20.5.110 (GENE3D); IPR006011 (PFAM); IPR000727 (PFAM); G3DSA:1.20.58.70 (GENE3D); PTHR19957 (PANTHER); PTHR19957:SF194 (PANTHER); TRANSMEMBRANE (PHOBIUS); NON_CYTOPLASMIC_DOMAIN (PHOBIUS); CYTOPLASMIC_DOMAIN (PHOBIUS); IPR000727 (PROSITE_PROFILES); IPR010989 (SUPERFAMILY); TMhelix (TMHMM)	P:GO:0016192; C:GO:0016020	P:vesicle-mediated transport; C:membrane
CUUC109710	214	1	F:GO:0005488	F:binding	-		IPR011989 (G3DSA:1.25.10.GENE3D); PTHR23315:SF208 (PANTHER); PTHR23315 (PANTHER); IPR016024 (SUPERFAMILY)	F:GO:0005488	F:binding
CUUC109711	145	1	F:GO:0005488	F:binding	-		IPR011989 (G3DSA:1.25.10.GENE3D); PTHR23315 (PANTHER); PTHR23315:SF208 (PANTHER); IPR016024 (SUPERFAMILY)	F:GO:0005488	F:binding
CUUC109719	157	1	P:GO:0019725	P:cellular homeostasis	-		G3DSA:3.40.30.10 (GENE3D); IPR013766 (PFAM); PTHR43601:SF3 (PANTHER); PTHR43601 (PANTHER); IPR012336 (SUPERFAMILY)	P:GO:0045454	P:cell redox homeostasis
CUUC109720	51				-		TRANSMEMBRANE (PHOBIUS); NON_CYTOPLASMIC_DOMAIN (PHOBIUS); CYTOPLASMIC_DOMAIN (PHOBIUS); TMhelix (TMHMM)	no GO terms	no GO terms
CUUC109728	45				-		no IPS match	no IPS match	no IPS match
CUUC109730	122	3	F:GO:0003824; P:GO:0008152; P:GO:0009987	F:catalytic activity; P:metabolic process; P:cellular process	-		IPR006095 (PRINTS); IPR006097 (PFAM); IPR006096 (PFAM); G3DSA:3.40.50.10860 (GENE3D); G3DSA:3.40.50.720 (GENE3D); PTHR11606:SF22 (PANTHER); PTHR11606 (PANTHER); SSF53223 (SUPERFAMILY); IPR016040 (SUPERFAMILY)	F:GO:0016491; P:GO:0006520; P:GO:0055114	F:oxidoreductase activity; P:cellular amino acid metabolic process; P:oxidation-reduction process
CUUC109731	341				-		Coil (COILS); G3DSA:3.40.30.10 (GENE3D); PTHR11780 (PANTHER); PTHR11780:SF14 (PANTHER); IPR012336 (SUPERFAMILY)	no GO terms	no GO terms
CUUC109736	150				-		SignalP-TM (SIGNALP_GRAM_POSITIVE)	no GO terms	no GO terms
CUUC109737	68				-		no IPS match	no IPS match	no IPS match
CUUC109738	319	4	C:GO:0005634; F:GO:0003677; P:GO:0009058; P:GO:0006139	C:nucleus; F:DNA binding; P:biosynthetic process; P:nucleobase-containing compound metabolic process	-		IPR001356 (SMART); IPR005541 (SMART); IPR005540 (SMART); IPR005539 (SMART); IPR005541 (PFAM); G3DSA:1.10.10.60 (GENE3D); IPR005539 (PFAM); IPR008422 (PFAM); IPR005540 (PFAM); PTHR11850:SF180 (PANTHER); PTHR11850 (PANTHER); IPR001356 (PROSITE_PROFILES); IPR005539 (PROSITE_PROFILES); IPR009057 (SUPERFAMILY)	F:GO:0003677; C:GO:0005634; P:GO:0006355	F:DNA binding; C:nucleus; P:regulation of transcription, DNA-templated
CUUC109740	332				-		G3DSA:2.60.40.1120 (GENE3D); PF01190 (PFAM); PTHR31614:SF29 (PANTHER); PTHR31614 (PANTHER); SIGNAL_PEPTIDE (PHOBIUS); SIGNAL_PEPTIDE_C_REGION (PHOBIUS); SIGNAL_PEPTIDE_H_REGION (PHOBIUS); NON_CYTOPLASMIC_DOMAIN (PHOBIUS); SIGNAL_PEPTIDE_N_REGION (PHOBIUS); SignalP-TM (SIGNALP_GRAM_POSITIVE); TMhelix (TMHMM)	no GO terms	no GO terms
CUUC109745	43				-		CYTOPLASMIC_DOMAIN (PHOBIUS); TRANSMEMBRANE (PHOBIUS); NON_CYTOPLASMIC_DOMAIN (PHOBIUS); TMhelix (TMHMM)	no GO terms	no GO terms
CUUC109763	121				-		IPR022087 (PFAM); PTHR24209 (PANTHER); PTHR24209:SF19 (PANTHER)	no GO terms	no GO terms
CUUC109767	34				-		no IPS match	no IPS match	no IPS match
CUUC109768	141				-		IPR022087 (PFAM); PTHR24209 (PANTHER)	no GO terms	no GO terms
CUUC109808	119				-		no IPS match	no IPS match	no IPS match
CUUC109809	59				-		no IPS match	no IPS match	no IPS match
CUUC109821	98				-		no IPS match	no IPS match	no IPS match
CUUC109823	30				-		no IPS match	no IPS match	no IPS match
CUUC109848	887	4	F:GO:0000166; F:GO:0005515; P:GO:0006464; F:GO:0016301	F:nucleotide binding; F:protein binding; P:cellular protein modification process; F:kinase activity	-		PR00019 (PRINTS); IPR003591 (SMART); IPR013210 (PFAM); IPR001245 (PFAM); G3DSA:3.30.200.20 (GENE3D); IPR032675 (G3DSA:3.80.10.GENE3D); G3DSA:1.10.510.10 (GENE3D); IPR001611 (PFAM); IPR032675 (G3DSA:3.80.10.GENE3D); PTHR27000 (PANTHER); PTHR27000:SF338 (PANTHER); IPR017441 (PROSITE_PATTERNS); TRANSMEMBRANE (PHOBIUS); NON_CYTOPLASMIC_DOMAIN (PHOBIUS); CYTOPLASMIC_DOMAIN (PHOBIUS); IPR001611 (PROSIT…	F:GO:0005524; F:GO:0005515; F:GO:0004672; P:GO:0006468	F:ATP binding; F:protein binding; F:protein kinase activity; P:protein phosphorylation
CUUC109849	481	1	F:GO:0005515	F:protein binding	-		PR00019 (PRINTS); IPR003591 (SMART); IPR001611 (PFAM); IPR032675 (G3DSA:3.80.10.GENE3D); IPR032675 (G3DSA:3.80.10.GENE3D); IPR032675 (G3DSA:3.80.10.GENE3D); IPR001611 (PFAM); IPR013210 (PFAM); IPR032675 (G3DSA:3.80.10.GENE3D); PTHR27000 (PANTHER); PTHR27000:SF338 (PANTHER); SIGNAL_PEPTIDE_C_REGION (PHOBIUS); SIGNAL_PEPTIDE_N_REGION (PHOBIUS); NON_CYTOPLASMIC_DOMAIN (PHOBIUS); SIGNAL_PEPTIDE (PHOB…	F:GO:0005515	F:protein binding
CUUC109859	53				-		no IPS match	no IPS match	no IPS match
CUUC109864	201				-		IPR007612 (PFAM); PTHR31087 (PANTHER); PTHR31087:SF36 (PANTHER); IPR025659 (SUPERFAMILY)	no GO terms	no GO terms
CUUC109881	74				-		no IPS match	no IPS match	no IPS match
CUUC109904	371	2	F:GO:0003824; P:GO:0008152	F:catalytic activity; P:metabolic process	-		PR00682 (PRINTS); IPR027443 (G3DSA:2.60.120.GENE3D); IPR026992 (PFAM); IPR005123 (PFAM); PTHR10209:SF233 (PANTHER); PTHR10209 (PANTHER); IPR005123 (PROSITE_PROFILES); SSF51197 (SUPERFAMILY)	F:GO:0016491; P:GO:0055114	F:oxidoreductase activity; P:oxidation-reduction process
CUUC109910	133				-		Coil (COILS); Coil (COILS); G3DSA:1.20.5.50 (GENE3D); PTHR24115:SF625 (PANTHER); PTHR24115 (PANTHER)	no GO terms	no GO terms
CUUC109912	471	2	C:GO:0016020; P:GO:0006810	C:membrane; P:transport	-		IPR004680 (PFAM); PTHR43302 (PANTHER); PTHR43302:SF2 (PANTHER); TRANSMEMBRANE (PHOBIUS); NON_CYTOPLASMIC_DOMAIN (PHOBIUS); CYTOPLASMIC_DOMAIN (PHOBIUS); CYTOPLASMIC_DOMAIN (PHOBIUS); NON_CYTOPLASMIC_DOMAIN (PHOBIUS); TRANSMEMBRANE (PHOBIUS); CYTOPLASMIC_DOMAIN (PHOBIUS); TRANSMEMBRANE (PHOBIUS); NON_CYTOPLASMIC_DOMAIN (PHOBIUS); CYTOPLASMIC_DOMAIN (PHOBIUS); TRANSMEMBRANE (PHOBIUS); NON_CYTOPLASM…	P:GO:0055085; C:GO:0016021	P:transmembrane transport; C:integral component of membrane
CUUC109948	45				-		no IPS match	no IPS match	no IPS match
CUUC109949	455	2	P:GO:0019538; F:GO:0016787	P:protein metabolic process; F:hydrolase activity	EC:3.4.23	Acting on peptide bonds (peptidases)	IPR032861 (PFAM); IPR021109 (G3DSA:2.40.70.GENE3D); IPR032799 (PFAM); IPR021109 (G3DSA:2.40.70.GENE3D); IPR001461 (PANTHER); PTHR13683:SF474 (PANTHER); CYTOPLASMIC_DOMAIN (PHOBIUS); NON_CYTOPLASMIC_DOMAIN (PHOBIUS); NON_CYTOPLASMIC_DOMAIN (PHOBIUS); TRANSMEMBRANE (PHOBIUS); TRANSMEMBRANE (PHOBIUS); IPR033121 (PROSITE_PROFILES); IPR021109 (SUPERFAMILY)	F:GO:0004190; P:GO:0006508	F:aspartic-type endopeptidase activity; P:proteolysis
CUUC109952	297	1	F:GO:0003676	F:nucleic acid binding	-		G3DSA:2.60.120.340 (GENE3D); PTHR31802 (PANTHER); PTHR31802:SF10 (PANTHER); IPR013087 (PROSITE_PATTERNS); IPR013087 (PROSITE_PROFILES)	F:GO:0003676	F:nucleic acid binding
CUUC109953	57				-		no IPS match	no IPS match	no IPS match
CUUC109954	300	1	F:GO:0003676	F:nucleic acid binding	-		G3DSA:2.60.120.340 (GENE3D); PTHR31802 (PANTHER); PTHR31802:SF10 (PANTHER); IPR013087 (PROSITE_PATTERNS); IPR013087 (PROSITE_PROFILES)	F:GO:0003676	F:nucleic acid binding
CUUC109958	70				-		SIGNAL_PEPTIDE (PHOBIUS); SIGNAL_PEPTIDE_N_REGION (PHOBIUS); SIGNAL_PEPTIDE_H_REGION (PHOBIUS); NON_CYTOPLASMIC_DOMAIN (PHOBIUS); SIGNAL_PEPTIDE_C_REGION (PHOBIUS); SignalP-noTM (SIGNALP_EUK)	no GO terms	no GO terms
CUUC109959	401				-		Coil (COILS); PTHR34775:SF5 (PANTHER); PTHR34775 (PANTHER); CYTOPLASMIC_DOMAIN (PHOBIUS); TRANSMEMBRANE (PHOBIUS); NON_CYTOPLASMIC_DOMAIN (PHOBIUS); TMhelix (TMHMM)	no GO terms	no GO terms
CUUC109961	283				-		PTHR34775:SF5 (PANTHER); PTHR34775 (PANTHER)	no GO terms	no GO terms
CUUC109968	68				-		no IPS match	no IPS match	no IPS match
CUUC109982	449				-		Coil (COILS); IPR005037 (PFAM); IPR024767 (PFAM); PTHR23142:SF5 (PANTHER); IPR005037 (PANTHER)	no GO terms	no GO terms
CUUC109991	275	3	C:GO:0016020; F:GO:0005215; P:GO:0009987	C:membrane; F:transporter activity; P:cellular process	-		IPR003855 (PFAM); IPR003855 (PANTHER); PTHR30540:SF51 (PANTHER); NON_CYTOPLASMIC_DOMAIN (PHOBIUS); TRANSMEMBRANE (PHOBIUS); TRANSMEMBRANE (PHOBIUS); CYTOPLASMIC_DOMAIN (PHOBIUS); TRANSMEMBRANE (PHOBIUS); TRANSMEMBRANE (PHOBIUS); TRANSMEMBRANE (PHOBIUS); TRANSMEMBRANE (PHOBIUS); NON_CYTOPLASMIC_DOMAIN (PHOBIUS); TRANSMEMBRANE (PHOBIUS); NON_CYTOPLASMIC_DOMAIN (PHOBIUS); NON_CYTOPLASMIC_DOMAIN (PHO…	P:GO:0071805; F:GO:0015079; C:GO:0016020	P:potassium ion transmembrane transport; F:potassium ion transmembrane transporter activity; C:membrane
CUUC109993	60				-		no IPS match	no IPS match	no IPS match
CUUC109994	387				-		Coil (COILS); G3DSA:1.20.5.360 (GENE3D); PTHR35493 (PANTHER)	no GO terms	no GO terms
CUUC109995	391				-		Coil (COILS); Coil (COILS); G3DSA:1.20.1170.10 (GENE3D); PTHR35493 (PANTHER)	no GO terms	no GO terms
CUUC109996	182	1	F:GO:0005515	F:protein binding	-		IPR001680 (SMART); IPR001680 (PFAM); G3DSA:1.10.10.670 (GENE3D); G3DSA:2.40.50.140 (GENE3D); G3DSA:2.80.10.50 (GENE3D); PTHR19876 (PANTHER); PTHR19876:SF13 (PANTHER); IPR017986 (PROSITE_PROFILES); IPR001680 (PROSITE_PROFILES); IPR001680 (PROSITE_PROFILES); IPR001680 (PROSITE_PROFILES); IPR017986 (SUPERFAMILY)	F:GO:0005515	F:protein binding
CUUC110001	38				-		no IPS match	no IPS match	no IPS match
CUUC110019	145	1	C:GO:0005634	C:nucleus	-		IPR004367 (SMART); IPR013763 (SMART); IPR013763 (G3DSA:1.10.472.GENE3D); IPR004367 (PFAM); PTHR10177 (PANTHER); PTHR10177:SF313 (PANTHER); IPR013763 (SUPERFAMILY)	C:GO:0005634	C:nucleus
CUUC110027	656	1	F:GO:0005515	F:protein binding	-		PR00019 (PRINTS); IPR003591 (SMART); SM00365 (SMART); IPR013210 (PFAM); IPR032675 (G3DSA:3.80.10.GENE3D); IPR032675 (G3DSA:3.80.10.GENE3D); IPR001611 (PFAM); IPR032675 (G3DSA:3.80.10.GENE3D); PTHR27004:SF81 (PANTHER); PTHR27004 (PANTHER); CYTOPLASMIC_DOMAIN (PHOBIUS); TRANSMEMBRANE (PHOBIUS); NON_CYTOPLASMIC_DOMAIN (PHOBIUS); SSF52047 (SUPERFAMILY); IPR032675 (SUPERFAMILY)	F:GO:0005515	F:protein binding
CUUC110036	111				-		no IPS match	no IPS match	no IPS match
CUUC110050	304				-		IPR004873 (SMART); IPR004873 (PFAM); PTHR31236:SF16 (PANTHER); PTHR31236 (PANTHER); SIGNAL_PEPTIDE (PHOBIUS); SIGNAL_PEPTIDE_C_REGION (PHOBIUS); SIGNAL_PEPTIDE_N_REGION (PHOBIUS); SIGNAL_PEPTIDE_H_REGION (PHOBIUS); NON_CYTOPLASMIC_DOMAIN (PHOBIUS); IPR004873 (PROSITE_PROFILES); SignalP-TM (SIGNALP_GRAM_POSITIVE); SignalP-noTM (SIGNALP_EUK)	no GO terms	no GO terms
CUUC110053	311				-		IPR004873 (SMART); IPR004873 (PFAM); PTHR31236:SF16 (PANTHER); PTHR31236 (PANTHER); SIGNAL_PEPTIDE (PHOBIUS); SIGNAL_PEPTIDE_C_REGION (PHOBIUS); SIGNAL_PEPTIDE_N_REGION (PHOBIUS); SIGNAL_PEPTIDE_H_REGION (PHOBIUS); NON_CYTOPLASMIC_DOMAIN (PHOBIUS); IPR004873 (PROSITE_PROFILES); SignalP-TM (SIGNALP_GRAM_POSITIVE); SignalP-noTM (SIGNALP_EUK)	no GO terms	no GO terms
CUUC110063	462	3	F:GO:0000166; P:GO:0006464; F:GO:0016301	F:nucleotide binding; P:cellular protein modification process; F:kinase activity	-		IPR000719 (SMART); G3DSA:3.30.200.20 (GENE3D); G3DSA:1.10.510.10 (GENE3D); PIRSF000615 (PIRSF); IPR000719 (PFAM); PTHR27001:SF428 (PANTHER); PTHR27001 (PANTHER); IPR008271 (PROSITE_PATTERNS); IPR017441 (PROSITE_PATTERNS); NON_CYTOPLASMIC_DOMAIN (PHOBIUS); CYTOPLASMIC_DOMAIN (PHOBIUS); TRANSMEMBRANE (PHOBIUS); IPR000719 (PROSITE_PROFILES); IPR011009 (SUPERFAMILY); TMhelix (TMHMM)	F:GO:0005524; F:GO:0004672; P:GO:0006468	F:ATP binding; F:protein kinase activity; P:protein phosphorylation
CUUC110070	71				-		no IPS match	no IPS match	no IPS match
CUUC110072	165				-		Coil (COILS); CYTOPLASMIC_DOMAIN (PHOBIUS); TRANSMEMBRANE (PHOBIUS); TRANSMEMBRANE (PHOBIUS); NON_CYTOPLASMIC_DOMAIN (PHOBIUS); CYTOPLASMIC_DOMAIN (PHOBIUS)	no GO terms	no GO terms
CUUC110077	257	2	F:GO:0003824; P:GO:0008152	F:catalytic activity; P:metabolic process	-		IPR000873 (PFAM); G3DSA:2.30.38.10 (GENE3D); IPR025110 (PFAM); G3DSA:3.30.300.30 (GENE3D); PTHR43201 (PANTHER); PTHR43201:SF11 (PANTHER); SSF56801 (SUPERFAMILY)	F:GO:0003824; P:GO:0008152	F:catalytic activity; P:metabolic process
CUUC110079	428	3	P:GO:0019538; C:GO:0016020; F:GO:0016787	P:protein metabolic process; C:membrane; F:hydrolase activity	EC:3.4.21	Acting on peptide bonds (peptidases)	IPR022764 (G3DSA:1.20.1540.GENE3D); IPR022764 (PFAM); IPR002610 (PANTHER); PTHR22936:SF55 (PANTHER); TRANSMEMBRANE (PHOBIUS); CYTOPLASMIC_DOMAIN (PHOBIUS); TRANSMEMBRANE (PHOBIUS); TRANSMEMBRANE (PHOBIUS); NON_CYTOPLASMIC_DOMAIN (PHOBIUS); TRANSMEMBRANE (PHOBIUS); NON_CYTOPLASMIC_DOMAIN (PHOBIUS); CYTOPLASMIC_DOMAIN (PHOBIUS); NON_CYTOPLASMIC_DOMAIN (PHOBIUS); TRANSMEMBRANE (PHOBIUS); TRANSMEMBRA…	P:GO:0006508; F:GO:0004252; C:GO:0016021	P:proteolysis; F:serine-type endopeptidase activity; C:integral component of membrane
CUUC110081	22				-		no IPS match	no IPS match	no IPS match
CUUC110084	73				-		no IPS match	no IPS match	no IPS match
CUUC110085	42				-		no IPS match	no IPS match	no IPS match
CUUC110086	29				-		no IPS match	no IPS match	no IPS match
CUUC110087	307				-		G3DSA:3.30.200.20 (GENE3D); PTHR24351 (PANTHER); PTHR24351:SF137 (PANTHER); IPR011009 (SUPERFAMILY)	no GO terms	no GO terms
CUUC110124	383	1	F:GO:0003677	F:DNA binding	-		Coil (COILS); IPR001005 (PFAM); G3DSA:1.10.10.60 (GENE3D); IPR006447 (TIGRFAM); PTHR31003 (PANTHER); PTHR31003:SF12 (PANTHER); IPR017930 (PROSITE_PROFILES); IPR009057 (SUPERFAMILY)	F:GO:0003677	F:DNA binding
CUUC110125	39				-		no IPS match	no IPS match	no IPS match
CUUC110129	509				-		Coil (COILS); IPR001179 (PFAM); G3DSA:2.60.120.340 (GENE3D); G3DSA:3.10.50.40 (GENE3D); IPR023566 (PANTHER); PTHR43811:SF2 (PANTHER); IPR001179 (PROSITE_PROFILES); SSF54534 (SUPERFAMILY)	no GO terms	no GO terms
CUUC110136	90				-		CYTOPLASMIC_DOMAIN (PHOBIUS); TRANSMEMBRANE (PHOBIUS); NON_CYTOPLASMIC_DOMAIN (PHOBIUS); TMhelix (TMHMM)	no GO terms	no GO terms
CUUC110144	704				-		Coil (COILS); IPR005202 (PFAM); PTHR31636:SF72 (PANTHER); PTHR31636 (PANTHER); IPR005202 (PROSITE_PROFILES)	no GO terms	no GO terms
CUUC110147	428	3	F:GO:0000166; P:GO:0006464; F:GO:0016301	F:nucleotide binding; P:cellular protein modification process; F:kinase activity	-		IPR000719 (SMART); IPR000719 (PFAM); G3DSA:1.10.510.10 (GENE3D); G3DSA:3.30.200.20 (GENE3D); PTHR24057 (PANTHER); PTHR24057:SF27 (PANTHER); IPR008271 (PROSITE_PATTERNS); IPR017441 (PROSITE_PATTERNS); IPR000719 (PROSITE_PROFILES); IPR011009 (SUPERFAMILY)	F:GO:0005524; F:GO:0004672; P:GO:0006468	F:ATP binding; F:protein kinase activity; P:protein phosphorylation
CUUC110150	64				-		no IPS match	no IPS match	no IPS match
CUUC110155	289	2	C:GO:0016020; F:GO:0016787	C:membrane; F:hydrolase activity	EC:3.4.21	Acting on peptide bonds (peptidases)	IPR022764 (G3DSA:1.20.1540.GENE3D); PTHR43731:SF6 (PANTHER); PTHR43731 (PANTHER); CYTOPLASMIC_DOMAIN (PHOBIUS); TRANSMEMBRANE (PHOBIUS); NON_CYTOPLASMIC_DOMAIN (PHOBIUS); IPR022764 (SUPERFAMILY)	F:GO:0004252; C:GO:0016021	F:serine-type endopeptidase activity; C:integral component of membrane
CUUC110157	47				-		no IPS match	no IPS match	no IPS match
CUUC110171	407	6	F:GO:0000166; F:GO:0005515; C:GO:0005737; F:GO:0003824; P:GO:0009058; P:GO:0009987	F:nucleotide binding; F:protein binding; C:cytoplasm; F:catalytic activity; P:biosynthetic process; P:cellular process	EC:1.2.1.38; EC:1.2.1.11	N-acetyl-gamma-glutamyl-phosphate reductase; Aspartate-semialdehyde dehydrogenase	IPR000534 (SMART); G3DSA:3.30.360.10 (GENE3D); G3DSA:3.40.50.720 (GENE3D); PIRSF000148 (PIRSF); IPR005986 (TIGRFAM); IPR000534 (PFAM); IPR012280 (PFAM); PTHR10174 (PANTHER); PTHR10174:SF163 (PANTHER); IPR012080 (HAMAP); IPR016040 (SUPERFAMILY); SSF55347 (SUPERFAMILY)	P:GO:0009097; P:GO:0009086; P:GO:0009089; P:GO:0009088; F:GO:0004073; P:GO:0008652; F:GO:0046983; F:GO:0050661; F:GO:0003942; F:GO:0051287; C:GO:0005737; P:GO:0055114; F:GO:0016620	P:isoleucine biosynthetic process; P:methionine biosynthetic process; P:lysine biosynthetic process via diaminopimelate; P:threonine biosynthetic process; F:aspartate-semialdehyde dehydrogenase activity; P:cellular amino acid biosynthetic process; F:protein dimerization activity; F:NADP binding; F:N-acetyl-gamma-glutamyl-phosphate reductase activity; F:NAD binding; C:cytoplasm; P:oxidation-reduct…
CUUC110173	587	1	F:GO:0005515	F:protein binding	-		Coil (COILS); Coil (COILS); IPR011598 (SMART); IPR011598 (PFAM); IPR011598 (G3DSA:4.10.280.GENE3D); PTHR12565 (PANTHER); PTHR12565:SF188 (PANTHER); IPR011598 (PROSITE_PROFILES); IPR011598 (SUPERFAMILY); TMhelix (TMHMM)	F:GO:0046983	F:protein dimerization activity
CUUC110178	25				-		no IPS match	no IPS match	no IPS match
CUUC110207	76				-		no IPS match	no IPS match	no IPS match
CUUC110218	40				-		no IPS match	no IPS match	no IPS match
CUUC110224	105				-		no IPS match	no IPS match	no IPS match
CUUC110239	91				-		CYTOPLASMIC_DOMAIN (PHOBIUS); NON_CYTOPLASMIC_DOMAIN (PHOBIUS); TRANSMEMBRANE (PHOBIUS); SignalP-TM (SIGNALP_EUK); TMhelix (TMHMM)	no GO terms	no GO terms
CUUC110260	73				-		PTHR21567:SF54 (PANTHER); PTHR21567 (PANTHER)	no GO terms	no GO terms
CUUC110293	26				-		NON_CYTOPLASMIC_DOMAIN (PHOBIUS); CYTOPLASMIC_DOMAIN (PHOBIUS); TRANSMEMBRANE (PHOBIUS); TMhelix (TMHMM)	no GO terms	no GO terms
CUUC110297	489				-		Coil (COILS); Coil (COILS)	no GO terms	no GO terms
CUUC110326	53				-		no IPS match	no IPS match	no IPS match
CUUC110360	32				-		no IPS match	no IPS match	no IPS match
CUUC110361	68				-		NON_CYTOPLASMIC_DOMAIN (PHOBIUS); SIGNAL_PEPTIDE_C_REGION (PHOBIUS); SIGNAL_PEPTIDE_N_REGION (PHOBIUS); SIGNAL_PEPTIDE_H_REGION (PHOBIUS); SIGNAL_PEPTIDE (PHOBIUS); SignalP-noTM (SIGNALP_GRAM_NEGATIVE); SignalP-noTM (SIGNALP_EUK); SignalP-TM (SIGNALP_GRAM_POSITIVE)	no GO terms	no GO terms
CUUC110363	74				-		TRANSMEMBRANE (PHOBIUS); NON_CYTOPLASMIC_DOMAIN (PHOBIUS); CYTOPLASMIC_DOMAIN (PHOBIUS); TMhelix (TMHMM)	no GO terms	no GO terms
CUUC110368	41				-		no IPS match	no IPS match	no IPS match
CUUC110395	636				-		Coil (COILS); Coil (COILS); Coil (COILS); Coil (COILS); Coil (COILS); IPR012474 (PFAM); G3DSA:1.10.287.620 (GENE3D); PTHR31791 (PANTHER); PTHR31791:SF20 (PANTHER); SSF57997 (SUPERFAMILY)	no GO terms	no GO terms
CUUC110402	48				-		no IPS match	no IPS match	no IPS match
CUUC110405	274				-		IPR006816 (PFAM); PTHR12771:SF35 (PANTHER); PTHR12771 (PANTHER); IPR006816 (PROSITE_PROFILES); SignalP-TM (SIGNALP_GRAM_POSITIVE)	no GO terms	no GO terms
CUUC110414	35				-		no IPS match	no IPS match	no IPS match
CUUC110418	148	1	F:GO:0003676	F:nucleic acid binding	-		Coil (COILS); IPR000504 (SMART); G3DSA:3.30.70.330 (GENE3D); IPR000504 (PFAM); PTHR10501:SF33 (PANTHER); PTHR10501 (PANTHER); IPR000504 (PROSITE_PROFILES); IPR000504 (SUPERFAMILY)	F:GO:0003676	F:nucleic acid binding
CUUC110420	30				-		no IPS match	no IPS match	no IPS match
CUUC110452	317				-		PTHR33595:SF6 (PANTHER); PTHR33595 (PANTHER)	no GO terms	no GO terms
CUUC110460	61				-		no IPS match	no IPS match	no IPS match
CUUC110463	525	2	C:GO:0016020; F:GO:0005215	C:membrane; F:transporter activity	-		IPR011701 (PFAM); G3DSA:1.20.1250.20 (GENE3D); G3DSA:1.20.1250.20 (GENE3D); IPR000849 (PIRSF); PTHR43184:SF4 (PANTHER); PTHR43184 (PANTHER); NON_CYTOPLASMIC_DOMAIN (PHOBIUS); CYTOPLASMIC_DOMAIN (PHOBIUS); TRANSMEMBRANE (PHOBIUS); TRANSMEMBRANE (PHOBIUS); TRANSMEMBRANE (PHOBIUS); NON_CYTOPLASMIC_DOMAIN (PHOBIUS); TRANSMEMBRANE (PHOBIUS); NON_CYTOPLASMIC_DOMAIN (PHOBIUS); NON_CYTOPLASMIC_DOMAIN (PH…	P:GO:0055085; C:GO:0016021; P:GO:0006810; F:GO:0005215	P:transmembrane transport; C:integral component of membrane; P:transport; F:transporter activity
CUUC110465	424				-		IPR000644 (PFAM); G3DSA:3.10.580.10 (GENE3D); PTHR13780 (PANTHER); PTHR13780:SF88 (PANTHER); IPR000644 (PROSITE_PROFILES); IPR000644 (PROSITE_PROFILES); IPR000644 (PROSITE_PROFILES); SSF54631 (SUPERFAMILY); SSF54631 (SUPERFAMILY)	no GO terms	no GO terms
CUUC110472	196				-		Coil (COILS); Coil (COILS); PTHR31989:SF87 (PANTHER); PTHR31989 (PANTHER)	no GO terms	no GO terms
CUUC110510	52				-		no IPS match	no IPS match	no IPS match
CUUC110519	1248	3	F:GO:0005515; P:GO:0016043; P:GO:0007049	F:protein binding; P:cellular component organization; P:cell cycle	-		Coil (COILS); IPR000048 (SMART); IPR000225 (SMART); IPR001715 (G3DSA:1.10.418.GENE3D); IPR001715 (G3DSA:1.10.418.GENE3D); IPR000048 (PFAM); G3DSA:4.10.270.10 (GENE3D); G3DSA:1.20.5.190 (GENE3D); IPR000225 (PFAM); IPR001715 (PFAM); IPR011989 (G3DSA:1.25.10.GENE3D); PTHR11915 (PANTHER); IPR029955 (PTHR11915:PANTHER); IPR000048 (PROSITE_PROFILES); IPR000048 (PROSITE_PROFILES); IPR000048 (PROSITE_PRO…	P:GO:0007051; F:GO:0005515; F:GO:0005488	P:spindle organization; F:protein binding; F:binding
CUUC110538	55				-		no IPS match	no IPS match	no IPS match
CUUC110549	49				-		no IPS match	no IPS match	no IPS match
CUUC110579	70				-		no IPS match	no IPS match	no IPS match
CUUC110619	163	2	P:GO:0019725; F:GO:0003824	P:cellular homeostasis; F:catalytic activity	-		IPR002109 (PFAM); G3DSA:3.40.30.10 (GENE3D); PTHR10168:SF137 (PANTHER); PTHR10168 (PANTHER); IPR002109 (PROSITE_PROFILES); IPR012336 (SUPERFAMILY)	F:GO:0015035; F:GO:0009055; P:GO:0045454	F:protein disulfide oxidoreductase activity; F:electron carrier activity; P:cell redox homeostasis
CUUC110624	130				-		no IPS match	no IPS match	no IPS match
CUUC110628	42				-		no IPS match	no IPS match	no IPS match
CUUC110630	47				-		no IPS match	no IPS match	no IPS match
CUUC110647	67				-		no IPS match	no IPS match	no IPS match
CUUC110651	693				-		IPR001173 (PFAM); IPR029044 (G3DSA:3.90.550.GENE3D); PTHR32044 (PANTHER); PTHR32044:SF30 (PANTHER); IPR029044 (SUPERFAMILY)	no GO terms	no GO terms
CUUC110652	367				-		IPR029044 (G3DSA:3.90.550.GENE3D); IPR001173 (PFAM); PTHR32044:SF30 (PANTHER); PTHR32044 (PANTHER); TRANSMEMBRANE (PHOBIUS); TRANSMEMBRANE (PHOBIUS); NON_CYTOPLASMIC_DOMAIN (PHOBIUS); CYTOPLASMIC_DOMAIN (PHOBIUS); NON_CYTOPLASMIC_DOMAIN (PHOBIUS); TRANSMEMBRANE (PHOBIUS); CYTOPLASMIC_DOMAIN (PHOBIUS); IPR029044 (SUPERFAMILY); TMhelix (TMHMM); TMhelix (TMHMM); TMhelix (TMHMM)	no GO terms	no GO terms
CUUC110660	85				-		no IPS match	no IPS match	no IPS match
CUUC110662	85				-		no IPS match	no IPS match	no IPS match
CUUC110703	504	1	F:GO:0005515	F:protein binding	-		IPR002885 (PFAM); IPR032867 (PFAM); IPR011990 (G3DSA:1.25.40.GENE3D); IPR002885 (TIGRFAM); IPR011990 (G3DSA:1.25.40.GENE3D); G3DSA:3.30.2320.10 (GENE3D); IPR002885 (PFAM); PTHR24015 (PANTHER); PTHR24015:SF1531 (PANTHER); IPR002885 (PROSITE_PROFILES); IPR002885 (PROSITE_PROFILES); IPR002885 (PROSITE_PROFILES); IPR002885 (PROSITE_PROFILES); IPR002885 (PROSITE_PROFILES); IPR002885 (PROSITE_PROFILES)…	F:GO:0008270; F:GO:0005515	F:zinc ion binding; F:protein binding
CUUC110715	113				-		no IPS match	no IPS match	no IPS match
CUUC110720	64				-		no IPS match	no IPS match	no IPS match
CUUC110721	83				-		no IPS match	no IPS match	no IPS match
CUUC110728	211				-		PTHR33790:SF6 (PANTHER); PTHR33790 (PANTHER); CYTOPLASMIC_DOMAIN (PHOBIUS); NON_CYTOPLASMIC_DOMAIN (PHOBIUS); TRANSMEMBRANE (PHOBIUS); TRANSMEMBRANE (PHOBIUS); NON_CYTOPLASMIC_DOMAIN (PHOBIUS); TMhelix (TMHMM)	no GO terms	no GO terms
CUUC110729	145				-		PTHR33790 (PANTHER); PTHR33790:SF6 (PANTHER)	no GO terms	no GO terms
CUUC110732	645	1	F:GO:0005488	F:binding	-		IPR011989 (G3DSA:1.25.10.GENE3D); PTHR12794 (PANTHER); PTHR12794:SF4 (PANTHER); SIGNAL_PEPTIDE_N_REGION (PHOBIUS); NON_CYTOPLASMIC_DOMAIN (PHOBIUS); TRANSMEMBRANE (PHOBIUS); SIGNAL_PEPTIDE_H_REGION (PHOBIUS); SIGNAL_PEPTIDE (PHOBIUS); SIGNAL_PEPTIDE_C_REGION (PHOBIUS); CYTOPLASMIC_DOMAIN (PHOBIUS); SignalP-noTM (SIGNALP_EUK); SignalP-TM (SIGNALP_GRAM_POSITIVE); IPR016024 (SUPERFAMILY); TMhelix (T…	F:GO:0005488	F:binding
CUUC110746	17				-		no IPS match	no IPS match	no IPS match
CUUC110758	38				-		no IPS match	no IPS match	no IPS match
CUUC110765	161				-		IPR015916 (G3DSA:2.130.10.GENE3D); PTHR10706:SF132 (PANTHER); PTHR10706 (PANTHER); IPR011043 (SUPERFAMILY)	no GO terms	no GO terms
CUUC110789	67				-		no IPS match	no IPS match	no IPS match
CUUC110790	67	4	F:GO:0000166; F:GO:0003824; P:GO:0008152; P:GO:0009987	F:nucleotide binding; F:catalytic activity; P:metabolic process; P:cellular process	EC:1.5.99.12	Cytokinin dehydrogenase	IPR016170 (G3DSA:3.40.462.GENE3D); IPR015345 (PFAM); PTHR13878:SF77 (PANTHER); PTHR13878 (PANTHER); IPR016164 (SUPERFAMILY)	P:GO:0009690; F:GO:0050660; F:GO:0003824; P:GO:0055114; F:GO:0019139	P:cytokinin metabolic process; F:flavin adenine dinucleotide binding; F:catalytic activity; P:oxidation-reduction process; F:cytokinin dehydrogenase activity
CUUC110794	630	1	F:GO:0016740	F:transferase activity	-		G3DSA:3.40.50.150 (GENE3D); G3DSA:3.40.50.150 (GENE3D); IPR004159 (PFAM); PTHR10108 (PANTHER); PTHR10108:SF1018 (PANTHER); TRANSMEMBRANE (PHOBIUS); CYTOPLASMIC_DOMAIN (PHOBIUS); NON_CYTOPLASMIC_DOMAIN (PHOBIUS); IPR029063 (SUPERFAMILY); IPR029063 (SUPERFAMILY); TMhelix (TMHMM)	F:GO:0008168	F:methyltransferase activity
CUUC110795	86	1	F:GO:0016740	F:transferase activity	-		IPR004159 (PFAM); PTHR10108:SF1018 (PANTHER); PTHR10108 (PANTHER)	F:GO:0008168	F:methyltransferase activity
CUUC110805	213				-		CYTOPLASMIC_DOMAIN (PHOBIUS); TRANSMEMBRANE (PHOBIUS); NON_CYTOPLASMIC_DOMAIN (PHOBIUS); TMhelix (TMHMM)	no GO terms	no GO terms
CUUC110818	166				-		no IPS match	no IPS match	no IPS match
CUUC110835	28				-		no IPS match	no IPS match	no IPS match
CUUC110839	25				-		no IPS match	no IPS match	no IPS match
CUUC110840	396	1	F:GO:0005515	F:protein binding	-		IPR000048 (SMART); IPR000048 (PFAM); IPR025064 (PFAM); G3DSA:4.10.270.10 (GENE3D); PTHR32295 (PANTHER); PTHR32295:SF73 (PANTHER); IPR000048 (PROSITE_PROFILES); IPR000571 (PROSITE_PROFILES); IPR000048 (PROSITE_PROFILES)	F:GO:0005515; F:GO:0046872	F:protein binding; F:metal ion binding
CUUC110841	51				-		no IPS match	no IPS match	no IPS match
CUUC110848	633				-		IPR007573 (PFAM); PTHR31807 (PANTHER); PTHR31807:SF15 (PANTHER)	no GO terms	no GO terms
CUUC110849	436				-		IPR007573 (PFAM); PTHR31807 (PANTHER); PTHR31807:SF15 (PANTHER)	no GO terms	no GO terms
CUUC110858	344				-		IPR013057 (PFAM); PTHR22950:SF417 (PANTHER); PTHR22950 (PANTHER); TRANSMEMBRANE (PHOBIUS); TRANSMEMBRANE (PHOBIUS); NON_CYTOPLASMIC_DOMAIN (PHOBIUS); NON_CYTOPLASMIC_DOMAIN (PHOBIUS); NON_CYTOPLASMIC_DOMAIN (PHOBIUS); TRANSMEMBRANE (PHOBIUS); TRANSMEMBRANE (PHOBIUS); CYTOPLASMIC_DOMAIN (PHOBIUS); CYTOPLASMIC_DOMAIN (PHOBIUS); NON_CYTOPLASMIC_DOMAIN (PHOBIUS); TRANSMEMBRANE (PHOBIUS); CYTOPLASMIC_…	no GO terms	no GO terms
CUUC110859	81				-		IPR013057 (PFAM); PTHR22950 (PANTHER); PTHR22950:SF380 (PANTHER); NON_CYTOPLASMIC_DOMAIN (PHOBIUS); CYTOPLASMIC_DOMAIN (PHOBIUS); TRANSMEMBRANE (PHOBIUS); TMhelix (TMHMM)	no GO terms	no GO terms
CUUC110870	96				-		IPR006476 (TIGRFAM); IPR006476 (PFAM); PTHR31871:SF15 (PANTHER); IPR006476 (PANTHER)	no GO terms	no GO terms
CUUC110872	911	1	F:GO:0005515	F:protein binding	-		IPR020472 (PRINTS); IPR001680 (SMART); G3DSA:2.80.10.50 (GENE3D); IPR007148 (PFAM); IPR015943 (G3DSA:2.130.10.GENE3D); IPR015943 (G3DSA:2.130.10.GENE3D); IPR001680 (PFAM); IPR015943 (G3DSA:2.130.10.GENE3D); G3DSA:1.10.10.670 (GENE3D); IPR027145 (PANTHER); IPR019775 (PROSITE_PATTERNS); IPR019775 (PROSITE_PATTERNS); IPR001680 (PROSITE_PROFILES); IPR001680 (PROSITE_PROFILES); IPR001680 (PROSITE_PROF…	F:GO:0005515	F:protein binding
CUUC110878	265	1	F:GO:0005488	F:binding	-		IPR000571 (SMART); G3DSA:4.10.1000.10 (GENE3D); IPR000571 (PFAM); PTHR12547 (PANTHER); PTHR12547:SF88 (PANTHER); IPR000571 (PROSITE_PROFILES); IPR000571 (PROSITE_PROFILES); IPR000571 (PROSITE_PROFILES); IPR000571 (SUPERFAMILY); IPR000571 (SUPERFAMILY); IPR000571 (SUPERFAMILY)	F:GO:0046872	F:metal ion binding
CUUC110897	250	3	P:GO:0009058; P:GO:0009987; F:GO:0016787	P:biosynthetic process; P:cellular process; F:hydrolase activity	EC:3.5.1.2	Glutaminase	IPR002161 (TIGRFAM); IPR002161 (PIRSF); IPR029062 (G3DSA:3.40.50.GENE3D); IPR002161 (PFAM); PTHR31559 (PANTHER); IPR021196 (PROSITE_PATTERNS); IPR002161 (HAMAP); IPR002161 (PROSITE_PROFILES); IPR029062 (SUPERFAMILY)	F:GO:0004359; P:GO:0042823; P:GO:0042819	F:glutaminase activity; P:pyridoxal phosphate biosynthetic process; P:vitamin B6 biosynthetic process
CUUC110901	100				-		no IPS match	no IPS match	no IPS match
CUUC110902	60				-		no IPS match	no IPS match	no IPS match
CUUC110908	73				-		no IPS match	no IPS match	no IPS match
CUUC110917	42				-		CYTOPLASMIC_DOMAIN (PHOBIUS); NON_CYTOPLASMIC_DOMAIN (PHOBIUS); TRANSMEMBRANE (PHOBIUS); TMhelix (TMHMM)	no GO terms	no GO terms
CUUC110923	79				-		no IPS match	no IPS match	no IPS match
CUUC110926	30				-		no IPS match	no IPS match	no IPS match
CUUC110927	75				-		NON_CYTOPLASMIC_DOMAIN (PHOBIUS); SIGNAL_PEPTIDE_H_REGION (PHOBIUS); SIGNAL_PEPTIDE (PHOBIUS); SIGNAL_PEPTIDE_N_REGION (PHOBIUS); SIGNAL_PEPTIDE_C_REGION (PHOBIUS); SignalP-noTM (SIGNALP_EUK)	no GO terms	no GO terms
CUUC110933	36				-		no IPS match	no IPS match	no IPS match
CUUC110967	61				-		no IPS match	no IPS match	no IPS match
CUUC110981	68				-		TRANSMEMBRANE (PHOBIUS); CYTOPLASMIC_DOMAIN (PHOBIUS); NON_CYTOPLASMIC_DOMAIN (PHOBIUS); TMhelix (TMHMM)	no GO terms	no GO terms
CUUC110987	108				-		IPR000008 (SMART); IPR000008 (G3DSA:2.60.40.GENE3D); IPR000008 (PFAM); PTHR32246 (PANTHER); PTHR32246:SF43 (PANTHER); IPR000008 (SUPERFAMILY)	no GO terms	no GO terms
CUUC110988	523				-		IPR000008 (SMART); IPR000008 (G3DSA:2.60.40.GENE3D); IPR000008 (PFAM); PTHR32246 (PANTHER); PTHR32246:SF43 (PANTHER); IPR000008 (SUPERFAMILY)	no GO terms	no GO terms
CUUC110989	180				-		PTHR32246 (PANTHER); PTHR32246:SF43 (PANTHER)	no GO terms	no GO terms
CUUC110990	101				-		CYTOPLASMIC_DOMAIN (PHOBIUS); TRANSMEMBRANE (PHOBIUS); TRANSMEMBRANE (PHOBIUS); NON_CYTOPLASMIC_DOMAIN (PHOBIUS); TRANSMEMBRANE (PHOBIUS); CYTOPLASMIC_DOMAIN (PHOBIUS); NON_CYTOPLASMIC_DOMAIN (PHOBIUS); TMhelix (TMHMM)	no GO terms	no GO terms
CUUC110991	279	2	F:GO:0005488; P:GO:0006810	F:binding; P:transport	-		Coil (COILS); IPR006121 (PFAM); G3DSA:3.30.70.100 (GENE3D); PTHR22814:SF211 (PANTHER); PTHR22814 (PANTHER); IPR006121 (PROSITE_PROFILES); IPR006121 (PROSITE_PROFILES); IPR006121 (SUPERFAMILY); IPR006121 (SUPERFAMILY)	F:GO:0046872; P:GO:0030001	F:metal ion binding; P:metal ion transport
CUUC110993	596	2	C:GO:0016020; P:GO:0006810	C:membrane; P:transport	-		IPR014024 (TIGRFAM); IPR004776 (PFAM); PTHR31752 (PANTHER); PTHR31752:SF32 (PANTHER); TRANSMEMBRANE (PHOBIUS); TRANSMEMBRANE (PHOBIUS); NON_CYTOPLASMIC_DOMAIN (PHOBIUS); NON_CYTOPLASMIC_DOMAIN (PHOBIUS); CYTOPLASMIC_DOMAIN (PHOBIUS); TRANSMEMBRANE (PHOBIUS); CYTOPLASMIC_DOMAIN (PHOBIUS); TRANSMEMBRANE (PHOBIUS); CYTOPLASMIC_DOMAIN (PHOBIUS); NON_CYTOPLASMIC_DOMAIN (PHOBIUS); CYTOPLASMIC_DOMAIN (P…	P:GO:0055085; C:GO:0016021	P:transmembrane transport; C:integral component of membrane
CUUC110994	596	2	C:GO:0016020; P:GO:0006810	C:membrane; P:transport	-		IPR014024 (TIGRFAM); IPR004776 (PFAM); PTHR31752:SF32 (PANTHER); PTHR31752 (PANTHER); CYTOPLASMIC_DOMAIN (PHOBIUS); TRANSMEMBRANE (PHOBIUS); CYTOPLASMIC_DOMAIN (PHOBIUS); NON_CYTOPLASMIC_DOMAIN (PHOBIUS); TRANSMEMBRANE (PHOBIUS); TRANSMEMBRANE (PHOBIUS); CYTOPLASMIC_DOMAIN (PHOBIUS); NON_CYTOPLASMIC_DOMAIN (PHOBIUS); NON_CYTOPLASMIC_DOMAIN (PHOBIUS); TRANSMEMBRANE (PHOBIUS); CYTOPLASMIC_DOMAIN (P…	P:GO:0055085; C:GO:0016021	P:transmembrane transport; C:integral component of membrane
CUUC111018	85				-		no IPS match	no IPS match	no IPS match
CUUC111019	310	3	F:GO:0003677; P:GO:0009058; P:GO:0006139	F:DNA binding; P:biosynthetic process; P:nucleobase-containing compound metabolic process	-		IPR003441 (PFAM); PTHR31719:SF49 (PANTHER); PTHR31719 (PANTHER); IPR003441 (PROSITE_PROFILES); IPR003441 (SUPERFAMILY)	F:GO:0003677; P:GO:0006355	F:DNA binding; P:regulation of transcription, DNA-templated
CUUC111021	226	3	F:GO:0003677; P:GO:0009058; P:GO:0006139	F:DNA binding; P:biosynthetic process; P:nucleobase-containing compound metabolic process	-		IPR003441 (PFAM); PTHR31719:SF49 (PANTHER); PTHR31719 (PANTHER); IPR003441 (PROSITE_PROFILES); IPR003441 (SUPERFAMILY)	F:GO:0003677; P:GO:0006355	F:DNA binding; P:regulation of transcription, DNA-templated
CUUC111022	56	3	F:GO:0003677; P:GO:0009058; P:GO:0006139	F:DNA binding; P:biosynthetic process; P:nucleobase-containing compound metabolic process	-		IPR003441 (PFAM); PTHR31719:SF48 (PANTHER); PTHR31719 (PANTHER); IPR003441 (PROSITE_PROFILES); IPR003441 (SUPERFAMILY)	F:GO:0003677; P:GO:0006355	F:DNA binding; P:regulation of transcription, DNA-templated
CUUC111023	73				-		no IPS match	no IPS match	no IPS match
CUUC111024	27				-		no IPS match	no IPS match	no IPS match
CUUC111025	635	1	F:GO:0005515	F:protein binding	-		Coil (COILS); IPR001810 (SMART); IPR006553 (SMART); IPR001810 (PFAM); G3DSA:1.20.1280.50 (GENE3D); IPR001611 (PFAM); IPR032675 (G3DSA:3.80.10.GENE3D); IPR032675 (G3DSA:3.80.10.GENE3D); PTHR24006:SF533 (PANTHER); PTHR24006 (PANTHER); SSF52047 (SUPERFAMILY); SSF52047 (SUPERFAMILY); IPR001810 (SUPERFAMILY)	F:GO:0005515	F:protein binding
CUUC111026	73				-		PTHR24006:SF533 (PANTHER); PTHR24006 (PANTHER)	no GO terms	no GO terms
CUUC111037	177	4	C:GO:0005634; F:GO:0005515; P:GO:0009058; P:GO:0006139	C:nucleus; F:protein binding; P:biosynthetic process; P:nucleobase-containing compound metabolic process	-		IPR033389 (PFAM); IPR003311 (PANTHER); PTHR31734:SF81 (PANTHER); IPR000270 (PROSITE_PROFILES); SSF54277 (SUPERFAMILY)	C:GO:0005634; F:GO:0005515; P:GO:0006355	C:nucleus; F:protein binding; P:regulation of transcription, DNA-templated
CUUC111038	197	5	C:GO:0005634; F:GO:0003677; F:GO:0005515; P:GO:0009058; P:GO:0006139	C:nucleus; F:DNA binding; F:protein binding; P:biosynthetic process; P:nucleobase-containing compound metabolic process	-		PR00615 (PRINTS); IPR003958 (PFAM); G3DSA:1.10.20.10 (GENE3D); PTHR11064 (PANTHER); PTHR11064:SF55 (PANTHER); IPR003956 (PROSITE_PATTERNS); IPR009072 (SUPERFAMILY)	C:GO:0005634; F:GO:0046982; P:GO:0006355; F:GO:0043565	C:nucleus; F:protein heterodimerization activity; P:regulation of transcription, DNA-templated; F:sequence-specific DNA binding
CUUC111041	35				-		no IPS match	no IPS match	no IPS match
CUUC111055	201				-		IPR005202 (PFAM); IPR030005 (PTHR31636:PANTHER); PTHR31636 (PANTHER); IPR005202 (PROSITE_PROFILES)	no GO terms	no GO terms
CUUC111065	314	3	F:GO:0000166; P:GO:0006464; F:GO:0016301	F:nucleotide binding; P:cellular protein modification process; F:kinase activity	EC:2.7.11	Transferring phosphorus-containing groups	IPR000719 (SMART); IPR000961 (SMART); G3DSA:1.10.510.10 (GENE3D); IPR017892 (PFAM); IPR000719 (PFAM); PTHR24356:SF240 (PANTHER); PTHR24356 (PANTHER); IPR008271 (PROSITE_PATTERNS); IPR000719 (PROSITE_PROFILES); IPR000961 (PROSITE_PROFILES); IPR011009 (SUPERFAMILY)	F:GO:0005524; F:GO:0004672; P:GO:0006468; F:GO:0004674	F:ATP binding; F:protein kinase activity; P:protein phosphorylation; F:protein serine/threonine kinase activity
CUUC111074	29				-		no IPS match	no IPS match	no IPS match
CUUC111089	358	4	P:GO:0019538; P:GO:0009056; C:GO:0005622; P:GO:0009987	P:protein metabolic process; P:catabolic process; C:intracellular; P:cellular process	-		IPR002035 (SMART); IPR003903 (SMART); IPR003903 (PFAM); IPR002035 (PFAM); IPR002035 (G3DSA:3.40.50.GENE3D); IPR027040 (PANTHER); PTHR10223:SF3 (PANTHER); IPR003903 (PROSITE_PROFILES); IPR002035 (PROSITE_PROFILES); IPR003903 (PROSITE_PROFILES); IPR002035 (SUPERFAMILY)	C:GO:0008540; P:GO:0006511	C:proteasome regulatory particle, base subcomplex; P:ubiquitin-dependent protein catabolic process
CUUC111100	88				-		IPR027443 (G3DSA:2.60.120.GENE3D); PTHR10209:SF295 (PANTHER); PTHR10209 (PANTHER); SSF51197 (SUPERFAMILY)	no GO terms	no GO terms
CUUC111101	355	2	F:GO:0003824; P:GO:0008152	F:catalytic activity; P:metabolic process	-		IPR026992 (PFAM); IPR027443 (G3DSA:2.60.120.GENE3D); IPR005123 (PFAM); PTHR10209 (PANTHER); PTHR10209:SF322 (PANTHER); IPR005123 (PROSITE_PROFILES); SSF51197 (SUPERFAMILY)	F:GO:0016491; P:GO:0055114	F:oxidoreductase activity; P:oxidation-reduction process
CUUC111112	500				-		Coil (COILS); Coil (COILS); Coil (COILS); Coil (COILS); Coil (COILS); Coil (COILS); Coil (COILS); Coil (COILS); Coil (COILS); PTHR18937 (PANTHER); PTHR18937:SF329 (PANTHER)	no GO terms	no GO terms
CUUC111115	111				-		no IPS match	no IPS match	no IPS match
CUUC111136	266	3	C:GO:0005777; C:GO:0016020; P:GO:0016043	C:peroxisome; C:membrane; P:cellular component organization	-		IPR008733 (PFAM); PTHR12652:SF36 (PANTHER); PTHR12652 (PANTHER); SignalP-TM (SIGNALP_GRAM_POSITIVE)	P:GO:0016559; C:GO:0005779	P:peroxisome fission; C:integral component of peroxisomal membrane
CUUC111155	43				-		no IPS match	no IPS match	no IPS match
CUUC111165	340	2	C:GO:0005634; F:GO:0003700	C:nucleus; F:transcription factor activity, sequence-specific DNA binding	-		IPR023278 (G3DSA:1.10.3180.GENE3D); PTHR33305:SF18 (PANTHER); PTHR33305 (PANTHER); IPR023278 (SUPERFAMILY)	C:GO:0005634; F:GO:0003700	C:nucleus; F:transcription factor activity, sequence-specific DNA binding
CUUC111166	79				-		NON_CYTOPLASMIC_DOMAIN (PHOBIUS); TRANSMEMBRANE (PHOBIUS); CYTOPLASMIC_DOMAIN (PHOBIUS); TMhelix (TMHMM)	no GO terms	no GO terms
CUUC111187	192				-		no IPS match	no IPS match	no IPS match
CUUC111205	713	5	P:GO:0005975; C:GO:0016020; P:GO:0009058; F:GO:0016740; P:GO:0009987	P:carbohydrate metabolic process; C:membrane; P:biosynthetic process; F:transferase activity; P:cellular process	EC:2.4.1.12	Cellulose synthase (UDP-forming)	IPR005150 (PFAM); IPR013083 (G3DSA:3.30.40.GENE3D); IPR029044 (G3DSA:3.90.550.GENE3D); PF14570 (PFAM); PTHR13301 (PANTHER); PTHR13301:SF89 (PANTHER); TRANSMEMBRANE (PHOBIUS); NON_CYTOPLASMIC_DOMAIN (PHOBIUS); TRANSMEMBRANE (PHOBIUS); NON_CYTOPLASMIC_DOMAIN (PHOBIUS); CYTOPLASMIC_DOMAIN (PHOBIUS); SSF57850 (SUPERFAMILY)	C:GO:0016020; P:GO:0030244; F:GO:0016760	C:membrane; P:cellulose biosynthetic process; F:cellulose synthase (UDP-forming) activity
CUUC111211	79				-		TRANSMEMBRANE (PHOBIUS); TRANSMEMBRANE (PHOBIUS); NON_CYTOPLASMIC_DOMAIN (PHOBIUS); CYTOPLASMIC_DOMAIN (PHOBIUS); CYTOPLASMIC_DOMAIN (PHOBIUS); PS51257 (PROSITE_PROFILES); TMhelix (TMHMM); TMhelix (TMHMM)	no GO terms	no GO terms
CUUC111215	100				-		no IPS match	no IPS match	no IPS match
CUUC111221	199	3	F:GO:0003824; P:GO:0008152; F:GO:0005488	F:catalytic activity; P:metabolic process; F:binding	-		IPR011706 (PFAM); IPR008972 (G3DSA:2.60.40.GENE3D); PTHR11709 (PANTHER); PTHR11709:SF195 (PANTHER); IPR008972 (SUPERFAMILY)	F:GO:0005507; F:GO:0016491; P:GO:0055114	F:copper ion binding; F:oxidoreductase activity; P:oxidation-reduction process
CUUC111226	312	3	F:GO:0005515; C:GO:0016020; P:GO:0006810	F:protein binding; C:membrane; P:transport	-		Coil (COILS); IPR000727 (SMART); IPR006011 (SMART); IPR006011 (PFAM); G3DSA:1.20.58.70 (GENE3D); G3DSA:1.20.5.110 (GENE3D); IPR000727 (PFAM); PTHR19957 (PANTHER); PTHR19957:SF145 (PANTHER); IPR006012 (PROSITE_PATTERNS); NON_CYTOPLASMIC_DOMAIN (PHOBIUS); TRANSMEMBRANE (PHOBIUS); CYTOPLASMIC_DOMAIN (PHOBIUS); IPR000727 (PROSITE_PROFILES); IPR010989 (SUPERFAMILY); TMhelix (TMHMM)	P:GO:0016192; C:GO:0016020; F:GO:0005484; P:GO:0006886	P:vesicle-mediated transport; C:membrane; F:SNAP receptor activity; P:intracellular protein transport
CUUC111259	48				-		no IPS match	no IPS match	no IPS match
CUUC111269	270				-		IPR002347 (PRINTS); IPR002347 (PFAM); G3DSA:3.40.50.720 (GENE3D); PTHR43431 (PANTHER); IPR016040 (SUPERFAMILY)	no GO terms	no GO terms
CUUC111290	78				-		no IPS match	no IPS match	no IPS match
CUUC111298	49				-		SIGNAL_PEPTIDE_N_REGION (PHOBIUS); NON_CYTOPLASMIC_DOMAIN (PHOBIUS); CYTOPLASMIC_DOMAIN (PHOBIUS); TRANSMEMBRANE (PHOBIUS); SIGNAL_PEPTIDE_H_REGION (PHOBIUS); SIGNAL_PEPTIDE_C_REGION (PHOBIUS); SIGNAL_PEPTIDE (PHOBIUS); SignalP-TM (SIGNALP_EUK)	no GO terms	no GO terms
CUUC111327	96				-		no IPS match	no IPS match	no IPS match
CUUC111328	65				-		no IPS match	no IPS match	no IPS match
CUUC111334	21				-		no IPS match	no IPS match	no IPS match
CUUC111351	345	1	F:GO:0005515	F:protein binding	-		IPR001810 (SMART); IPR001810 (PFAM); G3DSA:1.20.1280.50 (GENE3D); PTHR14939:SF6 (PANTHER); PTHR14939 (PANTHER); IPR001810 (SUPERFAMILY)	F:GO:0005515	F:protein binding
CUUC111362	355				-		IPR019049 (PFAM); IPR019049 (PANTHER); SIGNAL_PEPTIDE_H_REGION (PHOBIUS); NON_CYTOPLASMIC_DOMAIN (PHOBIUS); TRANSMEMBRANE (PHOBIUS); SIGNAL_PEPTIDE_N_REGION (PHOBIUS); NON_CYTOPLASMIC_DOMAIN (PHOBIUS); TRANSMEMBRANE (PHOBIUS); CYTOPLASMIC_DOMAIN (PHOBIUS); NON_CYTOPLASMIC_DOMAIN (PHOBIUS); TRANSMEMBRANE (PHOBIUS); SIGNAL_PEPTIDE_C_REGION (PHOBIUS); TRANSMEMBRANE (PHOBIUS); SIGNAL_PEPTIDE (PHOBIUS…	no GO terms	no GO terms
CUUC111371	397	3	P:GO:0006464; F:GO:0016740; F:GO:0005488	P:cellular protein modification process; F:transferase activity; F:binding	-		IPR003613 (SMART); IPR011989 (G3DSA:1.25.10.GENE3D); IPR003613 (PFAM); IPR013083 (G3DSA:3.30.40.GENE3D); PTHR22849:SF101 (PANTHER); PTHR22849 (PANTHER); IPR003613 (PROSITE_PROFILES); IPR016024 (SUPERFAMILY); SSF57850 (SUPERFAMILY)	F:GO:0004842; F:GO:0005488; P:GO:0016567	F:ubiquitin-protein transferase activity; F:binding; P:protein ubiquitination
CUUC111372	83				-		no IPS match	no IPS match	no IPS match
CUUC111378	96				-		no IPS match	no IPS match	no IPS match
CUUC111384	92				-		IPR022251 (PFAM); PTHR33090:SF9 (PANTHER); PTHR33090 (PANTHER)	no GO terms	no GO terms
CUUC111404	60				-		no IPS match	no IPS match	no IPS match
CUUC111408	37				-		no IPS match	no IPS match	no IPS match
CUUC111413	53				-		no IPS match	no IPS match	no IPS match
CUUC111416	330				-		Coil (COILS); IPR005162 (PFAM); PTHR34482 (PANTHER); PTHR34482:SF4 (PANTHER)	no GO terms	no GO terms
CUUC111417	70				-		no IPS match	no IPS match	no IPS match
CUUC111419	21				-		no IPS match	no IPS match	no IPS match
CUUC111438	396	3	F:GO:0003824; P:GO:0008152; F:GO:0005488	F:catalytic activity; P:metabolic process; F:binding	-		IPR002401 (PRINTS); IPR001128 (PFAM); G3DSA:1.10.630.10 (GENE3D); PTHR24279:SF103 (PANTHER); PTHR24279 (PANTHER); TRANSMEMBRANE (PHOBIUS); CYTOPLASMIC_DOMAIN (PHOBIUS); NON_CYTOPLASMIC_DOMAIN (PHOBIUS); IPR001128 (SUPERFAMILY); TMhelix (TMHMM)	F:GO:0005506; F:GO:0016705; P:GO:0055114; F:GO:0020037	F:iron ion binding; F:oxidoreductase activity, acting on paired donors, with incorporation or reduction of molecular oxygen; P:oxidation-reduction process; F:heme binding
CUUC111447	59				-		no IPS match	no IPS match	no IPS match
CUUC111448	172	1	F:GO:0003677	F:DNA binding	-		IPR002653 (SMART); IPR000058 (SMART); IPR002653 (PFAM); IPR000058 (G3DSA:4.10.1110.GENE3D); IPR000058 (PFAM); PTHR10634:SF53 (PANTHER); PTHR10634 (PANTHER); IPR000058 (PROSITE_PROFILES); IPR002653 (PROSITE_PROFILES); IPR000058 (SUPERFAMILY); SSF57716 (SUPERFAMILY)	F:GO:0003677; F:GO:0008270	F:DNA binding; F:zinc ion binding
CUUC111449	78				-		no IPS match	no IPS match	no IPS match
CUUC111472	107				-		CYTOPLASMIC_DOMAIN (PHOBIUS); TRANSMEMBRANE (PHOBIUS); NON_CYTOPLASMIC_DOMAIN (PHOBIUS); TMhelix (TMHMM)	no GO terms	no GO terms
CUUC111479	69				-		no IPS match	no IPS match	no IPS match
CUUC111501	55				-		IPR006476 (PFAM); SignalP-noTM (SIGNALP_EUK)	no GO terms	no GO terms
CUUC111509	42				-		no IPS match	no IPS match	no IPS match
CUUC111516	366	1	F:GO:0005515	F:protein binding	-		IPR002110 (PRINTS); IPR002110 (SMART); IPR020683 (PFAM); IPR020683 (G3DSA:1.25.40.GENE3D); IPR013083 (G3DSA:3.30.40.GENE3D); PF13637 (PFAM); PTHR24128:SF28 (PANTHER); PTHR24128 (PANTHER); IPR017907 (PROSITE_PATTERNS); IPR002110 (PROSITE_PROFILES); IPR020683 (PROSITE_PROFILES); IPR001841 (PROSITE_PROFILES); IPR002110 (PROSITE_PROFILES); SSF57850 (SUPERFAMILY); IPR020683 (SUPERFAMILY)	F:GO:0005515	F:protein binding
CUUC111517	35				-		no IPS match	no IPS match	no IPS match
CUUC111527	338				-		IPR011074 (SMART); IPR001251 (SMART); IPR001251 (PFAM); IPR011074 (PFAM); IPR001251 (G3DSA:3.40.525.GENE3D); PTHR23324:SF111 (PANTHER); PTHR23324 (PANTHER); IPR001251 (PROSITE_PROFILES); IPR001251 (SUPERFAMILY); IPR011074 (SUPERFAMILY)	no GO terms	no GO terms
CUUC111554	375				-		IPR013763 (SMART); IPR006671 (PFAM); IPR013763 (G3DSA:1.10.472.GENE3D); IPR013763 (G3DSA:1.10.472.GENE3D); PIRSF001771 (PIRSF); PTHR10177:SF313 (PANTHER); PTHR10177 (PANTHER); IPR006671 (PROSITE_PATTERNS); SignalP-TM (SIGNALP_GRAM_POSITIVE); SignalP-noTM (SIGNALP_EUK); IPR013763 (SUPERFAMILY)	no GO terms	no GO terms
CUUC111568	224				-		Coil (COILS); IPR004320 (PFAM); G3DSA:3.90.20.10 (GENE3D); PTHR33070:SF33 (PANTHER); PTHR33070 (PANTHER)	no GO terms	no GO terms
CUUC111572	532	1	F:GO:0005515	F:protein binding	-		Coil (COILS); IPR019734 (SMART); IPR011990 (G3DSA:1.25.40.GENE3D); PF14559 (PFAM); IPR011990 (G3DSA:1.25.40.GENE3D); IPR011990 (G3DSA:1.25.40.GENE3D); PTHR36326 (PANTHER); PTHR36326:SF4 (PANTHER); SIGNAL_PEPTIDE_N_REGION (PHOBIUS); SIGNAL_PEPTIDE (PHOBIUS); SIGNAL_PEPTIDE_C_REGION (PHOBIUS); SIGNAL_PEPTIDE_H_REGION (PHOBIUS); NON_CYTOPLASMIC_DOMAIN (PHOBIUS); IPR013026 (PROSITE_PROFILES); IPR0197…	F:GO:0005515	F:protein binding
CUUC111575	54				-		TRANSMEMBRANE (PHOBIUS); NON_CYTOPLASMIC_DOMAIN (PHOBIUS); CYTOPLASMIC_DOMAIN (PHOBIUS); TMhelix (TMHMM)	no GO terms	no GO terms
CUUC111594	91				-		no IPS match	no IPS match	no IPS match
CUUC111600	144				-		SignalP-TM (SIGNALP_GRAM_POSITIVE)	no GO terms	no GO terms
CUUC111601	232				-		IPR008889 (PFAM); PTHR33402 (PANTHER)	no GO terms	no GO terms
CUUC111603	233				-		IPR008889 (PFAM); PTHR33402 (PANTHER)	no GO terms	no GO terms
CUUC111604	216				-		IPR008889 (PFAM); PTHR33402 (PANTHER); PTHR33402:SF11 (PANTHER)	no GO terms	no GO terms
CUUC111607	78				-		no IPS match	no IPS match	no IPS match
CUUC111632	291				-		IPR013126 (PRINTS); G3DSA:3.30.420.40 (GENE3D); G3DSA:3.30.420.40 (GENE3D); IPR013126 (PFAM); G3DSA:3.90.640.10 (GENE3D); PTHR19375 (PANTHER); PTHR19375:SF262 (PANTHER); IPR018181 (PROSITE_PATTERNS); IPR018181 (PROSITE_PATTERNS); NON_CYTOPLASMIC_DOMAIN (PHOBIUS); SIGNAL_PEPTIDE_C_REGION (PHOBIUS); SIGNAL_PEPTIDE_N_REGION (PHOBIUS); SIGNAL_PEPTIDE (PHOBIUS); SIGNAL_PEPTIDE_H_REGION (PHOBIUS); Sign…	no GO terms	no GO terms
CUUC111633	79				-		Coil (COILS); IPR029048 (G3DSA:1.20.1270.GENE3D); PTHR19375:SF262 (PANTHER); PTHR19375 (PANTHER); IPR029048 (SUPERFAMILY)	no GO terms	no GO terms
CUUC111638	242	1	P:GO:0007165	P:signal transduction	-		G3DSA:3.30.60.20 (GENE3D); IPR004146 (PFAM); PTHR13871:SF55 (PANTHER); PTHR13871 (PANTHER); CYTOPLASMIC_DOMAIN (PHOBIUS); TRANSMEMBRANE (PHOBIUS); NON_CYTOPLASMIC_DOMAIN (PHOBIUS); IPR002219 (PROSITE_PROFILES); SSF57889 (SUPERFAMILY); SSF57889 (SUPERFAMILY); TMhelix (TMHMM)	P:GO:0035556	P:intracellular signal transduction
CUUC111649	97				-		no IPS match	no IPS match	no IPS match
CUUC111658	473	2	C:GO:0005634; F:GO:0003674	C:nucleus; F:molecular_function	-		IPR005202 (PFAM); PTHR31636 (PANTHER); IPR030008 (PTHR31636:PANTHER); IPR005202 (PROSITE_PROFILES)	C:GO:0005634; F:GO:0000989	C:nucleus; F:transcription factor activity, transcription factor binding
CUUC111659	152				-		PTHR34781:SF4 (PANTHER); PTHR34781 (PANTHER); CYTOPLASMIC_DOMAIN (PHOBIUS); TRANSMEMBRANE (PHOBIUS); NON_CYTOPLASMIC_DOMAIN (PHOBIUS); TRANSMEMBRANE (PHOBIUS); CYTOPLASMIC_DOMAIN (PHOBIUS); TMhelix (TMHMM); TMhelix (TMHMM)	no GO terms	no GO terms
CUUC111660	129				-		PTHR34781:SF4 (PANTHER); PTHR34781 (PANTHER); TRANSMEMBRANE (PHOBIUS); NON_CYTOPLASMIC_DOMAIN (PHOBIUS); CYTOPLASMIC_DOMAIN (PHOBIUS); TRANSMEMBRANE (PHOBIUS); CYTOPLASMIC_DOMAIN (PHOBIUS); TMhelix (TMHMM); TMhelix (TMHMM)	no GO terms	no GO terms
CUUC111664	129				-		PTHR34781:SF4 (PANTHER); PTHR34781 (PANTHER); NON_CYTOPLASMIC_DOMAIN (PHOBIUS); CYTOPLASMIC_DOMAIN (PHOBIUS); TRANSMEMBRANE (PHOBIUS); TRANSMEMBRANE (PHOBIUS); CYTOPLASMIC_DOMAIN (PHOBIUS); TMhelix (TMHMM); TMhelix (TMHMM)	no GO terms	no GO terms
CUUC111688	291	3	F:GO:0000166; F:GO:0003824; P:GO:0008152	F:nucleotide binding; F:catalytic activity; P:metabolic process	-		IPR013785 (G3DSA:3.20.20.GENE3D); IPR001155 (PFAM); PTHR22893 (PANTHER); PTHR22893:SF75 (PANTHER); SSF51395 (SUPERFAMILY)	F:GO:0010181; F:GO:0003824; F:GO:0016491; P:GO:0055114	F:FMN binding; F:catalytic activity; F:oxidoreductase activity; P:oxidation-reduction process
CUUC111731	82	1	F:GO:0003676	F:nucleic acid binding	-		G3DSA:3.30.160.60 (GENE3D); PTHR26374 (PANTHER); PTHR26374:SF262 (PANTHER); IPR013087 (PROSITE_PATTERNS); IPR013087 (PROSITE_PROFILES); IPR013087 (SUPERFAMILY)	F:GO:0003676	F:nucleic acid binding
CUUC111732	88				-		PTHR26374 (PANTHER); PTHR26374:SF252 (PANTHER)	no GO terms	no GO terms
CUUC111741	697				-		Coil (COILS); IPR027944 (PFAM); IPR027942 (PFAM); PTHR33232 (PANTHER); PTHR33232:SF6 (PANTHER); TRANSMEMBRANE (PHOBIUS); CYTOPLASMIC_DOMAIN (PHOBIUS); NON_CYTOPLASMIC_DOMAIN (PHOBIUS); SignalP-noTM (SIGNALP_EUK)	no GO terms	no GO terms
CUUC111748	34				-		no IPS match	no IPS match	no IPS match
CUUC111764	433	1	F:GO:0005515	F:protein binding	-		Coil (COILS); IPR011598 (SMART); IPR011598 (G3DSA:4.10.280.GENE3D); IPR011598 (PFAM); PTHR12565 (PANTHER); PTHR12565:SF227 (PANTHER); IPR011598 (PROSITE_PROFILES); IPR011598 (SUPERFAMILY)	F:GO:0046983	F:protein dimerization activity
CUUC111776	32				-		no IPS match	no IPS match	no IPS match
CUUC111787	252	2	P:GO:0019538; F:GO:0016787	P:protein metabolic process; F:hydrolase activity	EC:3.4.21; EC:3.4.16	Acting on peptide bonds (peptidases); Acting on peptide bonds (peptidases)	IPR029058 (G3DSA:3.40.50.GENE3D); IPR001563 (PFAM); IPR001563 (PANTHER); PTHR11802:SF177 (PANTHER); IPR029058 (SUPERFAMILY)	P:GO:0006508; F:GO:0004185	P:proteolysis; F:serine-type carboxypeptidase activity
CUUC111796	174	3	F:GO:0003677; P:GO:0009058; P:GO:0006139	F:DNA binding; P:biosynthetic process; P:nucleobase-containing compound metabolic process	-		IPR003441 (PFAM); PTHR31719:SF50 (PANTHER); PTHR31719 (PANTHER); IPR003441 (PROSITE_PROFILES); IPR003441 (SUPERFAMILY)	F:GO:0003677; P:GO:0006355	F:DNA binding; P:regulation of transcription, DNA-templated
CUUC111798	33				-		no IPS match	no IPS match	no IPS match
CUUC111799	48				-		no IPS match	no IPS match	no IPS match
CUUC111800	136				-		PTHR10593:SF60 (PANTHER); PTHR10593 (PANTHER)	no GO terms	no GO terms
CUUC111805	82				-		IPR008801 (PFAM)	no GO terms	no GO terms
CUUC111826	681	1	F:GO:0005515	F:protein binding	-		G3DSA:3.30.2320.10 (GENE3D); IPR002885 (PFAM); IPR002885 (TIGRFAM); IPR011990 (G3DSA:1.25.40.GENE3D); IPR011990 (G3DSA:1.25.40.GENE3D); IPR002885 (PFAM); PTHR24015 (PANTHER); PTHR24015:SF1088 (PANTHER); IPR002885 (PROSITE_PROFILES); IPR002885 (PROSITE_PROFILES); IPR002885 (PROSITE_PROFILES); IPR002885 (PROSITE_PROFILES); IPR002885 (PROSITE_PROFILES); IPR002885 (PROSITE_PROFILES); IPR002885 (PROSI…	F:GO:0005515	F:protein binding
CUUC111841	136				-		PTHR34657:SF6 (PANTHER); PTHR34657 (PANTHER)	no GO terms	no GO terms
CUUC111843	87				-		IPR012552 (PFAM); PTHR33102:SF19 (PANTHER); PTHR33102 (PANTHER); SignalP-TM (SIGNALP_GRAM_POSITIVE)	no GO terms	no GO terms
CUUC111844	58				-		TRANSMEMBRANE (PHOBIUS); CYTOPLASMIC_DOMAIN (PHOBIUS); NON_CYTOPLASMIC_DOMAIN (PHOBIUS); TMhelix (TMHMM)	no GO terms	no GO terms
CUUC111858	121				-		no IPS match	no IPS match	no IPS match
CUUC111862	665	3	F:GO:0000166; C:GO:0016020; F:GO:0005215	F:nucleotide binding; C:membrane; F:transporter activity	-		IPR004667 (PFAM); IPR004667 (TIGRFAM); IPR004667 (PANTHER); PTHR31187:SF4 (PANTHER); CYTOPLASMIC_DOMAIN (PHOBIUS); SIGNAL_PEPTIDE_N_REGION (PHOBIUS); TRANSMEMBRANE (PHOBIUS); NON_CYTOPLASMIC_DOMAIN (PHOBIUS); NON_CYTOPLASMIC_DOMAIN (PHOBIUS); CYTOPLASMIC_DOMAIN (PHOBIUS); CYTOPLASMIC_DOMAIN (PHOBIUS); NON_CYTOPLASMIC_DOMAIN (PHOBIUS); TRANSMEMBRANE (PHOBIUS); SIGNAL_PEPTIDE_H_REGION (PHOBIUS); SI…	F:GO:0005524; F:GO:0005471; C:GO:0016021; P:GO:0006810	F:ATP binding; F:ATP:ADP antiporter activity; C:integral component of membrane; P:transport
CUUC111866	58				-		no IPS match	no IPS match	no IPS match
CUUC111869	85				-		no IPS match	no IPS match	no IPS match
CUUC111875	337	3	F:GO:0000166; P:GO:0005975; F:GO:0003824	F:nucleotide binding; P:carbohydrate metabolic process; F:catalytic activity	-		IPR020831 (PRINTS); IPR020828 (SMART); G3DSA:3.40.50.720 (GENE3D); IPR020829 (PFAM); IPR020828 (PFAM); IPR006424 (TIGRFAM); IPR020831 (PIRSF); G3DSA:3.30.360.10 (GENE3D); IPR020831 (PANTHER); PTHR10836:SF67 (PANTHER); IPR020830 (PROSITE_PATTERNS); IPR016040 (SUPERFAMILY); SSF55347 (SUPERFAMILY)	F:GO:0050661; F:GO:0051287; P:GO:0055114; P:GO:0006006; F:GO:0016620	F:NADP binding; F:NAD binding; P:oxidation-reduction process; P:glucose metabolic process; F:oxidoreductase activity, acting on the aldehyde or oxo group of donors, NAD or NADP as acceptor
CUUC111896	626				-		IPR001623 (PRINTS); IPR001623 (SMART); IPR001623 (G3DSA:1.10.287.GENE3D); IPR001623 (PFAM); IPR024593 (PFAM); PTHR43096 (PANTHER); PTHR43096:SF18 (PANTHER); IPR001623 (PROSITE_PROFILES); IPR001623 (SUPERFAMILY)	no GO terms	no GO terms
CUUC111899	79	2	P:GO:0005975; F:GO:0016787	P:carbohydrate metabolic process; F:hydrolase activity	EC:3.1.3.41	4-nitrophenylphosphatase	IPR033391 (PFAM); G3DSA:3.30.540.10 (GENE3D); IPR000146 (PANTHER); PTHR11556:SF26 (PANTHER); SSF56655 (SUPERFAMILY); TMhelix (TMHMM)	P:GO:0005975; F:GO:0016791	P:carbohydrate metabolic process; F:phosphatase activity
CUUC111904	55				-		no IPS match	no IPS match	no IPS match
CUUC111905	231				-		IPR006460 (TIGRFAM); IPR006460 (PFAM); PTHR31696 (PANTHER); PTHR31696:SF34 (PANTHER)	no GO terms	no GO terms
CUUC111909	69	1	F:GO:0005515	F:protein binding	-		IPR001611 (PFAM); IPR032675 (G3DSA:3.80.10.GENE3D); PTHR27000 (PANTHER); PTHR27000:SF375 (PANTHER); IPR032675 (SUPERFAMILY)	F:GO:0005515	F:protein binding
CUUC111918	70				-		TRANSMEMBRANE (PHOBIUS); CYTOPLASMIC_DOMAIN (PHOBIUS); NON_CYTOPLASMIC_DOMAIN (PHOBIUS); TMhelix (TMHMM)	no GO terms	no GO terms
CUUC111930	51				-		no IPS match	no IPS match	no IPS match
CUUC111937	737	5	P:GO:0005975; C:GO:0016020; P:GO:0009058; F:GO:0016740; P:GO:0009987	P:carbohydrate metabolic process; C:membrane; P:biosynthetic process; F:transferase activity; P:cellular process	EC:2.4.1.12	Cellulose synthase (UDP-forming)	Coil (COILS); IPR005150 (PFAM); IPR029044 (G3DSA:3.90.550.GENE3D); PTHR13301 (PANTHER); PTHR13301:SF97 (PANTHER); CYTOPLASMIC_DOMAIN (PHOBIUS); TRANSMEMBRANE (PHOBIUS); CYTOPLASMIC_DOMAIN (PHOBIUS); CYTOPLASMIC_DOMAIN (PHOBIUS); NON_CYTOPLASMIC_DOMAIN (PHOBIUS); NON_CYTOPLASMIC_DOMAIN (PHOBIUS); TRANSMEMBRANE (PHOBIUS); NON_CYTOPLASMIC_DOMAIN (PHOBIUS); TRANSMEMBRANE (PHOBIUS); CYTOPLASMIC_DOMAIN…	C:GO:0016020; P:GO:0030244; F:GO:0016760	C:membrane; P:cellulose biosynthetic process; F:cellulose synthase (UDP-forming) activity
CUUC111944	380	1	C:GO:0005737	C:cytoplasm	-		IPR007320 (PFAM); G3DSA:2.30.320.10 (GENE3D); PTHR12298:SF35 (PANTHER); PTHR12298 (PANTHER)	C:GO:0005737	C:cytoplasm
CUUC111945	220	3	F:GO:0003824; P:GO:0008152; F:GO:0005488	F:catalytic activity; P:metabolic process; F:binding	-		IPR002401 (PRINTS); IPR001128 (PRINTS); IPR001128 (PFAM); G3DSA:1.10.630.10 (GENE3D); PTHR24296:SF56 (PANTHER); PTHR24296 (PANTHER); IPR001128 (SUPERFAMILY); TMhelix (TMHMM)	F:GO:0005506; F:GO:0016705; P:GO:0055114; F:GO:0020037	F:iron ion binding; F:oxidoreductase activity, acting on paired donors, with incorporation or reduction of molecular oxygen; P:oxidation-reduction process; F:heme binding
CUUC111960	60				-		TRANSMEMBRANE (PHOBIUS); CYTOPLASMIC_DOMAIN (PHOBIUS); NON_CYTOPLASMIC_DOMAIN (PHOBIUS); TMhelix (TMHMM)	no GO terms	no GO terms
CUUC111961	51				-		no IPS match	no IPS match	no IPS match
CUUC111978	48				-		no IPS match	no IPS match	no IPS match
CUUC111984	38				-		no IPS match	no IPS match	no IPS match
CUUC111986	690	1	F:GO:0003677	F:DNA binding	-		IPR001005 (SMART); G3DSA:3.10.20.90 (GENE3D); G3DSA:1.10.10.60 (GENE3D); PTHR21717 (PANTHER); PTHR21717:SF50 (PANTHER); IPR017930 (PROSITE_PROFILES); IPR009057 (SUPERFAMILY)	F:GO:0003677	F:DNA binding
CUUC112005	52				-		no IPS match	no IPS match	no IPS match
CUUC112009	220				-		SignalP-TM (SIGNALP_GRAM_POSITIVE)	no GO terms	no GO terms
CUUC112019	40				-		TRANSMEMBRANE (PHOBIUS); NON_CYTOPLASMIC_DOMAIN (PHOBIUS); CYTOPLASMIC_DOMAIN (PHOBIUS); TMhelix (TMHMM)	no GO terms	no GO terms
CUUC112025	67				-		no IPS match	no IPS match	no IPS match
CUUC112083	88	3	P:GO:0008150; C:GO:0005576; F:GO:0005102	P:biological_process; C:extracellular region; F:receptor binding	-		IPR009438 (PFAM); PTHR33285 (PANTHER); PTHR33285:SF8 (PANTHER); SIGNAL_PEPTIDE (PHOBIUS); SIGNAL_PEPTIDE_N_REGION (PHOBIUS); NON_CYTOPLASMIC_DOMAIN (PHOBIUS); SIGNAL_PEPTIDE_H_REGION (PHOBIUS); SIGNAL_PEPTIDE_C_REGION (PHOBIUS); SignalP-TM (SIGNALP_EUK); TMhelix (TMHMM)	P:GO:0008283; F:GO:0008083; C:GO:0005576	P:cell proliferation; F:growth factor activity; C:extracellular region
CUUC112092	93				-		no IPS match	no IPS match	no IPS match
CUUC112094	259	1	F:GO:0005515	F:protein binding	-		IPR005176 (PFAM); PF14555 (PFAM); G3DSA:1.10.8.10 (GENE3D); IPR014764 (PANTHER); PTHR12281:SF17 (PANTHER); IPR005176 (PROSITE_PROFILES); IPR009060 (SUPERFAMILY)	F:GO:0005515	F:protein binding
CUUC112095	588	5	C:GO:0005634; F:GO:0003677; P:GO:0009058; P:GO:0006259; P:GO:0006950	C:nucleus; F:DNA binding; P:biosynthetic process; P:DNA metabolic process; P:response to stress	-		G3DSA:2.40.50.140 (GENE3D); G3DSA:2.40.50.140 (GENE3D); G3DSA:2.40.50.140 (GENE3D); G3DSA:2.40.50.140 (GENE3D); IPR013955 (PFAM); IPR007199 (PFAM); IPR004591 (TIGRFAM); IPR031657 (PFAM); IPR004365 (PFAM); PTHR23273 (PANTHER); PTHR23273:SF17 (PANTHER); IPR012340 (SUPERFAMILY); IPR012340 (SUPERFAMILY); IPR012340 (SUPERFAMILY); IPR012340 (SUPERFAMILY)	F:GO:0003676; F:GO:0003677; C:GO:0005634; P:GO:0006281; P:GO:0006260; P:GO:0006310	F:nucleic acid binding; F:DNA binding; C:nucleus; P:DNA repair; P:DNA replication; P:DNA recombination
CUUC112099	54				-		no IPS match	no IPS match	no IPS match
CUUC112123	71				-		NON_CYTOPLASMIC_DOMAIN (PHOBIUS); TRANSMEMBRANE (PHOBIUS); CYTOPLASMIC_DOMAIN (PHOBIUS)	no GO terms	no GO terms
CUUC112132	174	1	F:GO:0003677	F:DNA binding	-		IPR000058 (SMART); IPR002653 (SMART); IPR000058 (G3DSA:4.10.1110.GENE3D); IPR002653 (PFAM); IPR000058 (PFAM); PTHR10634:SF49 (PANTHER); PTHR10634 (PANTHER); IPR002653 (PROSITE_PROFILES); IPR000058 (PROSITE_PROFILES); SSF57716 (SUPERFAMILY); IPR000058 (SUPERFAMILY)	F:GO:0003677; F:GO:0008270	F:DNA binding; F:zinc ion binding
CUUC112150	89				-		CYTOPLASMIC_DOMAIN (PHOBIUS); NON_CYTOPLASMIC_DOMAIN (PHOBIUS); CYTOPLASMIC_DOMAIN (PHOBIUS); TRANSMEMBRANE (PHOBIUS); NON_CYTOPLASMIC_DOMAIN (PHOBIUS); TRANSMEMBRANE (PHOBIUS); TRANSMEMBRANE (PHOBIUS); TMhelix (TMHMM); TMhelix (TMHMM)	no GO terms	no GO terms
CUUC112151	50				-		no IPS match	no IPS match	no IPS match
CUUC112170	140				-		IPR004883 (PFAM); PTHR31304:SF15 (PANTHER); PTHR31304 (PANTHER)	no GO terms	no GO terms
CUUC112171	49				-		no IPS match	no IPS match	no IPS match
CUUC112181	199	1	F:GO:0005215	F:transporter activity	-		IPR002446 (PRINTS); IPR000566 (PFAM); IPR012674 (G3DSA:2.40.128.GENE3D); IPR022271 (PIRSF); PTHR10612 (PANTHER); PTHR10612:SF26 (PANTHER); IPR022272 (PROSITE_PATTERNS); IPR012674 (SUPERFAMILY)	F:GO:0005215	F:transporter activity
CUUC112182	200	1	F:GO:0005215	F:transporter activity	-		IPR002446 (PRINTS); IPR012674 (G3DSA:2.40.128.GENE3D); IPR000566 (PFAM); IPR022271 (PIRSF); PTHR10612 (PANTHER); PTHR10612:SF26 (PANTHER); IPR022272 (PROSITE_PATTERNS); IPR012674 (SUPERFAMILY)	F:GO:0005215	F:transporter activity
CUUC112187	71				-		no IPS match	no IPS match	no IPS match
CUUC112188	1341	1	C:GO:0005634	C:nucleus	-		IPR002015 (PFAM); IPR024990 (PANTHER); TRANSMEMBRANE (PHOBIUS); NON_CYTOPLASMIC_DOMAIN (PHOBIUS); TRANSMEMBRANE (PHOBIUS); CYTOPLASMIC_DOMAIN (PHOBIUS); NON_CYTOPLASMIC_DOMAIN (PHOBIUS)	C:GO:0005680	C:anaphase-promoting complex
CUUC112215	489	6	P:GO:0019748; F:GO:0003824; P:GO:0009056; C:GO:0005576; F:GO:0005488; P:GO:0009987	P:secondary metabolic process; F:catalytic activity; P:catabolic process; C:extracellular region; F:binding; P:cellular process	EC:1.10.3; EC:1.10.3.2	Acting on diphenols and related substances as donors; Laccase	IPR011706 (PFAM); IPR008972 (G3DSA:2.60.40.GENE3D); IPR008972 (G3DSA:2.60.40.GENE3D); IPR008972 (G3DSA:2.60.40.GENE3D); IPR017761 (TIGRFAM); IPR001117 (PFAM); IPR011707 (PFAM); PTHR11709 (PANTHER); PTHR11709:SF182 (PANTHER); IPR033138 (PROSITE_PATTERNS); IPR002355 (PROSITE_PATTERNS); IPR008972 (SUPERFAMILY); IPR008972 (SUPERFAMILY); IPR008972 (SUPERFAMILY)	P:GO:0046274; F:GO:0005507; F:GO:0016491; C:GO:0048046; P:GO:0055114; F:GO:0052716	P:lignin catabolic process; F:copper ion binding; F:oxidoreductase activity; C:apoplast; P:oxidation-reduction process; F:hydroquinone:oxygen oxidoreductase activity
CUUC112228	156	2	C:GO:0016020; P:GO:0006950	C:membrane; P:response to stress	-		IPR004326 (PFAM); PTHR31942:SF41 (PANTHER); PTHR31942 (PANTHER); CYTOPLASMIC_DOMAIN (PHOBIUS); NON_CYTOPLASMIC_DOMAIN (PHOBIUS); TRANSMEMBRANE (PHOBIUS); TRANSMEMBRANE (PHOBIUS); NON_CYTOPLASMIC_DOMAIN (PHOBIUS); TMhelix (TMHMM)	C:GO:0016021; P:GO:0006952	C:integral component of membrane; P:defense response
CUUC112232	205				-		CYTOPLASMIC_DOMAIN (PHOBIUS); TRANSMEMBRANE (PHOBIUS); CYTOPLASMIC_DOMAIN (PHOBIUS); TRANSMEMBRANE (PHOBIUS); SIGNAL_PEPTIDE_N_REGION (PHOBIUS); NON_CYTOPLASMIC_DOMAIN (PHOBIUS); SIGNAL_PEPTIDE_H_REGION (PHOBIUS); SIGNAL_PEPTIDE_C_REGION (PHOBIUS); NON_CYTOPLASMIC_DOMAIN (PHOBIUS); TRANSMEMBRANE (PHOBIUS); NON_CYTOPLASMIC_DOMAIN (PHOBIUS); TRANSMEMBRANE (PHOBIUS); CYTOPLASMIC_DOMAIN (PHOBIUS); TR…	no GO terms	no GO terms
CUUC112242	904	3	F:GO:0003677; P:GO:0009058; P:GO:0006139	F:DNA binding; P:biosynthetic process; P:nucleobase-containing compound metabolic process	-		IPR001356 (SMART); IPR001965 (SMART); IPR001356 (PFAM); G3DSA:1.10.10.60 (GENE3D); IPR013083 (G3DSA:3.30.40.GENE3D); IPR019787 (PFAM); PTHR12628 (PANTHER); PTHR12628:SF18 (PANTHER); IPR019786 (PROSITE_PATTERNS); IPR017970 (PROSITE_PATTERNS); IPR019787 (PROSITE_PROFILES); IPR001356 (PROSITE_PROFILES); IPR009057 (SUPERFAMILY); IPR011011 (SUPERFAMILY)	F:GO:0003677; P:GO:0006355; F:GO:0043565	F:DNA binding; P:regulation of transcription, DNA-templated; F:sequence-specific DNA binding
CUUC112243	142				-		no IPS match	no IPS match	no IPS match
CUUC112256	261	3	F:GO:0003824; P:GO:0008152; F:GO:0005488	F:catalytic activity; P:metabolic process; F:binding	-		IPR002401 (PRINTS); IPR001128 (PRINTS); IPR001128 (PFAM); G3DSA:1.10.630.10 (GENE3D); PTHR24298:SF206 (PANTHER); PTHR24298 (PANTHER); IPR017972 (PROSITE_PATTERNS); IPR001128 (SUPERFAMILY)	F:GO:0005506; F:GO:0016705; P:GO:0055114; F:GO:0020037	F:iron ion binding; F:oxidoreductase activity, acting on paired donors, with incorporation or reduction of molecular oxygen; P:oxidation-reduction process; F:heme binding
CUUC112257	519	3	F:GO:0003824; P:GO:0008152; F:GO:0005488	F:catalytic activity; P:metabolic process; F:binding	-		Coil (COILS); IPR002401 (PRINTS); IPR001128 (PRINTS); IPR001128 (PFAM); G3DSA:1.10.630.10 (GENE3D); PTHR24298:SF206 (PANTHER); PTHR24298 (PANTHER); IPR017972 (PROSITE_PATTERNS); SIGNAL_PEPTIDE_H_REGION (PHOBIUS); SIGNAL_PEPTIDE (PHOBIUS); SIGNAL_PEPTIDE_C_REGION (PHOBIUS); SIGNAL_PEPTIDE_N_REGION (PHOBIUS); NON_CYTOPLASMIC_DOMAIN (PHOBIUS); IPR001128 (SUPERFAMILY); TMhelix (TMHMM)	F:GO:0016705; F:GO:0005506; P:GO:0055114; F:GO:0020037	F:oxidoreductase activity, acting on paired donors, with incorporation or reduction of molecular oxygen; F:iron ion binding; P:oxidation-reduction process; F:heme binding
CUUC112275	67				-		no IPS match	no IPS match	no IPS match
CUUC112321	319				-		PTHR12565 (PANTHER); PTHR12565:SF207 (PANTHER); TRANSMEMBRANE (PHOBIUS); NON_CYTOPLASMIC_DOMAIN (PHOBIUS); CYTOPLASMIC_DOMAIN (PHOBIUS)	no GO terms	no GO terms
CUUC112322	377				-		IPR021825 (PFAM); PTHR31620 (PANTHER); PTHR31620:SF16 (PANTHER)	no GO terms	no GO terms
CUUC112323	115				-		no IPS match	no IPS match	no IPS match
CUUC112327	148				-		Coil (COILS)	no GO terms	no GO terms
CUUC112334	125				-		no IPS match	no IPS match	no IPS match
CUUC112335	818	4	F:GO:0000166; F:GO:0005515; P:GO:0009987; F:GO:0003774	F:nucleotide binding; F:protein binding; P:cellular process; F:motor activity	EC:3.6.1.15	Nucleoside-triphosphate phosphatase	Coil (COILS); Coil (COILS); Coil (COILS); IPR001752 (PRINTS); IPR001752 (SMART); IPR001752 (PFAM); IPR001752 (G3DSA:3.40.850.GENE3D); PTHR24115:SF692 (PANTHER); PTHR24115 (PANTHER); IPR019821 (PROSITE_PATTERNS); IPR001752 (PROSITE_PROFILES); IPR027417 (SUPERFAMILY)	F:GO:0005524; F:GO:0003777; P:GO:0007018; F:GO:0008017	F:ATP binding; F:microtubule motor activity; P:microtubule-based movement; F:microtubule binding
CUUC112354	83				-		no IPS match	no IPS match	no IPS match
CUUC112355	51				-		no IPS match	no IPS match	no IPS match
CUUC112398	54				-		no IPS match	no IPS match	no IPS match
CUUC112401	108				-		no IPS match	no IPS match	no IPS match
CUUC112405	24				-		no IPS match	no IPS match	no IPS match
CUUC112406	104				-		no IPS match	no IPS match	no IPS match
CUUC112416	336	1	F:GO:0005515	F:protein binding	-		IPR006652 (SMART); IPR015915 (G3DSA:2.120.10.GENE3D); IPR006652 (PFAM); G3DSA:1.20.1280.50 (GENE3D); PTHR24414 (PANTHER); PTHR24414:SF40 (PANTHER); IPR001810 (SUPERFAMILY); SSF117281 (SUPERFAMILY)	F:GO:0005515	F:protein binding
CUUC112417	58				-		no IPS match	no IPS match	no IPS match
CUUC112426	96				-		G3DSA:3.90.228.10 (GENE3D); PTHR31681:SF18 (PANTHER); PTHR31681 (PANTHER); SSF56399 (SUPERFAMILY)	no GO terms	no GO terms
CUUC112439	48				-		no IPS match	no IPS match	no IPS match
CUUC112445	499	1	F:GO:0030234	F:enzyme regulator activity	-		IPR001164 (PRINTS); IPR001164 (SMART); IPR001164 (PFAM); PTHR23180:SF299 (PANTHER); PTHR23180 (PANTHER); IPR001164 (PROSITE_PROFILES); SSF57863 (SUPERFAMILY)	F:GO:0005096	F:GTPase activator activity
CUUC112447	176	3	F:GO:0000166; P:GO:0006464; F:GO:0016301	F:nucleotide binding; P:cellular protein modification process; F:kinase activity	-		G3DSA:3.30.200.20 (GENE3D); PTHR24351 (PANTHER); PTHR24351:SF139 (PANTHER); IPR017441 (PROSITE_PATTERNS); IPR000719 (PROSITE_PROFILES); IPR011009 (SUPERFAMILY)	F:GO:0005524; F:GO:0004672; P:GO:0006468	F:ATP binding; F:protein kinase activity; P:protein phosphorylation
CUUC112449	72				-		CYTOPLASMIC_DOMAIN (PHOBIUS); TRANSMEMBRANE (PHOBIUS); CYTOPLASMIC_DOMAIN (PHOBIUS); TRANSMEMBRANE (PHOBIUS); NON_CYTOPLASMIC_DOMAIN (PHOBIUS); TMhelix (TMHMM)	no GO terms	no GO terms
CUUC112450	77				-		no IPS match	no IPS match	no IPS match
CUUC112451	52				-		no IPS match	no IPS match	no IPS match
CUUC112465	67				-		no IPS match	no IPS match	no IPS match
CUUC112472	66				-		NON_CYTOPLASMIC_DOMAIN (PHOBIUS); CYTOPLASMIC_DOMAIN (PHOBIUS); TRANSMEMBRANE (PHOBIUS); TMhelix (TMHMM)	no GO terms	no GO terms
CUUC112473	325				-		IPR007109 (SMART); IPR007109 (PFAM); G3DSA:3.40.50.10480 (GENE3D); PTHR12728 (PANTHER); IPR007109 (PROSITE_PROFILES)	no GO terms	no GO terms
CUUC112513	102				-		TRANSMEMBRANE (PHOBIUS); NON_CYTOPLASMIC_DOMAIN (PHOBIUS); CYTOPLASMIC_DOMAIN (PHOBIUS); CYTOPLASMIC_DOMAIN (PHOBIUS); TRANSMEMBRANE (PHOBIUS); SignalP-noTM (SIGNALP_EUK)	no GO terms	no GO terms
CUUC112516	169	3	F:GO:0000166; P:GO:0006464; F:GO:0016301	F:nucleotide binding; P:cellular protein modification process; F:kinase activity	-		IPR000719 (SMART); G3DSA:3.30.200.20 (GENE3D); IPR000719 (PFAM); G3DSA:1.10.510.10 (GENE3D); PTHR27006 (PANTHER); PTHR27006:SF71 (PANTHER); IPR008271 (PROSITE_PATTERNS); IPR000719 (PROSITE_PROFILES); IPR011009 (SUPERFAMILY)	F:GO:0005524; F:GO:0004672; P:GO:0006468	F:ATP binding; F:protein kinase activity; P:protein phosphorylation
CUUC112541	102				-		no IPS match	no IPS match	no IPS match
CUUC112542	339				-		Coil (COILS); Coil (COILS); IPR013255 (PFAM); PTHR14281 (PANTHER)	no GO terms	no GO terms
CUUC112546	58				-		IPR029058 (G3DSA:3.40.50.GENE3D); PTHR11757 (PANTHER); PTHR11757:SF17 (PANTHER)	no GO terms	no GO terms
CUUC112563	110				-		no IPS match	no IPS match	no IPS match
CUUC112566	71				-		no IPS match	no IPS match	no IPS match
CUUC112573	221				-		IPR013057 (PFAM); PTHR22950:SF350 (PANTHER); PTHR22950 (PANTHER); CYTOPLASMIC_DOMAIN (PHOBIUS); TRANSMEMBRANE (PHOBIUS); NON_CYTOPLASMIC_DOMAIN (PHOBIUS); TRANSMEMBRANE (PHOBIUS); TRANSMEMBRANE (PHOBIUS); NON_CYTOPLASMIC_DOMAIN (PHOBIUS); TRANSMEMBRANE (PHOBIUS); CYTOPLASMIC_DOMAIN (PHOBIUS); NON_CYTOPLASMIC_DOMAIN (PHOBIUS); TRANSMEMBRANE (PHOBIUS); CYTOPLASMIC_DOMAIN (PHOBIUS); TMhelix (TMHMM);…	no GO terms	no GO terms
CUUC112582	61				-		no IPS match	no IPS match	no IPS match
CUUC112584	411	3	F:GO:0003677; P:GO:0009058; P:GO:0006139	F:DNA binding; P:biosynthetic process; P:nucleobase-containing compound metabolic process	-		IPR003441 (PFAM); PTHR31079 (PANTHER); PTHR31079:SF14 (PANTHER); IPR003441 (PROSITE_PROFILES); IPR003441 (SUPERFAMILY)	F:GO:0003677; P:GO:0006355	F:DNA binding; P:regulation of transcription, DNA-templated
CUUC112585	57				-		no IPS match	no IPS match	no IPS match
CUUC112635	61				-		no IPS match	no IPS match	no IPS match
CUUC112645	246	1	P:GO:0007049	P:cell cycle	-		PF13324 (PFAM); PTHR15492:SF2 (PANTHER); IPR026907 (PANTHER)	P:GO:0051726	P:regulation of cell cycle
CUUC112691	80				-		G3DSA:1.20.1110.10 (GENE3D); PTHR42861 (PANTHER); PTHR42861:SF26 (PANTHER); NON_CYTOPLASMIC_DOMAIN (PHOBIUS); CYTOPLASMIC_DOMAIN (PHOBIUS); TRANSMEMBRANE (PHOBIUS); IPR023214 (SUPERFAMILY); TMhelix (TMHMM)	no GO terms	no GO terms
CUUC112694	64				-		CYTOPLASMIC_DOMAIN (PHOBIUS); NON_CYTOPLASMIC_DOMAIN (PHOBIUS); TRANSMEMBRANE (PHOBIUS)	no GO terms	no GO terms
CUUC112697	484	1	F:GO:0003676	F:nucleic acid binding	-		IPR000504 (SMART); IPR000504 (PFAM); G3DSA:3.30.70.330 (GENE3D); G3DSA:3.30.70.330 (GENE3D); PTHR24012:SF544 (PANTHER); PTHR24012 (PANTHER); IPR000504 (PROSITE_PROFILES); IPR000504 (PROSITE_PROFILES); IPR000504 (SUPERFAMILY); IPR000504 (SUPERFAMILY)	F:GO:0003676	F:nucleic acid binding
CUUC112706	82				-		no IPS match	no IPS match	no IPS match
CUUC112717	1557	6	F:GO:0000166; F:GO:0003677; F:GO:0004518; P:GO:0009058; F:GO:0016740; P:GO:0006259	F:nucleotide binding; F:DNA binding; F:nuclease activity; P:biosynthetic process; F:transferase activity; P:DNA metabolic process	EC:2.7.7.7	DNA-directed DNA polymerase	Coil (COILS); IPR006172 (PRINTS); IPR006172 (SMART); IPR015088 (PFAM); TIGR00592 (TIGRFAM); IPR006133 (PFAM); IPR023211 (G3DSA:3.90.1600.GENE3D); IPR024647 (PFAM); IPR012337 (G3DSA:3.30.420.GENE3D); IPR006134 (PFAM); PTHR10322 (PANTHER); IPR029702 (PTHR10322:PANTHER); IPR017964 (PROSITE_PATTERNS); SSF56672 (SUPERFAMILY); IPR012337 (SUPERFAMILY)	F:GO:0003676; F:GO:0000166; F:GO:0008408; F:GO:0003677; P:GO:0006270; F:GO:0003887; P:GO:0006260; F:GO:0001882	F:nucleic acid binding; F:nucleotide binding; F:3'-5' exonuclease activity; F:DNA binding; P:DNA replication initiation; F:DNA-directed DNA polymerase activity; P:DNA replication; F:nucleoside binding
CUUC112718	96				-		NON_CYTOPLASMIC_DOMAIN (PHOBIUS); CYTOPLASMIC_DOMAIN (PHOBIUS); CYTOPLASMIC_DOMAIN (PHOBIUS); TRANSMEMBRANE (PHOBIUS); TRANSMEMBRANE (PHOBIUS); TRANSMEMBRANE (PHOBIUS); NON_CYTOPLASMIC_DOMAIN (PHOBIUS); TMhelix (TMHMM); TMhelix (TMHMM)	no GO terms	no GO terms
CUUC112720	391				-		IPR002347 (PRINTS); PF13561 (PFAM); G3DSA:3.40.50.720 (GENE3D); PTHR43159 (PANTHER); PTHR43159:SF1 (PANTHER); IPR016040 (SUPERFAMILY)	no GO terms	no GO terms
CUUC112784	406				-		IPR006598 (SMART); IPR006598 (PFAM); PTHR12203 (PANTHER); PTHR12203:SF51 (PANTHER); NON_CYTOPLASMIC_DOMAIN (PHOBIUS); TRANSMEMBRANE (PHOBIUS); CYTOPLASMIC_DOMAIN (PHOBIUS); TMhelix (TMHMM)	no GO terms	no GO terms
CUUC112788	283	3	F:GO:0000166; P:GO:0006464; F:GO:0016301	F:nucleotide binding; P:cellular protein modification process; F:kinase activity	-		IPR000719 (SMART); G3DSA:1.10.510.10 (GENE3D); G3DSA:3.30.200.20 (GENE3D); PIRSF000654 (PIRSF); IPR000719 (PFAM); PTHR24349 (PANTHER); PTHR24349:SF185 (PANTHER); IPR017441 (PROSITE_PATTERNS); IPR008271 (PROSITE_PATTERNS); IPR000719 (PROSITE_PROFILES); IPR011009 (SUPERFAMILY)	F:GO:0005524; F:GO:0004672; P:GO:0006468	F:ATP binding; F:protein kinase activity; P:protein phosphorylation
CUUC112794	37				-		no IPS match	no IPS match	no IPS match
CUUC112795	179	1	F:GO:0005515	F:protein binding	-		IPR015943 (G3DSA:2.130.10.GENE3D); PTHR42968 (PANTHER); PTHR42968:SF2 (PANTHER); IPR017986 (SUPERFAMILY)	F:GO:0005515	F:protein binding
CUUC112832	41				-		no IPS match	no IPS match	no IPS match
CUUC112845	492	2	P:GO:0008152; F:GO:0016740	P:metabolic process; F:transferase activity	-		Coil (COILS); IPR001078 (PFAM); IPR000089 (PFAM); IPR004167 (PFAM); IPR004167 (G3DSA:4.10.320.GENE3D); G3DSA:3.30.559.10 (GENE3D); G3DSA:2.40.50.100 (GENE3D); PTHR23151:SF77 (PANTHER); PTHR23151 (PANTHER); IPR003016 (PROSITE_PATTERNS); IPR000089 (PROSITE_PROFILES); SignalP-TM (SIGNALP_GRAM_POSITIVE); SSF52777 (SUPERFAMILY); IPR011053 (SUPERFAMILY); IPR004167 (SUPERFAMILY)	F:GO:0016746; P:GO:0008152	F:transferase activity, transferring acyl groups; P:metabolic process
CUUC112851	44				-		CYTOPLASMIC_DOMAIN (PHOBIUS); NON_CYTOPLASMIC_DOMAIN (PHOBIUS); TRANSMEMBRANE (PHOBIUS); TMhelix (TMHMM)	no GO terms	no GO terms
CUUC112870	465				-		Coil (COILS); IPR027329 (PFAM); PTHR31358:SF17 (PANTHER); PTHR31358 (PANTHER)	no GO terms	no GO terms
CUUC112873	386	3	P:GO:0008152; P:GO:0009987; F:GO:0016787	P:metabolic process; P:cellular process; F:hydrolase activity	EC:3.3.1.1	Adenosylhomocysteinase	IPR000043 (SMART); IPR015878 (SMART); G3DSA:3.40.50.1480 (GENE3D); G3DSA:3.40.50.1480 (GENE3D); IPR000043 (PIRSF); IPR000043 (PFAM); IPR015878 (PFAM); IPR000043 (PANTHER); PTHR23420:SF9 (PANTHER); IPR020082 (PROSITE_PATTERNS); IPR020082 (PROSITE_PATTERNS); IPR016040 (SUPERFAMILY); SSF52283 (SUPERFAMILY)	F:GO:0004013; P:GO:0006730	F:adenosylhomocysteinase activity; P:one-carbon metabolic process
CUUC112938	188	2	F:GO:0003824; P:GO:0008152	F:catalytic activity; P:metabolic process	-		IPR005123 (PFAM); IPR027443 (G3DSA:2.60.120.GENE3D); PTHR10209 (PANTHER); PTHR10209:SF231 (PANTHER); IPR005123 (PROSITE_PROFILES); SSF51197 (SUPERFAMILY)	F:GO:0016491; P:GO:0055114	F:oxidoreductase activity; P:oxidation-reduction process
CUUC112951	55				-		no IPS match	no IPS match	no IPS match
CUUC112962	19				-		no IPS match	no IPS match	no IPS match
CUUC112984	462	2	F:GO:0005515; C:GO:0005622	F:protein binding; C:intracellular	-		IPR000315 (SMART); IPR010402 (PFAM); IPR000315 (PFAM); PTHR31717:SF35 (PANTHER); PTHR31717 (PANTHER); SIGNAL_PEPTIDE (PHOBIUS); SIGNAL_PEPTIDE_C_REGION (PHOBIUS); NON_CYTOPLASMIC_DOMAIN (PHOBIUS); SIGNAL_PEPTIDE_H_REGION (PHOBIUS); SIGNAL_PEPTIDE_N_REGION (PHOBIUS); IPR000315 (PROSITE_PROFILES); IPR010402 (PROSITE_PROFILES); IPR000315 (PROSITE_PROFILES); SignalP-noTM (SIGNALP_EUK)	F:GO:0008270; F:GO:0005515; C:GO:0005622	F:zinc ion binding; F:protein binding; C:intracellular
CUUC112987	33				-		no IPS match	no IPS match	no IPS match
CUUC113004	78				-		PTHR13859 (PANTHER); PTHR13859:SF19 (PANTHER)	no GO terms	no GO terms
CUUC113024	132				-		no IPS match	no IPS match	no IPS match
CUUC113032	33				-		no IPS match	no IPS match	no IPS match
CUUC113036	328				-		IPR007700 (PFAM); PTHR31371:SF13 (PANTHER); PTHR31371 (PANTHER)	no GO terms	no GO terms
CUUC113038	153				-		IPR021864 (PFAM); PTHR31371 (PANTHER)	no GO terms	no GO terms
CUUC113046	80				-		no IPS match	no IPS match	no IPS match
CUUC113073	860	4	P:GO:0005975; F:GO:0003824; P:GO:0009058; P:GO:0009987	P:carbohydrate metabolic process; F:catalytic activity; P:biosynthetic process; P:cellular process	-		IPR003337 (PFAM); IPR003337 (TIGRFAM); G3DSA:3.40.50.2000 (GENE3D); IPR006379 (TIGRFAM); IPR001830 (PFAM); IPR023214 (G3DSA:3.40.50.GENE3D); G3DSA:3.40.50.2000 (GENE3D); PTHR10788 (PANTHER); PTHR10788:SF50 (PANTHER); SSF53756 (SUPERFAMILY); IPR023214 (SUPERFAMILY)	F:GO:0003824; P:GO:0005992	F:catalytic activity; P:trehalose biosynthetic process
CUUC113074	66				-		no IPS match	no IPS match	no IPS match
CUUC113075	323	4	P:GO:0005975; F:GO:0003824; P:GO:0009058; P:GO:0009987	P:carbohydrate metabolic process; F:catalytic activity; P:biosynthetic process; P:cellular process	-		IPR001830 (PFAM); G3DSA:3.40.50.2000 (GENE3D); PTHR10788 (PANTHER); PTHR10788:SF50 (PANTHER); NON_CYTOPLASMIC_DOMAIN (PHOBIUS); SIGNAL_PEPTIDE_C_REGION (PHOBIUS); SIGNAL_PEPTIDE (PHOBIUS); SIGNAL_PEPTIDE_H_REGION (PHOBIUS); SIGNAL_PEPTIDE_N_REGION (PHOBIUS); SSF53756 (SUPERFAMILY)	F:GO:0003824; P:GO:0005992	F:catalytic activity; P:trehalose biosynthetic process
CUUC113076	43				-		CYTOPLASMIC_DOMAIN (PHOBIUS); TRANSMEMBRANE (PHOBIUS); NON_CYTOPLASMIC_DOMAIN (PHOBIUS); SignalP-noTM (SIGNALP_EUK)	no GO terms	no GO terms
CUUC113077	854	4	P:GO:0005975; F:GO:0003824; P:GO:0009058; P:GO:0009987	P:carbohydrate metabolic process; F:catalytic activity; P:biosynthetic process; P:cellular process	-		IPR006379 (TIGRFAM); IPR023214 (G3DSA:3.40.50.GENE3D); IPR003337 (PFAM); IPR003337 (TIGRFAM); G3DSA:3.40.50.2000 (GENE3D); IPR023214 (G3DSA:3.40.50.GENE3D); G3DSA:3.40.50.2000 (GENE3D); IPR001830 (PFAM); PTHR10788:SF65 (PANTHER); PTHR10788 (PANTHER); SIGNAL_PEPTIDE_N_REGION (PHOBIUS); SIGNAL_PEPTIDE_H_REGION (PHOBIUS); NON_CYTOPLASMIC_DOMAIN (PHOBIUS); SIGNAL_PEPTIDE_C_REGION (PHOBIUS); SIGNAL_PE…	F:GO:0003824; P:GO:0005992	F:catalytic activity; P:trehalose biosynthetic process
CUUC113078	521	4	P:GO:0005975; F:GO:0003824; P:GO:0009058; P:GO:0009987	P:carbohydrate metabolic process; F:catalytic activity; P:biosynthetic process; P:cellular process	-		IPR023214 (G3DSA:3.40.50.GENE3D); G3DSA:3.40.50.2000 (GENE3D); IPR003337 (TIGRFAM); IPR003337 (PFAM); IPR001830 (PFAM); IPR006379 (TIGRFAM); PTHR10788 (PANTHER); PTHR10788:SF65 (PANTHER); IPR023214 (SUPERFAMILY); SSF53756 (SUPERFAMILY)	F:GO:0003824; P:GO:0005992	F:catalytic activity; P:trehalose biosynthetic process
CUUC113093	123	1	P:GO:0006810	P:transport	-		IPR002067 (PRINTS); IPR018108 (PFAM); IPR023395 (G3DSA:1.50.40.GENE3D); IPR023395 (SUPERFAMILY)	P:GO:0055085	P:transmembrane transport
CUUC113097	71				-		no IPS match	no IPS match	no IPS match
CUUC113098	101				-		CYTOPLASMIC_DOMAIN (PHOBIUS); TRANSMEMBRANE (PHOBIUS); NON_CYTOPLASMIC_DOMAIN (PHOBIUS)	no GO terms	no GO terms
CUUC113107	717	1	F:GO:0003723	F:RNA binding	-		IPR007275 (PFAM); PTHR12357:SF43 (PANTHER); PTHR12357 (PANTHER); IPR007275 (PROSITE_PROFILES)	F:GO:0003723	F:RNA binding
CUUC113118	33				-		no IPS match	no IPS match	no IPS match
CUUC113131	44				-		CYTOPLASMIC_DOMAIN (PHOBIUS); TRANSMEMBRANE (PHOBIUS); NON_CYTOPLASMIC_DOMAIN (PHOBIUS); TMhelix (TMHMM)	no GO terms	no GO terms
CUUC113200	59				-		no IPS match	no IPS match	no IPS match
CUUC113207	68				-		no IPS match	no IPS match	no IPS match
CUUC113210	43				-		SIGNAL_PEPTIDE_N_REGION (PHOBIUS); SIGNAL_PEPTIDE_C_REGION (PHOBIUS); NON_CYTOPLASMIC_DOMAIN (PHOBIUS); SIGNAL_PEPTIDE (PHOBIUS); SIGNAL_PEPTIDE_H_REGION (PHOBIUS); SignalP-noTM (SIGNALP_EUK)	no GO terms	no GO terms
CUUC113212	35				-		no IPS match	no IPS match	no IPS match
CUUC113224	61				-		NON_CYTOPLASMIC_DOMAIN (PHOBIUS); CYTOPLASMIC_DOMAIN (PHOBIUS); TRANSMEMBRANE (PHOBIUS); TMhelix (TMHMM)	no GO terms	no GO terms
CUUC113227	121				-		no IPS match	no IPS match	no IPS match
CUUC113257	63				-		no IPS match	no IPS match	no IPS match
CUUC113285	143				-		G3DSA:3.40.630.10 (GENE3D); PTHR11014 (PANTHER); PTHR11014:SF138 (PANTHER); SSF53187 (SUPERFAMILY)	no GO terms	no GO terms
CUUC113288	419				-		IPR027356 (PFAM); PTHR32370 (PANTHER); PTHR32370:SF59 (PANTHER); IPR027356 (PROSITE_PROFILES)	no GO terms	no GO terms
CUUC113300	50				-		no IPS match	no IPS match	no IPS match
CUUC113303	559	1	F:GO:0003676	F:nucleic acid binding	-		IPR000504 (SMART); IPR000504 (PFAM); G3DSA:3.30.70.330 (GENE3D); G3DSA:3.30.70.330 (GENE3D); G3DSA:3.30.70.330 (GENE3D); PTHR24012 (PANTHER); PTHR24012:SF595 (PANTHER); IPR000504 (PROSITE_PROFILES); IPR000504 (PROSITE_PROFILES); IPR000504 (PROSITE_PROFILES); IPR000504 (SUPERFAMILY); IPR000504 (SUPERFAMILY); IPR000504 (SUPERFAMILY)	F:GO:0003676	F:nucleic acid binding
CUUC113306	115	4	F:GO:0003677; F:GO:0003700; P:GO:0009058; P:GO:0006139	F:DNA binding; F:transcription factor activity, sequence-specific DNA binding; P:biosynthetic process; P:nucleobase-containing compound metabolic process	-		IPR001471 (SMART); IPR001471 (G3DSA:3.30.730.GENE3D); PTHR31190:SF51 (PANTHER); PTHR31190 (PANTHER); IPR001471 (PROSITE_PROFILES); IPR016177 (SUPERFAMILY)	F:GO:0003677; F:GO:0003700; P:GO:0006355	F:DNA binding; F:transcription factor activity, sequence-specific DNA binding; P:regulation of transcription, DNA-templated
CUUC113307	198				-		NON_CYTOPLASMIC_DOMAIN (PHOBIUS); CYTOPLASMIC_DOMAIN (PHOBIUS); TRANSMEMBRANE (PHOBIUS)	no GO terms	no GO terms
CUUC113311	228	5	C:GO:0005634; F:GO:0003677; F:GO:0003700; P:GO:0009058; P:GO:0006139	C:nucleus; F:DNA binding; F:transcription factor activity, sequence-specific DNA binding; P:biosynthetic process; P:nucleobase-containing compound metabolic process	-		Coil (COILS); IPR000232 (PRINTS); IPR000232 (SMART); G3DSA:1.20.5.400 (GENE3D); IPR011991 (G3DSA:1.10.10.GENE3D); IPR000232 (PFAM); PTHR10015:SF232 (PANTHER); IPR027725 (PANTHER); IPR000232 (PROSITE_PATTERNS); IPR011991 (SUPERFAMILY)	C:GO:0005634; F:GO:0003700; P:GO:0006355; F:GO:0043565	C:nucleus; F:transcription factor activity, sequence-specific DNA binding; P:regulation of transcription, DNA-templated; F:sequence-specific DNA binding
CUUC113327	445	2	P:GO:0019538; F:GO:0016787	P:protein metabolic process; F:hydrolase activity	EC:3.4.23	Acting on peptide bonds (peptidases)	IPR021109 (G3DSA:2.40.70.GENE3D); IPR032861 (PFAM); IPR021109 (G3DSA:2.40.70.GENE3D); IPR032799 (PFAM); IPR001461 (PANTHER); PTHR13683:SF474 (PANTHER); SIGNAL_PEPTIDE_H_REGION (PHOBIUS); NON_CYTOPLASMIC_DOMAIN (PHOBIUS); SIGNAL_PEPTIDE_C_REGION (PHOBIUS); SIGNAL_PEPTIDE (PHOBIUS); SIGNAL_PEPTIDE_N_REGION (PHOBIUS); IPR033121 (PROSITE_PROFILES); IPR021109 (SUPERFAMILY); TMhelix (TMHMM); TMhelix (T…	F:GO:0004190; P:GO:0006508	F:aspartic-type endopeptidase activity; P:proteolysis
CUUC113351	59				-		no IPS match	no IPS match	no IPS match
CUUC113353	25				-		no IPS match	no IPS match	no IPS match
CUUC113354	44				-		TRANSMEMBRANE (PHOBIUS); NON_CYTOPLASMIC_DOMAIN (PHOBIUS); CYTOPLASMIC_DOMAIN (PHOBIUS)	no GO terms	no GO terms
CUUC113362	46				-		no IPS match	no IPS match	no IPS match
CUUC113370	700	1	F:GO:0005515	F:protein binding	-		IPR006553 (SMART); G3DSA:1.20.1280.50 (GENE3D); IPR032675 (G3DSA:3.80.10.GENE3D); PTHR24006:SF635 (PANTHER); PTHR24006 (PANTHER); IPR001810 (PROSITE_PROFILES); SSF52047 (SUPERFAMILY)	F:GO:0005515	F:protein binding
CUUC113386	34				-		no IPS match	no IPS match	no IPS match
CUUC113396	41				-		no IPS match	no IPS match	no IPS match
CUUC113397	33				-		no IPS match	no IPS match	no IPS match
CUUC113398	678	4	F:GO:0000166; P:GO:0006464; F:GO:0030246; F:GO:0016301	F:nucleotide binding; P:cellular protein modification process; F:carbohydrate binding; F:kinase activity	-		IPR000719 (SMART); IPR000719 (PFAM); G3DSA:2.60.120.200 (GENE3D); IPR001220 (PFAM); G3DSA:1.10.510.10 (GENE3D); G3DSA:3.30.200.20 (GENE3D); PTHR27007:SF80 (PANTHER); PTHR27007 (PANTHER); IPR008271 (PROSITE_PATTERNS); IPR017441 (PROSITE_PATTERNS); SIGNAL_PEPTIDE (PHOBIUS); CYTOPLASMIC_DOMAIN (PHOBIUS); SIGNAL_PEPTIDE_H_REGION (PHOBIUS); TRANSMEMBRANE (PHOBIUS); NON_CYTOPLASMIC_DOMAIN (PHOBIUS); SI…	F:GO:0005524; F:GO:0004672; P:GO:0006468; F:GO:0030246	F:ATP binding; F:protein kinase activity; P:protein phosphorylation; F:carbohydrate binding
CUUC113423	370				-		IPR003226 (PFAM); IPR003226 (PANTHER); PTHR11215:SF4 (PANTHER)	no GO terms	no GO terms
CUUC113441	48				-		SIGNAL_PEPTIDE_N_REGION (PHOBIUS); SIGNAL_PEPTIDE_H_REGION (PHOBIUS); TRANSMEMBRANE (PHOBIUS); SIGNAL_PEPTIDE (PHOBIUS); NON_CYTOPLASMIC_DOMAIN (PHOBIUS); CYTOPLASMIC_DOMAIN (PHOBIUS); SIGNAL_PEPTIDE_C_REGION (PHOBIUS)	no GO terms	no GO terms
CUUC113467	111				-		SIGNAL_PEPTIDE_H_REGION (PHOBIUS); NON_CYTOPLASMIC_DOMAIN (PHOBIUS); SIGNAL_PEPTIDE (PHOBIUS); SIGNAL_PEPTIDE_C_REGION (PHOBIUS); SIGNAL_PEPTIDE_N_REGION (PHOBIUS); SignalP-noTM (SIGNALP_GRAM_NEGATIVE); SignalP-noTM (SIGNALP_EUK)	no GO terms	no GO terms
CUUC113495	240	3	F:GO:0003677; P:GO:0009058; P:GO:0006139	F:DNA binding; P:biosynthetic process; P:nucleobase-containing compound metabolic process	-		IPR003851 (PFAM); PTHR31992:SF47 (PANTHER); PTHR31992 (PANTHER); IPR003851 (PROSITE_PATTERNS); IPR003851 (PRODOM); IPR003851 (PROSITE_PROFILES)	F:GO:0003677; P:GO:0006355	F:DNA binding; P:regulation of transcription, DNA-templated
CUUC113498	75				-		SIGNAL_PEPTIDE (PHOBIUS); SIGNAL_PEPTIDE_C_REGION (PHOBIUS); SIGNAL_PEPTIDE_N_REGION (PHOBIUS); NON_CYTOPLASMIC_DOMAIN (PHOBIUS); SIGNAL_PEPTIDE_H_REGION (PHOBIUS)	no GO terms	no GO terms
CUUC113533	1556				-		IPR018849 (PFAM); PTHR15682 (PANTHER); CYTOPLASMIC_DOMAIN (PHOBIUS); TRANSMEMBRANE (PHOBIUS); NON_CYTOPLASMIC_DOMAIN (PHOBIUS); TRANSMEMBRANE (PHOBIUS); NON_CYTOPLASMIC_DOMAIN (PHOBIUS); NON_CYTOPLASMIC_DOMAIN (PHOBIUS); CYTOPLASMIC_DOMAIN (PHOBIUS); TRANSMEMBRANE (PHOBIUS); TRANSMEMBRANE (PHOBIUS); CYTOPLASMIC_DOMAIN (PHOBIUS); TRANSMEMBRANE (PHOBIUS)	no GO terms	no GO terms
CUUC113539	73				-		no IPS match	no IPS match	no IPS match
CUUC113542	58				-		no IPS match	no IPS match	no IPS match
CUUC113579	1048	4	F:GO:0000166; F:GO:0005515; P:GO:0009987; F:GO:0003774	F:nucleotide binding; F:protein binding; P:cellular process; F:motor activity	EC:3.6.1.15	Nucleoside-triphosphate phosphatase	Coil (COILS); Coil (COILS); Coil (COILS); Coil (COILS); Coil (COILS); IPR001752 (PRINTS); IPR001752 (SMART); IPR001752 (PFAM); IPR001752 (G3DSA:3.40.850.GENE3D); PTHR24115:SF701 (PANTHER); PTHR24115 (PANTHER); IPR019821 (PROSITE_PATTERNS); IPR001752 (PROSITE_PROFILES); IPR027417 (SUPERFAMILY)	F:GO:0005524; F:GO:0003777; P:GO:0007018; F:GO:0008017	F:ATP binding; F:microtubule motor activity; P:microtubule-based movement; F:microtubule binding
CUUC113598	353	3	F:GO:0000166; P:GO:0006464; F:GO:0016301	F:nucleotide binding; P:cellular protein modification process; F:kinase activity	-		G3DSA:1.10.510.10 (GENE3D); G3DSA:3.30.200.20 (GENE3D); IPR000719 (PFAM); PIRSF000654 (PIRSF); PTHR27001:SF283 (PANTHER); PTHR27001 (PANTHER); CYTOPLASMIC_DOMAIN (PHOBIUS); TRANSMEMBRANE (PHOBIUS); NON_CYTOPLASMIC_DOMAIN (PHOBIUS); IPR000719 (PROSITE_PROFILES); IPR011009 (SUPERFAMILY); TMhelix (TMHMM)	F:GO:0005524; F:GO:0004672; P:GO:0006468	F:ATP binding; F:protein kinase activity; P:protein phosphorylation
CUUC113605	433				-		IPR007656 (PFAM); PTHR31422 (PANTHER); PTHR31422:SF13 (PANTHER); IPR007656 (PROSITE_PROFILES)	no GO terms	no GO terms
CUUC113646	76				-		no IPS match	no IPS match	no IPS match
CUUC113651	281	4	C:GO:0005634; F:GO:0005515; P:GO:0009058; P:GO:0006139	C:nucleus; F:protein binding; P:biosynthetic process; P:nucleobase-containing compound metabolic process	-		G3DSA:3.10.20.90 (GENE3D); IPR033389 (PFAM); PTHR31734:SF75 (PANTHER); IPR003311 (PANTHER); IPR000270 (PROSITE_PROFILES); SSF54277 (SUPERFAMILY)	C:GO:0005634; F:GO:0005515; P:GO:0006355	C:nucleus; F:protein binding; P:regulation of transcription, DNA-templated
CUUC113678	467	1	F:GO:0005515	F:protein binding	-		IPR001611 (PFAM); IPR032675 (G3DSA:3.80.10.GENE3D); IPR032675 (G3DSA:3.80.10.GENE3D); IPR032675 (G3DSA:3.80.10.GENE3D); IPR001611 (PFAM); IPR013210 (PFAM); PTHR27000:SF314 (PANTHER); PTHR27000 (PANTHER); NON_CYTOPLASMIC_DOMAIN (PHOBIUS); TRANSMEMBRANE (PHOBIUS); CYTOPLASMIC_DOMAIN (PHOBIUS); PS51257 (PROSITE_PROFILES); SignalP-noTM (SIGNALP_GRAM_NEGATIVE); SignalP-noTM (SIGNALP_EUK); SSF52047 (SU…	F:GO:0005515	F:protein binding
CUUC113684	75				-		SIGNAL_PEPTIDE (PHOBIUS); SIGNAL_PEPTIDE_C_REGION (PHOBIUS); SIGNAL_PEPTIDE_N_REGION (PHOBIUS); SIGNAL_PEPTIDE_H_REGION (PHOBIUS); NON_CYTOPLASMIC_DOMAIN (PHOBIUS); SignalP-TM (SIGNALP_GRAM_POSITIVE); SignalP-noTM (SIGNALP_EUK); TMhelix (TMHMM)	no GO terms	no GO terms
CUUC113710	702				-		IPR008581 (PFAM); PTHR33167 (PANTHER); PTHR33167:SF23 (PANTHER)	no GO terms	no GO terms
CUUC113722	33				-		CYTOPLASMIC_DOMAIN (PHOBIUS); NON_CYTOPLASMIC_DOMAIN (PHOBIUS); TRANSMEMBRANE (PHOBIUS); TMhelix (TMHMM)	no GO terms	no GO terms
CUUC113734	335	3	F:GO:0003824; P:GO:0008152; F:GO:0005488	F:catalytic activity; P:metabolic process; F:binding	-		IPR002401 (PRINTS); IPR001128 (PFAM); G3DSA:1.10.630.10 (GENE3D); PTHR24298:SF251 (PANTHER); PTHR24298 (PANTHER); CYTOPLASMIC_DOMAIN (PHOBIUS); TRANSMEMBRANE (PHOBIUS); NON_CYTOPLASMIC_DOMAIN (PHOBIUS); IPR001128 (SUPERFAMILY); TMhelix (TMHMM)	F:GO:0005506; F:GO:0016705; P:GO:0055114; F:GO:0020037	F:iron ion binding; F:oxidoreductase activity, acting on paired donors, with incorporation or reduction of molecular oxygen; P:oxidation-reduction process; F:heme binding
CUUC113737	27				-		no IPS match	no IPS match	no IPS match
CUUC113738	26				-		no IPS match	no IPS match	no IPS match
CUUC113763	58				-		NON_CYTOPLASMIC_DOMAIN (PHOBIUS); SIGNAL_PEPTIDE_C_REGION (PHOBIUS); SIGNAL_PEPTIDE_N_REGION (PHOBIUS); SIGNAL_PEPTIDE_H_REGION (PHOBIUS); SIGNAL_PEPTIDE (PHOBIUS); SignalP-noTM (SIGNALP_EUK)	no GO terms	no GO terms
CUUC113764	276	1	F:GO:0005515	F:protein binding	-		IPR025064 (PFAM); G3DSA:4.10.270.10 (GENE3D); PTHR32295 (PANTHER); PTHR32295:SF79 (PANTHER); IPR000048 (PROSITE_PROFILES)	F:GO:0005515	F:protein binding
CUUC113768	51				-		CYTOPLASMIC_DOMAIN (PHOBIUS); TRANSMEMBRANE (PHOBIUS); NON_CYTOPLASMIC_DOMAIN (PHOBIUS)	no GO terms	no GO terms
CUUC113784	483				-		no IPS match	no IPS match	no IPS match
CUUC113791	35				-		no IPS match	no IPS match	no IPS match
CUUC113846	74				-		no IPS match	no IPS match	no IPS match
CUUC113876	53				-		no IPS match	no IPS match	no IPS match
CUUC113889	774	2	P:GO:0019538; F:GO:0016787	P:protein metabolic process; F:hydrolase activity	EC:3.4.21	Acting on peptide bonds (peptidases)	IPR015500 (PRINTS); IPR010259 (PFAM); IPR000209 (G3DSA:3.40.50.GENE3D); IPR010259 (G3DSA:3.30.70.GENE3D); IPR003137 (PFAM); IPR000209 (PFAM); PTHR10795:SF480 (PANTHER); PTHR10795 (PANTHER); IPR023827 (PROSITE_PATTERNS); IPR023828 (PROSITE_PATTERNS); NON_CYTOPLASMIC_DOMAIN (PHOBIUS); SIGNAL_PEPTIDE (PHOBIUS); SIGNAL_PEPTIDE_H_REGION (PHOBIUS); SIGNAL_PEPTIDE_C_REGION (PHOBIUS); SIGNAL_PEPTIDE_N_RE…	P:GO:0006508; F:GO:0004252	P:proteolysis; F:serine-type endopeptidase activity
CUUC113894	72				-		NON_CYTOPLASMIC_DOMAIN (PHOBIUS); TRANSMEMBRANE (PHOBIUS); CYTOPLASMIC_DOMAIN (PHOBIUS); TMhelix (TMHMM)	no GO terms	no GO terms
CUUC113895	446	5	F:GO:0000166; C:GO:0005856; F:GO:0005198; P:GO:0009987; F:GO:0016787	F:nucleotide binding; C:cytoskeleton; F:structural molecule activity; P:cellular process; F:hydrolase activity	EC:3.6.1.15	Nucleoside-triphosphate phosphatase	Coil (COILS); IPR000217 (PRINTS); IPR002453 (PRINTS); IPR018316 (SMART); IPR003008 (SMART); IPR018316 (PFAM); IPR003008 (G3DSA:3.40.50.GENE3D); IPR018316 (G3DSA:3.30.1330.GENE3D); G3DSA:1.10.287.600 (GENE3D); IPR003008 (PFAM); PTHR11588:SF177 (PANTHER); IPR000217 (PANTHER); IPR017975 (PROSITE_PATTERNS); IPR013838 (PROSITE_PATTERNS); IPR008280 (SUPERFAMILY); IPR003008 (SUPERFAMILY)	F:GO:0005525; F:GO:0003924; F:GO:0005200; C:GO:0005874; P:GO:0007017	F:GTP binding; F:GTPase activity; F:structural constituent of cytoskeleton; C:microtubule; P:microtubule-based process
CUUC113896	183				-		no IPS match	no IPS match	no IPS match
CUUC113897	446	5	F:GO:0000166; C:GO:0005856; F:GO:0005198; P:GO:0009987; F:GO:0016787	F:nucleotide binding; C:cytoskeleton; F:structural molecule activity; P:cellular process; F:hydrolase activity	EC:3.6.1.15	Nucleoside-triphosphate phosphatase	IPR002453 (PRINTS); IPR000217 (PRINTS); IPR003008 (SMART); IPR018316 (SMART); IPR003008 (G3DSA:3.40.50.GENE3D); IPR003008 (PFAM); IPR018316 (PFAM); G3DSA:1.10.287.600 (GENE3D); IPR018316 (G3DSA:3.30.1330.GENE3D); PTHR11588:SF182 (PANTHER); IPR000217 (PANTHER); IPR003008 (SUPERFAMILY); IPR008280 (SUPERFAMILY)	F:GO:0005525; F:GO:0003924; F:GO:0005200; P:GO:0007017; C:GO:0005874	F:GTP binding; F:GTPase activity; F:structural constituent of cytoskeleton; P:microtubule-based process; C:microtubule
CUUC113902	105				-		TRANSMEMBRANE (PHOBIUS); CYTOPLASMIC_DOMAIN (PHOBIUS); NON_CYTOPLASMIC_DOMAIN (PHOBIUS); TMhelix (TMHMM)	no GO terms	no GO terms
CUUC113903	493	4	P:GO:0006629; P:GO:0009058; F:GO:0016740; P:GO:0009987	P:lipid metabolic process; P:biosynthetic process; F:transferase activity; P:cellular process	EC:2.1.1.103	Phosphoethanolamine N-methyltransferase	Coil (COILS); G3DSA:3.40.50.150 (GENE3D); IPR013216 (PFAM); PF13489 (PFAM); G3DSA:3.40.50.150 (GENE3D); PTHR10108 (PANTHER); PTHR10108:SF946 (PANTHER); IPR025771 (PROSITE_PROFILES); IPR029063 (SUPERFAMILY); IPR029063 (SUPERFAMILY)	P:GO:0008152; F:GO:0008168; P:GO:0006656; F:GO:0000234	P:metabolic process; F:methyltransferase activity; P:phosphatidylcholine biosynthetic process; F:phosphoethanolamine N-methyltransferase activity
CUUC113911	38				-		no IPS match	no IPS match	no IPS match
CUUC113912	93	4	C:GO:0005634; F:GO:0005515; P:GO:0009058; P:GO:0006139	C:nucleus; F:protein binding; P:biosynthetic process; P:nucleobase-containing compound metabolic process	-		IPR033389 (PFAM); PTHR31734:SF55 (PANTHER); IPR003311 (PANTHER); IPR000270 (PROSITE_PROFILES); SSF54277 (SUPERFAMILY)	C:GO:0005634; F:GO:0005515; P:GO:0006355	C:nucleus; F:protein binding; P:regulation of transcription, DNA-templated
CUUC113918	33				-		no IPS match	no IPS match	no IPS match
CUUC113922	306				-		IPR006502 (PFAM); IPR006502 (TIGRFAM); PTHR31579:SF19 (PANTHER); IPR006502 (PANTHER)	no GO terms	no GO terms
CUUC113929	366	4	P:GO:0009058; F:GO:0005488; F:GO:0016740; P:GO:0006139	P:biosynthetic process; F:binding; F:transferase activity; P:nucleobase-containing compound metabolic process	EC:2.7.6.1	Ribose-phosphate diphosphokinase	SM01400 (SMART); IPR000836 (PFAM); G3DSA:3.40.50.2020 (GENE3D); G3DSA:3.40.50.2020 (GENE3D); IPR005946 (TIGRFAM); IPR029099 (PFAM); PTHR10210:SF65 (PANTHER); PTHR10210 (PANTHER); IPR000842 (PROSITE_PATTERNS); SIGNAL_PEPTIDE_N_REGION (PHOBIUS); NON_CYTOPLASMIC_DOMAIN (PHOBIUS); SIGNAL_PEPTIDE (PHOBIUS); SIGNAL_PEPTIDE_C_REGION (PHOBIUS); SIGNAL_PEPTIDE_H_REGION (PHOBIUS); SignalP-noTM (SIGNALP_GRA…	F:GO:0000287; P:GO:0009156; P:GO:0009165; F:GO:0004749; P:GO:0009116; P:GO:0044249	F:magnesium ion binding; P:ribonucleoside monophosphate biosynthetic process; P:nucleotide biosynthetic process; F:ribose phosphate diphosphokinase activity; P:nucleoside metabolic process; P:cellular biosynthetic process
CUUC113959	300	1	F:GO:0005515	F:protein binding	-		IPR001810 (SMART); IPR025886 (PFAM); IPR001810 (PFAM); G3DSA:1.20.1280.50 (GENE3D); PTHR32278:SF17 (PANTHER); PTHR32278 (PANTHER); IPR001810 (PROSITE_PROFILES); IPR001810 (SUPERFAMILY)	F:GO:0005515	F:protein binding
CUUC113964	40				-		no IPS match	no IPS match	no IPS match
CUUC113995	42				-		no IPS match	no IPS match	no IPS match
CUUC114013	283	5	C:GO:0005634; F:GO:0003677; F:GO:0003700; P:GO:0009058; P:GO:0006139	C:nucleus; F:DNA binding; F:transcription factor activity, sequence-specific DNA binding; P:biosynthetic process; P:nucleobase-containing compound metabolic process	-		IPR000232 (PRINTS); IPR000232 (SMART); IPR000232 (PFAM); IPR011991 (G3DSA:1.10.10.GENE3D); PTHR10015:SF236 (PANTHER); IPR027725 (PANTHER); IPR011991 (SUPERFAMILY)	C:GO:0005634; F:GO:0003700; P:GO:0006355; F:GO:0043565	C:nucleus; F:transcription factor activity, sequence-specific DNA binding; P:regulation of transcription, DNA-templated; F:sequence-specific DNA binding
CUUC114023	49				-		no IPS match	no IPS match	no IPS match
CUUC114029	73				-		no IPS match	no IPS match	no IPS match
CUUC114041	379	1	C:GO:0016020	C:membrane	-		IPR004240 (PFAM); PTHR10766:SF79 (PANTHER); IPR004240 (PANTHER); CYTOPLASMIC_DOMAIN (PHOBIUS); TRANSMEMBRANE (PHOBIUS); NON_CYTOPLASMIC_DOMAIN (PHOBIUS); CYTOPLASMIC_DOMAIN (PHOBIUS); NON_CYTOPLASMIC_DOMAIN (PHOBIUS); TRANSMEMBRANE (PHOBIUS); TRANSMEMBRANE (PHOBIUS); TRANSMEMBRANE (PHOBIUS); NON_CYTOPLASMIC_DOMAIN (PHOBIUS); TMhelix (TMHMM); TMhelix (TMHMM); TMhelix (TMHMM); TMhelix (TMHMM)	C:GO:0016021	C:integral component of membrane
CUUC114045	65				-		G3DSA:3.10.10.10 (GENE3D); SSF56672 (SUPERFAMILY)	no GO terms	no GO terms
CUUC114053	248	1	F:GO:0003824	F:catalytic activity	-		IPR015421 (G3DSA:3.40.640.GENE3D); IPR015422 (G3DSA:3.90.1150.GENE3D); IPR000192 (PFAM); PTHR21152:SF26 (PANTHER); PTHR21152 (PANTHER); IPR020578 (PROSITE_PATTERNS); IPR015424 (SUPERFAMILY)	F:GO:0003824	F:catalytic activity
CUUC114062	208	1	F:GO:0005515	F:protein binding	-		IPR000270 (SMART); G3DSA:3.10.20.90 (GENE3D); IPR000270 (PFAM); PTHR31066 (PANTHER); PTHR31066:SF13 (PANTHER); SSF54277 (SUPERFAMILY)	F:GO:0005515	F:protein binding
CUUC114063	49				-		no IPS match	no IPS match	no IPS match
CUUC114069	113				-		no IPS match	no IPS match	no IPS match
CUUC114070	134				-		no IPS match	no IPS match	no IPS match
CUUC114077	357				-		IPR005333 (PFAM); PTHR31072:SF47 (PANTHER); PTHR31072 (PANTHER); IPR017887 (PROSITE_PROFILES)	no GO terms	no GO terms
CUUC114084	277				-		PTHR26312 (PANTHER); PTHR26312:SF102 (PANTHER)	no GO terms	no GO terms
CUUC114088	42				-		no IPS match	no IPS match	no IPS match
CUUC114104	156	3	F:GO:0000166; P:GO:0006464; F:GO:0016301	F:nucleotide binding; P:cellular protein modification process; F:kinase activity	-		IPR001245 (PFAM); G3DSA:1.10.510.10 (GENE3D); PTHR27001:SF267 (PANTHER); PTHR27001 (PANTHER); IPR000719 (PROSITE_PROFILES); IPR011009 (SUPERFAMILY)	F:GO:0005524; F:GO:0004672; P:GO:0006468	F:ATP binding; F:protein kinase activity; P:protein phosphorylation
CUUC114108	55				-		CYTOPLASMIC_DOMAIN (PHOBIUS); TRANSMEMBRANE (PHOBIUS); NON_CYTOPLASMIC_DOMAIN (PHOBIUS); TMhelix (TMHMM)	no GO terms	no GO terms
CUUC114109	465	1	F:GO:0016740	F:transferase activity	-		IPR003480 (PFAM); G3DSA:3.30.559.10 (GENE3D); G3DSA:3.30.559.10 (GENE3D); PTHR31896 (PANTHER)	F:GO:0016747	F:transferase activity, transferring acyl groups other than amino-acyl groups
CUUC114116	85				-		no IPS match	no IPS match	no IPS match
CUUC114117	116	3	F:GO:0000166; F:GO:0005515; P:GO:0009987	F:nucleotide binding; F:protein binding; P:cellular process	-		IPR017998 (PRINTS); IPR002423 (PFAM); IPR027413 (G3DSA:1.10.560.GENE3D); PTHR11353 (PANTHER); IPR012718 (PTHR11353:PANTHER); IPR002194 (PROSITE_PATTERNS); IPR002194 (PROSITE_PATTERNS); SSF48592 (SUPERFAMILY)	F:GO:0005524; F:GO:0051082; P:GO:0006457	F:ATP binding; F:unfolded protein binding; P:protein folding
CUUC114118	50				-		no IPS match	no IPS match	no IPS match
CUUC114119	118	3	F:GO:0000166; F:GO:0005515; P:GO:0009987	F:nucleotide binding; F:protein binding; P:cellular process	-		IPR002423 (PFAM); IPR027413 (G3DSA:1.10.560.GENE3D); IPR012718 (PTHR11353:PANTHER); PTHR11353 (PANTHER); SSF48592 (SUPERFAMILY)	F:GO:0005524; F:GO:0051082; P:GO:0006457	F:ATP binding; F:unfolded protein binding; P:protein folding
CUUC114144	50				-		NON_CYTOPLASMIC_DOMAIN (PHOBIUS); TRANSMEMBRANE (PHOBIUS); CYTOPLASMIC_DOMAIN (PHOBIUS); TMhelix (TMHMM)	no GO terms	no GO terms
CUUC114183	484	1	F:GO:0005515	F:protein binding	-		PF13418 (PFAM); IPR015915 (G3DSA:2.120.10.GENE3D); G3DSA:1.20.1280.50 (GENE3D); IPR015915 (G3DSA:2.120.10.GENE3D); PF13415 (PFAM); PTHR23244:SF372 (PANTHER); PTHR23244 (PANTHER); IPR001810 (PROSITE_PROFILES); IPR001810 (SUPERFAMILY); SSF117281 (SUPERFAMILY)	F:GO:0005515	F:protein binding
CUUC114194	23				-		no IPS match	no IPS match	no IPS match
CUUC114200	53				-		no IPS match	no IPS match	no IPS match
CUUC114218	509				-		Coil (COILS); IPR007064 (PFAM); PTHR12746 (PANTHER)	no GO terms	no GO terms
CUUC114222	71				-		SignalP-TM (SIGNALP_EUK)	no GO terms	no GO terms
CUUC114247	428	1	F:GO:0005488	F:binding	-		IPR011016 (SMART); IPR013083 (G3DSA:3.30.40.GENE3D); IPR011016 (PFAM); PTHR23012:SF104 (PANTHER); IPR033275 (PANTHER); IPR011016 (PROSITE_PROFILES); SSF57850 (SUPERFAMILY)	F:GO:0008270	F:zinc ion binding
CUUC114260	222				-		IPR019378 (PFAM); PTHR31741:SF30 (PANTHER); PTHR31741 (PANTHER); CYTOPLASMIC_DOMAIN (PHOBIUS); NON_CYTOPLASMIC_DOMAIN (PHOBIUS); TRANSMEMBRANE (PHOBIUS); TMhelix (TMHMM)	no GO terms	no GO terms
CUUC114268	60				-		no IPS match	no IPS match	no IPS match
CUUC114283	413	2	C:GO:0016020; F:GO:0005215	C:membrane; F:transporter activity	-		IPR001807 (PRINTS); G3DSA:3.10.580.10 (GENE3D); IPR014743 (G3DSA:1.10.3080.GENE3D); IPR001807 (PFAM); PTHR11689 (PANTHER); PTHR11689:SF116 (PANTHER); TRANSMEMBRANE (PHOBIUS); SIGNAL_PEPTIDE_H_REGION (PHOBIUS); SIGNAL_PEPTIDE_N_REGION (PHOBIUS); CYTOPLASMIC_DOMAIN (PHOBIUS); NON_CYTOPLASMIC_DOMAIN (PHOBIUS); TRANSMEMBRANE (PHOBIUS); SIGNAL_PEPTIDE (PHOBIUS); SIGNAL_PEPTIDE_C_REGION (PHOBIUS); NON_…	F:GO:0005216; P:GO:0055085; C:GO:0016020; P:GO:0006821; F:GO:0005247	F:ion channel activity; P:transmembrane transport; C:membrane; P:chloride transport; F:voltage-gated chloride channel activity
CUUC114297	125	3	F:GO:0003824; F:GO:0005488; P:GO:0006139	F:catalytic activity; F:binding; P:nucleobase-containing compound metabolic process	EC:1.1.1.34	Hydroxymethylglutaryl-CoA reductase (NADPH)	IPR023074 (G3DSA:3.90.770.GENE3D); IPR002202 (PFAM); IPR002202 (PANTHER); PTHR10572:SF16 (PANTHER); IPR023076 (PROSITE_PATTERNS); IPR023076 (PROSITE_PATTERNS); TRANSMEMBRANE (PHOBIUS); NON_CYTOPLASMIC_DOMAIN (PHOBIUS); CYTOPLASMIC_DOMAIN (PHOBIUS); IPR002202 (PROSITE_PROFILES); IPR009029 (SUPERFAMILY)	F:GO:0050662; F:GO:0016616; P:GO:0015936; P:GO:0055114; F:GO:0004420	F:coenzyme binding; F:oxidoreductase activity, acting on the CH-OH group of donors, NAD or NADP as acceptor; P:coenzyme A metabolic process; P:oxidation-reduction process; F:hydroxymethylglutaryl-CoA reductase (NADPH) activity
CUUC114320	88				-		no IPS match	no IPS match	no IPS match
CUUC114324	329	2	P:GO:0019538; F:GO:0016787	P:protein metabolic process; F:hydrolase activity	EC:3.4.21; EC:3.4.16	Acting on peptide bonds (peptidases); Acting on peptide bonds (peptidases)	IPR001563 (PRINTS); IPR029058 (G3DSA:3.40.50.GENE3D); IPR001563 (PFAM); PTHR11802:SF120 (PANTHER); IPR001563 (PANTHER); IPR018202 (PROSITE_PATTERNS); IPR029058 (SUPERFAMILY)	P:GO:0006508; F:GO:0004185	P:proteolysis; F:serine-type carboxypeptidase activity
CUUC114344	32				-		no IPS match	no IPS match	no IPS match
CUUC114357	356	2	P:GO:0006464; F:GO:0016740	P:cellular protein modification process; F:transferase activity	-		G3DSA:2.70.160.11 (GENE3D); PF13649 (PFAM); G3DSA:3.40.50.150 (GENE3D); PTHR11006:SF88 (PANTHER); PTHR11006 (PANTHER); IPR025799 (PROSITE_PROFILES); IPR029063 (SUPERFAMILY)	F:GO:0008168; P:GO:0006479	F:methyltransferase activity; P:protein methylation
CUUC114364	483	2	C:GO:0016020; F:GO:0005215	C:membrane; F:transporter activity	-		IPR000595 (SMART); IPR000595 (PFAM); IPR005821 (PFAM); G3DSA:1.10.287.70 (GENE3D); G3DSA:1.10.287.630 (GENE3D); IPR014710 (G3DSA:2.60.120.GENE3D); PTHR10217 (PANTHER); PTHR10217:SF578 (PANTHER); TRANSMEMBRANE (PHOBIUS); NON_CYTOPLASMIC_DOMAIN (PHOBIUS); TRANSMEMBRANE (PHOBIUS); TRANSMEMBRANE (PHOBIUS); NON_CYTOPLASMIC_DOMAIN (PHOBIUS); CYTOPLASMIC_DOMAIN (PHOBIUS); CYTOPLASMIC_DOMAIN (PHOBIUS); I…	F:GO:0005216; P:GO:0006811; P:GO:0055085; C:GO:0016020	F:ion channel activity; P:ion transport; P:transmembrane transport; C:membrane
CUUC114367	148				-		no IPS match	no IPS match	no IPS match
CUUC114368	148				-		no IPS match	no IPS match	no IPS match
CUUC114383	505	2	F:GO:0003676; F:GO:0000166	F:nucleic acid binding; F:nucleotide binding	-		IPR001650 (SMART); IPR014001 (SMART); IPR011545 (PFAM); IPR001650 (PFAM); G3DSA:3.40.50.300 (GENE3D); G3DSA:3.40.50.300 (GENE3D); PTHR24031:SF419 (PANTHER); PTHR24031 (PANTHER); IPR000629 (PROSITE_PATTERNS); IPR014001 (PROSITE_PROFILES); IPR001650 (PROSITE_PROFILES); IPR014014 (PROSITE_PROFILES); IPR027417 (SUPERFAMILY); TMhelix (TMHMM)	F:GO:0003676; F:GO:0005524	F:nucleic acid binding; F:ATP binding
CUUC114388	592	1	F:GO:0000166	F:nucleotide binding	-		IPR003959 (PFAM); G3DSA:3.40.50.300 (GENE3D); PTHR32429 (PANTHER); PTHR32429:SF16 (PANTHER); IPR027417 (SUPERFAMILY)	F:GO:0005524	F:ATP binding
CUUC114404	79				-		no IPS match	no IPS match	no IPS match
CUUC114417	681	1	F:GO:0016787	F:hydrolase activity	-		IPR000587 (PFAM); IPR029149 (G3DSA:3.40.350.GENE3D); PF16189 (PFAM); G3DSA:3.90.230.10 (GENE3D); IPR029149 (G3DSA:3.40.350.GENE3D); IPR000994 (PFAM); IPR032416 (PFAM); PTHR43763 (PANTHER); PTHR43763:SF4 (PANTHER); IPR001131 (PROSITE_PATTERNS); IPR028980 (SUPERFAMILY); IPR000994 (SUPERFAMILY)	F:GO:0016787	F:hydrolase activity
CUUC114419	585	2	C:GO:0005856; F:GO:0005515	C:cytoskeleton; F:protein binding	-		IPR000357 (PFAM); IPR011989 (G3DSA:1.25.10.GENE3D); IPR011989 (G3DSA:1.25.10.GENE3D); IPR033337 (PANTHER); PTHR31355:SF14 (PANTHER); IPR016024 (SUPERFAMILY)	F:GO:0005515; F:GO:0005488; F:GO:0008017; C:GO:0005874	F:protein binding; F:binding; F:microtubule binding; C:microtubule
CUUC114420	803	2	C:GO:0005856; F:GO:0005515	C:cytoskeleton; F:protein binding	-		IPR011989 (G3DSA:1.25.10.GENE3D); PTHR31355:SF14 (PANTHER); IPR033337 (PANTHER); IPR016024 (SUPERFAMILY)	F:GO:0005488; C:GO:0005874; F:GO:0008017	F:binding; C:microtubule; F:microtubule binding
CUUC114421	66				-		no IPS match	no IPS match	no IPS match
CUUC114445	157	3	F:GO:0003700; P:GO:0009058; P:GO:0006139	F:transcription factor activity, sequence-specific DNA binding; P:biosynthetic process; P:nucleobase-containing compound metabolic process	-		Coil (COILS); Coil (COILS); IPR004827 (SMART); G3DSA:1.20.5.170 (GENE3D); IPR004827 (PFAM); PTHR22952 (PANTHER); PTHR22952:SF332 (PANTHER); IPR004827 (PROSITE_PATTERNS); IPR004827 (PROSITE_PROFILES); SSF57959 (SUPERFAMILY)	F:GO:0003700; P:GO:0006355	F:transcription factor activity, sequence-specific DNA binding; P:regulation of transcription, DNA-templated
CUUC114458	58				-		no IPS match	no IPS match	no IPS match
CUUC114460	112				-		no IPS match	no IPS match	no IPS match
CUUC114497	465				-		PTHR37238:SF2 (PANTHER); PTHR37238 (PANTHER)	no GO terms	no GO terms
CUUC114506	24				-		no IPS match	no IPS match	no IPS match
CUUC114507	72				-		CYTOPLASMIC_DOMAIN (PHOBIUS); NON_CYTOPLASMIC_DOMAIN (PHOBIUS); TRANSMEMBRANE (PHOBIUS); NON_CYTOPLASMIC_DOMAIN (PHOBIUS); TRANSMEMBRANE (PHOBIUS); TMhelix (TMHMM); TMhelix (TMHMM)	no GO terms	no GO terms
CUUC114509	115				-		PTHR23257:SF631 (PANTHER); PTHR23257 (PANTHER)	no GO terms	no GO terms
CUUC114510	57				-		G3DSA:1.10.510.10 (GENE3D); PTHR23257 (PANTHER); PTHR23257:SF631 (PANTHER); IPR011009 (SUPERFAMILY)	no GO terms	no GO terms
CUUC114511	142				-		PTHR23257:SF631 (PANTHER); PTHR23257 (PANTHER)	no GO terms	no GO terms
CUUC114513	97				-		no IPS match	no IPS match	no IPS match
CUUC114536	615	2	F:GO:0003676; F:GO:0000166	F:nucleic acid binding; F:nucleotide binding	-		IPR014001 (SMART); IPR001650 (SMART); IPR025313 (SMART); IPR001650 (PFAM); G3DSA:3.40.50.300 (GENE3D); IPR025313 (PFAM); G3DSA:3.40.50.300 (GENE3D); IPR011545 (PFAM); PTHR24031 (PANTHER); PTHR24031:SF496 (PANTHER); IPR000629 (PROSITE_PATTERNS); IPR001650 (PROSITE_PROFILES); IPR014001 (PROSITE_PROFILES); IPR014014 (PROSITE_PROFILES); IPR027417 (SUPERFAMILY); IPR027417 (SUPERFAMILY)	F:GO:0003676; F:GO:0005524	F:nucleic acid binding; F:ATP binding
CUUC114537	613	2	F:GO:0003676; F:GO:0000166	F:nucleic acid binding; F:nucleotide binding	-		IPR025313 (SMART); IPR001650 (SMART); IPR014001 (SMART); IPR011545 (PFAM); IPR001650 (PFAM); IPR025313 (PFAM); G3DSA:3.40.50.300 (GENE3D); G3DSA:3.40.50.300 (GENE3D); PTHR24031:SF496 (PANTHER); PTHR24031 (PANTHER); IPR000629 (PROSITE_PATTERNS); IPR014001 (PROSITE_PROFILES); IPR014014 (PROSITE_PROFILES); IPR001650 (PROSITE_PROFILES); IPR027417 (SUPERFAMILY); IPR027417 (SUPERFAMILY)	F:GO:0003676; F:GO:0005524	F:nucleic acid binding; F:ATP binding
CUUC114540	216	4	F:GO:0003723; F:GO:0005198; C:GO:0005840; P:GO:0006412	F:RNA binding; F:structural molecule activity; C:ribosome; P:translation	-		G3DSA:3.30.190.20 (GENE3D); IPR002143 (PIRSF); IPR028364 (PFAM); PTHR23105 (PANTHER); PTHR23105:SF68 (PANTHER); IPR023673 (PROSITE_PATTERNS); IPR023674 (SUPERFAMILY)	F:GO:0003723; F:GO:0003735; C:GO:0015934; P:GO:0006412	F:RNA binding; F:structural constituent of ribosome; C:large ribosomal subunit; P:translation
CUUC114586	55				-		CYTOPLASMIC_DOMAIN (PHOBIUS); TRANSMEMBRANE (PHOBIUS); NON_CYTOPLASMIC_DOMAIN (PHOBIUS); TMhelix (TMHMM)	no GO terms	no GO terms
CUUC114587	243				-		IPR008496 (PFAM); PTHR20921:SF2 (PANTHER); IPR008496 (PANTHER); TRANSMEMBRANE (PHOBIUS); CYTOPLASMIC_DOMAIN (PHOBIUS); NON_CYTOPLASMIC_DOMAIN (PHOBIUS); TRANSMEMBRANE (PHOBIUS); CYTOPLASMIC_DOMAIN (PHOBIUS); TMhelix (TMHMM); TMhelix (TMHMM)	no GO terms	no GO terms
CUUC114613	594	1	F:GO:0005515	F:protein binding	-		Coil (COILS); IPR002110 (SMART); IPR020683 (G3DSA:1.25.40.GENE3D); IPR026961 (PFAM); IPR020683 (PFAM); IPR020683 (G3DSA:1.25.40.GENE3D); IPR020683 (G3DSA:1.25.40.GENE3D); PTHR24177 (PANTHER); PTHR24177:SF96 (PANTHER); TRANSMEMBRANE (PHOBIUS); TRANSMEMBRANE (PHOBIUS); CYTOPLASMIC_DOMAIN (PHOBIUS); TRANSMEMBRANE (PHOBIUS); CYTOPLASMIC_DOMAIN (PHOBIUS); NON_CYTOPLASMIC_DOMAIN (PHOBIUS); CYTOPLASMIC_…	F:GO:0005515	F:protein binding
CUUC114623	69				-		CYTOPLASMIC_DOMAIN (PHOBIUS); TRANSMEMBRANE (PHOBIUS); NON_CYTOPLASMIC_DOMAIN (PHOBIUS); SignalP-TM (SIGNALP_GRAM_POSITIVE); TMhelix (TMHMM)	no GO terms	no GO terms
CUUC114624	30				-		no IPS match	no IPS match	no IPS match
CUUC114631	107				-		NON_CYTOPLASMIC_DOMAIN (PHOBIUS); TRANSMEMBRANE (PHOBIUS); CYTOPLASMIC_DOMAIN (PHOBIUS)	no GO terms	no GO terms
CUUC114635	95	4	C:GO:0016020; P:GO:0015979; C:GO:0009536; C:GO:0009579	C:membrane; P:photosynthesis; C:plastid; C:thylakoid	-		IPR009806 (PFAM); PTHR34552 (PANTHER); TRANSMEMBRANE (PHOBIUS); NON_CYTOPLASMIC_DOMAIN (PHOBIUS); CYTOPLASMIC_DOMAIN (PHOBIUS); CYTOPLASMIC_DOMAIN (PHOBIUS); TRANSMEMBRANE (PHOBIUS); TMhelix (TMHMM); TMhelix (TMHMM)	C:GO:0009507; C:GO:0009523; P:GO:0015979	C:chloroplast; C:photosystem II; P:photosynthesis
CUUC114637	61				-		no IPS match	no IPS match	no IPS match
CUUC114655	785	4	F:GO:0000166; F:GO:0005515; P:GO:0009987; F:GO:0003774	F:nucleotide binding; F:protein binding; P:cellular process; F:motor activity	EC:3.6.1.15	Nucleoside-triphosphate phosphatase	Coil (COILS); Coil (COILS); IPR001752 (PRINTS); IPR001752 (SMART); IPR001752 (PFAM); IPR001752 (G3DSA:3.40.850.GENE3D); PTHR24115 (PANTHER); PTHR24115:SF688 (PANTHER); IPR001752 (PROSITE_PROFILES); IPR027417 (SUPERFAMILY)	F:GO:0005524; F:GO:0003777; P:GO:0007018; F:GO:0008017	F:ATP binding; F:microtubule motor activity; P:microtubule-based movement; F:microtubule binding
CUUC114656	43				-		no IPS match	no IPS match	no IPS match
CUUC114660	93				-		no IPS match	no IPS match	no IPS match
CUUC114661	52				-		no IPS match	no IPS match	no IPS match
CUUC114663	949	1	F:GO:0005515	F:protein binding	-		IPR019734 (SMART); IPR021183 (PIRSF); G3DSA:1.25.40.120 (GENE3D); PF13414 (PFAM); IPR011990 (G3DSA:1.25.40.GENE3D); IPR011990 (G3DSA:1.25.40.GENE3D); IPR021183 (PFAM); PTHR22767:SF9 (PANTHER); PTHR22767 (PANTHER); IPR013026 (PROSITE_PROFILES); IPR019734 (PROSITE_PROFILES); IPR013026 (PROSITE_PROFILES); IPR019734 (PROSITE_PROFILES); IPR019734 (PROSITE_PROFILES); IPR011990 (SUPERFAMILY); IPR011990 …	F:GO:0005515	F:protein binding
CUUC114666	293				-		no IPS match	no IPS match	no IPS match
CUUC114674	65				-		no IPS match	no IPS match	no IPS match
CUUC114681	35				-		no IPS match	no IPS match	no IPS match
CUUC114703	278	2	F:GO:0003824; P:GO:0008152	F:catalytic activity; P:metabolic process	-		PR00368 (PRINTS); PR00411 (PRINTS); IPR023753 (G3DSA:3.50.50.GENE3D); IPR023753 (PFAM); IPR023753 (G3DSA:3.50.50.GENE3D); PTHR43557:SF4 (PANTHER); PTHR43557 (PANTHER); TRANSMEMBRANE (PHOBIUS); NON_CYTOPLASMIC_DOMAIN (PHOBIUS); CYTOPLASMIC_DOMAIN (PHOBIUS); IPR023753 (SUPERFAMILY); TMhelix (TMHMM)	F:GO:0016491; P:GO:0055114	F:oxidoreductase activity; P:oxidation-reduction process
CUUC114717	45				-		no IPS match	no IPS match	no IPS match
CUUC114721	80				-		no IPS match	no IPS match	no IPS match
CUUC114724	1255	2	C:GO:0005634; F:GO:0005488	C:nucleus; F:binding	-		IPR024741 (PFAM); IPR011989 (G3DSA:1.25.10.GENE3D); PTHR16199 (PANTHER); IPR016024 (SUPERFAMILY)	C:GO:0005634; F:GO:0005488	C:nucleus; F:binding
CUUC114729	72				-		no IPS match	no IPS match	no IPS match
CUUC114747	533	4	C:GO:0005737; P:GO:0009058; F:GO:0016301; P:GO:0006139	C:cytoplasm; P:biosynthetic process; F:kinase activity; P:nucleobase-containing compound metabolic process	EC:2.7.4.22	UMP kinase	Coil (COILS); PF13837 (PFAM); G3DSA:3.40.1160.10 (GENE3D); G3DSA:1.10.10.60 (GENE3D); IPR001048 (PFAM); PTHR42833 (PANTHER); PTHR42833:SF3 (PANTHER); IPR015963 (HAMAP); IPR001048 (SUPERFAMILY)	C:GO:0005737; F:GO:0033862; P:GO:0006221	C:cytoplasm; F:UMP kinase activity; P:pyrimidine nucleotide biosynthetic process
CUUC114757	103				-		no IPS match	no IPS match	no IPS match
CUUC114758	82				-		PTHR11183:SF73 (PANTHER); PTHR11183 (PANTHER); SIGNAL_PEPTIDE_N_REGION (PHOBIUS); NON_CYTOPLASMIC_DOMAIN (PHOBIUS); SIGNAL_PEPTIDE_C_REGION (PHOBIUS); SIGNAL_PEPTIDE_H_REGION (PHOBIUS); SIGNAL_PEPTIDE (PHOBIUS); SignalP-noTM (SIGNALP_EUK); SignalP-TM (SIGNALP_GRAM_POSITIVE); TMhelix (TMHMM)	no GO terms	no GO terms
CUUC114762	964	1	P:GO:0019538	P:protein metabolic process	-		Coil (COILS); IPR004176 (G3DSA:1.10.1780.GENE3D); G3DSA:3.40.50.300 (GENE3D); PTHR43572 (PANTHER); PTHR43572:SF13 (PANTHER); IPR027417 (SUPERFAMILY)	P:GO:0019538	P:protein metabolic process
CUUC114774	145				-		SIGNAL_PEPTIDE_C_REGION (PHOBIUS); SIGNAL_PEPTIDE_N_REGION (PHOBIUS); NON_CYTOPLASMIC_DOMAIN (PHOBIUS); SIGNAL_PEPTIDE (PHOBIUS); SIGNAL_PEPTIDE_H_REGION (PHOBIUS); SignalP-noTM (SIGNALP_EUK)	no GO terms	no GO terms
CUUC114775	86				-		no IPS match	no IPS match	no IPS match
CUUC114781	80				-		no IPS match	no IPS match	no IPS match
CUUC114786	22				-		no IPS match	no IPS match	no IPS match
CUUC114804	40				-		CYTOPLASMIC_DOMAIN (PHOBIUS); NON_CYTOPLASMIC_DOMAIN (PHOBIUS); TRANSMEMBRANE (PHOBIUS); SignalP-noTM (SIGNALP_EUK); TMhelix (TMHMM)	no GO terms	no GO terms
CUUC114806	82				-		no IPS match	no IPS match	no IPS match
CUUC114822	31				-		no IPS match	no IPS match	no IPS match
CUUC114824	142				-		no IPS match	no IPS match	no IPS match
CUUC114829	39				-		no IPS match	no IPS match	no IPS match
CUUC114830	54				-		no IPS match	no IPS match	no IPS match
CUUC114851	701	2	C:GO:0016020; P:GO:0006810	C:membrane; P:transport	-		IPR016688 (PIRSF); IPR006685 (PFAM); G3DSA:2.30.30.60 (GENE3D); PTHR31618 (PANTHER); PTHR31618:SF8 (PANTHER); TRANSMEMBRANE (PHOBIUS); TRANSMEMBRANE (PHOBIUS); TRANSMEMBRANE (PHOBIUS); NON_CYTOPLASMIC_DOMAIN (PHOBIUS); TRANSMEMBRANE (PHOBIUS); CYTOPLASMIC_DOMAIN (PHOBIUS); TRANSMEMBRANE (PHOBIUS); NON_CYTOPLASMIC_DOMAIN (PHOBIUS); TRANSMEMBRANE (PHOBIUS); CYTOPLASMIC_DOMAIN (PHOBIUS); CYTOPLASMIC…	P:GO:0055085; C:GO:0016020	P:transmembrane transport; C:membrane
CUUC114852	236	1	C:GO:0016020	C:membrane	-		IPR013525 (PFAM); PTHR19241:SF352 (PANTHER); PTHR19241 (PANTHER); CYTOPLASMIC_DOMAIN (PHOBIUS); TRANSMEMBRANE (PHOBIUS); TRANSMEMBRANE (PHOBIUS); CYTOPLASMIC_DOMAIN (PHOBIUS); NON_CYTOPLASMIC_DOMAIN (PHOBIUS); TMhelix (TMHMM); TMhelix (TMHMM)	C:GO:0016020	C:membrane
CUUC114866	22				-		no IPS match	no IPS match	no IPS match
CUUC114873	192				-		NON_CYTOPLASMIC_DOMAIN (PHOBIUS); CYTOPLASMIC_DOMAIN (PHOBIUS); TRANSMEMBRANE (PHOBIUS)	no GO terms	no GO terms
CUUC114882	75				-		SignalP-noTM (SIGNALP_EUK)	no GO terms	no GO terms
CUUC114883	83				-		SignalP-TM (SIGNALP_GRAM_POSITIVE)	no GO terms	no GO terms
CUUC114884	708	1	F:GO:0005515	F:protein binding	-		IPR019734 (SMART); PF13432 (PFAM); IPR011990 (G3DSA:1.25.40.GENE3D); IPR011990 (G3DSA:1.25.40.GENE3D); G3DSA:1.25.40.120 (GENE3D); PTHR23083:SF515 (PANTHER); PTHR23083 (PANTHER); IPR019734 (PROSITE_PROFILES); IPR019734 (PROSITE_PROFILES); IPR019734 (PROSITE_PROFILES); IPR019734 (PROSITE_PROFILES); IPR013026 (PROSITE_PROFILES); IPR019734 (PROSITE_PROFILES); IPR011990 (SUPERFAMILY); IPR011990 (SUPE…	F:GO:0005515	F:protein binding
CUUC114897	70				-		no IPS match	no IPS match	no IPS match
CUUC114898	31				-		SIGNAL_PEPTIDE_C_REGION (PHOBIUS); NON_CYTOPLASMIC_DOMAIN (PHOBIUS); SIGNAL_PEPTIDE_H_REGION (PHOBIUS); SIGNAL_PEPTIDE_N_REGION (PHOBIUS); SIGNAL_PEPTIDE (PHOBIUS); TMhelix (TMHMM)	no GO terms	no GO terms
CUUC114904	91				-		no IPS match	no IPS match	no IPS match
CUUC114905	305	1	F:GO:0005515	F:protein binding	-		IPR011989 (G3DSA:1.25.10.GENE3D); PF05804 (PFAM); PTHR22849:SF92 (PANTHER); PTHR22849 (PANTHER); IPR000225 (PROSITE_PROFILES); IPR016024 (SUPERFAMILY)	F:GO:0005515; F:GO:0005488	F:protein binding; F:binding
CUUC114906	27				-		no IPS match	no IPS match	no IPS match
CUUC114908	59				-		no IPS match	no IPS match	no IPS match
CUUC114929	34				-		NON_CYTOPLASMIC_DOMAIN (PHOBIUS); CYTOPLASMIC_DOMAIN (PHOBIUS); TRANSMEMBRANE (PHOBIUS); TMhelix (TMHMM)	no GO terms	no GO terms
CUUC114951	49				-		no IPS match	no IPS match	no IPS match
CUUC114953	122				-		no IPS match	no IPS match	no IPS match
CUUC114986	114	1	F:GO:0030234	F:enzyme regulator activity	-		IPR000010 (SMART); IPR000010 (PFAM); G3DSA:3.10.450.10 (GENE3D); IPR027214 (PANTHER); PD001231 (PRODOM); SSF54403 (SUPERFAMILY)	F:GO:0004869	F:cysteine-type endopeptidase inhibitor activity
CUUC114987	37				-		no IPS match	no IPS match	no IPS match
CUUC115021	74				-		TRANSMEMBRANE (PHOBIUS); CYTOPLASMIC_DOMAIN (PHOBIUS); NON_CYTOPLASMIC_DOMAIN (PHOBIUS); SIGNAL_PEPTIDE_N_REGION (PHOBIUS); SIGNAL_PEPTIDE_H_REGION (PHOBIUS); SIGNAL_PEPTIDE (PHOBIUS); SIGNAL_PEPTIDE_C_REGION (PHOBIUS)	no GO terms	no GO terms
CUUC115045	123				-		no IPS match	no IPS match	no IPS match
CUUC115080	133				-		PTHR33922 (PANTHER); PTHR33922:SF5 (PANTHER)	no GO terms	no GO terms
CUUC115094	141				-		IPR019448 (PFAM); PTHR31182:SF10 (PANTHER); PTHR31182 (PANTHER); TRANSMEMBRANE (PHOBIUS); NON_CYTOPLASMIC_DOMAIN (PHOBIUS); CYTOPLASMIC_DOMAIN (PHOBIUS); TMhelix (TMHMM)	no GO terms	no GO terms
CUUC115120	66				-		NON_CYTOPLASMIC_DOMAIN (PHOBIUS); CYTOPLASMIC_DOMAIN (PHOBIUS); TRANSMEMBRANE (PHOBIUS); TMhelix (TMHMM)	no GO terms	no GO terms
CUUC115122	82				-		no IPS match	no IPS match	no IPS match
CUUC115130	71				-		no IPS match	no IPS match	no IPS match
CUUC115131	76				-		SIGNAL_PEPTIDE_C_REGION (PHOBIUS); NON_CYTOPLASMIC_DOMAIN (PHOBIUS); SIGNAL_PEPTIDE_H_REGION (PHOBIUS); SIGNAL_PEPTIDE_N_REGION (PHOBIUS); SIGNAL_PEPTIDE (PHOBIUS); SignalP-noTM (SIGNALP_EUK)	no GO terms	no GO terms
CUUC115132	118				-		IPR029058 (G3DSA:3.40.50.GENE3D); PTHR12277 (PANTHER); PTHR12277:SF93 (PANTHER); IPR029058 (SUPERFAMILY)	no GO terms	no GO terms
CUUC115168	93				-		no IPS match	no IPS match	no IPS match
CUUC115171	41				-		no IPS match	no IPS match	no IPS match
CUUC115176	172				-		PTHR34197:SF6 (PANTHER); PTHR34197 (PANTHER)	no GO terms	no GO terms
CUUC115186	312	3	F:GO:0003677; P:GO:0009058; P:GO:0006139	F:DNA binding; P:biosynthetic process; P:nucleobase-containing compound metabolic process	-		IPR003441 (PFAM); PTHR31744 (PANTHER); PTHR31744:SF36 (PANTHER); IPR003441 (PROSITE_PROFILES); IPR003441 (SUPERFAMILY)	F:GO:0003677; P:GO:0006355	F:DNA binding; P:regulation of transcription, DNA-templated
CUUC115188	98				-		NON_CYTOPLASMIC_DOMAIN (PHOBIUS); CYTOPLASMIC_DOMAIN (PHOBIUS); TRANSMEMBRANE (PHOBIUS); TMhelix (TMHMM)	no GO terms	no GO terms
CUUC115193	494				-		PTHR35505 (PANTHER)	no GO terms	no GO terms
CUUC115223	465	1	C:GO:0005634	C:nucleus	-		IPR013763 (SMART); IPR004367 (SMART); IPR013763 (G3DSA:1.10.472.GENE3D); PIRSF001771 (PIRSF); IPR013763 (G3DSA:1.10.472.GENE3D); IPR004367 (PFAM); IPR006671 (PFAM); PTHR10177:SF266 (PANTHER); PTHR10177 (PANTHER); IPR006671 (PROSITE_PATTERNS); IPR013763 (SUPERFAMILY); IPR013763 (SUPERFAMILY)	C:GO:0005634	C:nucleus
CUUC115237	639	2	C:GO:0016020; F:GO:0005215	C:membrane; F:transporter activity	-		IPR011547 (PFAM); IPR002645 (PFAM); IPR001902 (TIGRFAM); IPR002645 (G3DSA:3.30.750.GENE3D); IPR030317 (PTHR11814:PANTHER); IPR001902 (PANTHER); IPR018045 (PROSITE_PATTERNS); CYTOPLASMIC_DOMAIN (PHOBIUS); NON_CYTOPLASMIC_DOMAIN (PHOBIUS); CYTOPLASMIC_DOMAIN (PHOBIUS); NON_CYTOPLASMIC_DOMAIN (PHOBIUS); TRANSMEMBRANE (PHOBIUS); CYTOPLASMIC_DOMAIN (PHOBIUS); TRANSMEMBRANE (PHOBIUS); CYTOPLASMIC_DOMAI…	P:GO:0008272; F:GO:0008271; P:GO:0055085; C:GO:0016020; C:GO:0016021; P:GO:1902358; F:GO:0015116	P:sulfate transport; F:secondary active sulfate transmembrane transporter activity; P:transmembrane transport; C:membrane; C:integral component of membrane; P:sulfate transmembrane transport; F:sulfate transmembrane transporter activity
CUUC115243	73				-		no IPS match	no IPS match	no IPS match
CUUC115260	225				-		IPR013750 (G3DSA:3.30.70.GENE3D); PTHR10977 (PANTHER); PTHR10977:SF4 (PANTHER); IPR013750 (SUPERFAMILY)	no GO terms	no GO terms
CUUC115305	628				-		IPR005202 (PFAM); IPR030027 (PTHR31636:PANTHER); PTHR31636 (PANTHER); IPR005202 (PROSITE_PROFILES)	no GO terms	no GO terms
CUUC115306	219				-		no IPS match	no IPS match	no IPS match
CUUC115307	77				-		no IPS match	no IPS match	no IPS match
CUUC115309	37				-		no IPS match	no IPS match	no IPS match
CUUC115319	57				-		no IPS match	no IPS match	no IPS match
CUUC115331	131				-		Coil (COILS); CYTOPLASMIC_DOMAIN (PHOBIUS); NON_CYTOPLASMIC_DOMAIN (PHOBIUS); TRANSMEMBRANE (PHOBIUS); TRANSMEMBRANE (PHOBIUS); NON_CYTOPLASMIC_DOMAIN (PHOBIUS); TMhelix (TMHMM); TMhelix (TMHMM)	no GO terms	no GO terms
CUUC115356	104				-		SignalP-noTM (SIGNALP_EUK)	no GO terms	no GO terms
CUUC115364	114	4	F:GO:0003677; F:GO:0003700; P:GO:0009058; P:GO:0006139	F:DNA binding; F:transcription factor activity, sequence-specific DNA binding; P:biosynthetic process; P:nucleobase-containing compound metabolic process	-		IPR001471 (SMART); IPR001471 (G3DSA:3.30.730.GENE3D); IPR017392 (PIRSF); IPR001471 (PFAM); PTHR31729 (PANTHER); PTHR31729:SF4 (PANTHER); IPR001471 (PROSITE_PROFILES); IPR016177 (SUPERFAMILY)	F:GO:0003677; F:GO:0003700; P:GO:0006355	F:DNA binding; F:transcription factor activity, sequence-specific DNA binding; P:regulation of transcription, DNA-templated
CUUC115367	494	1	C:GO:0005634	C:nucleus	-		IPR024867 (PANTHER); PTHR13052:SF4 (PANTHER)	C:GO:0031011	C:Ino80 complex
CUUC115403	19				-		no IPS match	no IPS match	no IPS match
CUUC115404	1500				-		Coil (COILS); Coil (COILS); Coil (COILS); Coil (COILS); Coil (COILS); Coil (COILS); Coil (COILS); Coil (COILS); Coil (COILS); Coil (COILS); Coil (COILS); Coil (COILS); Coil (COILS); Coil (COILS); Coil (COILS); Coil (COILS); Coil (COILS); Coil (COILS); G3DSA:1.20.1170.10 (GENE3D); G3DSA:1.20.5.340 (GENE3D); G3DSA:1.20.5.170 (GENE3D); PTHR24115:SF602 (PANTHER); PTHR24115 (PANTHER); SSF57997 (SUPERF…	no GO terms	no GO terms
CUUC115415	1056				-		Coil (COILS); PF17406 (PFAM); PF17407 (PFAM); G3DSA:1.10.1410.10 (GENE3D); G3DSA:1.10.1410.20 (GENE3D); IPR035082 (PFAM); PF17403 (PFAM); PF17404 (PFAM); PF17405 (PFAM); IPR005554 (PANTHER); NON_CYTOPLASMIC_DOMAIN (PHOBIUS); CYTOPLASMIC_DOMAIN (PHOBIUS); TRANSMEMBRANE (PHOBIUS)	no GO terms	no GO terms
CUUC115425	296				-		Coil (COILS); Coil (COILS); G3DSA:1.20.120.330 (GENE3D); PTHR36001 (PANTHER)	no GO terms	no GO terms
CUUC115429	473				-		IPR001623 (G3DSA:1.10.287.GENE3D); PTHR23172:SF46 (PANTHER); PTHR23172 (PANTHER); IPR001623 (SUPERFAMILY)	no GO terms	no GO terms
CUUC115443	27				-		no IPS match	no IPS match	no IPS match
CUUC115444	62				-		no IPS match	no IPS match	no IPS match
CUUC115445	135				-		PTHR34359 (PANTHER); PTHR34359:SF5 (PANTHER); TRANSMEMBRANE (PHOBIUS); CYTOPLASMIC_DOMAIN (PHOBIUS); NON_CYTOPLASMIC_DOMAIN (PHOBIUS); SignalP-TM (SIGNALP_GRAM_POSITIVE); TMhelix (TMHMM)	no GO terms	no GO terms
CUUC115480	20				-		no IPS match	no IPS match	no IPS match
CUUC115481	87				-		IPR014710 (G3DSA:2.60.120.GENE3D); IPR003829 (PFAM); PTHR13903 (PANTHER); PTHR13903:SF18 (PANTHER); IPR011051 (SUPERFAMILY)	no GO terms	no GO terms
CUUC115508	142				-		SIGNAL_PEPTIDE_N_REGION (PHOBIUS); SIGNAL_PEPTIDE_C_REGION (PHOBIUS); NON_CYTOPLASMIC_DOMAIN (PHOBIUS); SIGNAL_PEPTIDE (PHOBIUS); SIGNAL_PEPTIDE_H_REGION (PHOBIUS); SignalP-TM (SIGNALP_GRAM_NEGATIVE); SignalP-noTM (SIGNALP_EUK); TMhelix (TMHMM)	no GO terms	no GO terms
CUUC115531	108	1	F:GO:0005515	F:protein binding	-		IPR010402 (PFAM); PTHR31319:SF26 (PANTHER); PTHR31319 (PANTHER)	F:GO:0005515	F:protein binding
CUUC115551	76	2	C:GO:0016020; F:GO:0005215	C:membrane; F:transporter activity	-		IPR000109 (PANTHER); PTHR11654:SF277 (PANTHER)	C:GO:0016020; P:GO:0006810; F:GO:0005215	C:membrane; P:transport; F:transporter activity
CUUC115552	70				-		no IPS match	no IPS match	no IPS match
CUUC115555	55				-		no IPS match	no IPS match	no IPS match
CUUC115560	85				-		no IPS match	no IPS match	no IPS match
CUUC115571	314				-		IPR001841 (SMART); IPR013083 (G3DSA:3.30.40.GENE3D); IPR001841 (PFAM); PF14369 (PFAM); PTHR22763 (PANTHER); PTHR22763:SF156 (PANTHER); IPR001841 (PROSITE_PROFILES); SSF57850 (SUPERFAMILY)	no GO terms	no GO terms
CUUC115598	524	3	F:GO:0000166; F:GO:0003824; P:GO:0008152	F:nucleotide binding; F:catalytic activity; P:metabolic process	-		IPR007867 (PFAM); IPR023753 (G3DSA:3.50.50.GENE3D); IPR000172 (PFAM); PTHR10668 (PANTHER); PTHR10668:SF90 (PANTHER); IPR023753 (SUPERFAMILY)	F:GO:0016614; F:GO:0016491; F:GO:0050660; P:GO:0055114	F:oxidoreductase activity, acting on CH-OH group of donors; F:oxidoreductase activity; F:flavin adenine dinucleotide binding; P:oxidation-reduction process
CUUC115616	42				-		no IPS match	no IPS match	no IPS match
CUUC115646	56				-		no IPS match	no IPS match	no IPS match
CUUC115653	54				-		no IPS match	no IPS match	no IPS match
CUUC115678	406	2	P:GO:0005975; F:GO:0016787	P:carbohydrate metabolic process; F:hydrolase activity	EC:3.2.1.15	Polygalacturonase	IPR006626 (SMART); IPR012334 (G3DSA:2.160.20.GENE3D); IPR000743 (PFAM); PTHR31375:SF61 (PANTHER); PTHR31375 (PANTHER); IPR011050 (SUPERFAMILY)	P:GO:0005975; F:GO:0004650	P:carbohydrate metabolic process; F:polygalacturonase activity
CUUC115679	328	1	F:GO:0003674	F:molecular_function	-		IPR005512 (PFAM); PTHR33101 (PANTHER); PTHR33101:SF16 (PANTHER); IPR005512 (PROSITE_PROFILES)	F:GO:0005089	F:Rho guanyl-nucleotide exchange factor activity
CUUC115680	596	1	F:GO:0003674	F:molecular_function	-		IPR005512 (PFAM); PTHR33101:SF15 (PANTHER); PTHR33101 (PANTHER); IPR005512 (PROSITE_PROFILES)	F:GO:0005089	F:Rho guanyl-nucleotide exchange factor activity
CUUC115700	83				-		no IPS match	no IPS match	no IPS match
CUUC115712	61				-		no IPS match	no IPS match	no IPS match
CUUC115734	46				-		no IPS match	no IPS match	no IPS match
CUUC115760	546				-		Coil (COILS); PTHR34466 (PANTHER); PTHR34466:SF4 (PANTHER)	no GO terms	no GO terms
CUUC115763	72				-		CYTOPLASMIC_DOMAIN (PHOBIUS); TRANSMEMBRANE (PHOBIUS); NON_CYTOPLASMIC_DOMAIN (PHOBIUS); TMhelix (TMHMM)	no GO terms	no GO terms
CUUC115781	71				-		TRANSMEMBRANE (PHOBIUS); CYTOPLASMIC_DOMAIN (PHOBIUS); NON_CYTOPLASMIC_DOMAIN (PHOBIUS); TMhelix (TMHMM)	no GO terms	no GO terms
CUUC115786	54				-		PS51257 (PROSITE_PROFILES)	no GO terms	no GO terms
CUUC115819	261				-		Coil (COILS); G3DSA:3.40.50.300 (GENE3D); PTHR10799 (PANTHER); PTHR10799:SF824 (PANTHER)	no GO terms	no GO terms
CUUC115825	34				-		no IPS match	no IPS match	no IPS match
CUUC115841	74	1	F:GO:0005515	F:protein binding	-		IPR006652 (PFAM); IPR015915 (G3DSA:2.120.10.GENE3D); PTHR24412 (PANTHER); PTHR24412:SF315 (PANTHER); SSF117281 (SUPERFAMILY)	F:GO:0005515	F:protein binding
CUUC115848	257	2	C:GO:0016020; C:GO:0005783	C:membrane; C:endoplasmic reticulum	-		Coil (COILS); IPR000535 (PFAM); IPR013783 (G3DSA:2.60.40.GENE3D); PTHR10809:SF73 (PANTHER); IPR016763 (PANTHER); IPR000535 (PROSITE_PROFILES); IPR008962 (SUPERFAMILY)	C:GO:0005789	C:endoplasmic reticulum membrane
CUUC115901	74				-		no IPS match	no IPS match	no IPS match
CUUC115931	100				-		no IPS match	no IPS match	no IPS match
CUUC115952	326	2	F:GO:0003824; P:GO:0008152	F:catalytic activity; P:metabolic process	-		G3DSA:3.40.50.980 (GENE3D); G3DSA:3.40.50.980 (GENE3D); IPR000873 (PFAM); PTHR24096:SF268 (PANTHER); PTHR24096 (PANTHER); IPR020845 (PROSITE_PATTERNS); SSF56801 (SUPERFAMILY)	F:GO:0003824; P:GO:0008152	F:catalytic activity; P:metabolic process
CUUC115972	56				-		no IPS match	no IPS match	no IPS match
CUUC115986	333	4	F:GO:0005198; C:GO:0005794; P:GO:0006810; C:GO:0005886	F:structural molecule activity; C:Golgi apparatus; P:transport; C:plasma membrane	-		IPR000996 (PFAM); IPR000996 (PANTHER); PTHR10639:SF16 (PANTHER)	P:GO:0016192; C:GO:0030130; F:GO:0005198; C:GO:0030132; P:GO:0006886	P:vesicle-mediated transport; C:clathrin coat of trans-Golgi network vesicle; F:structural molecule activity; C:clathrin coat of coated pit; P:intracellular protein transport
CUUC115991	874				-		IPR025486 (PFAM); IPR032795 (PFAM); PTHR21726 (PANTHER); PTHR21726:SF65 (PANTHER)	no GO terms	no GO terms
CUUC115993	367	3	F:GO:0003700; P:GO:0009058; P:GO:0006139	F:transcription factor activity, sequence-specific DNA binding; P:biosynthetic process; P:nucleobase-containing compound metabolic process	-		Coil (COILS); IPR004827 (SMART); IPR012900 (PFAM); IPR004827 (PFAM); G3DSA:1.20.5.170 (GENE3D); PTHR22952:SF288 (PANTHER); PTHR22952 (PANTHER); IPR004827 (PROSITE_PATTERNS); IPR004827 (PROSITE_PROFILES); SSF57959 (SUPERFAMILY)	F:GO:0003700; P:GO:0006355	F:transcription factor activity, sequence-specific DNA binding; P:regulation of transcription, DNA-templated
CUUC115994	29				-		no IPS match	no IPS match	no IPS match
CUUC115995	22				-		no IPS match	no IPS match	no IPS match
CUUC115999	506	1	F:GO:0003676	F:nucleic acid binding	-		IPR000571 (SMART); IPR000504 (SMART); IPR032297 (PFAM); IPR000504 (PFAM); G3DSA:3.30.70.330 (GENE3D); G3DSA:4.10.1000.10 (GENE3D); PTHR14089 (PANTHER); PTHR14089:SF20 (PANTHER); IPR000571 (PROSITE_PROFILES); IPR000504 (PROSITE_PROFILES); IPR000571 (SUPERFAMILY); IPR000504 (SUPERFAMILY)	F:GO:0003676; F:GO:0046872	F:nucleic acid binding; F:metal ion binding
CUUC116005	103				-		PTHR24115 (PANTHER); PTHR24115:SF667 (PANTHER)	no GO terms	no GO terms
CUUC116006	107				-		TRANSMEMBRANE (PHOBIUS); NON_CYTOPLASMIC_DOMAIN (PHOBIUS); CYTOPLASMIC_DOMAIN (PHOBIUS)	no GO terms	no GO terms
CUUC116015	28				-		no IPS match	no IPS match	no IPS match
CUUC116062	95				-		no IPS match	no IPS match	no IPS match
CUUC116074	44				-		no IPS match	no IPS match	no IPS match
CUUC116097	41				-		no IPS match	no IPS match	no IPS match
CUUC116122	42				-		no IPS match	no IPS match	no IPS match
CUUC116123	46				-		no IPS match	no IPS match	no IPS match
CUUC116137	58				-		no IPS match	no IPS match	no IPS match
CUUC116148	151	2	C:GO:0016020; F:GO:0005215	C:membrane; F:transporter activity	-		IPR002293 (PFAM); PTHR43243 (PANTHER); PTHR43243:SF10 (PANTHER); TRANSMEMBRANE (PHOBIUS); CYTOPLASMIC_DOMAIN (PHOBIUS); NON_CYTOPLASMIC_DOMAIN (PHOBIUS); CYTOPLASMIC_DOMAIN (PHOBIUS); TRANSMEMBRANE (PHOBIUS); TMhelix (TMHMM); TMhelix (TMHMM)	C:GO:0016020; F:GO:0015171; P:GO:0003333	C:membrane; F:amino acid transmembrane transporter activity; P:amino acid transmembrane transport
CUUC116165	374	2	C:GO:0016020; P:GO:0016043	C:membrane; P:cellular component organization	-		IPR001708 (PFAM); IPR028055 (TIGRFAM); PTHR12428:SF27 (PANTHER); IPR001708 (PANTHER); CYTOPLASMIC_DOMAIN (PHOBIUS); TRANSMEMBRANE (PHOBIUS); TRANSMEMBRANE (PHOBIUS); TRANSMEMBRANE (PHOBIUS); NON_CYTOPLASMIC_DOMAIN (PHOBIUS); TRANSMEMBRANE (PHOBIUS); NON_CYTOPLASMIC_DOMAIN (PHOBIUS); NON_CYTOPLASMIC_DOMAIN (PHOBIUS); CYTOPLASMIC_DOMAIN (PHOBIUS); TMhelix (TMHMM); TMhelix (TMHMM); TMhelix (TMHMM); …	C:GO:0016021; P:GO:0051205	C:integral component of membrane; P:protein insertion into membrane
CUUC116172	295	2	P:GO:0019538; F:GO:0016787	P:protein metabolic process; F:hydrolase activity	EC:3.4.21; EC:3.4.16	Acting on peptide bonds (peptidases); Acting on peptide bonds (peptidases)	IPR001563 (PRINTS); IPR029058 (G3DSA:3.40.50.GENE3D); IPR001563 (PFAM); IPR001563 (PANTHER); PTHR11802:SF177 (PANTHER); SIGNAL_PEPTIDE_H_REGION (PHOBIUS); SIGNAL_PEPTIDE_C_REGION (PHOBIUS); SIGNAL_PEPTIDE_N_REGION (PHOBIUS); NON_CYTOPLASMIC_DOMAIN (PHOBIUS); SIGNAL_PEPTIDE (PHOBIUS); SignalP-noTM (SIGNALP_EUK); IPR029058 (SUPERFAMILY)	P:GO:0006508; F:GO:0004185	P:proteolysis; F:serine-type carboxypeptidase activity
CUUC116174	1044				-		IPR008581 (PFAM); PTHR33167:SF23 (PANTHER); PTHR33167 (PANTHER)	no GO terms	no GO terms
CUUC116180	195	1	F:GO:0003677	F:DNA binding	-		IPR001005 (SMART); G3DSA:1.10.10.60 (GENE3D); G3DSA:1.10.10.60 (GENE3D); IPR001005 (PFAM); G3DSA:1.10.10.60 (GENE3D); PTHR10641:SF833 (PANTHER); PTHR10641 (PANTHER); IPR017930 (PROSITE_PROFILES); IPR017930 (PROSITE_PROFILES); IPR017930 (PROSITE_PROFILES); IPR009057 (SUPERFAMILY); IPR009057 (SUPERFAMILY)	F:GO:0003677	F:DNA binding
CUUC116190	644	1	F:GO:0005515	F:protein binding	-		Coil (COILS); IPR015943 (G3DSA:2.130.10.GENE3D); IPR013863 (PFAM); PTHR31913:SF5 (PANTHER); PTHR31913 (PANTHER); SSF101908 (SUPERFAMILY)	F:GO:0005515	F:protein binding
CUUC116192	706	1	F:GO:0005515	F:protein binding	-		Coil (COILS); IPR013863 (PFAM); IPR015943 (G3DSA:2.130.10.GENE3D); PTHR31913:SF5 (PANTHER); PTHR31913 (PANTHER); SSF101908 (SUPERFAMILY)	F:GO:0005515	F:protein binding
CUUC116193	68				-		no IPS match	no IPS match	no IPS match
CUUC116201	318				-		Coil (COILS); PTHR31016:SF11 (PANTHER); PTHR31016 (PANTHER)	no GO terms	no GO terms
CUUC116209	74				-		TRANSMEMBRANE (PHOBIUS); NON_CYTOPLASMIC_DOMAIN (PHOBIUS); TRANSMEMBRANE (PHOBIUS); CYTOPLASMIC_DOMAIN (PHOBIUS); CYTOPLASMIC_DOMAIN (PHOBIUS); TMhelix (TMHMM); TMhelix (TMHMM)	no GO terms	no GO terms
CUUC116212	29				-		no IPS match	no IPS match	no IPS match
CUUC116215	106	1	F:GO:0005515	F:protein binding	-		IPR032675 (G3DSA:3.80.10.GENE3D); IPR001611 (PFAM); IPR001611 (PFAM); IPR026063 (PTHR13382:PANTHER); PTHR13382 (PANTHER); SSF52047 (SUPERFAMILY)	F:GO:0005515	F:protein binding
CUUC116221	88	2	P:GO:0009058; P:GO:0006139	P:biosynthetic process; P:nucleobase-containing compound metabolic process	-		G3DSA:3.30.413.10 (GENE3D); IPR013321 (G3DSA:1.10.1220.GENE3D); PTHR11493 (PANTHER); PTHR11493:SF56 (PANTHER); SSF56014 (SUPERFAMILY)	P:GO:0006355	P:regulation of transcription, DNA-templated
CUUC116247	31				-		no IPS match	no IPS match	no IPS match
CUUC116264	1398	2	F:GO:0003676; P:GO:0006259	F:nucleic acid binding; P:DNA metabolic process	-		IPR029472 (PFAM); PF14223 (PFAM); IPR001584 (PFAM); IPR013103 (PFAM); IPR025724 (PFAM); IPR012337 (G3DSA:3.30.420.GENE3D); PTHR11439 (PANTHER); PTHR11439:SF225 (PANTHER); IPR001584 (PROSITE_PROFILES); SSF56672 (SUPERFAMILY); IPR012337 (SUPERFAMILY)	F:GO:0003676; P:GO:0015074	F:nucleic acid binding; P:DNA integration
CUUC116269	390	1	F:GO:0016740	F:transferase activity	EC:2.4.1.11	Glycogen(starch) synthase	IPR001296 (PFAM); IPR013534 (PFAM); IPR011835 (TIGRFAM); G3DSA:3.40.50.2000 (GENE3D); PTHR12526:SF490 (PANTHER); PTHR12526 (PANTHER); SSF53756 (SUPERFAMILY)	F:GO:0004373	F:glycogen (starch) synthase activity
CUUC116285	737	2	F:GO:0003824; P:GO:0008152	F:catalytic activity; P:metabolic process	-		IPR000873 (PFAM); G3DSA:3.30.300.30 (GENE3D); G3DSA:3.40.50.980 (GENE3D); G3DSA:3.40.50.980 (GENE3D); PTHR24095 (PANTHER); PTHR24095:SF223 (PANTHER); IPR020845 (PROSITE_PATTERNS); TRANSMEMBRANE (PHOBIUS); CYTOPLASMIC_DOMAIN (PHOBIUS); NON_CYTOPLASMIC_DOMAIN (PHOBIUS); SSF56801 (SUPERFAMILY); TMhelix (TMHMM); TMhelix (TMHMM)	F:GO:0003824; P:GO:0008152	F:catalytic activity; P:metabolic process
CUUC116323	62				-		no IPS match	no IPS match	no IPS match
CUUC116329	374	1	C:GO:0005634	C:nucleus	-		IPR004367 (SMART); IPR013763 (SMART); IPR013763 (G3DSA:1.10.472.GENE3D); IPR004367 (PFAM); IPR006671 (PFAM); PIRSF001771 (PIRSF); IPR013763 (G3DSA:1.10.472.GENE3D); IPR029507 (PTHR10177:PANTHER); PTHR10177 (PANTHER); IPR006671 (PROSITE_PATTERNS); NON_CYTOPLASMIC_DOMAIN (PHOBIUS); CYTOPLASMIC_DOMAIN (PHOBIUS); TRANSMEMBRANE (PHOBIUS); IPR013763 (SUPERFAMILY); IPR013763 (SUPERFAMILY)	C:GO:0005634	C:nucleus
CUUC116346	70				-		no IPS match	no IPS match	no IPS match
CUUC116357	305	1	P:GO:0007275	P:multicellular organism development	-		IPR006780 (PFAM); IPR009071 (G3DSA:1.10.30.GENE3D); IPR006780 (PANTHER); PTHR31675:SF12 (PANTHER); IPR009071 (SUPERFAMILY)	P:GO:0007275	P:multicellular organism development
CUUC116361	61				-		no IPS match	no IPS match	no IPS match
CUUC116362	83				-		PTHR32091 (PANTHER); PTHR32091:SF11 (PANTHER)	no GO terms	no GO terms
CUUC116368	37				-		no IPS match	no IPS match	no IPS match
CUUC116373	76				-		SignalP-noTM (SIGNALP_EUK)	no GO terms	no GO terms
CUUC116377	75				-		no IPS match	no IPS match	no IPS match
CUUC116385	173				-		IPR006458 (PFAM); IPR006458 (TIGRFAM); PTHR33057:SF55 (PANTHER); PTHR33057 (PANTHER); IPR006458 (PROSITE_PROFILES)	no GO terms	no GO terms
CUUC116388	103	1	F:GO:0005515	F:protein binding	-		IPR011990 (G3DSA:1.25.40.GENE3D); PTHR19878 (PANTHER); PTHR19878:SF13 (PANTHER)	F:GO:0005515	F:protein binding
CUUC116392	37				-		TRANSMEMBRANE (PHOBIUS); CYTOPLASMIC_DOMAIN (PHOBIUS); NON_CYTOPLASMIC_DOMAIN (PHOBIUS); SignalP-noTM (SIGNALP_EUK)	no GO terms	no GO terms
CUUC116402	26				-		no IPS match	no IPS match	no IPS match
CUUC116420	173				-		G3DSA:3.30.70.100 (GENE3D); PTHR22814:SF258 (PANTHER); PTHR22814 (PANTHER)	no GO terms	no GO terms
CUUC116503	72				-		no IPS match	no IPS match	no IPS match
CUUC116505	78				-		no IPS match	no IPS match	no IPS match
CUUC116507	77				-		no IPS match	no IPS match	no IPS match
CUUC116512	615	2	F:GO:0005515; P:GO:0007165	F:protein binding; P:signal transduction	-		IPR001789 (SMART); IPR001789 (PFAM); IPR010402 (PFAM); G3DSA:3.40.50.2300 (GENE3D); PTHR43874 (PANTHER); PTHR43874:SF10 (PANTHER); IPR001789 (PROSITE_PROFILES); IPR010402 (PROSITE_PROFILES); IPR011006 (SUPERFAMILY)	F:GO:0005515; P:GO:0000160	F:protein binding; P:phosphorelay signal transduction system
CUUC116534	73				-		no IPS match	no IPS match	no IPS match
CUUC116538	135				-		CYTOPLASMIC_DOMAIN (PHOBIUS); NON_CYTOPLASMIC_DOMAIN (PHOBIUS); TRANSMEMBRANE (PHOBIUS)	no GO terms	no GO terms
CUUC116544	63				-		no IPS match	no IPS match	no IPS match
CUUC116558	112				-		no IPS match	no IPS match	no IPS match
CUUC116568	88				-		SIGNAL_PEPTIDE (PHOBIUS); SIGNAL_PEPTIDE_H_REGION (PHOBIUS); NON_CYTOPLASMIC_DOMAIN (PHOBIUS); SIGNAL_PEPTIDE_N_REGION (PHOBIUS); SIGNAL_PEPTIDE_C_REGION (PHOBIUS); TMhelix (TMHMM)	no GO terms	no GO terms
CUUC116571	285				-		PTHR31636 (PANTHER); PTHR31636:SF113 (PANTHER)	no GO terms	no GO terms
CUUC116590	73				-		CYTOPLASMIC_DOMAIN (PHOBIUS); TRANSMEMBRANE (PHOBIUS); NON_CYTOPLASMIC_DOMAIN (PHOBIUS); TMhelix (TMHMM)	no GO terms	no GO terms
CUUC116595	547	2	F:GO:0003824; P:GO:0008152	F:catalytic activity; P:metabolic process	-		PR00368 (PRINTS); IPR023753 (G3DSA:3.50.50.GENE3D); IPR023753 (G3DSA:3.50.50.GENE3D); IPR023753 (PFAM); PTHR43706 (PANTHER); PTHR43706:SF5 (PANTHER); IPR023753 (SUPERFAMILY); IPR023753 (SUPERFAMILY)	F:GO:0016491; P:GO:0055114	F:oxidoreductase activity; P:oxidation-reduction process
CUUC116607	505	1	F:GO:0003676	F:nucleic acid binding	-		IPR003165 (SMART); IPR032473 (PFAM); IPR012337 (G3DSA:3.30.420.GENE3D); IPR003165 (PFAM); IPR032472 (PFAM); G3DSA:3.40.50.2300 (GENE3D); PTHR22891 (PANTHER); PTHR22891:SF65 (PANTHER); IPR003165 (PROSITE_PROFILES); IPR012337 (SUPERFAMILY)	F:GO:0003676	F:nucleic acid binding
CUUC116616	49				-		no IPS match	no IPS match	no IPS match
CUUC116624	99				-		no IPS match	no IPS match	no IPS match
CUUC116652	45				-		no IPS match	no IPS match	no IPS match
CUUC116653	470	2	C:GO:0005777; P:GO:0008152	C:peroxisome; P:metabolic process	-		IPR025605 (PFAM); PTHR14379:SF12 (PANTHER); IPR024768 (PANTHER); IPR025605 (PROSITE_PROFILES)	C:GO:0005777; P:GO:0010468	C:peroxisome; P:regulation of gene expression
CUUC116674	98				-		no IPS match	no IPS match	no IPS match
CUUC116675	336				-		PTHR10868 (PANTHER); NON_CYTOPLASMIC_DOMAIN (PHOBIUS); CYTOPLASMIC_DOMAIN (PHOBIUS); TRANSMEMBRANE (PHOBIUS); TMhelix (TMHMM)	no GO terms	no GO terms
CUUC116678	79				-		no IPS match	no IPS match	no IPS match
CUUC116699	483	4	F:GO:0000166; P:GO:0019538; C:GO:0016020; F:GO:0016787	F:nucleotide binding; P:protein metabolic process; C:membrane; F:hydrolase activity	EC:3.4.24	Acting on peptide bonds (peptidases)	IPR003593 (SMART); IPR005936 (TIGRFAM); IPR003959 (PFAM); G3DSA:3.40.50.300 (GENE3D); IPR000642 (PFAM); G3DSA:1.10.8.60 (GENE3D); PTHR23076:SF79 (PANTHER); PTHR23076 (PANTHER); IPR003960 (PROSITE_PATTERNS); SSF140990 (SUPERFAMILY); IPR027417 (SUPERFAMILY)	F:GO:0005524; C:GO:0016020; P:GO:0006508; F:GO:0004222	F:ATP binding; C:membrane; P:proteolysis; F:metalloendopeptidase activity
CUUC116702	84				-		no IPS match	no IPS match	no IPS match
CUUC116703	240				-		IPR008889 (PFAM); PTHR33179 (PANTHER); PTHR33179:SF18 (PANTHER)	no GO terms	no GO terms
CUUC116704	190				-		IPR008889 (PFAM); PTHR33179:SF18 (PANTHER); PTHR33179 (PANTHER)	no GO terms	no GO terms
CUUC116749	84				-		no IPS match	no IPS match	no IPS match
CUUC116758	54				-		no IPS match	no IPS match	no IPS match
CUUC116781	1274				-		PTHR35707 (PANTHER)	no GO terms	no GO terms
CUUC116782	1336				-		PTHR35707 (PANTHER)	no GO terms	no GO terms
CUUC116824	53				-		no IPS match	no IPS match	no IPS match
CUUC116841	42				-		no IPS match	no IPS match	no IPS match
CUUC116847	54				-		no IPS match	no IPS match	no IPS match
CUUC116851	142				-		no IPS match	no IPS match	no IPS match
CUUC116873	82				-		no IPS match	no IPS match	no IPS match
CUUC116875	99	2	P:GO:0006464; F:GO:0016787	P:cellular protein modification process; F:hydrolase activity	EC:3.1.3.16; EC:3.1.3.41	Protein-serine/threonine phosphatase; 4-nitrophenylphosphatase	IPR001932 (G3DSA:3.60.40.GENE3D); PTHR13832:SF423 (PANTHER); IPR015655 (PANTHER); IPR001932 (SUPERFAMILY)	F:GO:0004722; F:GO:0003824; P:GO:0006470	F:protein serine/threonine phosphatase activity; F:catalytic activity; P:protein dephosphorylation
CUUC116882	64				-		CYTOPLASMIC_DOMAIN (PHOBIUS); NON_CYTOPLASMIC_DOMAIN (PHOBIUS); TRANSMEMBRANE (PHOBIUS); TMhelix (TMHMM)	no GO terms	no GO terms
CUUC116884	28				-		no IPS match	no IPS match	no IPS match
CUUC116886	69				-		no IPS match	no IPS match	no IPS match
CUUC116932	136	3	C:GO:0005618; P:GO:0016043; F:GO:0016787	C:cell wall; P:cellular component organization; F:hydrolase activity	EC:3.1.1.11; EC:3.1.1.1	Pectinesterase; Carboxylesterase	IPR000070 (PFAM); IPR012334 (G3DSA:2.160.20.GENE3D); PTHR31321 (PANTHER); PTHR31321:SF37 (PANTHER); NON_CYTOPLASMIC_DOMAIN (PHOBIUS); CYTOPLASMIC_DOMAIN (PHOBIUS); TRANSMEMBRANE (PHOBIUS); IPR011050 (SUPERFAMILY); TMhelix (TMHMM)	C:GO:0005618; P:GO:0042545; F:GO:0030599	C:cell wall; P:cell wall modification; F:pectinesterase activity
CUUC116936	523				-		IPR025610 (PFAM); PTHR13902:SF86 (PANTHER); PTHR13902 (PANTHER)	no GO terms	no GO terms
CUUC116965	108				-		no IPS match	no IPS match	no IPS match
CUUC116975	67				-		no IPS match	no IPS match	no IPS match
CUUC116984	31				-		no IPS match	no IPS match	no IPS match
CUUC116993	1124				-		PTHR31110 (PANTHER); PTHR31110:SF6 (PANTHER)	no GO terms	no GO terms
CUUC116994	172				-		PTHR31110 (PANTHER); PTHR31110:SF6 (PANTHER)	no GO terms	no GO terms
CUUC117008	81				-		no IPS match	no IPS match	no IPS match
CUUC117019	131				-		PTHR33088:SF15 (PANTHER); PTHR33088 (PANTHER); TRANSMEMBRANE (PHOBIUS); CYTOPLASMIC_DOMAIN (PHOBIUS); NON_CYTOPLASMIC_DOMAIN (PHOBIUS); TMhelix (TMHMM)	no GO terms	no GO terms
CUUC117024	466	3	F:GO:0000166; P:GO:0006464; F:GO:0016301	F:nucleotide binding; P:cellular protein modification process; F:kinase activity	-		G3DSA:3.30.200.20 (GENE3D); PIRSF000615 (PIRSF); G3DSA:1.10.510.10 (GENE3D); IPR000719 (PFAM); PTHR27001 (PANTHER); PTHR27001:SF464 (PANTHER); IPR000719 (PROSITE_PROFILES); IPR011009 (SUPERFAMILY)	F:GO:0005524; F:GO:0004672; P:GO:0006468	F:ATP binding; F:protein kinase activity; P:protein phosphorylation
CUUC117025	67				-		no IPS match	no IPS match	no IPS match
CUUC117041	86				-		no IPS match	no IPS match	no IPS match
CUUC117049	44				-		no IPS match	no IPS match	no IPS match
CUUC117083	121	3	F:GO:0005198; C:GO:0005840; P:GO:0006412	F:structural molecule activity; C:ribosome; P:translation	-		IPR002784 (PFAM); IPR014722 (G3DSA:2.30.30.GENE3D); PTHR11127 (PANTHER); IPR008991 (SUPERFAMILY)	F:GO:0003735; C:GO:0005840; C:GO:0005622; P:GO:0006412	F:structural constituent of ribosome; C:ribosome; C:intracellular; P:translation
CUUC117094	32				-		no IPS match	no IPS match	no IPS match
CUUC117102	75				-		no IPS match	no IPS match	no IPS match
CUUC117127	723	4	F:GO:0000166; F:GO:0005515; P:GO:0006464; F:GO:0016301	F:nucleotide binding; F:protein binding; P:cellular protein modification process; F:kinase activity	-		IPR003591 (SMART); G3DSA:3.30.200.20 (GENE3D); IPR032675 (G3DSA:3.80.10.GENE3D); IPR001611 (PFAM); IPR000719 (PFAM); G3DSA:1.10.510.10 (GENE3D); IPR013210 (PFAM); IPR001611 (PFAM); PTHR27001:SF343 (PANTHER); PTHR27001 (PANTHER); NON_CYTOPLASMIC_DOMAIN (PHOBIUS); TRANSMEMBRANE (PHOBIUS); CYTOPLASMIC_DOMAIN (PHOBIUS); TRANSMEMBRANE (PHOBIUS); NON_CYTOPLASMIC_DOMAIN (PHOBIUS); IPR000719 (PROSITE_PRO…	F:GO:0005524; F:GO:0005515; F:GO:0004672; P:GO:0006468	F:ATP binding; F:protein binding; F:protein kinase activity; P:protein phosphorylation
CUUC117128	51				-		no IPS match	no IPS match	no IPS match
CUUC117130	539	1	C:GO:0016020	C:membrane	-		IPR003864 (PFAM); IPR027815 (PFAM); PTHR13018:SF68 (PANTHER); PTHR13018 (PANTHER); CYTOPLASMIC_DOMAIN (PHOBIUS); TRANSMEMBRANE (PHOBIUS); NON_CYTOPLASMIC_DOMAIN (PHOBIUS); NON_CYTOPLASMIC_DOMAIN (PHOBIUS); TRANSMEMBRANE (PHOBIUS); TRANSMEMBRANE (PHOBIUS); CYTOPLASMIC_DOMAIN (PHOBIUS); CYTOPLASMIC_DOMAIN (PHOBIUS); CYTOPLASMIC_DOMAIN (PHOBIUS); TRANSMEMBRANE (PHOBIUS); NON_CYTOPLASMIC_DOMAIN (PHOB…	C:GO:0016020	C:membrane
CUUC117132	105				-		IPR032880 (PFAM); PTHR13018:SF65 (PANTHER); PTHR13018 (PANTHER); CYTOPLASMIC_DOMAIN (PHOBIUS); NON_CYTOPLASMIC_DOMAIN (PHOBIUS); TRANSMEMBRANE (PHOBIUS); TMhelix (TMHMM)	no GO terms	no GO terms
CUUC117155	648	1	P:GO:0016043	P:cellular component organization	-		G3DSA:1.10.10.580 (GENE3D); IPR031719 (PFAM); IPR031737 (PFAM); IPR009378 (PFAM); IPR031739 (PANTHER)	P:GO:0030261	P:chromosome condensation
CUUC117173	361	1	F:GO:0003824	F:catalytic activity	-		PF17284 (PFAM); G3DSA:2.30.140.10 (GENE3D); G3DSA:3.40.50.150 (GENE3D); PF01564 (PFAM); PTHR43317:SF2 (PANTHER); PTHR43317 (PANTHER); SIGNAL_PEPTIDE_H_REGION (PHOBIUS); NON_CYTOPLASMIC_DOMAIN (PHOBIUS); SIGNAL_PEPTIDE_C_REGION (PHOBIUS); SIGNAL_PEPTIDE_N_REGION (PHOBIUS); SIGNAL_PEPTIDE (PHOBIUS); IPR030374 (PROSITE_PROFILES); IPR001045 (HAMAP); SignalP-noTM (SIGNALP_EUK); SignalP-TM (SIGNALP_GRA…	F:GO:0003824	F:catalytic activity
CUUC117177	18				-		no IPS match	no IPS match	no IPS match
CUUC117193	697	2	P:GO:0005975; F:GO:0016787	P:carbohydrate metabolic process; F:hydrolase activity	EC:3.2.1.55	Non-reducing end alpha-L-arabinofuranosidase	IPR010720 (SMART); G3DSA:3.20.20.80 (GENE3D); G3DSA:2.60.40.1180 (GENE3D); IPR010720 (PFAM); IPR008979 (G3DSA:2.60.120.GENE3D); PTHR31776:SF6 (PANTHER); PTHR31776 (PANTHER); NON_CYTOPLASMIC_DOMAIN (PHOBIUS); TRANSMEMBRANE (PHOBIUS); CYTOPLASMIC_DOMAIN (PHOBIUS); TRANSMEMBRANE (PHOBIUS); CYTOPLASMIC_DOMAIN (PHOBIUS); IPR017853 (SUPERFAMILY); TMhelix (TMHMM)	P:GO:0046373; F:GO:0046556	P:L-arabinose metabolic process; F:alpha-L-arabinofuranosidase activity
CUUC117196	66				-		no IPS match	no IPS match	no IPS match
CUUC117198	345	1	P:GO:0006810	P:transport	-		IPR002067 (PRINTS); IPR023395 (G3DSA:1.50.40.GENE3D); IPR018108 (PFAM); PTHR24089:SF436 (PANTHER); PTHR24089 (PANTHER); IPR018108 (PROSITE_PROFILES); IPR018108 (PROSITE_PROFILES); IPR018108 (PROSITE_PROFILES); IPR023395 (SUPERFAMILY)	P:GO:0055085	P:transmembrane transport
CUUC117199	343	3	C:GO:0005739; C:GO:0016020; P:GO:0006810	C:mitochondrion; C:membrane; P:transport	-		IPR002167 (PRINTS); IPR002067 (PRINTS); IPR023395 (G3DSA:1.50.40.GENE3D); IPR018108 (PFAM); PTHR24089 (PANTHER); PTHR24089:SF436 (PANTHER); IPR018108 (PROSITE_PROFILES); IPR018108 (PROSITE_PROFILES); IPR018108 (PROSITE_PROFILES); IPR023395 (SUPERFAMILY)	P:GO:0055085; C:GO:0005743	P:transmembrane transport; C:mitochondrial inner membrane
CUUC117202	92				-		no IPS match	no IPS match	no IPS match
CUUC117208	117				-		PTHR34120:SF6 (PANTHER); PTHR34120 (PANTHER)	no GO terms	no GO terms
CUUC117227	42				-		no IPS match	no IPS match	no IPS match
CUUC117255	439				-		IPR024861 (PRINTS); IPR024861 (PANTHER)	no GO terms	no GO terms
CUUC117260	820	1	F:GO:0005515	F:protein binding	-		IPR001680 (SMART); IPR015943 (G3DSA:2.130.10.GENE3D); IPR015943 (G3DSA:2.130.10.GENE3D); IPR001680 (PFAM); IPR015943 (G3DSA:2.130.10.GENE3D); PTHR22847:SF570 (PANTHER); PTHR22847 (PANTHER); IPR017986 (PROSITE_PROFILES); IPR001680 (PROSITE_PROFILES); IPR001680 (PROSITE_PROFILES); IPR017986 (SUPERFAMILY); IPR011044 (SUPERFAMILY)	F:GO:0005515	F:protein binding
CUUC117278	164				-		SignalP-TM (SIGNALP_GRAM_POSITIVE)	no GO terms	no GO terms
CUUC117279	300	1	F:GO:0008289	F:lipid binding	-		IPR018502 (SMART); IPR018502 (G3DSA:1.10.220.GENE3D); IPR018502 (PFAM); IPR018502 (G3DSA:1.10.220.GENE3D); IPR018502 (G3DSA:1.10.220.GENE3D); PTHR10502:SF149 (PANTHER); PTHR10502 (PANTHER); SSF47874 (SUPERFAMILY)	F:GO:0005509; F:GO:0005544	F:calcium ion binding; F:calcium-dependent phospholipid binding
CUUC117292	143				-		no IPS match	no IPS match	no IPS match
CUUC117293	855	2	P:GO:0006629; F:GO:0016787	P:lipid metabolic process; F:hydrolase activity	EC:3.1.1.1; EC:3.1.1.3	Carboxylesterase; Triacylglycerol lipase	Coil (COILS); Coil (COILS); IPR002641 (PFAM); IPR021771 (PFAM); G3DSA:3.40.1090.10 (GENE3D); PTHR14226 (PANTHER); PTHR14226:SF46 (PANTHER); CYTOPLASMIC_DOMAIN (PHOBIUS); CYTOPLASMIC_DOMAIN (PHOBIUS); NON_CYTOPLASMIC_DOMAIN (PHOBIUS); TRANSMEMBRANE (PHOBIUS); CYTOPLASMIC_DOMAIN (PHOBIUS); TRANSMEMBRANE (PHOBIUS); NON_CYTOPLASMIC_DOMAIN (PHOBIUS); TRANSMEMBRANE (PHOBIUS); TRANSMEMBRANE (PHOBIUS); N…	P:GO:0006629; P:GO:0008152; F:GO:0004806	P:lipid metabolic process; P:metabolic process; F:triglyceride lipase activity
CUUC117309	102				-		no IPS match	no IPS match	no IPS match
CUUC117322	281	1	F:GO:0005488	F:binding	-		IPR011989 (G3DSA:1.25.10.GENE3D); PTHR12663:SF15 (PANTHER); PTHR12663 (PANTHER); IPR016024 (SUPERFAMILY)	F:GO:0005488	F:binding
CUUC117342	327	1	F:GO:0004518	F:nuclease activity	-		IPR003729 (PFAM); PTHR15160:SF9 (PANTHER); PTHR15160 (PANTHER); IPR003729 (PROSITE_PROFILES); IPR003729 (SUPERFAMILY)	F:GO:0004518	F:nuclease activity
[truncated: 4,623 more rows]

## Sheet: AF MU16 vs UF MU16
Accession	Protein Lenght	#GO	GO IDs list	GO Names list	Enzyme Codes list	Enzyme Names list	InterPro IDs	InterPro GO IDs	InterPro GO Names
[truncated: 2,186 more rows]

[truncated: 3 more sheets: PF WHT vs UF WHT, AF WHT vs UF WHT, UF WHT vs UF MU16]
