# Supplementary material for: First RNA-seq approach to study fruit set and parthenocarpy in zucchini (Cucurbita pepo L.)
Source: BMC Plant Biol. 2019 Feb 6;19:61. doi: 10.1186/s12870-019-1632-2 (PMC6366093; doi:10.1186/s12870-019-1632-2)
Supplement: Supplementary file 4 — List of DEGs related to cell division identified by accession, gene annotation, log2 fold change and fold change. (XLSX 20 kb) (XLSX 19 kb) [file 12870_2019_1632_MOESM4_ESM.xlsx]

## Sheet: Additional file 4
Accession	Gene Annotation	PF MU16 vs UF MU16		AF MU16 vs UF MU16		PF WHT vs UF WHT		AF WHT vs UF WHT		UF WHT vs UF MU16		Gene Ontology		InterPro GO
		Log2 FolChange	FoldChange	Log2 FolChange	FoldChange	Log2 FolChange	FoldChange	Log2 FolChange	FoldChange	Log2 FolChange	FoldChange	GO Ids	GO Names	InterPro GO IDs	InterPro GO Names
CUUC100600	CYCD3-1	1.48342	2.7961			2.53155	5.78192	1.22598	2.33915	-1.5859	-3.00195			no IPS match	no IPS match
CUUC100601	CYCD3-2					2.31479	4.97531	1.47008	2.77038	-2.30108	-4.92828			no GO terms	no GO terms
CUUC101378	CYCD3-3					1.8465	3.59627			-1.08935	-2.12778	C:GO:0005634	C:nucleus	C:GO:0005634	C:nucleus
CUUC101554	CYCA2-2					2.06565	4.18622	1.16815	2.24724			C:GO:0005634	C:nucleus	C:GO:0005634	C:nucleus
CUUC101956	CYCA3-2	1.17177	2.25288			1.73106	3.31972	1.32676	2.50839			C:GO:0005634	C:nucleus	C:GO:0005634	C:nucleus
CUUC101957	CYCA3-1	1.09553	2.13692			3.1483	8.86607	1.71191	3.27593	-2.21425	-4.6404			no IPS match	no IPS match
CUUC103428	CYCD6-1									-1.31451	-2.48718
CUUC103429	CYCD6-1	-1.05	-2.06693	-1.13811	-2.20092
CUUC103534	CYCA3-1	1.1106	2.15935			2.3282	5.02178	1.51564	2.85927	-1.47535	-2.78051	C:GO:0005634; F:GO:0003677; P:GO:0016043	C:nucleus; F:DNA binding; P:cellular component organization	C:GO:0005634; F:GO:0003677; C:GO:0000786; P:GO:0006334	C:nucleus; F:DNA binding; C:nucleosome; P:nucleosome assembly
CUUC103535	CYCA3-4	1.12039	2.17406			2.25157	4.76202	1.21165	2.31602	-1.45625	-2.74394	C:GO:0005634	C:nucleus	C:GO:0005634	C:nucleus
CUUC103536	G2/mitotic-specific cyclin C13-1 (CYCA-like)					3.12765	8.74011	2.76162	6.78157			C:GO:0005634	C:nucleus	C:GO:0005634	C:nucleus
CUUC107335	CYCA1-1					2.18934	4.56097	1.64064	3.11805	-1.71473	-3.28235	C:GO:0005634	C:nucleus	C:GO:0005634	C:nucleus
CUUC108547	CYCA2-2	1.31043	2.48016			2.87802	7.35141	2.05311	4.14999	-1.75451	-3.37413	C:GO:0005634	C:nucleus	C:GO:0005634	C:nucleus
CUUC110019	CYCB2-4	1.15013	2.21934			2.51792	5.72757	1.80868	3.50321	-1.64563	-3.12885	C:GO:0005634	C:nucleus	C:GO:0005634	C:nucleus
CUUC111554	G2/mitotic-specific Cyclin-1 (CYCB-like )	1.0799	2.11389			2.72683	6.62	2.00047	4.00131	-1.73377	-3.32596			no GO terms	no GO terms
CUUC115223	CYCB1-4	1.16852	2.24781			2.49656	5.6434	1.80461	3.49334	-1.54953	-2.92723	C:GO:0005634	C:nucleus	C:GO:0005634	C:nucleus
CUUC116329	CYCA3-4	1.13943	2.20294			1.58802	3.00636	1.35709	2.56167			C:GO:0005634	C:nucleus	C:GO:0005634	C:nucleus
CUUC118595	G2/mitotic-specific Cyclin S13-6 ( CYCB-like)	1.13496	2.19612			2.54098	5.81985	1.90058	3.73363			C:GO:0005634	C:nucleus	C:GO:0005634	C:nucleus
CUUC120090	CYCB2-4					-1.3	-2.45599			1.36515	2.57603			no IPS match	no IPS match
CUUC62277	CYCA1-1					2.33349	5.04022	1.67487	3.1929	-1.90743	-3.75141			no IPS match	no IPS match
CUUC62331	CYCD1-1					1.1726	2.25418							no GO terms	no GO terms
CUUC62520	CYCA2-2					2.13577	4.39471	1.82241	3.5367	-1.77712	-3.42741	C:GO:0005634	C:nucleus	C:GO:0005634	C:nucleus
CUUC63216	CYCP3-1									-1.00231	-2.0032
CUUC63283	G2/mitotic-specific Cyclin-1 (CYCB-like )					2.09894	4.28396	1.51549	2.85895	-1.29727	-2.45764			no IPS match	no IPS match
CUUC65053	CYCD5-1					1.20708	2.3087							no GO terms	no GO terms
CUUC65531	CYCD2-1					2.23529	4.70857	2.13895	4.40442	-1.83624	-3.57077	C:GO:0005634	C:nucleus	C:GO:0005634	C:nucleus
CUUC85928	CYCP1-1	-1.1316	-2.19102
CUUC88101	CYCP2-1	-2.13877	-4.40388	-1.24171	-2.36479	-1.86073	-3.6319					F:GO:0005515; P:GO:0006464; P:GO:0007049	F:protein binding; P:cellular protein modification process; P:cell cycle	F:GO:0019901; P:GO:0000079	F:protein kinase binding; P:regulation of cyclin-dependent protein serine/threonine kinase activity
CUUC88136	CKS1	1.04244	2.05971			2.23126	4.69545	1.4508	2.7336	-1.59029	-3.0111	F:GO:0030234; P:GO:0007049	F:enzyme regulator activity; P:cell cycle	F:GO:0016538; P:GO:0007049	F:cyclin-dependent protein serine/threonine kinase regulator activity; P:cell cycle
CUUC88879	CYCP4-1					1.5747	2.97873			-1.1347	-2.19573	F:GO:0005515; P:GO:0006464; P:GO:0007049	F:protein binding; P:cellular protein modification process; P:cell cycle	F:GO:0019901; P:GO:0000079	F:protein kinase binding; P:regulation of cyclin-dependent protein serine/threonine kinase activity
CUUC91037	CYCD3-1					1.48953	2.80798					C:GO:0005634	C:nucleus	C:GO:0005634	C:nucleus
CUUC92413	CYCD4-2					1.14517	2.21172							no IPS match	no IPS match
CUUC93104	CDKB2-2	1.16522	2.24268			2.69896	6.49332	1.80489	3.49402	-1.85059	-3.60647			no IPS match	no IPS match
CUUC94391	CYCD3-2	1.48241	2.79416			2.55343	5.87027	1.04949	2.0698					no GO terms	no GO terms
CUUC96498	CYCP4-1	1.35082	2.55057			2.26419	4.80384	1.25195	2.38163			F:GO:0005515; P:GO:0006464; P:GO:0007049	F:protein binding; P:cellular protein modification process; P:cell cycle	F:GO:0019901; P:GO:0000079	F:protein kinase binding; P:regulation of cyclin-dependent protein serine/threonine kinase activity
CUUC98545	CYCP4-1					2.81658	7.0449	1.21138	2.31558	-1.71861	-3.29118	F:GO:0005515; P:GO:0006464; P:GO:0007049	F:protein binding; P:cellular protein modification process; P:cell cycle	F:GO:0019901; P:GO:0000079	F:protein kinase binding; P:regulation of cyclin-dependent protein serine/threonine kinase activity
CUUC100280	EXPA4					1.89453	3.71802	1.25572	2.38786	-1.0217	-2.03031	P:GO:0016043; C:GO:0005576	P:cellular component organization; C:extracellular region	P:GO:0009664; C:GO:0005576	P:plant-type cell wall organization; C:extracellular region
CUUC116331	EXPA4					1.41154	2.66021			-1.24383	-2.36827	P:GO:0016043; C:GO:0005576	P:cellular component organization; C:extracellular region	P:GO:0009664; C:GO:0005576	P:plant-type cell wall organization; C:extracellular region
CUUC116345	EXPA1					1.15625	2.22877					P:GO:0016043; C:GO:0005576	P:cellular component organization; C:extracellular region	P:GO:0009664; C:GO:0005576	P:plant-type cell wall organization; C:extracellular region
CUUC116347	EXPA1 like					1.32277	2.50146							no GO terms	no GO terms
CUUC60631	EXPA10					1.478	2.78563	1.27838	2.42566			P:GO:0016043; C:GO:0005576	P:cellular component organization; C:extracellular region	P:GO:0009664; C:GO:0005576	P:plant-type cell wall organization; C:extracellular region
CUUC61184	EXPA15					1.77061	3.41199	1.2309	2.34713	-1.05014	-2.07074	P:GO:0016043; C:GO:0005576	P:cellular component organization; C:extracellular region	P:GO:0009664; C:GO:0005576	P:plant-type cell wall organization; C:extracellular region
CUUC61809	EXPLB1	-3.75272	-13.4797	-3.64203	-12.4842	-5.38	-41.534	-3.72	-13.221	1.85338	3.61345	C:GO:0005576	C:extracellular region	C:GO:0005576	C:extracellular region
CUUC61967	EXPA8	1.10059	2.14443			1.89586	3.72144	1.55116	2.93053			P:GO:0016043; C:GO:0005576	P:cellular component organization; C:extracellular region	P:GO:0009664; C:GO:0005576	P:plant-type cell wall organization; C:extracellular region
CUUC64690	EXPA4 like					1.21914	2.32807			-1.01197	-2.01667	P:GO:0016043; C:GO:0005576	P:cellular component organization; C:extracellular region	P:GO:0009664; C:GO:0005576	P:plant-type cell wall organization; C:extracellular region
CUUC65346	EXP-A20					1.53065	2.88916	1.21177	2.31622					no GO terms	no GO terms
CUUC65347	EXP-A16					1.21608	2.32315							no GO terms	no GO terms
CUUC80886	EXPA4 like					2.71085	6.54708					C:GO:0005576	C:extracellular region	C:GO:0005576	C:extracellular region
CUUC88593	EXPA8					2.45124	5.46886					P:GO:0016043	P:cellular component organization	P:GO:0009664	P:plant-type cell wall organization
CUUC89563	EXPA1 like	1.15129	2.22112							1.21913	2.32806			no IPS match	no IPS match
CUUC90181	EXPLB1					-11.9511	-3959.56	-4.21632	-18.5883	4.38703	20.9232			no IPS match	no IPS match
CUUC90261	EXP-B3					1.516	2.85997	1.09872	2.14164	-1.46259	-2.75602			no IPS match	no IPS match
CUUC90693	EXPA4 like	1.90167	3.73647			3.51931	11.4662	2.57303	5.95057					no GO terms	no GO terms
CUUC94517	EXPA1	2.0129	4.03593			3.35198	10.2105	2.1793	4.52934	-1.66511	-3.17137	P:GO:0016043; C:GO:0005576	P:cellular component organization; C:extracellular region	P:GO:0009664; C:GO:0005576	P:plant-type cell wall organization; C:extracellular region
CUUC95048	EXPLA3					-1.73	-3.32426	-1.3	-2.46405					no IPS match	no IPS match
CUUC99233	EXPB3					1.79624	3.47313	1.20988	2.31318	-1.18723	-2.27714			no IPS match	no IPS match
CUUC99574	EXPA6					1.20077	2.29862					P:GO:0016043; C:GO:0005576	P:cellular component organization; C:extracellular region	P:GO:0009664; C:GO:0005576	P:plant-type cell wall organization; C:extracellular region
