# Supplementary material for: First RNA-seq approach to study fruit set and parthenocarpy in zucchini (Cucurbita pepo L.)
Source: BMC Plant Biol. 2019 Feb 6;19:61. doi: 10.1186/s12870-019-1632-2 (PMC6366093; doi:10.1186/s12870-019-1632-2)
Supplement: Supplementary file 5 — Tables “PF MU16 vs UF MU16” (List of DEGs related to TFs during pollinated fruit set in MUCU-16 cultivar identified by accession, gene annotation, log2 fold change and fold change), “AF MU16 vs UF MU16 (List of DEGs related to TFs during auxin treated fruit set in MUCU-16 cultivar by accession, gene annotation, log2 fold change and fold change), “PF WHT vs UF WHT” (List of DEGs related to TFs during pollinated fruit set in Whitaker cultivar by accession, gene annotation, log2 fold change and fold change), “AF WHT vs UF WHT (List of DEGs related to TFs during auxin treated fruit set in Whitaker cultivar by accession, gene annotation, log2 fold change and fold change), “UF WHT vs UF MU16” (List of DEGs related to TFs during parthenocarpic fruit set by accession, gene annotation, log2 fold change and fold change). (XLSX 73 kb) (XLSX 72 kb) [file 12870_2019_1632_MOESM5_ESM.xlsx]

## Sheet: PF MU16 vs UF MU16
Accession	Gene Annotation	Log₂ fold change	Fold Change
CUUC100001	NAC71	1.98386	3.95549
CUUC100238	ERF106	-3.03329	-8.18673
CUUC100239	ERF105	-3.07781	-8.44332
CUUC100548	ERF9	-1.9543	-3.87528
CUUC100605	MYB44	-1.12762	-2.18498
CUUC100606	MYB44-like	-1.09197	-2.13164
CUUC100923	WRKY40	-1.40784	-2.6534
CUUC101291	AP2-like ethylene-responsive transcription factor	-2.206	-4.61394
CUUC101299	WRKY24	-1.32394	-2.5035
CUUC101410	bHLH63	-1.16769	-2.24652
CUUC101723	ERF106	-1.63201	-3.09944
CUUC102098	DOF5.5	-1.43606	-2.70581
CUUC102568	ERF054-like	-1.11775	-2.17008
CUUC102821	ERF92	-5.11586	-34.676
CUUC102927	NAC82	-1.03178	-2.04454
CUUC103438	ATHB-7	-6.55715	-94.1672
CUUC103871	NAC83	-1.17885	-2.26396
CUUC104611	bHLH74	1.2904	2.44595
CUUC104612	bHLH74	1.20647	2.30772
CUUC104649	MYB1R1	-1.79435	-3.4686
CUUC104651	MYB1R1	-1.89506	-3.71938
CUUC105081	NAC100	-2.2752	-4.84063
CUUC105351	NAC72	-5.44595	-43.5908
CUUC105352	NAC55	-4.70986	-26.1703
CUUC105353	NAC55	-3.63914	-12.4592
CUUC105561	PLATZ transcription factor	-1.0845	-2.12064
CUUC105664	DOF transcription factor	-1.55287	-2.934
CUUC105680	bHLH110-like	-1.40104	-2.64091
CUUC107030	MYB transcription factor	-1.26934	-2.41052
CUUC107031	MYB transcription factor	-1.10289	-2.14785
CUUC107116	MYB transcription factor	-1.79574	-3.47193
CUUC107118	MYB transcription factor	-1.26756	-2.40754
CUUC107224	MYB transcription factor	-1.51661	-2.86117
CUUC108383	WRKY31	2.25162	4.76219
CUUC108673	bHLH30	1.32167	2.49956
CUUC110363	ERF17	-3.75145	-13.4679
CUUC110472	NAC78	-1.37603	-2.59553
CUUC111019	NAC2	-3.36791	-10.3239
CUUC111021	NAC2	-4.62092	-24.6058
CUUC111022	NAC2	-3.9986	-15.9845
CUUC111023	NAC2	-4.33564	-20.191
CUUC111115	MADS-box CMB1 (AGL3)	1.74516	3.35232
CUUC111298	Ethylene-responsive transcription factor RAP2-13-like	-1.1179	-2.17031
CUUC111764	bHLH72	-1.25739	-2.39063
CUUC111796	NAC104	-2.52781	-5.76697
CUUC112009	bHLH66	1.39106	2.62271
CUUC112584	NAC8	1.04063	2.05713
CUUC113495	DOF3.4	1.06101	2.0864
CUUC115364	ERF11	-2.81836	-7.05359
CUUC116558	WRKY69	-1.02224	-2.03108
CUUC116936	bHLH155	1.43035	2.69513
CUUC117713	AP2-like ethylene-responsive transcription factor	-2.04279	-4.12042
CUUC117948	HAT5	-3.84027	-14.3231
CUUC118887	bHLH110	1.13248	2.19235
CUUC119462	GATA12	-2.39194	-5.24864
CUUC119463	GATA9	-1.03947	-2.05547
CUUC120290	ATHB-7	-5.46988	-44.3197
CUUC120291	ATHB-7	-5.54838	-46.7981
CUUC126567	bHLH protein	2.35032	5.09937
CUUC129314	Ethylene-responsive transcription factor RAP2-11	-1.60803	-3.04836
CUUC60494	MYB48	-1.56849	-2.96595
CUUC60540	ERF3-like	-2.51	-5.6962
CUUC60565	MYB62	-7.11161	-138.296
CUUC60589	ERF1A	-3.18617	-9.10189
CUUC60600	ERF061-like	-2.38362	-5.21844
CUUC60811	ATHB-40	-3.81599	-14.0841
CUUC60884	NAC22	-1.88567	-3.69524
CUUC60885	NAC22	-1.6582	-3.15623
CUUC60902	bHLH83	-5.37455	-41.4859
CUUC61101	MYB78	-3.09541	-8.54695
CUUC61302	bHLH49	-1.09282	-2.13291
CUUC61329	HOX20	-1.44359	-2.71997
CUUC62473	HAT22	-1.68003	-3.20435
CUUC62664	bHLH68	-1.04594	-2.06471
CUUC62939	WRKY69 -like	-1.14693	-2.21442
CUUC63349	GATA9	1.15512	2.22702
CUUC63362	ATHB-10	-1.77416	-3.42039
CUUC63647	WRKY39	-1.62595	-3.08645
CUUC63953	AGL16	-2.87701	-7.34626
CUUC64743	WRKY69	-2.46886	-5.53605
CUUC64753	bZIP transcription factor	-1.13478	-2.19585
CUUC65141	AP2-like ethylene-responsive transcription factor	1.42919	2.69296
CUUC65520	bHLH110	1.24281	2.36658
CUUC66898	WRKY71	2.30946	4.95698
CUUC67060	ERF98-like	-1.0373	-2.05239
CUUC67306	NAC100-like	-2.48121	-5.58366
CUUC74293	ERF1-like	-2.27825	-4.85088
CUUC74306	bHLH137	-4.6975	-25.9471
CUUC74937	ERF110	-1.55119	-2.93058
CUUC75139	Ethylene-responsive transcription factor TINY	-1.75181	-3.3678
CUUC75313	HOX3	4.27439	19.3517
CUUC75373	GATA12	-1.72224	-3.29947
CUUC76810	ERF102	-1.66211	-3.16478
CUUC76955	ATHB-21	-7.83841	-228.874
CUUC76957	ATHB-40	1.53337	2.89462
CUUC78357	MYB44	-4.70064	-26.0037
CUUC78358	MYB44-like	-5.63388	-49.6554
CUUC78411	MYB44-like	4.87064	29.2556
CUUC78802	DOF2.3	-2.46474	-5.52029
CUUC78857	DOF transcription factor	2.14479	4.42229
CUUC80042	Ethylene-responsive transcription factor RAP2-3	-1.75635	-3.37843
CUUC81204	WRKY24	2.68671	6.43842
CUUC81227	WRKY24	-1.40927	-2.65603
CUUC81640	Ethylene-responsive transcription factor CRF2	3.09355	8.53596
CUUC83442	MADS-box SVP	-1.86392	-3.63996
CUUC84125	AGL12	-1.28931	-2.44411
CUUC84131	AGL12	1.77062	3.412
CUUC84905	ERF03	1.06644	2.09426
CUUC84919	ERF3-like	-1.27053	-2.4125
CUUC85155	bHLH35	-1.46818	-2.76672
CUUC85491	ERF4	-1.98818	-3.96735
CUUC85556	MYB transcription factor	-1.4793	-2.78814
CUUC85567	MYB transcription factor	-2.14347	-4.41823
CUUC85852	NAC29	-5.73453	-53.2433
CUUC85854	NAC29	2.10879	4.31331
CUUC86600	DOF2.5	-1.37091	-2.58633
CUUC86601	DOF transcription factor	-1.33414	-2.52125
CUUC86792	MYB36	3.19206	9.13914
CUUC87171	WRKY13	3.04057	8.22814
CUUC87886	NAC59	-4.92653	-30.4112
CUUC87887	NAC100	-5.17008	-36.0038
CUUC88492	NAC83	-4.86743	-29.1905
CUUC88513	MYB2	-2.20254	-4.6029
CUUC88843	MYB38	4.49949	22.6194
CUUC89462	ATHB-51	-1.55119	-2.93058
CUUC89695	WRKY57	-1.58612	-3.0024
CUUC89812	NAC79	-7.28011	-155.429
CUUC90097	Ethylene-responsive transcription factor RAP2-1	-2.08957	-4.2562
CUUC90098	Ethylene-responsive transcription factor RAP2-1	-2.05691	-4.16095
CUUC90179	WRKY50	2.24762	4.749
CUUC90244	MYB108	-2.19075	-4.56542
CUUC90245	MYB108	-1.64709	-3.13201
CUUC90282	WRKY13	2.33332	5.03965
CUUC90464	DOF3.4	2.73644	6.66424
CUUC90542	MYB protein	1.48127	2.79194
CUUC90578	HAT7	1.35665	2.5609
CUUC90680	bHLH87	-5.00438	-32.0972
CUUC90829	ERF11-like	-2.70305	-6.51178
CUUC90897	WRKY75	-1.86096	-3.6325
CUUC90976	ERF92	-1.66223	-3.16506
CUUC91024	WRKY35	-2.79759	-6.95278
CUUC91496	ERF62	-1.33008	-2.51417
CUUC91497	ERF61-like	-2.37316	-5.18075
CUUC91498	ERF61	-3.41057	-10.6337
CUUC91500	ERF62	-1.27563	-2.42104
CUUC91750	ERF92	1.15035	2.21967
CUUC91751	ERF92	-2.61777	-6.13799
CUUC91876	WRKY45	-2.85932	-7.25672
CUUC91993	AP2-like ethylene-responsive transcription factor AIL1	1.5264	2.88066
CUUC92498	ERF60	-2.35	-5.09824
CUUC92574	MYB44	-2.23392	-4.7041
CUUC92631	MYB1R1	-1.44352	-2.71983
CUUC92730	Ethylene-responsive transcription factor	-1.54986	-2.92788
CUUC92910	AGL29	1.10464	2.15045
CUUC92965	Ethylene-responsive transcription factor	1.96674	3.90884
CUUC93015	MYB transcription factor	-1.0574	-2.08118
CUUC93161	MYB44	-2.37754	-5.1965
CUUC93162	MYB44	-1.8747	-3.66726
CUUC93183	WRKY24	-2.06587	-4.18687
CUUC93395	CMB1	-1.31573	-2.48928
CUUC93475	ERF9	-1.21146	-2.31571
CUUC93476	ERFF4-like	-1.54739	-2.92288
CUUC93617	ERF4	-1.03627	-2.05092
CUUC93792	WRKY40-like	-3.53382	-11.5821
CUUC93794	WRKY40-like	-3.54686	-11.6873
CUUC94055	ATHB-7	-4.58489	-23.9988
CUUC94079	Ethylene-responsive transcription factor ABR1-like	-3.09458	-8.54203
CUUC94080	Ethylene-responsive transcription factor ABR1-like	-1.28739	-2.44087
CUUC94156	bZIP61	-1.51912	-2.86616
CUUC94725	PLATZ transcription factor	-1.7491	-3.36149
CUUC94726	PLATZ transcription factor	-1.9901	-3.97264
CUUC94727	PLATZ transcription factor	-2.55731	-5.88609
CUUC95015	PLATZ transcription factor	-3.2314	-9.3918
CUUC95182	WRKY3	-1.41611	-2.66865
CUUC95321	DOF1.5	-1.04335	-2.06101
CUUC95796	ERF86	2.39709	5.2674
CUUC95930	WRKY40	-3.07282	-8.41418
CUUC95995	DOF transcription factor	1.185	2.27364
CUUC96108	HAT5	-3.99662	-15.9625
CUUC96113	HAT5-like	-3.83993	-14.3197
CUUC96114	HAT5-like	-3.73706	-13.3342
CUUC96187	MYB transcription factor	1.86364	3.63925
CUUC96330	MYB44	-1.14748	-2.21527
CUUC96333	bHLH130	-2.0967	-4.2773
CUUC96401	bHLH147	-1.11325	-2.16332
CUUC96967	NAC25	-6.80148	-111.545
CUUC96968	NAC25-like	-3.96149	-15.5786
CUUC97026	MADS-box SOC1 (AGL20)	-1.69016	-3.22693
CUUC97143	Ethylene-responsive transcription factor WRI1	1.46241	2.75569
CUUC97242	Ethylene-responsive transcription factor WRI1	-1.25445	-2.38576
CUUC97243	Ethylene-responsive transcription factor WRI1	-5.13154	-35.0549
CUUC97395	bHLH5	-1.28555	-2.43776
CUUC97570	NAC25	-2.8215	-7.06896
CUUC97743	MYB106	1.16696	2.24538
CUUC97947	MADS-box FBP24	-1.149	-2.21759
CUUC97976	ATHB-12	-2.26313	-4.80032
CUUC98189	WRKY15	-1.2457	-2.37134
CUUC98393	MYB117	1.75346	3.37165
CUUC98546	bHLH94	-10.3431	-1298.96
CUUC98632	bHLH149	-1.76531	-3.39947
CUUC98694	MYB84	-2.20015	-4.59527
CUUC98904	Ethylene-responsive transcription factor CRF4	2.20789	4.62
CUUC99332	bHLH111	4.36116	20.5513
CUUC99695	MYB44	-2.06655	-4.18885
CUUC99696	MYB44	-1.43026	-2.69495
CUUC99762	WRKY41	-1.62643	-3.08749
CUUC99945	ERF61	-1.19537	-2.29003

## Sheet: AF MU16 vs UF MU16
Accession	Gene Annotation	Log₂ fold change	Fold Change
CUUC100001	NAC71	1.10553	2.15178
CUUC100238	ERF106	-2.63208	-6.1992
CUUC100239	ERF105	-1.88845	-3.70236
CUUC100548	ERF9	-1.33998	-2.53147
CUUC101299	WRKY24	-1.1718	-2.25292
CUUC102566	ERF54-like	1.90456	3.74395
CUUC102821	ERF92	-4.16574	-17.9478
CUUC102927	NAC82	-1.09244	-2.13235
CUUC103871	NAC83	-1.23624	-2.35583
CUUC104649	MYB1R1	-1.2345	-2.353
CUUC104651	MYB1R1	-1.40101	-2.64086
CUUC104847	NAC26	1.05326	2.07521
CUUC105081	NAC100	-1.51292	-2.85388
CUUC105351	NAC72	-3.76558	-13.6004
CUUC105352	NAC55	-5.60653	-48.7229
CUUC105353	NAC55	-3.34832	-10.1846
CUUC105664	DOF transcription factor	-1.42223	-2.67999
CUUC105723	ERF118-like	1.41895	2.6739
CUUC107661	bHLH093	-2.3809	-5.20861
CUUC109126	bHLH68	1.22785	2.34218
CUUC110363	ERF17	-1.11957	-2.17282
CUUC110488	AGL8	-1.48511	-2.79938
CUUC111019	NAC2	-1.95771	-3.88444
CUUC111021	NAC2	-5.05082	-33.1473
CUUC111022	NAC2	-4.50569	-22.7168
CUUC111023	NAC2	-4.88136	-29.4738
CUUC111796	NAC104	-1.016	-2.02231
CUUC112292	ERF106	-2.59649	-6.04815
CUUC115364	ERF11	-2.57474	-5.95763
CUUC116558	WRKY69	-1.47896	-2.78749
CUUC117948	HAT5	-2.79236	-6.92763
CUUC120290	ATHB-7	-4.50601	-22.7218
CUUC120291	ATHB-7	-4.86347	-29.1105
CUUC123339	NAC2	-4.45846	-21.9851
CUUC126567	bHLH transcription factor	1.08102	2.11553
CUUC60494	MYB48	-1.78805	-3.45347
CUUC60504	ERF3-like	2.94546	7.70322
CUUC60540	ERF3-like	2.95	7.27491
CUUC60565	MYB62	-6.35567	-81.8934
CUUC60589	ERF1A	-1.96934	-3.9159
CUUC60811	ATHB-40	-1.47758	-2.78481
CUUC60884	NAC22	-1.02438	-2.03408
CUUC60885	NAC22	-1.58356	-2.99709
CUUC60902	bHLH83	-2.22326	-4.66947
CUUC60998	WRKY15	-1.12502	-2.18104
CUUC61101	MYB78	-2.23581	-4.71026
CUUC61329	HOX20	-1.20676	-2.30819
CUUC62438	ERF1-like	1.07117	2.10113
CUUC62939	WRKY69 -like	-1.35378	-2.55581
CUUC63647	WRKY39	-1.15505	-2.22693
CUUC63953	AGL16	-1.66876	-3.1794
CUUC64743	WRKY69	-1.91827	-3.77971
CUUC74293	ERF1-like	-2.39718	-5.26773
CUUC74306	bHLH137	-2.29487	-4.90709
CUUC74937	ERF110	-1.75929	-3.38532
CUUC75139	Ethylene-responsive transcription factor TINY	-3.06156	-8.34873
CUUC76955	ATHB-21	-7.69716	-207.527
CUUC78357	MYB44	-4.66322	-25.3379
CUUC78358	MYB44-like	-5.75622	-54.05
CUUC78802	DOF2.3	-2.07441	-4.21171
CUUC79462	ERF86-like	-4.64844	-25.0796
CUUC81640	Ethylene-responsive transcription factor CRF2	2.06357	4.18019
CUUC81929	ERF106	-2.16717	-4.49143
CUUC82264	ERF03	-1.31609	-2.48991
CUUC83939	MYB transcription factor	-1.01321	-2.0184
CUUC84793	NAC7	1.29915	2.46084
CUUC85556	MYB transcription factor	-1.00723	-2.01005
CUUC85852	NAC29	-5.78584	-55.1709
CUUC87342	ERF2	-1.73463	-3.32794
CUUC87886	NAC59	-4.17196	-18.0254
CUUC89695	WRKY57	-1.24487	-2.36997
CUUC89785	NAC7-like	1.1753	2.2584
CUUC89812	NAC79	-5.19569	-36.6487
CUUC90025	NAC7	1.41787	2.6719
CUUC90097	Ethylene-responsive transcription factor RAP2-1	-1.89873	-3.72885
CUUC90098	Ethylene-responsive transcription factor RAP2-1	-1.98283	-3.95267
CUUC90244	MYB108	-3.4454	-10.8935
CUUC90245	MYB108	-2.56757	-5.92812
CUUC90464	DOF3.4	1.49042	2.80971
CUUC90680	bHLH87	-2.20337	-4.60555
CUUC90896	WRKY75	-1.03241	-2.04544
CUUC90897	WRKY75	-1.76244	-3.39271
CUUC91024	WRKY35	-1.53515	-2.89818
CUUC91496	ERF62	-1.31648	-2.49058
CUUC91497	ERF61-like	-2.94354	-7.69295
CUUC91498	ERF61	-2.39125	-5.24613
CUUC91751	ERF92	-4.15765	-17.8475
CUUC92498	ERF60	-1.00428	-2
CUUC92574	MYB44	-1.6645	-3.17004
CUUC92730	Ethylene-responsive transcription factor	-1.25906	-2.39339
CUUC93161	MYB44	-2.38888	-5.2375
CUUC93162	MYB44	-1.27501	-2.42001
CUUC93183	WRKY24	-1.65105	-3.14062
CUUC93792	WRKY40-like	-3.39308	-10.5056
CUUC93794	WRKY40-like	-2.82803	-7.10105
CUUC94055	ATHB-7	-6.32937	-80.4138
CUUC94079	Ethylene-responsive transcription factor ABR1-like	-2.95244	-7.74056
CUUC94080	Ethylene-responsive transcription factor ABR1-like	-3.11783	-8.68079
CUUC94156	bZIP61	-1.03531	-2.04955
CUUC94725	PLATZ transcription factor	-1.08942	-2.12789
CUUC94726	PLATZ transcription factor	-1.47314	-2.77626
CUUC94727	PLATZ transcription factor	-1.58685	-3.00393
CUUC95015	PLATZ transcription factor	-2.64783	-6.26724
CUUC95182	WRKY3	-1.63803	-3.1124
CUUC95796	ERF86	3.05522	8.31211
CUUC95930	WRKY40	-1.80826	-3.5022
CUUC96108	HAT5	-2.50257	-5.66695
CUUC96113	HAT5-like	-2.32283	-5.00314
CUUC96114	HAT5-like	-2.56633	-5.923
CUUC96187	MYB transcription factor	1.52837	2.8846
CUUC96401	bHLH147	-1.13543	-2.19684
CUUC96967	NAC25	-3.75315	-13.4837
CUUC97242	Ethylene-responsive transcription factor WRI1	-2.76561	-6.80033
CUUC97395	bHLH5	-1.06711	-2.09524
CUUC97571	NAC56	-2.48802	-5.61006
CUUC97947	MADS-box FBP24	-2.53213	-5.78424
CUUC97976	ATHB-12	-2.19164	-4.56823
CUUC98393	MYB117	1.5314	2.89067
CUUC98546	bHLH94	-3.8965	-14.8923
CUUC98632	bHLH149	-1.43854	-2.71047
CUUC99332	bHLH111	2.88158	7.36956
CUUC99695	MYB44	-1.64368	-3.12462
CUUC99762	WRKY41	-1.1081	-2.15562
CUUC99858	HOX11	-1.7675	-3.40464

## Sheet: PF WHT vs UF WHT
Accession	Gene Annotation	Log₂ fold change	Fold Change
CUUC100001	NAC71	1.56598	2.96078
CUUC100009	DOF transcription factor	-1.05198	-2.07338
CUUC100238	ERF106	-2.82573	-7.08972
CUUC100239	ERF105	-3.33765	-10.1096
CUUC100240	ERF105	-1.53798	-2.90388
CUUC100548	ERF9	-2.00071	-4.00196
CUUC100923	WRKY40	-1.75903	-3.3847
CUUC100925	WRKY9	-6.05571	-66.5197
CUUC101096	MADS-box SOC1	-3.33711	-10.1058
CUUC101291	AP2 ethylene-responsive transcription factor	-2.1087	-4.31301
CUUC101299	WRKY24	-2.26803	-4.81666
CUUC101410	bHLH63	-2.00705	-4.01959
CUUC101723	ERF106	-2.33557	-5.04749
CUUC102098	DOF5.5	-2.10574	-4.30418
CUUC102821	ERF92	-6.0654	-66.9682
CUUC102890	bHLH10	-1.25829	-2.39212
CUUC102927	NAC82	-2.73223	-6.64482
CUUC103438	ATHB-7	-5.43865	-43.3708
CUUC103871	NAC83	-1.30428	-2.4696
CUUC104611	bHLH74	1.67338	3.18961
CUUC104612	bHLH74	1.76563	3.40023
CUUC104649	MYB1R1	-1.93932	-3.83524
CUUC104651	MYB1R1	-2.31316	-4.96972
CUUC104751	WRKY13	1.14319	2.20869
CUUC104853	AP2 ethylene-responsive transcription factor	1.19083	2.28284
CUUC105081	NAC100	-3.49691	-11.2895
CUUC105351	NAC72	-6.45055	-87.4599
CUUC105352	NAC55	-6.16697	-71.8527
CUUC105664	DOF transcription factor	-3.05546	-8.3135
CUUC105680	bHLH110-like	-2.08524	-4.24346
CUUC105728	ERF118-like	1.40582	2.64968
CUUC105729	ERF118	1.00009	2.00012
CUUC106690	WRKY21	-1.14512	-2.21164
CUUC107116	MYB transcription factor	-1.9902	-3.97291
CUUC107118	MYB transcription factor	-1.98319	-3.95366
CUUC107224	MYB transcription factor	-1.44802	-2.72834
CUUC107255	MYB56	1.08638	2.12341
CUUC107388	Ethylene-responsive transcription factor WIN1	1.59236	3.01543
CUUC107661	bHLH93	-1.96214	-3.89639
CUUC107853	bHLH96	1.43517	2.70415
CUUC107855	bHLH94-like	1.26474	2.40283
CUUC108383	WRKY31	-1.29575	-2.45504
CUUC108384	WRKY42	-2.00875	-4.02434
CUUC108390	WRKY31	-3.38442	-10.4427
CUUC108673	bHLH30	2.85969	7.25857
CUUC108674	bHLH30	1.13105	2.19018
CUUC108675	bHLH30	2.87884	7.35561
CUUC108960	bHLH112	-1.16677	-2.24509
CUUC108961	bHLH112-like	-1.1867	-2.27631
CUUC109722	NAC86	-2.48116	-5.58346
CUUC110363	ERF17	-2.94045	-7.67651
CUUC110472	NAC78	-1.672	-3.18655
CUUC111019	NAC2	-4.13455	-17.564
CUUC111021	NAC2	-5.31341	-39.7645
CUUC111022	NAC2	-6.47689	-89.0712
CUUC111023	NAC2	-6.45391	-87.6637
CUUC111115	MADS-box CMB1 (AGL3)	-1.02094	-2.02923
CUUC111764	bHLH72	-1.81919	-3.52884
CUUC111796	NAC104	-2.63783	-6.22397
CUUC112009	bHLH66	2.73828	6.67275
CUUC112952	WRKY15	-1.13074	-2.18971
CUUC113495	DOF3.4	2.07531	4.21435
CUUC113499	DOF5.2	-1.15665	-2.22939
CUUC115364	ERF11	-2.77114	-6.82645
CUUC115754	Homeobox-leucine zipper transcription factor	2.22711	4.68195
CUUC116558	WRKY69	-1.79658	-3.47397
CUUC116869	MYB86	-1.17275	-2.25441
CUUC116896	ATHB-15	1.13428	2.19509
CUUC116936	bHLH155	1.41351	2.66384
CUUC117522	DOF transcription factor	1.04709	2.06635
CUUC117713	AP2 ethylene-responsive transcription factor	-2.78937	-6.91327
CUUC117742	Ethylene-responsive transcription factor RAP2-4	-1.16811	-2.24718
CUUC117948	HAT5	-5.1925	-36.5677
CUUC118887	bHLH110	1.76141	3.39028
CUUC118966	WRKY53	-1.13319	-2.19344
CUUC119002	NAC78	-1.22691	-2.34065
CUUC119872	ATHB-51	-2.22082	-4.66157
CUUC120290	ATHB-7	-5.86277	-58.1929
CUUC120291	ATHB-7	-7.16924	-143.931
CUUC123339	NAC2	-4.29958	-19.6925
CUUC125533	MYB102	1.46156	2.75405
CUUC126567	bHLH transcription factor	4.15712	17.8409
CUUC128611	MYB52	2.20041	4.5961
CUUC131577	MYB84	-2.77761	-6.85717
CUUC132704	ERF012	-2.54532	-5.83739
CUUC60494	MYB48	-2.53434	-5.79312
CUUC60540	ERF3-like	-2.64	-6.23332
CUUC60565	MYB62	-7.95638	-248.376
CUUC60589	ERF1A	-3.93283	-15.2722
CUUC60600	ERF061-like	-1.80293	-3.48927
CUUC60811	ATHB-40	-4.31841	-19.9513
CUUC60884	NAC22	-1.70307	-3.25593
CUUC60885	NAC22	-1.87779	-3.67513
CUUC60902	bHLH83	-5.12817	-34.9729
CUUC60943	MYB59	-1.04124	-2.058
CUUC60998	WRKY15	-1.63636	-3.10881
CUUC61025	MYB105	-1.03825	-2.05374
CUUC61052	ERF71	-1.40566	-2.6494
CUUC61101	MYB78	-4.95855	-31.0937
CUUC61329	HOX20	-1.48568	-2.8005
CUUC61682	bHLH30	1.44956	2.73125
CUUC62265	MYB105	-1.35558	-2.55901
CUUC62333	bHLH93	1.22026	2.32988
CUUC62377	bHLH51	-1.91128	-3.76141
CUUC62473	HAT22	-2.22512	-4.67551
CUUC62486	WRKY42	-2.7736	-6.83812
CUUC62835	NAC86	-2.01078	-4.03
CUUC62939	WRKY69 -like	-1.14538	-2.21205
CUUC63015	NAC78	-1.06227	-2.08821
CUUC63100	bHLH121	-1.15512	-2.22704
CUUC63308	bHLH137	1.19842	2.29489
CUUC63349	GATA9	1.8974	3.72542
CUUC63953	AGL16	-1.97404	-3.92868
CUUC64743	WRKY69	-2.68278	-6.42094
CUUC64753	bZIP transcription factor	-1.35587	-2.55951
CUUC64864	WRKY19	-1.15506	-2.22694
CUUC65294	WRKY3	-1.29977	-2.4619
CUUC65520	bHLH110	1.97562	3.93297
CUUC69705	DOF5.5	1.40066	2.64023
CUUC71692	MADS-box transcription factor	-2.02689	-4.07526
CUUC72669	AGL18	1.99991	3.99976
CUUC74293	ERF1-like	-4.31892	-19.9584
CUUC74306	bHLH137	-4.82991	-28.4413
CUUC74937	ERF110	-1.38998	-2.62075
CUUC75139	Ethylene-responsive transcription factor TINY	-2.63835	-6.22619
CUUC75253	AP2-like ethylene-responsive transcription factor	1.5093	2.84673
CUUC75313	HOX3	2.32077	4.99598
CUUC76407	MYB108-like	-2.85437	-7.23188
CUUC76408	MYB2	-3.54035	-11.6346
CUUC76810	ERF102	-2.65892	-6.3156
CUUC76955	ATHB-21	-11.9134	-3857.46
CUUC77234	NAC79	-2.23314	-4.70155
CUUC78016	WRKY11	-1.7017	-3.25285
CUUC78357	MYB44	-5.58754	-48.086
CUUC78358	MYB44-like	-4.92566	-30.3928
CUUC78756	DOF transcription factor	-3.60392	-12.1587
CUUC78802	DOF2.3	-2.29519	-4.9082
CUUC78817	WRKY23	4.23371	18.8136
CUUC79073	bHLH transcription factor	-1.49382	-2.81633
CUUC79462	ERF86-like	-10.6163	-1569.72
CUUC80448	ERF9	-1.37394	-2.59178
CUUC81640	Ethylene-responsive transcription factor CRF2	1.82155	3.53461
CUUC81929	ERF106	-2.55178	-5.86358
CUUC82000	bHLH25	-2.20968	-4.62574
CUUC83127	ERF109	-2.10243	-4.29432
CUUC83135	DOF2.3	-1.36832	-2.5817
CUUC84537	WRKY51	-3.94608	-15.4131
CUUC84905	ERF03	2.98813	7.93445
CUUC84925	GATA4-like	1.19403	2.2879
CUUC85155	bHLH35	-1.8198	-3.53032
CUUC85491	ERF4	-2.3128	-4.96845
CUUC85556	MYB transcription factor	-1.52703	-2.88191
CUUC85580	bHLH123	3.23862	9.43889
CUUC85852	NAC29	-8.46487	-353.329
CUUC86321	DOF transcription factor	1.43775	2.70898
CUUC86600	DOF2.5	-1.33434	-2.52159
CUUC87165	ERF35	1.28997	2.44524
CUUC87171	WRKY13	3.31678	9.96438
CUUC87342	ERF2	-2.53944	-5.81362
CUUC87384	NAC90	-2.68526	-6.43197
CUUC87721	AGL11	1.65557	3.15047
CUUC87722	AGL11	1.71186	3.27582
CUUC87818	AGL8	-1.34291	-2.53662
CUUC87886	NAC59	-6.43567	-86.5625
CUUC88081	MYB104	-1.69466	-3.23702
CUUC88220	NAC73	-3.32946	-10.0523
CUUC88492	NAC83	-5.62029	-49.19
CUUC88513	MYB2	-3.78886	-13.8217
CUUC89314	NAC10	-2.36494	-5.15131
CUUC89695	WRKY57	-2.52349	-5.74971
CUUC89766	BZIP1	-2.66577	-6.34565
CUUC89767	BZIP1	-3.02965	-8.16611
CUUC89777	bHLH94-like	1.87687	3.67278
CUUC89812	NAC79	-7.83109	-227.715
CUUC89960	HOX11	2.87417	7.3318
CUUC89961	HOX11	3.70482	13.0395
CUUC90098	Ethylene-responsive transcription factor RAP2-1	-2.62413	-6.16511
CUUC90244	MYB108	-4.68647	-25.7495
CUUC90245	MYB108	-4.42747	-21.518
CUUC90464	DOF3.4	2.42351	5.36474
CUUC90506	PLATZ transcription factor	-1.12798	-2.18552
CUUC90542	MYB protein	1.6384	3.1132
CUUC90543	MYB3R1	1.49241	2.81358
CUUC90578	HAT7	1.47736	2.78438
CUUC90680	bHLH87	-4.15482	-17.8125
CUUC90896	WRKY75	-1.27894	-2.4266
CUUC90897	WRKY75	-2.39276	-5.25161
CUUC90956	DOF transcription factor	-1.43483	-2.70351
CUUC90976	ERF92	-2.87755	-7.34901
CUUC91024	WRKY35	-2.92179	-7.57788
CUUC91497	ERF61-like	-2.19824	-4.58919
CUUC91498	ERF61	-4.60232	-24.2905
CUUC91903	GATA18	1.8003	3.48292
CUUC92498	ERF60	-4.70329	-26.0514
CUUC92574	MYB44	-3.05451	-8.30805
CUUC92631	MYB1R1	-1.23258	-2.34986
CUUC92649	NAC83	1.09111	2.13038
CUUC92910	AGL29	1.93239	3.81686
CUUC93021	AP2-like ethylene-responsive transcription factor AIL6	3.19362	9.14902
CUUC93110	DOF3.6	2.2069	4.61684
CUUC93160	MYB44	-2.7689	-6.81588
CUUC93161	MYB44	-2.50053	-5.65894
CUUC93162	MYB44	-2.39757	-5.26916
CUUC93173	WRKY75	-3.45684	-10.9803
CUUC93183	WRKY24	-2.31705	-4.98312
CUUC93475	ERF9	-1.91695	-3.77624
CUUC93792	WRKY40-like	-6.06193	-66.8072
CUUC93794	WRKY40-like	-5.88966	-59.2876
CUUC94055	ATHB-7	-6.9345	-122.319
CUUC94156	bZIP61	-2.06673	-4.18935
CUUC94716	MADS-box JOINTLESS-like	-1.78156	-3.43798
CUUC94725	PLATZ transcription factor	-2.59557	-6.04429
CUUC94726	PLATZ transcription factor	-2.7684	-6.81352
CUUC94727	PLATZ transcription factor	-3.0233	-8.13027
CUUC95015	PLATZ transcription factor	-4.15394	-17.8016
CUUC95181	WRKY3	-1.32018	-2.49696
CUUC95182	WRKY3	-2.54187	-5.82344
CUUC95321	DOF15	-1.01001	-2.01393
CUUC95930	WRKY40	-3.23424	-9.4103
CUUC96108	HAT5	-3.23502	-9.41541
CUUC96114	HAT5-like	-3.66137	-12.6526
CUUC96187	MYB transcription factor	1.83397	3.56518
CUUC96330	MYB44	-1.26309	-2.40009
CUUC96333	bHLH130	-2.31686	-4.98248
CUUC96401	bHLH147	-1.6834	-3.21183
CUUC96475	bHLH93	1.12257	2.17734
CUUC96719	bZIP61	1.29473	2.45332
CUUC96779	Homeobox-leucine zipper protein HDG1	-2.21861	-4.65444
CUUC96780	Homeobox-leucine zipper ANTHOCYANINLESS 2	-1.6432	-3.12359
CUUC96928	bHLH107	-1.35176	-2.55223
CUUC96967	NAC25	-5.09525	-34.1841
CUUC97143	Ethylene-responsive transcription factor WRI1	1.77181	3.41483
CUUC97242	Ethylene-responsive transcription factor WRI1	-1.65198	-3.14265
CUUC97398	MYB48	-1.24211	-2.36545
CUUC97569	NAC56	-2.07212	-4.20503
CUUC97570	NAC25	-2.77761	-6.85717
CUUC97571	NAC56	-2.74032	-6.6822
CUUC97976	ATHB-12	-3.63649	-12.4363
CUUC98075	bHLH93	2.71034	6.54476
CUUC98189	WRKY15	-1.35047	-2.54995
CUUC98393	MYB117	1.76169	3.39095
CUUC98419	WRKY70	-2.10593	-4.30475
CUUC98546	bHLH94	-6.19412	-73.2176
CUUC98632	bHLH149	-2.00006	-4.00017
CUUC98694	MYB84	-2.38948	-5.23969
CUUC98904	Ethylene-responsive transcription factor CRF4	2.87884	7.35561
CUUC99105	DOF3.6	-1.86911	-3.65307
CUUC99243	bHLH19	2.16934	4.49818
CUUC99332	bHLH111	3.09993	8.57377
CUUC99695	MYB44	-2.87721	-7.3473
CUUC99696	MYB44	-1.29151	-2.44784
CUUC99761	WRKY41	-2.56354	-5.91155
CUUC99762	WRKY41	-3.11141	-8.64228
CUUC99763	WRKY46	-2.56182	-5.90452

## Sheet: AF WHT vs UF WHT
Accession	Gene Annotation	Log₂ fold change	Fold Change
CUUC100238	ERF106	-2.42767	-5.38022
CUUC100239	ERF105	-2.22477	-4.67437
CUUC100240	ERF105	-1.30333	-2.46798
CUUC100548	ERF9	-1.25297	-2.38331
CUUC100923	WRKY40	-1.36996	-2.58463
CUUC100925	WRKY9	-4.87597	-29.3638
CUUC100926	WRKY40	-1.67466	-3.19245
CUUC101096	MADS-box SOC1	-1.32965	-2.51342
CUUC101243	HAT22-like	-1.36921	-2.58329
CUUC101291	AP2-like ethylene-responsive transcription factor	-1.28058	-2.42937
CUUC101299	WRKY24	-1.73081	-3.31913
CUUC101723	ERF106	-2.30202	-4.93148
CUUC102098	DOF5.5	-1.29677	-2.45679
CUUC102821	ERF92	-3.69341	-12.9368
CUUC102890	bHLH10	-1.12488	-2.18083
CUUC102927	NAC82	-1.81159	-3.51029
CUUC103438	ATHB-7	-2.74265	-6.69296
CUUC103533	NAC17	-1.01503	-2.02095
CUUC103609	NAC86	-1.03699	-2.05194
CUUC103870	NAC83	-1.41459	-2.66585
CUUC103871	NAC83	-1.24692	-2.37334
CUUC104611	bHLH74	1.36785	2.58086
CUUC104612	bHLH74	1.57978	2.98924
CUUC104649	MYB1R1	-1.32503	-2.50539
CUUC104650	MYB1R1	-1.12759	-2.18493
CUUC104651	MYB1R1	-1.96086	-3.89295
CUUC105081	NAC100	-2.37026	-5.17035
CUUC105083	NAC100	-1.56982	-2.96868
CUUC105351	NAC72	-3.90442	-14.9743
CUUC105352	NAC55	-3.74557	-13.4131
CUUC105353	NAC55	-4.71642	-26.2896
CUUC105664	DOF transcription factor	-2.68726	-6.44087
CUUC105680	bHLH110-like	-1.60748	-3.0472
CUUC107116	MYB transcription factor	-1.33407	-2.52113
CUUC107118	MYB transcription factor	-1.44071	-2.71455
CUUC107224	MYB transcription factor	-1.06436	-2.09124
CUUC107661	bHLH93	-2.30825	-4.95283
CUUC108383	WRKY31	-4.32654	-20.064
CUUC108384	WRKY42	-4.46045	-22.0156
CUUC108390	WRKY31	-5.05706	-33.2909
CUUC108673	bHLH30	1.64746	3.13281
CUUC110195	WRKY69-like	-1.22115	-2.33133
CUUC110363	ERF17	-2.14371	-4.41896
CUUC110472	NAC78	-1.30526	-2.47128
CUUC111019	NAC2	-2.42185	-5.35857
CUUC111021	NAC2	-4.54009	-23.265
CUUC111022	NAC2	-4.08392	-16.9583
CUUC111023	NAC2	-5.31605	-39.8373
CUUC111298	Ethylene-responsive transcription factor RAP2-13-like	-1.69559	-3.2391
CUUC111764	bHLH72	-1.31401	-2.48631
CUUC112009	bHLH66	1.7873	3.45168
CUUC112068	WRKY50-like	-2.78478	-6.8913
CUUC112874	Homeobox-leucine zipper HDG11	-2.26505	-4.80673
CUUC112952	WRKY15	-1.09659	-2.13848
CUUC114463	PLATZ transcription factor protein	-1.02418	-2.03381
CUUC115364	ERF11	-2.71877	-6.5831
CUUC115855	DOF transcription factor	-1.2096	-2.31274
CUUC116558	WRKY69	-1.58647	-3.00313
CUUC117713	AP2-like ethylene-responsive transcription factor	-1.91194	-3.76314
CUUC117948	HAT5	-2.62002	-6.14759
CUUC118617	ERF60	-1.71	-3.2716
CUUC118966	WRKY53	-1.12856	-2.18641
CUUC119002	NAC78	-1.07502	-2.10675
CUUC120290	ATHB-7	-5.3207	-39.966
CUUC120291	ATHB-7	-5.65724	-50.466
CUUC123339	NAC2	-5.97224	-62.7804
CUUC123859	MYB36-like	-2.60012	-6.06339
CUUC125533	MYB102	1.38042	2.60345
CUUC126567	bHLH protein	3.00336	8.01865
CUUC131577	MYB84	-2.41943	-5.3496
CUUC132704	ERF012	-4.01445	-16.161
CUUC60504	ERF3-like	-2.06914	-4.19636
CUUC60540	ERF3-like	-2.07	-4.19887
CUUC60565	MYB62	-5.80158	-55.7763
CUUC60589	ERF1A	-1.93735	-3.83002
CUUC60811	ATHB-40	-1.40217	-2.64299
CUUC60884	NAC22	-1.37876	-2.60046
CUUC60885	NAC22	-1.26652	-2.40581
CUUC60902	bHLH83	-2.60669	-6.09106
CUUC60998	WRKY15	-1.33583	-2.52421
CUUC61101	MYB78	-3.22199	-9.33071
CUUC61329	HOX20	-1.00868	-2.01207
CUUC62265	MYB105	-2.33608	-5.04929
CUUC62377	bHLH51	-1.16484	-2.24208
CUUC62473	HAT22	-1.67901	-3.20208
CUUC62486	WRKY42	-2.27692	-4.84642
CUUC62939	WRKYY69 -like	-1.22966	-2.34512
CUUC63308	bHLH137	1.01646	2.02295
CUUC63349	GATA9	1.13511	2.19636
CUUC64159	MYB	1.36456	2.57498
CUUC64743	WRKY69	-2.02721	-4.07615
CUUC66897	WRKY40-like	-2.8645	-7.28282
CUUC67642	MADS-box transcription factor 27	1.48245	2.79423
CUUC69705	DOF5.5	1.25261	2.38271
CUUC74293	ERF1-like	-3.27259	-9.66381
CUUC74306	bHLH137	-2.58744	-6.01031
CUUC74489	NAC protein	-2.44298	-5.43763
CUUC74937	ERF110	-1.07099	-2.10088
CUUC75139	Ethylene-responsive transcription factor TINY	-2.64808	-6.26833
CUUC75387	ERF115	-3.06263	-8.35493
CUUC76407	MYB108-like	-5.12417	-34.8761
CUUC76408	MYB2	-5.09646	-34.2126
CUUC76810	ERF102	-1.45133	-2.7346
CUUC76955	ATHB-21	-5.45885	-43.9821
CUUC77234	NAC79	-2.11176	-4.32217
CUUC78016	WRKY11	-1.17812	-2.26281
CUUC78357	MYB44	-4.45661	-21.9571
CUUC78358	MYB44-like	-4.4202	-21.4099
CUUC78756	DOF transcription factor	-2.88346	-7.37917
CUUC78802	DOF2.3	-1.91932	-3.78246
CUUC78817	WRKY23	3.32808	10.0428
CUUC79462	ERF86-like	-4.60455	-24.328
CUUC80146	GATA19	2.77934	6.86539
CUUC81929	ERF106	-1.31	-2.47942
CUUC83127	ERF109	-2.08336	-4.23793
CUUC83134	DOF transcription factor	-1.02883	-2.04037
CUUC83135	DOF2.3	-1.33764	-2.52737
CUUC84537	WRKY51	-4.25145	-19.0465
CUUC84905	ERF03	1.67193	3.18641
CUUC85491	ERF4	-1.54024	-2.90842
CUUC85852	NAC29	-5.01059	-32.2357
CUUC85866	MYB102	-1.86786	-3.64991
CUUC86792	MYB36	-2.87185	-7.32005
CUUC87148	NAC83	-3.49173	-11.249
CUUC87171	WRKY13	2.95339	7.74569
CUUC87342	ERF2	-1.55257	-2.93339
CUUC87622	MYB59-like	-3.70231	-13.0169
CUUC87654	NAC protein	-5.23258	-37.5979
CUUC87886	NAC59	-4.42638	-21.5018
CUUC88220	NAC73	-1.45849	-2.7482
CUUC88492	NAC83	-5.46262	-44.0972
CUUC88513	MYB2	-5.86227	-58.1727
CUUC88567	NAC83	1.09472	2.13572
CUUC89314	NAC10	-1.30837	-2.47662
CUUC89466	Ethylene-responsive transcription factor TINY-like	-2.0023	-4.00638
CUUC89538	AP2-like ethylene-responsive transcription factor	-1.5919	-3.01446
CUUC89695	WRKY57	-1.78763	-3.45247
CUUC89766	BZIP1	-1.92531	-3.79819
CUUC89767	BZIP1	-2.36797	-5.16216
CUUC89812	NAC79	-3.80243	-13.9523
CUUC89960	HOX11	1.4926	2.81395
CUUC89961	HOX11	2.29323	4.90152
CUUC90097	Ethylene-responsive transcription factor RAP2-1	-2.84814	-7.2007
CUUC90098	Ethylene-responsive transcription factor RAP2-1	-2.79576	-6.94397
CUUC90244	MYB108	-3.90327	-14.9624
CUUC90245	MYB108	-3.92268	-15.1651
CUUC90542	MYB protein	1.20234	2.30112
CUUC90543	MYB3R1	1.27262	2.416
CUUC90624	ERF113	-3.02551	-8.14272
CUUC90680	bHLH87	-2.71805	-6.57985
CUUC90829	ERF11-like	-3.58313	-11.9848
CUUC90869	AGL19	-1.08711	-2.12448
CUUC90897	WRKY75	-2.24086	-4.72679
CUUC90976	ERF92	-2.62345	-6.16223
CUUC91024	WRKY35	-1.27604	-2.42173
CUUC91498	ERF61	-1.02393	-2.03345
CUUC91751	ERF92	-4.08897	-17.0178
CUUC91903	GATA18	1.10365	2.14898
CUUC92498	ERF60	-3.65005	-12.5533
CUUC92574	MYB44	-1.79512	-3.47045
CUUC92730	Ethylene-responsive transcription factor	-1.65813	-3.15608
CUUC92731	ERF47	-2.24662	-4.74568
CUUC92910	AGL29	1.52493	2.87773
CUUC93021	AP2-like ethylene-responsive transcription factor AIL6	2.06	4.16985
CUUC93110	DOF3.6	1.15239	2.22281
CUUC93160	MYB44	-2.15139	-4.44256
CUUC93161	MYB44	-1.56678	-2.96242
CUUC93162	MYB44	-1.85771	-3.62432
CUUC93173	WRKY75	-5.90858	-60.0702
CUUC93183	WRKY24	-1.34002	-2.53155
CUUC93475	ERF9	-1.90199	-3.73729
CUUC93476	ERFF4-like	-2.00128	-4.00355
CUUC93617	ERF4	-1.59543	-3.02184
CUUC93695	NAC74	-4.57734	-23.8736
CUUC93696	NAC31	-4.80267	-27.9092
CUUC93697	NAC31	-3.56921	-11.8697
CUUC93792	WRKY40-like	-3.18814	-9.11436
CUUC93794	WRKY40-like	-2.91893	-7.56284
CUUC94055	ATHB-7	-4.67621	-25.5671
CUUC94156	bZIP61	-1.16172	-2.23724
CUUC94725	PLATZ transcription factor protein	-1.31311	-2.48476
CUUC94726	PLATZ transcription factor protein	-1.58143	-2.99266
CUUC94727	PLATZ transcription factor protein	-1.91349	-3.76718
CUUC95015	PLATZ transcription factor protein	-2.46558	-5.52349
CUUC95181	WRKY3	-1.04847	-2.06833
CUUC95182	WRKY3	-2.08574	-4.24494
CUUC95796	ERF86	1.57662	2.98271
CUUC95930	WRKY40	-1.75814	-3.38262
CUUC96108	HAT5	-2.15407	-4.45081
CUUC96113	HAT5-like	-2.03555	-4.09979
CUUC96114	HAT5-like	-2.03927	-4.11038
CUUC96333	bHLH130	-1.32251	-2.50101
CUUC96401	bHLH147	-1.44952	-2.73118
CUUC96779	Homeobox-leucine zipper protein HDG1	-2.33124	-5.03238
CUUC96780	Homeobox-leucine zipper ANTHOCYANINLESS 2	-1.12673	-2.18364
CUUC96928	bHLH107	-1.06425	-2.09108
CUUC96967	NAC25	-5.29423	-39.2392
CUUC96968	NAC25-like	-3.48448	-11.1926
CUUC97002	NAC2	-1.74217	-3.34538
CUUC97143	Ethylene-responsive transcription factor WRI1	1.51464	2.85727
CUUC97242	Ethylene-responsive transcription factor WRI1	-1.60525	-3.04248
CUUC97243	AP2-like ethylene-responsive transcription factor	-3.61565	-12.258
CUUC97398	MYB48	-1.1055	-2.15173
CUUC97569	NAC56	-2.06689	-4.18983
CUUC97571	NAC56	-2.36204	-5.14098
CUUC97844	MYB98	1.00374	2.0052
CUUC97976	ATHB-12	-4.31106	-19.8499
CUUC98075	bHLH93	2.09998	4.28703
CUUC98419	WRKY70	-1.27025	-2.41204
CUUC98546	bHLH94	-3.88911	-14.8162
CUUC98632	bHLH149	-2.06115	-4.17319
CUUC99104	DOF transcription factor	-1.89573	-3.7211
CUUC99105	DOF3.6	-1.80648	-3.49787
CUUC99243	bHLH19	2.71922	6.58518
CUUC99272	GATA protein	1.44078	2.71468
CUUC99332	bHLH111	1.47783	2.78529
CUUC99695	MYB44	-1.88223	-3.68645
CUUC99761	WRKY41	-1.81118	-3.50929
CUUC99762	WRKY41	-2.32607	-5.01437
CUUC99763	WRKY46	-2.04536	-4.12776

## Sheet: UF WHT vs UF MU16
Accession	Gene Annotation	Log₂ fold change	Fold Change
CUUC100240	ERF105	1.31026	2.47987
CUUC100605	MYB44	-1.01953	-2.02726
CUUC100923	WRKY40	1.26662	2.40597
CUUC100925	WRKY9	5.35301	40.871
CUUC101096	MADS-box SOC1	6.6133	97.9045
CUUC102099	DOF3.3	-1.66304	-3.16683
CUUC102576	NAC22	1.71422	3.28118
CUUC102927	NAC82	1.4307	2.69577
CUUC103544	PLATZ transcription factor	-1.40766	-2.65306
CUUC103870	NAC83	1.0626	2.08869
CUUC104612	bHLH74	-2.42658	-5.37616
CUUC104751	WRKY13	-1.09165	-2.13117
CUUC105081	NAC100	1.02718	2.03803
CUUC105106	bHLH123	-1.1901	-2.28169
CUUC105351	NAC72	1.36743	2.5801
CUUC105352	NAC55	2.17601	4.51903
CUUC105353	NAC55	2.1295	4.37565
CUUC105664	DOF transcription factor	1.65252	3.14383
CUUC107031	MYB transcription factor	-1.31074	-2.48068
CUUC107391	Ethylene-responsive transcription factor WIN1-like	1.62293	3.08
CUUC107853	bHLH96	-1.13015	-2.18882
CUUC108175	ERF transcription factor	1.27708	2.42348
CUUC108219	AP2-like ethylene-responsive transcription factor	-1.33245	-2.5183
CUUC108383	WRKY31	2.65055	6.27905
CUUC108384	WRKY42	1.1514	2.2213
CUUC108390	WRKY31	2.27429	4.83758
CUUC108673	bHLH30	-1.54703	-2.92216
CUUC108675	bHLH30	-2.89532	-7.4401
CUUC109126	bHLH68	1.1208	2.17468
CUUC109722	NAC86	2.44321	5.4385
CUUC110363	ERF17	1.31053	2.48033
CUUC110592	NAC01	2.09349	4.26779
CUUC111019	NAC2	1.53984	2.90761
CUUC111021	NAC2	1.1875	2.27758
CUUC111022	NAC2	1.34805	2.54569
CUUC111023	NAC2	1.71802	3.28985
CUUC111115	MADS-box CMB1 (AGL3)	1.88652	3.69743
CUUC111782	DOF transcription factor	-1.52744	-2.88274
CUUC112008	bHLH66	-1.12775	-2.18517
CUUC112009	bHLH66	-2.57469	-5.95742
CUUC112068	WRKY50-like	3.75825	13.5315
CUUC113495	DOF3.4	-1.12088	-2.1748
CUUC115364	ERF11	1.44559	2.72374
CUUC116973	bHLH93	-1.29872	-2.4601
CUUC117522	DOF transcription factor	-2.37928	-5.20278
CUUC117713	AP2-like ethylene-responsive transcription factor	1.02687	2.0376
CUUC118163	Homeobox-leucine zipper protein PROTODERMAL FACTOR 2	-1.35537	-2.55863
CUUC118837	GATA transcription factor	-2.76944	-6.81841
CUUC120290	ATHB-7	1.32317	2.50216
CUUC120291	ATHB-7	1.47213	2.77432
CUUC121149	NAC29-like	2.41913	5.34848
CUUC124859	NAC71	2.03745	4.10519
CUUC125533	MYB102	-1.61551	-3.0642
CUUC129314	Ethylene-responsive transcription factor RAP2-11	-1.56345	-2.95559
CUUC131577	MYB84	3.94945	15.4491
CUUC132704	ERF012	2.55614	5.88132
CUUC60486	WRKY71	-1.69196	-3.23094
CUUC60504	ERF3-like	2.41379	5.32874
CUUC60565	MYB62	1.79101	3.46056
CUUC61025	MYB105	1.77769	3.42876
CUUC61101	MYB78	1.266	2.40493
CUUC62265	MYB105	1.12335	2.17853
CUUC62333	bHLH93	-1.93459	-3.8227
CUUC62486	WRKY42	1.32474	2.50487
CUUC62835	NAC86	1.35878	2.56469
CUUC63308	bHLH137	-1.5686	-2.96617
CUUC63349	GATA9	-1.01597	-2.02226
CUUC63647	WRKY39	-1.91445	-3.7697
CUUC63743	bHLH086	-1.61761	-3.06867
CUUC64513	Homeobox-leucine zipper protein HDG2	-1.25131	-2.38057
CUUC65520	bHLH110	-1.1794	-2.26483
CUUC65701	MADS-box transcription factor	1.26781	2.40795
CUUC66898	WRKY71	1.50822	2.84458
CUUC69705	DOF5.5	-1.20644	-2.30767
CUUC71692	MADS-box transcription factor	2.03745	4.10519
CUUC74293	ERF1-like	2.77693	6.85391
CUUC75253	AP2-like ethylene-responsive transcription factor	-1.05966	-2.08444
CUUC76407	MYB108-like	1.92665	3.8017
CUUC76408	MYB2	2.51999	5.73579
CUUC76810	ERF102	1.06448	2.09142
CUUC76893	DOF	-2.60632	-6.08948
CUUC76955	ATHB-21	1.2653	2.40377
CUUC76994	WRKY	2.32463	5.00937
CUUC77234	NAC79	2.54485	5.83546
CUUC78015	WRKY	1.13931	2.20276
CUUC78016	WRKY11	1.67447	3.19202
CUUC78756	DOF transcription factor	2.94656	7.70909
CUUC78817	WRKY23	-3.19798	-9.17673
CUUC79462	ERF086-like	1.20304	2.30224
CUUC80266	ERF34	-1.0875	-2.12506
CUUC80448	ERF9	1.08171	2.11655
CUUC81929	ERF106	2.58351	5.99396
CUUC82264	ERF03	-1.3448	-2.53996
CUUC83645	GATA18	-1.06383	-2.09048
CUUC83939	MYB transcription factor	-1.16773	-2.24658
CUUC84537	WRKY51	10.9074	1920.62
CUUC84793	NAC7	1.26781	2.40795
CUUC84905	ERF03	-2.11032	-4.31786
CUUC84924	GATA4-like	-1.24554	-2.37107
CUUC84925	GATA4-like	-1.12098	-2.17495
CUUC85580	bHLH123	-3.26467	-9.61089
CUUC86600	DOF25	2.23025	4.69216
CUUC86792	MYB36	2.93937	7.67078
CUUC87165	ERF35	-1.01843	-2.02571
CUUC87342	ERF2	2.86039	7.26212
CUUC87819	ERF109	1.08285	2.11821
CUUC87886	NAC59	1.58648	3.00315
CUUC87931	GATA12	3.22688	9.36238
CUUC88081	MYB104	2.62702	6.17749
CUUC88160	MYB83	1.01741	2.02428
CUUC88161	MYB46-like	1.19787	2.29401
CUUC88220	NAC73	1.7874	3.45192
CUUC88304	bHLH93	-1.00717	-2.00997
CUUC88492	NAC83	1.90271	3.73915
CUUC89314	NAC10	1.83892	3.57743
CUUC89767	BZIP1	1.03055	2.0428
CUUC89777	bHLH94-like	-1.2917	-2.44817
CUUC89960	HOX11	-1.79431	-3.4685
CUUC89961	HOX11	-2.69463	-6.47386
CUUC90179	WRKY50	3.08028	8.45778
CUUC90244	MYB108	2.02479	4.06932
CUUC90245	MYB108	2.21739	4.65051
CUUC90680	bHLH87	2.43462	5.40621
CUUC90976	ERF92	1.40899	2.65551
CUUC91666	MADS-box protein	-1.62033	-3.07445
CUUC91903	GATA18	-1.65729	-3.15423
CUUC92498	ERF60	1.09419	2.13494
CUUC92649	NAC83	-1.02838	-2.03973
CUUC93021	AP2-like ethylene-responsive transcription factor AIL6	-1.61761	-3.06867
CUUC93110	DOF3.6	-1.66783	-3.17737
CUUC93160	MYB44	2.3171	4.98331
CUUC93162	MYB44	1.14399	2.20991
CUUC93173	WRKY75	2.10759	4.30972
CUUC93476	ERFF4-like	2.51436	5.71345
CUUC93792	WRKY40-like	1.90763	3.75193
CUUC93794	WRKY40-like	1.97957	3.94375
CUUC94055	ATHB-7	1.25089	2.37988
CUUC95182	WRKY3	1.20676	2.30819
CUUC96113	HAT5-like	1.08975	2.12837
CUUC96402	bHLH147	-1.25398	-2.38498
CUUC96779	Homeobox-leucine zipper protein HDG1	1.54076	2.90947
CUUC96968	NAC25-like	1.21062	2.31437
CUUC97002	NAC22	1.49389	2.81648
CUUC97398	MYB48	1.00908	2.01262
CUUC97743	MYB106	2.15208	4.44468
CUUC97947	MADS-box protein FBP24	-1.25164	-2.38111
CUUC97976	ATHB-12	1.73452	3.32769
CUUC98075	bHLH93	-2.12519	-4.36261
CUUC98419	WRKY70	3.31293	9.93781
CUUC98546	bHLH94	2.6548	6.29759
CUUC98693	MYB84	1.75021	3.36407
CUUC99105	DOF3.6	1.87819	3.67613
CUUC99243	bHLH19	-1.63079	-3.09683
CUUC99272	GATA transcription factor	-1.56765	-2.96421
CUUC99636	WRKY48	-1.51449	-2.85698
CUUC99761	WRKY41	1.88275	3.68777
CUUC99762	WRKY41	2.60015	6.06348
CUUC99763	WRKY46	1.83538	3.56866
