# Supplementary material for: First RNA-seq approach to study fruit set and parthenocarpy in zucchini (Cucurbita pepo L.)
Source: BMC Plant Biol. 2019 Feb 6;19:61. doi: 10.1186/s12870-019-1632-2 (PMC6366093; doi:10.1186/s12870-019-1632-2)
Supplement: Supplementary file 6 — Tables “PF MU16 vs UF MU16” (List of DEGs related to carbohydrate metabolism during pollinated fruit set in MUCU-16 cultivar identified by accession, gene annotation, log2 fold change, fold change, ontology terms and KEGG pathway), “AF MU16 vs UF MU16 (List of DEGs related to carbohydrate metabolism during auxin treated fruit set in MUCU-16 cultivar by accession, gene annotation, log2 fold change, fold change, ontology terms and KEGG pathway), “PF WHT vs UF WHT” (List of DEGs related to carbohydrate metabolism during pollinated fruit set in Whitaker cultivar by accession, gene annotation, log2 fold change, fold change, ontology terms and KEGG pathway), “AF WHT vs UF WHT (List of DEGs related to carbohydrate metabolism during auxin treated fruit set in Whitaker cultivar by accession, gene annotation, log2 fold change, fold change, ontology terms and KEGG pathway), “UF WHT vs UF MU16” (List of DEGs related to carbohydrate metabolism during parthenocarpic fruit set by accession, gene annotation, log2 fold change, fold change, ontology terms and KEGG pathway). (XLSX 54 kb) (XLSX 53 kb) [file 12870_2019_1632_MOESM6_ESM.xlsx]

## Sheet: PF MU16 vs UF MU16
Accesion	Gene annotation	Log₂ fold change	Fold change	GO IDs list	GO Names list	Enzyme Codes list	Enzyme Names list
CUUC100016	Gluconokinase -like	-1.5306	-2.88907	P:GO:0005975; F:GO:0016301	P:carbohydrate metabolic process; F:kinase activity	-
CUUC100590	Phosphoenolpyruvate carboxykinase	-2.34795	-5.09099	F:GO:0000166; P:GO:0005975; F:GO:0003824; P:GO:0009058	F:nucleotide binding; P:carbohydrate metabolic process; F:catalytic activity; P:biosynthetic process	EC:4.1.1.49	Phosphoenolpyruvate carboxykinase (ATP)
CUUC101896	Endoglucanase 1	1.74848	3.36003	P:GO:0005975; F:GO:0016787	P:carbohydrate metabolic process; F:hydrolase activity	-
CUUC102446	Enolase 1	1.23518	2.35411	P:GO:0005975; P:GO:0006091; F:GO:0003824; P:GO:0009056; C:GO:0005829; F:GO:0005488; P:GO:0006139	P:carbohydrate metabolic process; P:generation of precursor metabolites and energy; F:catalytic activity; P:catabolic process; C:cytosol; F:binding; P:nucleobase-containing compound metabolic process	EC:4.2.1.11	Phosphopyruvate hydratase
CUUC102690	Fructose-1,6-bisphosphatase, cytosolic	-1.26	-2.39496	P:GO:0005975; F:GO:0016787	P:carbohydrate metabolic process; F:hydrolase activity	EC:3.1.3.23; EC:3.1.3.11; EC:3.1.3.41	Sugar-phosphatase; Fructose-bisphosphatase; 4-nitrophenylphosphatase
CUUC104567	Arabinosekinase	-1.46351	-2.75779	F:GO:0000166; F:GO:0030246	F:nucleotide binding; F:carbohydrate binding	-
CUUC105226	O-Glycosyl hydrolases family	1.01052	2.01463	P:GO:0005975; F:GO:0016787	P:carbohydrate metabolic process; F:hydrolase activity	-
CUUC105598	Polygalacturonase	1.74845	3.35996	P:GO:0005975; F:GO:0016787	P:carbohydrate metabolic process; F:hydrolase activity	EC:3.2.1.15	Polygalacturonase
CUUC107944	Malate dehydrogenase	1.06306	2.08936	P:GO:0005975; P:GO:0006091; F:GO:0003824	P:carbohydrate metabolic process; P:generation of precursor metabolites and energy; F:catalytic activity	EC:1.1.1.37	Malate dehydrogenase
CUUC108266	Beta-amylase	-1.64763	-3.13319	P:GO:0005975; P:GO:0009056; F:GO:0016787	P:carbohydrate metabolic process; P:catabolic process; F:hydrolase activity	EC:3.2.1.2	Beta-amylase
CUUC108267	Beta-amylase	-1.07876	-2.11221	P:GO:0005975; P:GO:0009056; F:GO:0016787	P:carbohydrate metabolic process; P:catabolic process; F:hydrolase activity	EC:3.2.1.2	Beta-amylase
CUUC108268	Beta-amylase	-1.00274	-2.00381	P:GO:0005975; P:GO:0009056; F:GO:0016787	P:carbohydrate metabolic process; P:catabolic process; F:hydrolase activity	EC:3.2.1.2	Beta-amylase
CUUC109162	Phosphoribulokinase	-1.04464	-2.06286	F:GO:0000166; P:GO:0005975; F:GO:0016301	F:nucleotide binding; P:carbohydrate metabolic process; F:kinase activity	EC:2.7.1.19	Phosphoribulokinase
CUUC109402	Alpha-trehalose-phosphate synthase	-2.04649	-4.131	P:GO:0005975; F:GO:0003824; P:GO:0009058; P:GO:0009987	P:carbohydrate metabolic process; F:catalytic activity; P:biosynthetic process; P:cellular process	-
CUUC109538	Glycosyl hydrolase family	-1.47735	-2.78436	P:GO:0005975; F:GO:0005488	P:carbohydrate metabolic process; F:binding	-
CUUC109686	Trehalose 6-phosphate phosphatase	-3.31073	-9.92268	P:GO:0005975; F:GO:0003824; P:GO:0009058; P:GO:0009987	P:carbohydrate metabolic process; F:catalytic activity; P:biosynthetic process; P:cellular process	-
CUUC111649	Alpha-xylosidase 1	1.01003	2.01396	P:GO:0005975; F:GO:0030246; F:GO:0016787	P:carbohydrate metabolic process; F:carbohydrate binding; F:hydrolase activity	-
CUUC111875	Glyceraldehyde-3-phosphate dehydrogenase, cytosolic	1.99331	3.9815	F:GO:0000166; P:GO:0005975; F:GO:0003824	F:nucleotide binding; P:carbohydrate metabolic process; F:catalytic activity	-
CUUC111937	Cellulose synthase E1-like(UDP-forming)	-1.18118	-2.26763	P:GO:0005975; C:GO:0016020; P:GO:0009058; F:GO:0016740; P:GO:0009987	P:carbohydrate metabolic process; C:membrane; P:biosynthetic process; F:transferase activity; P:cellular process	EC:2.4.1.12	Cellulose synthase (UDP-forming)
CUUC112354	Alpha-amylase 3	-1.00633	-2.00879	P:GO:0005975; F:GO:0005488; F:GO:0016787	P:carbohydrate metabolic process; F:binding; F:hydrolase activity	EC:3.2.1.1	Alpha-amylase
CUUC113073	Trehalose-phosphatase/synthase 9	-1.42324	-2.68188	P:GO:0005975; F:GO:0003824; P:GO:0009058; P:GO:0009987	P:carbohydrate metabolic process; F:catalytic activity; P:biosynthetic process; P:cellular process	-
CUUC113077	Trehalose-phosphatase/synthase 9	-1.22956	-2.34495	P:GO:0005975; F:GO:0003824; P:GO:0009058; P:GO:0009987	P:carbohydrate metabolic process; F:catalytic activity; P:biosynthetic process; P:cellular process	-
CUUC113078	Trehalose phosphate synthase family	-1.82785	-3.55008	P:GO:0005975; F:GO:0003824; P:GO:0009058; P:GO:0009987	P:carbohydrate metabolic process; F:catalytic activity; P:biosynthetic process; P:cellular process	-
CUUC113398	L-type lectin-domain containing receptor kinase VII.1	-1.54769	-2.9235	F:GO:0000166; P:GO:0006464; F:GO:0030246; F:GO:0016301	F:nucleotide binding; P:cellular protein modification process; F:carbohydrate binding; F:kinase activity	-
CUUC115678	Polygalacturonase (PG1) c	3.66197	12.6579	P:GO:0005975; F:GO:0016787	P:carbohydrate metabolic process; F:hydrolase activity	EC:3.2.1.15	Polygalacturonase
CUUC117008	Beta-galactosidase 9	-2.14798	-4.43206	F:GO:0030246	F:carbohydrate binding	-
CUUC117193	Alpha-L-arabinofuranosidase 1	-1.8157	-3.52031	P:GO:0005975; F:GO:0016787	P:carbohydrate metabolic process; F:hydrolase activity	EC:3.2.1.55	Non-reducing end alpha-L-arabinofuranosidase
CUUC119404	Fructose-bisphosphate aldolase, cytoplasmic isozyme 1	-1.99985	-3.99958	P:GO:0005975; P:GO:0006091; F:GO:0003824; P:GO:0009056; P:GO:0006139	P:carbohydrate metabolic process; P:generation of precursor metabolites and energy; F:catalytic activity; P:catabolic process; P:nucleobase-containing compound metabolic process	EC:4.1.2.13	Fructose-bisphosphate aldolase
CUUC131574	Endoglucanase 17	1.01707	2.0238	P:GO:0005975; F:GO:0016787	P:carbohydrate metabolic process; F:hydrolase activity	-
CUUC60760	L-type lectin-domain containing receptor kinase S.5	-1.35563	-2.55908	F:GO:0000166; P:GO:0006464; F:GO:0030246; F:GO:0016301	F:nucleotide binding; P:cellular protein modification process; F:carbohydrate binding; F:kinase activity	-
CUUC61665	Polygalacturonase	-1.0889	-2.12712	P:GO:0005975; F:GO:0016787	P:carbohydrate metabolic process; F:hydrolase activity	EC:3.2.1.15	Polygalacturonase
CUUC62221	beta-hexosaminidase 2	1.83137	3.55876	P:GO:0005975; F:GO:0016787	P:carbohydrate metabolic process; F:hydrolase activity	EC:3.2.1.52	Beta-N-acetylhexosaminidase
CUUC62294	Fructose-bisphosphate aldolase, cytoplasmic isozyme	1.00672	2.00933	P:GO:0005975; P:GO:0006091; F:GO:0003824; P:GO:0009056; P:GO:0006139	P:carbohydrate metabolic process; P:generation of precursor metabolites and energy; F:catalytic activity; P:catabolic process; P:nucleobase-containing compound metabolic process	EC:4.1.2.13	Fructose-bisphosphate aldolase
CUUC62408	xyloglucan endotransglucosylase hydrolase 7	-1.69281	-3.23285	P:GO:0005975; C:GO:0005618; C:GO:0005576; F:GO:0016740; P:GO:0009987; F:GO:0016787	P:carbohydrate metabolic process; C:cell wall; C:extracellular region; F:transferase activity; P:cellular process; F:hydrolase activity	EC:2.4.1.207	Xyloglucan:xyloglucosyl transferase
CUUC62419	Sucrose synthase	-1.08752	-2.12508	P:GO:0005975; F:GO:0016740; P:GO:0009987	P:carbohydrate metabolic process; F:transferase activity; P:cellular process	EC:2.4.1.13	Sucrose synthase
CUUC62565	Arabinose 5-phosphate isomerase	1.17047	2.25086	P:GO:0005975; F:GO:0003824; F:GO:0005488	P:carbohydrate metabolic process; F:catalytic activity; F:binding	-
CUUC62638	Prolyl 4-hydroxylase subunit alpha-1	-1.33654	-2.52544	F:GO:0003824; P:GO:0008152; F:GO:0030246	F:catalytic activity; P:metabolic process; F:carbohydrate binding	-
CUUC62669	Phosphoribulokinase	-1.3004	-2.46298	F:GO:0000166; P:GO:0005975; F:GO:0016301	F:nucleotide binding; P:carbohydrate metabolic process; F:kinase activity	EC:2.7.1.19	Phosphoribulokinase
CUUC62906	1,4-alpha-glucan-branching enzyme, chloroplastic	1.43386	2.70168	P:GO:0005975; P:GO:0006091; P:GO:0009058; F:GO:0016740; F:GO:0005488; F:GO:0016787	P:carbohydrate metabolic process; P:generation of precursor metabolites and energy; P:biosynthetic process; F:transferase activity; F:binding; F:hydrolase activity	EC:2.4.1.18	1,4-alpha-glucan branching enzyme
CUUC62978	Unknown	-1.14146	-2.20604	P:GO:0005975; F:GO:0016787	P:carbohydrate metabolic process; F:hydrolase activity	-
CUUC63377	Plastidial pyruvate kinase 2	1.04325	2.06086	P:GO:0005975; P:GO:0006091; P:GO:0009056; F:GO:0005488; F:GO:0016740; P:GO:0006139	P:carbohydrate metabolic process; P:generation of precursor metabolites and energy; P:catabolic process; F:binding; F:transferase activity; P:nucleobase-containing compound metabolic process	EC:2.7.1.40	Pyruvate kinase
CUUC63938	Endoglucanase-like	-1.82143	-3.53431	P:GO:0005975; F:GO:0016787	P:carbohydrate metabolic process; F:hydrolase activity	-
CUUC64100	Glyceraldehyde-3-phosphate dehydrogenase chloroplastic	-1.07086	-2.10069	F:GO:0000166; P:GO:0005975; F:GO:0003824	F:nucleotide binding; P:carbohydrate metabolic process; F:catalytic activity	-
CUUC64666	Rhamnogalacturonate lyase family protein	-1.92567	-3.79913	F:GO:0030246	F:carbohydrate binding	-
CUUC64908	Beta-galactosidase 9 like	-1.80693	-3.49898	P:GO:0005975; F:GO:0016787	P:carbohydrate metabolic process; F:hydrolase activity	-
CUUC71939	xylan alpha-glucuronosyltransferase 2	1.83022	3.55592	P:GO:0005975; C:GO:0005794; P:GO:0009058; F:GO:0016740; P:GO:0009987	P:carbohydrate metabolic process; C:Golgi apparatus; P:biosynthetic process; F:transferase activity; P:cellular process	EC:2.4.1.17	Glucuronosyltransferase
CUUC74358	L-type lectin-domain containing receptor kinase -like	-1.11792	-2.17034	F:GO:0000166; P:GO:0006464; F:GO:0030246; F:GO:0016301	F:nucleotide binding; P:cellular protein modification process; F:carbohydrate binding; F:kinase activity	-
CUUC76265	Fructose-bisphosphate aldolase 2, chloroplastic	-1.33793	-2.52788	P:GO:0005975; P:GO:0006091; F:GO:0003824; P:GO:0009056; P:GO:0006139	P:carbohydrate metabolic process; P:generation of precursor metabolites and energy; F:catalytic activity; P:catabolic process; P:nucleobase-containing compound metabolic process	EC:4.1.2.13	Fructose-bisphosphate aldolase
CUUC79783	Unknow	1.48565	2.80043	F:GO:0030246	F:carbohydrate binding	-
CUUC82918	Inositol oxygenase 1	-1.46245	-2.75576	P:GO:0005975; C:GO:0005737; F:GO:0003824; P:GO:0009056; F:GO:0005488; P:GO:0009987	P:carbohydrate metabolic process; C:cytoplasm; F:catalytic activity; P:catabolic process; F:binding; P:cellular process	EC:1.13.99.1	Inositol oxygenase
CUUC84623	Glucan endo-1,3-beta-glucosidase 2 like	2.00238	4.00662	P:GO:0005975; F:GO:0016787	P:carbohydrate metabolic process; F:hydrolase activity	-
CUUC85503	Inositol oxygenase 2	-3.73003	-13.2694	P:GO:0005975; C:GO:0005737; F:GO:0003824; P:GO:0009056; F:GO:0005488; P:GO:0009987	P:carbohydrate metabolic process; C:cytoplasm; F:catalytic activity; P:catabolic process; F:binding; P:cellular process	EC:1.13.99.1	Inositol oxygenase
CUUC87073	UDP-arabinopyranose mutase 1	-1.19064	-2.28254	P:GO:0005975; F:GO:0003824; P:GO:0009058; P:GO:0009987	P:carbohydrate metabolic process; F:catalytic activity; P:biosynthetic process; P:cellular process	-
CUUC87329	Receptor-like protein kinase	-1.20684	-2.30831	F:GO:0030246	F:carbohydrate binding	-
CUUC87330	Beta-glucosidase 41	-1.52566	-2.87918	P:GO:0005975; F:GO:0016787	P:carbohydrate metabolic process; F:hydrolase activity	-
CUUC87755	Trehalase 1	-1.10563	-2.15193	P:GO:0005975; P:GO:0009987; F:GO:0016787	P:carbohydrate metabolic process; P:cellular process; F:hydrolase activity	EC:3.2.1.28	Alpha,alpha-trehalase
CUUC88051	Inositol-3-phosphate synthase	-1.08158	-2.11635	P:GO:0005975; F:GO:0003824; P:GO:0006629; P:GO:0009058; P:GO:0009987	P:carbohydrate metabolic process; F:catalytic activity; P:lipid metabolic process; P:biosynthetic process; P:cellular process	EC:5.5.1.4	Inositol-3-phosphate synthase
CUUC88670	Glucan endo-1,3-beta-glucosidase	-4.24804	-19.0015	P:GO:0005975; F:GO:0016787	P:carbohydrate metabolic process; F:hydrolase activity	-
CUUC89085	Unknown	-1.24541	-2.37086	P:GO:0005975; F:GO:0016787	P:carbohydrate metabolic process; F:hydrolase activity	-
CUUC91017	Phosphoglucan phosphatase amyloplastic	1.03633	2.051	P:GO:0005975; P:GO:0006464; F:GO:0016787	P:carbohydrate metabolic process; P:cellular protein modification process; F:hydrolase activity	EC:3.1.3.16; EC:3.1.3.41	Protein-serine/threonine phosphatase; 4-nitrophenylphosphatase
CUUC91026	Unknown	-1.53387	-2.89562	P:GO:0005975; F:GO:0003824	P:carbohydrate metabolic process; F:catalytic activity	-
CUUC91934	Glucose-1-phosphate adenylyltransferase	2.10724	4.30865	P:GO:0005975; P:GO:0006091; P:GO:0009058; F:GO:0016740	P:carbohydrate metabolic process; P:generation of precursor metabolites and energy; P:biosynthetic process; F:transferase activity	EC:2.7.7.27	Glucose-1-phosphate adenylyltransferase
CUUC92444	Beta-amylase-like	-1.44796	-2.72822	P:GO:0005975; P:GO:0009056; F:GO:0016787	P:carbohydrate metabolic process; P:catabolic process; F:hydrolase activity	EC:3.2.1.2	Beta-amylase
CUUC93289	Polygalacturonase	2.43188	5.39595	P:GO:0005975; F:GO:0016787	P:carbohydrate metabolic process; F:hydrolase activity	EC:3.2.1.15	Polygalacturonase
CUUC93385	Xyloglucan endotransglucosylase hydrolase 22-like	-4.62924	-24.7479	P:GO:0005975; C:GO:0005618; C:GO:0005576; F:GO:0016740; P:GO:0009987; F:GO:0016787	P:carbohydrate metabolic process; C:cell wall; C:extracellular region; F:transferase activity; P:cellular process; F:hydrolase activity	EC:2.4.1.207	Xyloglucan:xyloglucosyl transferase
CUUC94091	alpha-amylase-like	-1.31373	-2.48583	P:GO:0005975; F:GO:0005488; F:GO:0016787	P:carbohydrate metabolic process; F:binding; F:hydrolase activity	EC:3.2.1.1	Alpha-amylase
CUUC94257	trehalose-6-phosphate phosphatase	-1.4826	-2.79451	P:GO:0005975; F:GO:0003824; P:GO:0009058; P:GO:0009987	P:carbohydrate metabolic process; F:catalytic activity; P:biosynthetic process; P:cellular process	-
CUUC94625	Beta-amylase 1	-1.36473	-2.57528	P:GO:0005975; P:GO:0009056; F:GO:0016787	P:carbohydrate metabolic process; P:catabolic process; F:hydrolase activity	EC:3.2.1.2	Beta-amylase
CUUC94652	lactate/malate dehydrogenase family protein	-1.0843	-2.12035	P:GO:0005975; F:GO:0003824; P:GO:0009987	P:carbohydrate metabolic process; F:catalytic activity; P:cellular process	EC:1.1.1.82	Malate dehydrogenase (NADP(+))
CUUC94751	Cellulase (glycosyl hydrolase family 5) protein	-1.02997	-2.04199	P:GO:0005975; F:GO:0016787	P:carbohydrate metabolic process; F:hydrolase activity	-
CUUC95707	Xyloglucan endotransglucosylase/hydrolase family protein	1.95685	3.88213	P:GO:0005975; C:GO:0005618; C:GO:0005576; F:GO:0016740; P:GO:0009987; F:GO:0016787	P:carbohydrate metabolic process; C:cell wall; C:extracellular region; F:transferase activity; P:cellular process; F:hydrolase activity	EC:2.4.1.207	Xyloglucan:xyloglucosyl transferase
CUUC96310	Beta-xylosidase 1	-1.32205	-2.50022	P:GO:0005975; F:GO:0016787	P:carbohydrate metabolic process; F:hydrolase activity	-
CUUC96636	malate synthase	-1.00909	-2.01264	P:GO:0005975; F:GO:0016740; P:GO:0009987	P:carbohydrate metabolic process; F:transferase activity; P:cellular process	EC:2.3.3.9	Malate synthase
CUUC98161	Pyruvate kinase family protein	-1.01104	-2.01537	P:GO:0005975; P:GO:0006091; P:GO:0009056; F:GO:0005488; F:GO:0016740; P:GO:0006139	P:carbohydrate metabolic process; P:generation of precursor metabolites and energy; P:catabolic process; F:binding; F:transferase activity; P:nucleobase-containing compound metabolic process	EC:2.7.1.40	Pyruvate kinase
CUUC98457	O-Glycosyl hydrolases family 17 protein	1.03459	2.04854	P:GO:0005975; F:GO:0016787	P:carbohydrate metabolic process; F:hydrolase activity	-
CUUC98685	Glucose-1-phosphate adenylyltransferase	-1.39081	-2.62226	P:GO:0005975; P:GO:0006091; P:GO:0009058; F:GO:0016740	P:carbohydrate metabolic process; P:generation of precursor metabolites and energy; P:biosynthetic process; F:transferase activity	EC:2.7.7.27	Glucose-1-phosphate adenylyltransferase
CUUC99065	Protein kinase family protein	1.49922	2.8269	F:GO:0000166; P:GO:0006464; F:GO:0030246; F:GO:0016301	F:nucleotide binding; P:cellular protein modification process; F:carbohydrate binding; F:kinase activity	-
CUUC99374	Unknown protein	1.26802	2.40831	F:GO:0030246	F:carbohydrate binding	-
CUUC99844	Aldolase-type TIM barrel family protein	-11.6533	-3220.93	P:GO:0005975; C:GO:0005737; F:GO:0016740; P:GO:0006139	P:carbohydrate metabolic process; C:cytoplasm; F:transferase activity; P:nucleobase-containing compound metabolic process	EC:2.2.1.2	Transaldolase
CUUC111899	Fructose-1,6-bisphosphatase, chloroplastic	-1.45073	-2.73347			-

## Sheet: AF MU16 vs UF MU16
Accesion	Gene annotation	Log₂ fold change	Fold change	GO IDs list	GO Names list	Enzyme Codes list	Enzyme Names list
CUUC100016	Gluconokinase -like	-1.24569	-2.37132	P:GO:0005975; F:GO:0016301	P:carbohydrate metabolic process; F:kinase activity	-
CUUC100590	Phosphoenolpyruvate carboxykinase	-2.19904	-4.59174	F:GO:0000166; P:GO:0005975; F:GO:0003824; P:GO:0009058	F:nucleotide binding; P:carbohydrate metabolic process; F:catalytic activity; P:biosynthetic process	EC:4.1.1.49	Phosphoenolpyruvate carboxykinase (ATP)
CUUC104567	Arabinosekinase	-1.37975	-2.60223	F:GO:0000166; F:GO:0030246	F:nucleotide binding; F:carbohydrate binding	-
CUUC105598	Polygalacturonase	1.26352	2.4008	P:GO:0005975; F:GO:0016787	P:carbohydrate metabolic process; F:hydrolase activity	EC:3.2.1.15	Polygalacturonase
CUUC108266	Beta-amylase	-1.48424	-2.79769	P:GO:0005975; P:GO:0009056; F:GO:0016787	P:carbohydrate metabolic process; P:catabolic process; F:hydrolase activity	EC:3.2.1.2	Beta-amylase
CUUC109402	Alpha-trehalose-phosphate synthase	-1.6587	-3.15733	P:GO:0005975; F:GO:0003824; P:GO:0009058; P:GO:0009987	P:carbohydrate metabolic process; F:catalytic activity; P:biosynthetic process; P:cellular process	-
CUUC109538	Glycosyl hydrolase family	-1.4214	-2.67845	P:GO:0005975; F:GO:0005488; F:GO:0016787	P:carbohydrate metabolic process; F:binding; F:hydrolase activity	-
CUUC109686	Trehalose 6-phosphate phosphatase	-2.17926	-4.52922	P:GO:0005975; F:GO:0003824; P:GO:0009058; P:GO:0009987	P:carbohydrate metabolic process; F:catalytic activity; P:biosynthetic process; P:cellular process	-
CUUC110658	Cellulose synthase A catalytic subunit 7	1.31759	2.4925	P:GO:0005975; C:GO:0016020; P:GO:0009058; F:GO:0016740; P:GO:0009987	P:carbohydrate metabolic process; C:membrane; P:biosynthetic process; F:transferase activity; P:cellular process	EC:2.4.1.12	Cellulose synthase (UDP-forming)
CUUC111550	Cellulose synthase-like protein D3	2.71265	6.55525	P:GO:0005975; C:GO:0016020; P:GO:0009058; F:GO:0016740; P:GO:0009987	P:carbohydrate metabolic process; C:membrane; P:biosynthetic process; F:transferase activity; P:cellular process	EC:2.4.1.12	Cellulose synthase (UDP-forming)
CUUC111937	Cellulose synthase E1-like(UDP-forming)	-1.47058	-2.77133	P:GO:0005975; C:GO:0016020; P:GO:0009058; F:GO:0016740; P:GO:0009987	P:carbohydrate metabolic process; C:membrane; P:biosynthetic process; F:transferase activity; P:cellular process	EC:2.4.1.12	Cellulose synthase (UDP-forming)
CUUC113075	Alpha-trehalose-phosphate synthase	-1.87698	-3.67304	P:GO:0005975; F:GO:0003824; P:GO:0009058; P:GO:0009987	P:carbohydrate metabolic process; F:catalytic activity; P:biosynthetic process; P:cellular process	-
CUUC113078	Trehalose phosphate synthase family	-1.78139	-3.43756	P:GO:0005975; F:GO:0003824; P:GO:0009058; P:GO:0009987	P:carbohydrate metabolic process; F:catalytic activity; P:biosynthetic process; P:cellular process	-
CUUC113398	L-type lectin-domain containing receptor kinase VII.1	-1.92418	-3.7952	F:GO:0000166; P:GO:0006464; F:GO:0030246; F:GO:0016301	F:nucleotide binding; P:cellular protein modification process; F:carbohydrate binding; F:kinase activity	-
CUUC117134	Beta-galactosidase	-1.01875	-2.02616	P:GO:0005975; F:GO:0016787	P:carbohydrate metabolic process; F:hydrolase activity	-
CUUC117472	ATP-dependent 6-phosphofructokinase 2	-1.22856	-2.34333	P:GO:0005975; P:GO:0006091; P:GO:0009056; F:GO:0016301; P:GO:0006139	P:carbohydrate metabolic process; P:generation of precursor metabolites and energy; P:catabolic process; F:kinase activity; P:nucleobase-containing compound metabolic process	EC:2.7.1.11	6-phosphofructokinase
CUUC60760	L-type lectin-domain containing receptor kinase S.5	-1.12275	-2.17762	F:GO:0000166; P:GO:0006464; F:GO:0030246; F:GO:0016301	F:nucleotide binding; P:cellular protein modification process; F:carbohydrate binding; F:kinase activity	-
CUUC62737	Alpha-trehalose-phosphate synthase	-1.50917	-2.84646	P:GO:0005975; F:GO:0003824; P:GO:0009058; P:GO:0009987	P:carbohydrate metabolic process; F:catalytic activity; P:biosynthetic process; P:cellular process	-
CUUC62906	1,4-alpha-glucan-branching enzyme, chloroplastic	1.21787	2.32604	P:GO:0005975; P:GO:0006091; P:GO:0009058; F:GO:0016740; F:GO:0005488; F:GO:0016787	P:carbohydrate metabolic process; P:generation of precursor metabolites and energy; P:biosynthetic process; F:transferase activity; F:binding; F:hydrolase activity	EC:2.4.1.18	1,4-alpha-glucan branching enzyme
CUUC64908	Beta-galactosidase 9 like	-1.05839	-2.08261	P:GO:0005975; F:GO:0016787	P:carbohydrate metabolic process; F:hydrolase activity	-
CUUC64971	Sterol 3-beta-glucosyltransferase	2.33792	5.05572	P:GO:0005975; P:GO:0006629; F:GO:0016740; P:GO:0009987	P:carbohydrate metabolic process; P:lipid metabolic process; F:transferase activity; P:cellular process	-
CUUC65709	L-type lectin-domain containing receptor kinase	10.6393	1594.98	F:GO:0000166; P:GO:0006464; F:GO:0030246; F:GO:0016301	F:nucleotide binding; P:cellular protein modification process; F:carbohydrate binding; F:kinase activity	-
CUUC77430	Endochitinase	-2.64409	-6.251	P:GO:0005975; P:GO:0009056; F:GO:0005488; P:GO:0009987; F:GO:0016787	P:carbohydrate metabolic process; P:catabolic process; F:binding; P:cellular process; F:hydrolase activity	EC:3.2.1.14	Chitinase
CUUC82918	Inositol oxygenase 1	-1.31523	-2.48841	P:GO:0005975; C:GO:0005737; F:GO:0003824; P:GO:0009056; F:GO:0005488; P:GO:0009987	P:carbohydrate metabolic process; C:cytoplasm; F:catalytic activity; P:catabolic process; F:binding; P:cellular process	EC:1.13.99.1	Inositol oxygenase
CUUC85503	Inositol oxygenase 2	-3.72489	-13.2222	P:GO:0005975; C:GO:0005737; F:GO:0003824; P:GO:0009056; F:GO:0005488; P:GO:0009987	P:carbohydrate metabolic process; C:cytoplasm; F:catalytic activity; P:catabolic process; F:binding; P:cellular process	EC:1.13.99.1	Inositol oxygenase
CUUC90553	Xyloglucan endotransglucosylase/hydrolase protein 22	-1.01251	-2.01742	P:GO:0005975; C:GO:0005618; C:GO:0005576; F:GO:0016740; P:GO:0009987	P:carbohydrate metabolic process; C:cell wall; C:extracellular region; F:transferase activity; P:cellular process	EC:2.4.1.207	Xyloglucan:xyloglucosyl transferase
CUUC91878	Endochitinase	-1.18825	-2.27876	P:GO:0005975; P:GO:0009056; F:GO:0005488; P:GO:0009987; F:GO:0016787	P:carbohydrate metabolic process; P:catabolic process; F:binding; P:cellular process; F:hydrolase activity	EC:3.2.1.14	Chitinase
CUUC92444	Beta-amylase-like	-1.24102	-2.36366	P:GO:0005975; P:GO:0009056; F:GO:0016787	P:carbohydrate metabolic process; P:catabolic process; F:hydrolase activity	EC:3.2.1.2	Beta-amylase
CUUC93385	Xyloglucan endotransglucosylase hydrolase 22-like	-4.88018	-29.4497	P:GO:0005975; C:GO:0005618; C:GO:0005576; F:GO:0016740; P:GO:0009987; F:GO:0016787	P:carbohydrate metabolic process; C:cell wall; C:extracellular region; F:transferase activity; P:cellular process; F:hydrolase activity	EC:2.4.1.207	Xyloglucan:xyloglucosyl transferase
CUUC93386	Xyloglucan endotransglucosylase/hydrolase protein 24	-1.32856	-2.51152	P:GO:0005975; C:GO:0005618; C:GO:0005576; F:GO:0016740; P:GO:0009987; F:GO:0016787	P:carbohydrate metabolic process; C:cell wall; C:extracellular region; F:transferase activity; P:cellular process; F:hydrolase activity	EC:2.4.1.207	Xyloglucan:xyloglucosyl transferase
CUUC94091	alpha-amylase-like	-1.36862	-2.58224	P:GO:0005975; F:GO:0005488; F:GO:0016787	P:carbohydrate metabolic process; F:binding; F:hydrolase activity	EC:3.2.1.1	Alpha-amylase
CUUC94624	Beta-amylase chloroplastic	-2.71966	-6.58717	P:GO:0005975; P:GO:0009056; F:GO:0016787	P:carbohydrate metabolic process; P:catabolic process; F:hydrolase activity	EC:3.2.1.2	Beta-amylase
CUUC95049	Glucuronoxylan 4-O-methyltransferase 1	1.01793	2.02502	P:GO:0005975; P:GO:0009058; P:GO:0009987	P:carbohydrate metabolic process; P:biosynthetic process; P:cellular process	-
CUUC98621	fructose 6-phosphate 1-phosphotransferase subunit beta	1.01152	2.01604	P:GO:0005975; P:GO:0006091; P:GO:0009056; F:GO:0016301; P:GO:0006139	P:carbohydrate metabolic process; P:generation of precursor metabolites and energy; P:catabolic process; F:kinase activity; P:nucleobase-containing compound metabolic process	EC:2.7.1.11	6-phosphofructokinase
CUUC99285	UDP-glucose 4-epimerase GEPI48-like	-1.04919	-2.06937	P:GO:0005975; F:GO:0003824	P:carbohydrate metabolic process; F:catalytic activity	EC:5.1.3.2	UDP-glucose 4-epimerase
CUUC99844	Aldolase-type TIM barrel family protein	-2.19481	-4.57828	P:GO:0005975; C:GO:0005737; F:GO:0016740; P:GO:0006139	P:carbohydrate metabolic process; C:cytoplasm; F:transferase activity; P:nucleobase-containing compound metabolic process	EC:2.2.1.2	Transaldolase

## Sheet: PF WHT vs UF WHT
Accesion	Gene annotation	Log₂ fold change	Fold change	GO IDs list	GO Names list	Enzyme Codes list	Enzyme Names list
CUUC100016	Gluconokinase -like	-1.76665	-3.40263	P:GO:0005975; F:GO:0016301	P:carbohydrate metabolic process; F:kinase activity	-
CUUC100590	Phosphoenolpyruvate carboxykinase	-1.49256	-2.81388	F:GO:0000166; P:GO:0005975; F:GO:0003824; P:GO:0009058	F:nucleotide binding; P:carbohydrate metabolic process; F:catalytic activity; P:biosynthetic process	EC:4.1.1.49	Phosphoenolpyruvate carboxykinase (ATP)
CUUC102446	Enolase 1	1.92897	3.80782	P:GO:0005975; P:GO:0006091; F:GO:0003824; P:GO:0009056; C:GO:0005829; F:GO:0005488; P:GO:0006139	P:carbohydrate metabolic process; P:generation of precursor metabolites and energy; F:catalytic activity; P:catabolic process; C:cytosol; F:binding; P:nucleobase-containing compound metabolic process	EC:4.2.1.11	Phosphopyruvate hydratase
CUUC102690	Fructose-1,6-bisphosphatase, cytosolic	-1.16998	-2.25008	P:GO:0005975; F:GO:0016787	P:carbohydrate metabolic process; F:hydrolase activity	EC:3.1.3.23; EC:3.1.3.11; EC:3.1.3.41	Sugar-phosphatase; Fructose-bisphosphatase; 4-nitrophenylphosphatase
CUUC104567	Arabinosekinase	-2.5531	-5.86893	F:GO:0000166; F:GO:0030246	F:nucleotide binding; F:carbohydrate binding	-
CUUC105226	O-Glycosyl hydrolases family	2.00534	4.01483	P:GO:0005975; F:GO:0016787	P:carbohydrate metabolic process; F:hydrolase activity	-
CUUC105598	Polygalacturonase	2.09677	4.27751	P:GO:0005975; F:GO:0016787	P:carbohydrate metabolic process; F:hydrolase activity	EC:3.2.1.15	Polygalacturonase
CUUC107944	Malate dehydrogenase	1.45784	2.74697	P:GO:0005975; P:GO:0006091; F:GO:0003824	P:carbohydrate metabolic process; P:generation of precursor metabolites and energy; F:catalytic activity	EC:1.1.1.37	Malate dehydrogenase
CUUC108266	Beta-amylase	-1.9598	-3.89008	P:GO:0005975; P:GO:0009056; F:GO:0016787	P:carbohydrate metabolic process; P:catabolic process; F:hydrolase activity	EC:3.2.1.2	Beta-amylase
CUUC108267	Beta-amylase	-1.00228	-2.00316	P:GO:0005975; P:GO:0009056; F:GO:0016787	P:carbohydrate metabolic process; P:catabolic process; F:hydrolase activity	EC:3.2.1.2	Beta-amylase
CUUC108268	Beta-amylase	-1.25212	-2.38191	P:GO:0005975; P:GO:0009056; F:GO:0016787	P:carbohydrate metabolic process; P:catabolic process; F:hydrolase activity	EC:3.2.1.2	Beta-amylase
CUUC109402	Alpha-trehalose-phosphate synthase	-2.44874	-5.45939	P:GO:0005975; F:GO:0003824; P:GO:0009058; P:GO:0009987	P:carbohydrate metabolic process; F:catalytic activity; P:biosynthetic process; P:cellular process	-
CUUC109538	Glycosyl hydrolase family	-2.56285	-5.90872	P:GO:0005975; F:GO:0005488; F:GO:0016787	P:carbohydrate metabolic process; F:binding; F:hydrolase activity	-
CUUC109686	Trehalose 6-phosphate phosphatase	-4.86664	-29.1745	P:GO:0005975; F:GO:0003824; P:GO:0009058; P:GO:0009987	P:carbohydrate metabolic process; F:catalytic activity; P:biosynthetic process; P:cellular process	-
CUUC111875	Glyceraldehyde-3-phosphate dehydrogenase, cytosolic	1.59613	3.0233	F:GO:0000166; P:GO:0005975; F:GO:0003824	F:nucleotide binding; P:carbohydrate metabolic process; F:catalytic activity	-
CUUC113073	Trehalose-phosphatase/synthase 9	-2.04686	-4.13205	P:GO:0005975; F:GO:0003824; P:GO:0009058; P:GO:0009987	P:carbohydrate metabolic process; F:catalytic activity; P:biosynthetic process; P:cellular process	-
CUUC113077	Trehalose-phosphatase/synthase 9	-2.12101	-4.34998	P:GO:0005975; F:GO:0003824; P:GO:0009058; P:GO:0009987	P:carbohydrate metabolic process; F:catalytic activity; P:biosynthetic process; P:cellular process	-
CUUC113078	Trehalose phosphate synthase family	-2.86911	-7.30615	P:GO:0005975; F:GO:0003824; P:GO:0009058; P:GO:0009987	P:carbohydrate metabolic process; F:catalytic activity; P:biosynthetic process; P:cellular process	-
CUUC113398	L-type lectin-domain containing receptor kinase VII.1	-2.97541	-7.86481	F:GO:0000166; P:GO:0006464; F:GO:0030246; F:GO:0016301	F:nucleotide binding; P:cellular protein modification process; F:carbohydrate binding; F:kinase activity	-
CUUC117193	Alpha-L-arabinofuranosidase 1	-2.49282	-5.62877	P:GO:0005975; F:GO:0016787	P:carbohydrate metabolic process; F:hydrolase activity	EC:3.2.1.55	Non-reducing end alpha-L-arabinofuranosidase
CUUC131574	Endoglucanase 17	1.95664	3.88157	P:GO:0005975; F:GO:0016787	P:carbohydrate metabolic process; F:hydrolase activity	-
CUUC60760	L-type lectin-domain containing receptor kinase S.5	-1.5388	-2.90554	F:GO:0000166; P:GO:0006464; F:GO:0030246; F:GO:0016301	F:nucleotide binding; P:cellular protein modification process; F:carbohydrate binding; F:kinase activity	-
CUUC62221	beta-hexosaminidase 2	1.36346	2.57302	P:GO:0005975; F:GO:0016787	P:carbohydrate metabolic process; F:hydrolase activity	EC:3.2.1.52	Beta-N-acetylhexosaminidase
CUUC62294	Fructose-bisphosphate aldolase, cytoplasmic isozyme	1.52862	2.8851	P:GO:0005975; P:GO:0006091; F:GO:0003824; P:GO:0009056; P:GO:0006139	P:carbohydrate metabolic process; P:generation of precursor metabolites and energy; F:catalytic activity; P:catabolic process; P:nucleobase-containing compound metabolic process	EC:4.1.2.13	Fructose-bisphosphate aldolase
CUUC62419	Sucrose synthase	-2.13379	-4.38869	P:GO:0005975; F:GO:0016740; P:GO:0009987	P:carbohydrate metabolic process; F:transferase activity; P:cellular process	EC:2.4.1.13	Sucrose synthase
CUUC62565	Arabinose 5-phosphate isomerase	1.30086	2.46375	P:GO:0005975; F:GO:0003824; F:GO:0005488	P:carbohydrate metabolic process; F:catalytic activity; F:binding	-
CUUC62676	Alpha-glucosidase	-1.56831	-2.96557	P:GO:0005975; F:GO:0030246; F:GO:0016787	P:carbohydrate metabolic process; F:carbohydrate binding; F:hydrolase activity	-
CUUC62737	Alpha-trehalose-phosphate synthase	-2.58862	-6.01524	P:GO:0005975; F:GO:0003824; P:GO:0009058; P:GO:0009987	P:carbohydrate metabolic process; F:catalytic activity; P:biosynthetic process; P:cellular process	-
CUUC62906	1,4-alpha-glucan-branching enzyme, chloroplastic	2.00189	4.00524	P:GO:0005975; P:GO:0006091; P:GO:0009058; F:GO:0016740; F:GO:0005488; F:GO:0016787	P:carbohydrate metabolic process; P:generation of precursor metabolites and energy; P:biosynthetic process; F:transferase activity; F:binding; F:hydrolase activity	EC:2.4.1.18	1,4-alpha-glucan branching enzyme
CUUC63333	Cellulose synthase-like protein G3	1.12654	2.18334	P:GO:0005975; C:GO:0016020; P:GO:0009058; F:GO:0016740; P:GO:0009987	P:carbohydrate metabolic process; C:membrane; P:biosynthetic process; F:transferase activity; P:cellular process	EC:2.4.1.12	Cellulose synthase (UDP-forming)
CUUC63377	Plastidial pyruvate kinase 2	1.38047	2.60354	P:GO:0005975; P:GO:0006091; P:GO:0009056; F:GO:0005488; F:GO:0016740; P:GO:0006139	P:carbohydrate metabolic process; P:generation of precursor metabolites and energy; P:catabolic process; F:binding; F:transferase activity; P:nucleobase-containing compound metabolic process	EC:2.7.1.40	Pyruvate kinase
CUUC64908	Beta-galactosidase 9 like	-2.426	-5.37401	P:GO:0005975; F:GO:0016787	P:carbohydrate metabolic process; F:hydrolase activity	-
CUUC72232	Beta-galactosidase 12	-1.83072	-3.55714	P:GO:0005975; F:GO:0016787	P:carbohydrate metabolic process; F:hydrolase activity	-
CUUC74358	L-type lectin-domain containing receptor kinase -like	-1.1218	-2.17618	F:GO:0000166; P:GO:0006464; F:GO:0030246; F:GO:0016301	F:nucleotide binding; P:cellular protein modification process; F:carbohydrate binding; F:kinase activity	-
CUUC79783	Unknow	2.15492	4.45344	F:GO:0030246	F:carbohydrate binding	-
CUUC82544	Beta-galactosidase 13	-4.21637	-18.589	P:GO:0005975; F:GO:0030246; F:GO:0016787	P:carbohydrate metabolic process; F:carbohydrate binding; F:hydrolase activity	-
CUUC82918	Inositol oxygenase 1	-1.21758	-2.32556	P:GO:0005975; C:GO:0005737; F:GO:0003824; P:GO:0009056; F:GO:0005488; P:GO:0009987	P:carbohydrate metabolic process; C:cytoplasm; F:catalytic activity; P:catabolic process; F:binding; P:cellular process	EC:1.13.99.1	Inositol oxygenase
CUUC84706	Xyloglucan endotransglucosylase/hydrolase protein 32	-1.12748	-2.18476	P:GO:0005975; C:GO:0005618; C:GO:0005576; F:GO:0016740; P:GO:0009987; F:GO:0016787	P:carbohydrate metabolic process; C:cell wall; C:extracellular region; F:transferase activity; P:cellular process; F:hydrolase activity	EC:2.4.1.207	Xyloglucan:xyloglucosyl transferase
CUUC85349	Phosphoglucan phosphatase amyloplastic	2.92186	7.57825	P:GO:0005975; P:GO:0009987; F:GO:0016787	P:carbohydrate metabolic process; P:cellular process; F:hydrolase activity	EC:3.1.3.41	4-nitrophenylphosphatase
CUUC85503	Inositol oxygenase 2	-3.53869	-11.6213	P:GO:0005975; C:GO:0005737; F:GO:0003824; P:GO:0009056; F:GO:0005488; P:GO:0009987	P:carbohydrate metabolic process; C:cytoplasm; F:catalytic activity; P:catabolic process; F:binding; P:cellular process	EC:1.13.99.1	Inositol oxygenase
CUUC87329	Receptor-like protein kinase	-1.21362	-2.31918	F:GO:0030246	F:carbohydrate binding	-
CUUC88051	Inositol-3-phosphate synthase	-1.11569	-2.16698	P:GO:0005975; F:GO:0003824; P:GO:0006629; P:GO:0009058; P:GO:0009987	P:carbohydrate metabolic process; F:catalytic activity; P:lipid metabolic process; P:biosynthetic process; P:cellular process	EC:5.5.1.4	Inositol-3-phosphate synthase
CUUC88111	Prolyl 4-hydroxylase 7	1.84294	3.58741	F:GO:0003824; P:GO:0008152; F:GO:0030246	F:catalytic activity; P:metabolic process; F:carbohydrate binding	-
CUUC90030	Unknow protein	-1.72723	-3.31092	F:GO:0030246	F:carbohydrate binding	-
CUUC90325	Rhamnogalacturonate lyase B	-1.04099	-2.05764	F:GO:0030246	F:carbohydrate binding	-
CUUC91017	Phosphoglucan phosphatase amyloplastic	1.33255	2.51847	P:GO:0005975; P:GO:0006464; F:GO:0016787	P:carbohydrate metabolic process; P:cellular protein modification process; F:hydrolase activity	EC:3.1.3.16; EC:3.1.3.41	Protein-serine/threonine phosphatase; 4-nitrophenylphosphatase
CUUC91026	Unknown	-1.45608	-2.74362	P:GO:0005975; F:GO:0003824	P:carbohydrate metabolic process; F:catalytic activity	-
CUUC91376	Phosphoglucan phosphatase amyloplastic	2.57747	5.96892	P:GO:0005975; P:GO:0009987; F:GO:0016787	P:carbohydrate metabolic process; P:cellular process; F:hydrolase activity	EC:3.1.3.41	4-nitrophenylphosphatase
CUUC91546	Xyloglucan endotransglucosylase/hydrolase protein 23	2.1081	4.31122	P:GO:0005975; F:GO:0016787	P:carbohydrate metabolic process; F:hydrolase activity	-
CUUC91895	Beta-D-xylosidase 1-like	1.19829	2.29467	P:GO:0005975; F:GO:0016787	P:carbohydrate metabolic process; F:hydrolase activity	-
CUUC92444	Beta-amylase-like	-2.60097	-6.06695	P:GO:0005975; P:GO:0009056; F:GO:0016787	P:carbohydrate metabolic process; P:catabolic process; F:hydrolase activity	EC:3.2.1.2	Beta-amylase
CUUC93289	Polygalacturonase	3.4289	10.7696	P:GO:0005975; F:GO:0016787	P:carbohydrate metabolic process; F:hydrolase activity	EC:3.2.1.15	Polygalacturonase
CUUC93385	Xyloglucan endotransglucosylase hydrolase 22-like	-7.24783	-151.989	P:GO:0005975; C:GO:0005618; C:GO:0005576; F:GO:0016740; P:GO:0009987; F:GO:0016787	P:carbohydrate metabolic process; C:cell wall; C:extracellular region; F:transferase activity; P:cellular process; F:hydrolase activity	EC:2.4.1.207	Xyloglucan:xyloglucosyl transferase
CUUC94091	alpha-amylase-like	-2.62663	-6.17583	P:GO:0005975; F:GO:0005488; F:GO:0016787	P:carbohydrate metabolic process; F:binding; F:hydrolase activity	EC:3.2.1.1	Alpha-amylase
CUUC94624	Beta-amylase chloroplastic	-3.44496	-10.8902	P:GO:0005975; P:GO:0009056; F:GO:0016787	P:carbohydrate metabolic process; P:catabolic process; F:hydrolase activity	EC:3.2.1.2	Beta-amylase
CUUC96636	malate synthase	-1.64123	-3.11933	P:GO:0005975; F:GO:0016740; P:GO:0009987	P:carbohydrate metabolic process; F:transferase activity; P:cellular process	EC:2.3.3.9	Malate synthase
CUUC97800	Unknow protein	-3.59101	-12.0504	F:GO:0030246	F:carbohydrate binding	-
CUUC97801	L-type lectin-domain containing receptor kinase	-3.42913	-10.7714	F:GO:0030246	F:carbohydrate binding	-
CUUC98457	O-Glycosyl hydrolases family 17 protein	2.45041	5.4657	P:GO:0005975; F:GO:0016787	P:carbohydrate metabolic process; F:hydrolase activity	-
CUUC98866	Glucan endo-1,3-beta-glucosidase 4	1.06013	2.08512	P:GO:0005975; F:GO:0016787	P:carbohydrate metabolic process; F:hydrolase activity	-
CUUC99065	Protein kinase family protein	1.03812	2.05355	F:GO:0000166; P:GO:0006464; F:GO:0030246; F:GO:0016301	F:nucleotide binding; P:cellular protein modification process; F:carbohydrate binding; F:kinase activity	-
CUUC99285	UDP-glucose 4-epimerase GEPI48-like	-2.10574	-4.30419	P:GO:0005975; F:GO:0003824	P:carbohydrate metabolic process; F:catalytic activity	EC:5.1.3.2	UDP-glucose 4-epimerase
CUUC99374	Unknown protein	2.01177	4.03276	F:GO:0030246	F:carbohydrate binding	-
CUUC99708	Unknow protein	-5.27365	-38.6835	P:GO:0005975; C:GO:0016020; P:GO:0009058; F:GO:0016740; P:GO:0009987	P:carbohydrate metabolic process; C:membrane; P:biosynthetic process; F:transferase activity; P:cellular process	EC:2.4.1.12	Cellulose synthase (UDP-forming)
CUUC99714	Cellulose synthase B3	-3.25439	-9.54263	P:GO:0005975; C:GO:0016020; P:GO:0009058; F:GO:0016740; P:GO:0009987	P:carbohydrate metabolic process; C:membrane; P:biosynthetic process; F:transferase activity; P:cellular process	EC:2.4.1.12	Cellulose synthase (UDP-forming)
CUUC100152	L-type lectin-domain containing receptor kinase -like	-2.03957	-4.11123	F:GO:0030246	F:carbohydrate binding	-
CUUC100808	Alpha-1,4-glucan- synthase	1.20948	2.31255	P:GO:0005975; F:GO:0003824; P:GO:0009058; P:GO:0009987	P:carbohydrate metabolic process; F:catalytic activity; P:biosynthetic process; P:cellular process	-
CUUC100809	Alpha-1,4-glucan- synthase	1.52209	2.87207	P:GO:0005975; F:GO:0003824; P:GO:0009058; P:GO:0009987	P:carbohydrate metabolic process; F:catalytic activity; P:biosynthetic process; P:cellular process	-
CUUC101491	Inositol oxygenase 4	1.05963	2.0844	P:GO:0005975; C:GO:0005737; F:GO:0003824; P:GO:0009056; F:GO:0005488; P:GO:0009987	P:carbohydrate metabolic process; C:cytoplasm; F:catalytic activity; P:catabolic process; F:binding; P:cellular process	EC:1.13.99.1	Inositol oxygenase
CUUC102151	Glycosyl hydrolase family protein with chitinase insertion domain	-2.20573	-4.61309	P:GO:0005975; F:GO:0005488	P:carbohydrate metabolic process; F:binding	-
CUUC102220	UDP-glucuronate 4-epimerase 3	1.93059	3.81211	P:GO:0005975; F:GO:0003824; F:GO:0005488	P:carbohydrate metabolic process; F:catalytic activity; F:binding	-
CUUC102664	Mannose-6-phosphate isomerase 1	1.00727	2.01011	P:GO:0005975; F:GO:0003824; P:GO:0009058; F:GO:0005488; P:GO:0006139	P:carbohydrate metabolic process; F:catalytic activity; P:biosynthetic process; F:binding; P:nucleobase-containing compound metabolic process	EC:5.3.1.8	Mannose-6-phosphate isomerase
CUUC102776	Glycosyl hydrolase family protein	1.45063	2.73327	P:GO:0005975; F:GO:0016787	P:carbohydrate metabolic process; F:hydrolase activity	-
CUUC102777	Glycosyl hydrolase family protein	1.87676	3.6725	P:GO:0005975; F:GO:0016787	P:carbohydrate metabolic process; F:hydrolase activity	-
CUUC103914	Alpha-1,4-glucan-protein synthase	1.20447	2.30452	P:GO:0005975; F:GO:0003824; P:GO:0009058; P:GO:0009987	P:carbohydrate metabolic process; F:catalytic activity; P:biosynthetic process; P:cellular process	-
CUUC104166	Beta-galactosidase 12	-1.1029	-2.14786	P:GO:0005975; F:GO:0016787	P:carbohydrate metabolic process; F:hydrolase activity	-
CUUC104167	Beta-galactosidase 12	-1.64614	-3.12995	P:GO:0005975; F:GO:0016787	P:carbohydrate metabolic process; F:hydrolase activity	-
CUUC104233	Pyruvate kinase, cytosolic isozyme	1.95153	3.86783	P:GO:0005975; P:GO:0006091; P:GO:0009056; F:GO:0005488; F:GO:0016740; P:GO:0006139	P:carbohydrate metabolic process; P:generation of precursor metabolites and energy; P:catabolic process; F:binding; F:transferase activity; P:nucleobase-containing compound metabolic process	EC:2.7.1.40	Pyruvate kinase
CUUC105152	2,3-bisphosphoglycerate-independent phosphoglycerate mutase	1.09491	2.136	P:GO:0005975; C:GO:0005737; F:GO:0003824; P:GO:0009056; F:GO:0005488	P:carbohydrate metabolic process; C:cytoplasm; F:catalytic activity; P:catabolic process; F:binding	EC:5.4.2.1	Intramolecular transferases
CUUC106419	Beta-amylase 1, chloroplastic	-1.03207	-2.04496	P:GO:0005975; P:GO:0009056; F:GO:0016787	P:carbohydrate metabolic process; P:catabolic process; F:hydrolase activity	EC:3.2.1.2	Beta-amylase
CUUC106750	Polygalacturonase	1.5428	2.9136	P:GO:0005975; F:GO:0016787	P:carbohydrate metabolic process; F:hydrolase activity	EC:3.2.1.15	Polygalacturonase
CUUC107227	Beta-galactosidase	-1.06288	-2.0891	P:GO:0005975; F:GO:0030246; C:GO:0005575; F:GO:0016787	P:carbohydrate metabolic process; F:carbohydrate binding; C:cellular_component; F:hydrolase activity	EC:3.2.1.23	Beta-galactosidase
CUUC107443	Glyceraldehyde-3-phosphate dehydrogenase	1.05432	2.07675	F:GO:0000166; P:GO:0005975; F:GO:0003824	F:nucleotide binding; P:carbohydrate metabolic process; F:catalytic activity	-
CUUC107459	Beta-D-xylosidase 2	1.46622	2.76297	P:GO:0005975; F:GO:0016787	P:carbohydrate metabolic process; F:hydrolase activity	-
CUUC108755	Arabinose 5-phosphate isomerase	1.06801	2.09654	P:GO:0005975; F:GO:0003824; F:GO:0005488	P:carbohydrate metabolic process; F:catalytic activity; F:binding	-
CUUC109472	Glucan endo-1,3-beta-glucosidase	-1.19812	-2.2944	P:GO:0005975; F:GO:0016787	P:carbohydrate metabolic process; F:hydrolase activity	-
CUUC109922	Glucan endo-1,3-beta-glucosidase 14	-1.37396	-2.59181	P:GO:0005975; F:GO:0016787	P:carbohydrate metabolic process; F:hydrolase activity	-
CUUC110347	Unknow protein	1.18734	2.27732	P:GO:0005975; F:GO:0016787	P:carbohydrate metabolic process; F:hydrolase activity	-
CUUC111205	Cellulose synthaseprotein D5	2.71693	6.57471	P:GO:0005975; C:GO:0016020; P:GO:0009058; F:GO:0016740; P:GO:0009987	P:carbohydrate metabolic process; C:membrane; P:biosynthetic process; F:transferase activity; P:cellular process	EC:2.4.1.12	Cellulose synthase (UDP-forming)
CUUC111206	Cellulose synthaseprotein D5	2.19961	4.59356	P:GO:0005975; C:GO:0016020; P:GO:0009058; F:GO:0016740; P:GO:0009987	P:carbohydrate metabolic process; C:membrane; P:biosynthetic process; F:transferase activity; P:cellular process	EC:2.4.1.12	Cellulose synthase (UDP-forming)
CUUC111248	Beta-glucosidase 10	1.29577	2.45509	P:GO:0005975; F:GO:0016787	P:carbohydrate metabolic process; F:hydrolase activity	-
CUUC111423	Similar to Glucan endo-1,3-beta-glucosidase 12 OS=Arabidopsis thaliana GN=At4g29360 PE=1 SV=1 (uniprot_sprot:sp|Q8VYE5|E1312_ARATH)	2.04928	4.139	P:GO:0005975; F:GO:0016787	P:carbohydrate metabolic process; F:hydrolase activity	-
CUUC111873	Glucan endo-1,3-beta-glucosidase 13	1.0107	2.01489	F:GO:0000166; P:GO:0005975; F:GO:0003824	F:nucleotide binding; P:carbohydrate metabolic process; F:catalytic activity	-
CUUC111874	Glucan endo-1,3-beta-glucosidase 13	3.93854	15.3327	F:GO:0000166; P:GO:0005975; F:GO:0003824	F:nucleotide binding; P:carbohydrate metabolic process; F:catalytic activity	-
CUUC111879	Glucan endo-1,3-beta-glucosidase 13	2.05879	4.16636	F:GO:0000166; P:GO:0005975; F:GO:0003824	F:nucleotide binding; P:carbohydrate metabolic process; F:catalytic activity	-
CUUC111900	Fructose-1,6- chloroplastic-like	-1.22922	-2.3444	P:GO:0005975; F:GO:0016787	P:carbohydrate metabolic process; F:hydrolase activity	EC:3.1.3.41	4-nitrophenylphosphatase
CUUC111901	Fructose-1,6- chloroplastic-like	-1.01074	-2.01495	P:GO:0005975; F:GO:0016787	P:carbohydrate metabolic process; F:hydrolase activity	EC:3.1.3.23; EC:3.1.3.11; EC:3.1.3.41	Sugar-phosphatase; Fructose-bisphosphatase; 4-nitrophenylphosphatase
CUUC111991	Phosphoenolpyruvate carboxykinase 1	1.77951	3.4331	F:GO:0000166; P:GO:0005975; F:GO:0003824; P:GO:0009058	F:nucleotide binding; P:carbohydrate metabolic process; F:catalytic activity; P:biosynthetic process	EC:4.1.1.49	Phosphoenolpyruvate carboxykinase (ATP)
CUUC112058	Cellulose synthase A catalytic subunit 8 [UDP-forming	1.01847	2.02577	P:GO:0005975; C:GO:0016020; P:GO:0009058; F:GO:0016740; P:GO:0009987	P:carbohydrate metabolic process; C:membrane; P:biosynthetic process; F:transferase activity; P:cellular process	EC:2.4.1.12	Cellulose synthase (UDP-forming)
CUUC112356	Alpha-amylase 3	-2.34491	-5.08028	P:GO:0005975; F:GO:0005488; F:GO:0016787	P:carbohydrate metabolic process; F:binding; F:hydrolase activity	EC:3.2.1.1	Alpha-amylase
CUUC112455	Endoglucanase 11	2.13103	4.3803	P:GO:0005975; F:GO:0016787	P:carbohydrate metabolic process; F:hydrolase activity	-
CUUC112456	Endoglucanase 11	1.23124	2.34769	P:GO:0005975; F:GO:0016787	P:carbohydrate metabolic process; F:hydrolase activity	-
CUUC112673	Polygalacturonase	-1.01275	-2.01776	P:GO:0005975; F:GO:0016787	P:carbohydrate metabolic process; F:hydrolase activity	EC:3.2.1.15	Polygalacturonase
CUUC112714	Unknow protein	-1.02075	-2.02897	F:GO:0030246	F:carbohydrate binding	-
CUUC113075	Alpha-trehalose-phosphate synthase	-2.88727	-7.3987	P:GO:0005975; F:GO:0003824; P:GO:0009058; P:GO:0009987	P:carbohydrate metabolic process; F:catalytic activity; P:biosynthetic process; P:cellular process	-
CUUC113122	Protein kinase superfamily protein	-1.71025	-3.27217	F:GO:0000166; P:GO:0006464; F:GO:0030246; F:GO:0016301	F:nucleotide binding; P:cellular protein modification process; F:carbohydrate binding; F:kinase activity	-
CUUC113146	Pyrophosphate--fructose 6-phosphate 1-phosphotransferase subunit alpha	1.45756	2.74644	F:GO:0000166; P:GO:0005975; P:GO:0006091; P:GO:0009056; F:GO:0016301; P:GO:0006139	F:nucleotide binding; P:carbohydrate metabolic process; P:generation of precursor metabolites and energy; P:catabolic process; F:kinase activity; P:nucleobase-containing compound metabolic process	EC:2.7.1.90; EC:2.7.1.11	Diphosphate--fructose-6-phosphate 1-phosphotransferase; 6-phosphofructokinase
CUUC113587	Glucan endo-1,3-beta-glucosidase 2	1.718	3.2898	P:GO:0005975; F:GO:0016787	P:carbohydrate metabolic process; F:hydrolase activity	-
CUUC113588	Glucan endo-1,3-beta-glucosidase 2	1.30534	2.47142	P:GO:0005975; F:GO:0016787	P:carbohydrate metabolic process; F:hydrolase activity	-
CUUC113589	Glucan endo-1,3-beta-glucosidase 2	1.74062	3.34179	P:GO:0005975; F:GO:0016787	P:carbohydrate metabolic process; F:hydrolase activity	-
CUUC114326	1,4-alpha-glucan-branching enzyme 2- chloroplastic amyloplastic	1.12718	2.18431	P:GO:0005975; F:GO:0005488; F:GO:0016787	P:carbohydrate metabolic process; F:binding; F:hydrolase activity	-
CUUC114327	1,4-alpha-glucan-branching enzyme 2- chloroplastic amyloplastic	1.03563	2.05001	P:GO:0005975; P:GO:0006091; P:GO:0009058; F:GO:0016740; F:GO:0005488; F:GO:0016787	P:carbohydrate metabolic process; P:generation of precursor metabolites and energy; P:biosynthetic process; F:transferase activity; F:binding; F:hydrolase activity	EC:2.4.1.18	1,4-alpha-glucan branching enzyme
CUUC115095	Endoglucanase 6	1.5102	2.8485	P:GO:0005975; F:GO:0030246; F:GO:0016787	P:carbohydrate metabolic process; F:carbohydrate binding; F:hydrolase activity	-
CUUC115096	Endoglucanase 6-like	1.2977	2.45837	F:GO:0030246	F:carbohydrate binding	-
CUUC115339	Beta-glucosidase 40	-1.06595	-2.09354	P:GO:0005975; F:GO:0016787	P:carbohydrate metabolic process; F:hydrolase activity	-
CUUC115411	Glucan endo-1,3-beta-glucosidase 13	1.16871	2.24811	P:GO:0005975; F:GO:0016787	P:carbohydrate metabolic process; F:hydrolase activity	-
CUUC116245	Malate dehydrogenase	1.20259	2.30153	P:GO:0005975; P:GO:0006091; F:GO:0003824	P:carbohydrate metabolic process; P:generation of precursor metabolites and energy; F:catalytic activity	EC:1.1.1.37	Malate dehydrogenase
CUUC116246	Malate dehydrogenase	1.26707	2.40673	P:GO:0005975; F:GO:0003824; P:GO:0009987	P:carbohydrate metabolic process; F:catalytic activity; P:cellular process	-
CUUC116859	Beta-galactosidase 1	-1.29108	-2.44711	P:GO:0005975; F:GO:0030246; F:GO:0016787	P:carbohydrate metabolic process; F:carbohydrate binding; F:hydrolase activity	-
CUUC117133	Beta-galactosidase	-1.49225	-2.81327	P:GO:0005975; F:GO:0016787	P:carbohydrate metabolic process; F:hydrolase activity	-
CUUC117135	Beta-galactosidase	-2.3969	-5.26669	P:GO:0005975; F:GO:0016787	P:carbohydrate metabolic process; F:hydrolase activity	-
CUUC117137	Beta-galactosidase 2	-1.02572	-2.03597	P:GO:0005975; F:GO:0016787	P:carbohydrate metabolic process; F:hydrolase activity	-
CUUC117194	Alpha-L-arabinofuranosidase 1	-1.24949	-2.37757	P:GO:0005975; F:GO:0016787	P:carbohydrate metabolic process; F:hydrolase activity	EC:3.2.1.55	Non-reducing end alpha-L-arabinofuranosidase
CUUC117669	6-phosphogluconolactonase 1	-1.17149	-2.25244	P:GO:0005975; P:GO:0006139; F:GO:0016787	P:carbohydrate metabolic process; P:nucleobase-containing compound metabolic process; F:hydrolase activity	EC:3.1.1.31; EC:3.1.1.1	6-phosphogluconolactonase; Carboxylesterase
CUUC117918	Glycerol kinase	-1.27933	-2.42727	P:GO:0005975; F:GO:0016301	P:carbohydrate metabolic process; F:kinase activity	EC:2.7.1.30	Glycerol kinase
CUUC118560	Beta-galactosidase 3	1.0171	2.02384	P:GO:0005975; F:GO:0016787	P:carbohydrate metabolic process; F:hydrolase activity	-
CUUC121295	Polygalacturonase	1.37886	2.60062	P:GO:0005975; F:GO:0016787	P:carbohydrate metabolic process; F:hydrolase activity	EC:3.2.1.15	Polygalacturonase
CUUC60380	Endochitinase family protein	-2.86441	-7.28237	P:GO:0005975; P:GO:0009056; F:GO:0005488; P:GO:0009987; F:GO:0016787	P:carbohydrate metabolic process; P:catabolic process; F:binding; P:cellular process; F:hydrolase activity	EC:3.2.1.14	Chitinase
CUUC60556	Unknow protein	1.22314	2.33455	P:GO:0005975; P:GO:0009058; P:GO:0009987	P:carbohydrate metabolic process; P:biosynthetic process; P:cellular process	-
CUUC61470	Beta glucosidase-like	1.12033	2.17397	P:GO:0005975; F:GO:0016787	P:carbohydrate metabolic process; F:hydrolase activity	-
CUUC61684	Sucrose synthase 2	-1.73864	-3.33721	P:GO:0005975; F:GO:0016740; P:GO:0009987	P:carbohydrate metabolic process; F:transferase activity; P:cellular process	EC:2.4.1.13	Sucrose synthase
CUUC61698	Pyruvate kinase, cytosolic isozyme	1.70422	3.25853	P:GO:0005975; P:GO:0006091; P:GO:0009056; F:GO:0005488; F:GO:0016740; P:GO:0006139	P:carbohydrate metabolic process; P:generation of precursor metabolites and energy; P:catabolic process; F:binding; F:transferase activity; P:nucleobase-containing compound metabolic process	EC:2.7.1.40	Pyruvate kinase
CUUC61744	Glucose-6-phosphate 1-epimerase	1.70921	3.26981	P:GO:0005975; F:GO:0003824; F:GO:0030246	P:carbohydrate metabolic process; F:catalytic activity; F:carbohydrate binding	-
CUUC62538	Glucan endo-1,3-beta-glucosidase 1	1.44232	2.71758	P:GO:0005975; F:GO:0016787	P:carbohydrate metabolic process; F:hydrolase activity	-
CUUC62901	Unknow protein	-1.40428	-2.64685	F:GO:0000166; P:GO:0005975; F:GO:0003824	F:nucleotide binding; P:carbohydrate metabolic process; F:catalytic activity	EC:1.1.1.44	Phosphogluconate dehydrogenase (NADP(+)-dependent, decarboxylating)
CUUC63116	Inositol-3-phosphate synthase	-1.04834	-2.06814	P:GO:0005975; F:GO:0003824; P:GO:0006629; P:GO:0009058; P:GO:0009987	P:carbohydrate metabolic process; F:catalytic activity; P:lipid metabolic process; P:biosynthetic process; P:cellular process	EC:5.5.1.4	Inositol-3-phosphate synthase
CUUC63146	Isoamylase 1, chloroplastic	1.91569	3.77293	P:GO:0005975; F:GO:0003824	P:carbohydrate metabolic process; F:catalytic activity	-
CUUC63238	Glucan endo-1,3-beta-glucosidase 13	1.49546	2.81955	P:GO:0005975; F:GO:0016787	P:carbohydrate metabolic process; F:hydrolase activity	-
CUUC63850	Beta-galactosidase 16	1.11419	2.16473	P:GO:0005975; F:GO:0016787	P:carbohydrate metabolic process; F:hydrolase activity	-
CUUC64567	Glucose-6-phosphate isomerase, cytosolic 1	1.05313	2.07503	P:GO:0005975; P:GO:0006091; F:GO:0003824; P:GO:0009056; P:GO:0009058; P:GO:0006139	P:carbohydrate metabolic process; P:generation of precursor metabolites and energy; F:catalytic activity; P:catabolic process; P:biosynthetic process; P:nucleobase-containing compound metabolic process	EC:5.3.1.9	Glucose-6-phosphate isomerase
CUUC65482	Alpha-trehalose-phosphate synthase [UDP-forming] 7	-1.19522	-2.28979	P:GO:0005975; F:GO:0003824; P:GO:0009058; P:GO:0009987	P:carbohydrate metabolic process; F:catalytic activity; P:biosynthetic process; P:cellular process	-
CUUC65545	Sucrose-phosphate synthase 1	-1.34456	-2.53953	P:GO:0005975; F:GO:0016740; P:GO:0009987	P:carbohydrate metabolic process; F:transferase activity; P:cellular process	EC:2.4.1.14; EC:2.4.1.13	Sucrose-phosphate synthase; Sucrose synthase
CUUC76862	Glucan endo-1,3-beta-glucosidase 8	1.3624	2.57113	P:GO:0005975; F:GO:0016787	P:carbohydrate metabolic process; F:hydrolase activity	-
CUUC77430	Endochitinase	-2.11433	-4.32989	P:GO:0005975; P:GO:0009056; F:GO:0005488; P:GO:0009987; F:GO:0016787	P:carbohydrate metabolic process; P:catabolic process; F:binding; P:cellular process; F:hydrolase activity	EC:3.2.1.14	Chitinase
CUUC79452	Acidic endochitinase	-2.39858	-5.27284	P:GO:0005975	P:carbohydrate metabolic process	-
CUUC84356	Acidic endochitinase	-2.13973	-4.40679	P:GO:0005975; F:GO:0016787	P:carbohydrate metabolic process; F:hydrolase activity	-
CUUC87717	Enolase	1.14162	2.20628	P:GO:0005975; P:GO:0006091; F:GO:0003824; P:GO:0009056; C:GO:0005829; F:GO:0005488; P:GO:0006139	P:carbohydrate metabolic process; P:generation of precursor metabolites and energy; F:catalytic activity; P:catabolic process; C:cytosol; F:binding; P:nucleobase-containing compound metabolic process	EC:4.2.1.11	Phosphopyruvate hydratase
CUUC87854	L-type lectin-domain containing receptor kinase	-1.2387	-2.35985	F:GO:0000166; P:GO:0006464; F:GO:0030246; F:GO:0016301	F:nucleotide binding; P:cellular protein modification process; F:carbohydrate binding; F:kinase activity	-
CUUC88050	Inositol-3-phosphate synthase	-1.28858	-2.44288	P:GO:0005975; F:GO:0003824; P:GO:0006629; P:GO:0009058; P:GO:0009987	P:carbohydrate metabolic process; F:catalytic activity; P:lipid metabolic process; P:biosynthetic process; P:cellular process	EC:5.5.1.4	Inositol-3-phosphate synthase
CUUC88525	Endo-1,4-beta-xylanase B	1.28465	2.43623	P:GO:0005975; F:GO:0016787	P:carbohydrate metabolic process; F:hydrolase activity	-
CUUC91375	Unknow protein	1.963	3.89872	P:GO:0005975; P:GO:0009987; F:GO:0016787	P:carbohydrate metabolic process; P:cellular process; F:hydrolase activity	EC:3.1.3.41	4-nitrophenylphosphatase
CUUC91404	Fructose-bisphosphate aldolase chloroplastic	1.46994	2.7701	P:GO:0005975; P:GO:0006091; F:GO:0003824; P:GO:0009056; P:GO:0006139	P:carbohydrate metabolic process; P:generation of precursor metabolites and energy; F:catalytic activity; P:catabolic process; P:nucleobase-containing compound metabolic process	EC:4.1.2.13	Fructose-bisphosphate aldolase
CUUC91537	Fructose 6-phosphate 1-phosphotransferase subunit beta	1.23461	2.35317	F:GO:0000166; P:GO:0005975; P:GO:0006091; P:GO:0009056; F:GO:0016301; P:GO:0006139	F:nucleotide binding; P:carbohydrate metabolic process; P:generation of precursor metabolites and energy; P:catabolic process; F:kinase activity; P:nucleobase-containing compound metabolic process	EC:2.7.1.90; EC:2.7.1.11	Diphosphate--fructose-6-phosphate 1-phosphotransferase; 6-phosphofructokinase
CUUC91555	Similar to Beta-D-xylosidase 4 OS=Arabidopsis thaliana GN=BXL4 PE=1 SV=1 (uniprot_sprot:sp|Q9FLG1|BXL4_ARATH)	1.01263	2.01759	P:GO:0005975; F:GO:0016787	P:carbohydrate metabolic process; F:hydrolase activity	-
CUUC91878	Endochitinase	-1.20548	-2.30614	P:GO:0005975; P:GO:0009056; F:GO:0005488; P:GO:0009987; F:GO:0016787	P:carbohydrate metabolic process; P:catabolic process; F:binding; P:cellular process; F:hydrolase activity	EC:3.2.1.14	Chitinase
CUUC92879	Xyloglucan endotransglucosylase/hydrolase protein 9	-1.06071	-2.08596	P:GO:0005975; F:GO:0016740; P:GO:0009987; F:GO:0016787	P:carbohydrate metabolic process; F:transferase activity; P:cellular process; F:hydrolase activity	EC:2.4.1.207	Xyloglucan:xyloglucosyl transferase
CUUC93113	Poly(ADP-ribose) glycohydrolase 1	-1.60428	-3.04043	P:GO:0005975; F:GO:0016787	P:carbohydrate metabolic process; F:hydrolase activity	EC:3.2.1.143	Poly(ADP-ribose) glycohydrolase
CUUC93386	Xyloglucan endotransglucosylase/hydrolase protein 24	-2.12622	-4.36572	P:GO:0005975; C:GO:0005618; C:GO:0005576; F:GO:0016740; P:GO:0009987; F:GO:0016787	P:carbohydrate metabolic process; C:cell wall; C:extracellular region; F:transferase activity; P:cellular process; F:hydrolase activity	EC:2.4.1.207	Xyloglucan:xyloglucosyl transferase
CUUC95001	Beta-galactosidase 3	1.59365	3.01812	P:GO:0005975; F:GO:0030246; F:GO:0016787	P:carbohydrate metabolic process; F:carbohydrate binding; F:hydrolase activity	-
CUUC96157	Alpha-trehalose-phosphate synthase 1	1.07743	2.11028	P:GO:0005975; F:GO:0003824; P:GO:0009058; P:GO:0009987	P:carbohydrate metabolic process; F:catalytic activity; P:biosynthetic process; P:cellular process	-
CUUC96255	Beta-1,3-galactosyltransferase 16	1.35211	2.55285	C:GO:0016020; P:GO:0006464; P:GO:0009058; F:GO:0016740; F:GO:0030246	C:membrane; P:cellular protein modification process; P:biosynthetic process; F:transferase activity; F:carbohydrate binding	-
CUUC97590	UDP-D-glucuronate 4-epimerase 1	1.23407	2.35229	P:GO:0005975; F:GO:0003824; F:GO:0005488	P:carbohydrate metabolic process; F:catalytic activity; F:binding	-
CUUC97989	Beta-galactosidase 10	1.1102	2.15875	P:GO:0005975; F:GO:0016787	P:carbohydrate metabolic process; F:hydrolase activity	-
CUUC98162	Plastidial pyruvate kinase 1 like, chloroplastic	1.02836	2.03971	P:GO:0005975; P:GO:0006091; P:GO:0009056; F:GO:0005488; F:GO:0016740; P:GO:0006139	P:carbohydrate metabolic process; P:generation of precursor metabolites and energy; P:catabolic process; F:binding; F:transferase activity; P:nucleobase-containing compound metabolic process	EC:2.7.1.40	Pyruvate kinase
CUUC98163	Plastidial pyruvate kinase 1, chloroplastic	1.25202	2.38174	P:GO:0005975; P:GO:0006091; P:GO:0009056; F:GO:0005488; F:GO:0016740; P:GO:0006139	P:carbohydrate metabolic process; P:generation of precursor metabolites and energy; P:catabolic process; F:binding; F:transferase activity; P:nucleobase-containing compound metabolic process	EC:2.7.1.40	Pyruvate kinase
CUUC99121	Endoglucanase 6	1.92458	3.79626	P:GO:0005975; F:GO:0016787	P:carbohydrate metabolic process; F:hydrolase activity	-
CUUC99182	Glucan endo-1,3-beta-glucosidase 7	1.15884	2.23278	P:GO:0005975; F:GO:0016787	P:carbohydrate metabolic process; F:hydrolase activity	-
CUUC99848	6-phosphogluconolactonase chloroplastic	1.15092	2.22056	P:GO:0005975	P:carbohydrate metabolic process	-

## Sheet: AF WHT vs UF WHT
Accesion	Gene annotation	Log₂ fold change	Fold change	GO IDs list	GO Names list	Enzyme Codes list	Enzyme Names list
CUUC100016	Gluconokinase -like	-1.19688	-2.29243	P:GO:0005975; F:GO:0016301	P:carbohydrate metabolic process; F:kinase activity	-
CUUC100152	L-type lectin-domain containing receptor kinase -like	-1.10513	-2.15118	F:GO:0030246	F:carbohydrate binding	-
CUUC100590	Phosphoenolpyruvate carboxykinase	-2.5073	-5.68555	F:GO:0004612; F:GO:0005524; P:GO:0006094	F:phosphoenolpyruvate carboxykinase (ATP) activity; F:ATP binding; P:gluconeogenesis	EC:4.1.1.49	Phosphoenolpyruvate carboxykinase (ATP)
CUUC102151	Glycosyl hydrolase family protein with chitinase insertion domain	-1.96266	-3.89779	P:GO:0005975; F:GO:0008061	P:carbohydrate metabolic process; F:chitin binding	-
CUUC102220	UDP-glucuronate 4-epimerase 3	1.15511	2.22702	P:GO:0005975; F:GO:0016857; F:GO:0050662	P:carbohydrate metabolic process; F:racemase and epimerase activity, acting on carbohydrates and derivatives; F:coenzyme binding	-
CUUC102446	Enolase 1	1.04305	2.06058	P:GO:0005975; P:GO:0006091; F:GO:0003824; P:GO:0009056; C:GO:0005829; F:GO:0005488; P:GO:0006139	P:carbohydrate metabolic process; P:generation of precursor metabolites and energy; F:catalytic activity; P:catabolic process; C:cytosol; F:binding; P:nucleobase-containing compound metabolic process	EC:4.2.1.11	Phosphopyruvate hydratase
CUUC102535	Polygalacturonase	1.13735	2.19977	P:GO:0005975; F:GO:0016787	P:carbohydrate metabolic process; F:hydrolase activity	EC:3.2.1.15	Polygalacturonase
CUUC102777	Glycosyl hydrolase family protein	1.11852	2.17124	P:GO:0005975; F:GO:0016787	P:carbohydrate metabolic process; F:hydrolase activity	-
CUUC104167	Beta-galactosidase 12	-1.19759	-2.29357	P:GO:0005975; F:GO:0016787	P:carbohydrate metabolic process; F:hydrolase activity	-
CUUC104233	Pyruvate kinase, cytosolic isozyme	1.27279	2.41628	P:GO:0005975; P:GO:0006091; P:GO:0009056; F:GO:0005488; F:GO:0016740; P:GO:0006139	P:carbohydrate metabolic process; P:generation of precursor metabolites and energy; P:catabolic process; F:binding; F:transferase activity; P:nucleobase-containing compound metabolic process	EC:2.7.1.40	Pyruvate kinase
CUUC104567	Arabinosekinase	-2.10057	-4.28879	F:GO:0000166; F:GO:0030246	F:nucleotide binding; F:carbohydrate binding	-
CUUC104626	Beta-amylase 3	-1.44036	-2.71389	P:GO:0005975; P:GO:0009056; F:GO:0016787	P:carbohydrate metabolic process; P:catabolic process; F:hydrolase activity	EC:3.2.1.2	Beta-amylase
CUUC105226	O-Glycosyl hydrolases family	1.37476	2.59324	P:GO:0005975; F:GO:0016787	P:carbohydrate metabolic process; F:hydrolase activity	-
CUUC105598	Polygalacturonase	1.06612	2.09379	P:GO:0005975; F:GO:0016787	P:carbohydrate metabolic process; F:hydrolase activity	EC:3.2.1.15	Polygalacturonase
CUUC106419	Beta-amylase 1, chloroplastic	-1.00754	-2.01048	P:GO:0005975; P:GO:0009056; F:GO:0016787	P:carbohydrate metabolic process; P:catabolic process; F:hydrolase activity	EC:3.2.1.2	Beta-amylase
CUUC106750	Polygalacturonase	1.22509	2.3377	P:GO:0005975; F:GO:0016787	P:carbohydrate metabolic process; F:hydrolase activity	EC:3.2.1.15	Polygalacturonase
CUUC108266	Beta-amylase	-1.15604	-2.22844	P:GO:0005975; P:GO:0009056; F:GO:0016787	P:carbohydrate metabolic process; P:catabolic process; F:hydrolase activity	EC:3.2.1.2	Beta-amylase
CUUC109402	Alpha-trehalose-phosphate synthase	-1.45799	-2.74725	P:GO:0005975; F:GO:0003824; P:GO:0009058; P:GO:0009987	P:carbohydrate metabolic process; F:catalytic activity; P:biosynthetic process; P:cellular process	-
CUUC109538	Glycosyl hydrolase family	-1.68696	-3.21977	P:GO:0005975; F:GO:0005488; F:GO:0016787	P:carbohydrate metabolic process; F:binding; F:hydrolase activity	-
CUUC109686	Trehalose 6-phosphate phosphatase	-3.36704	-10.3177	P:GO:0005975; F:GO:0003824; P:GO:0009058; P:GO:0009987	P:carbohydrate metabolic process; F:catalytic activity; P:biosynthetic process; P:cellular process	-
CUUC109922	Glucan endo-1,3-beta-glucosidase 14	-1.44347	-2.71973	P:GO:0005975; F:GO:0016787	P:carbohydrate metabolic process; F:hydrolase activity	-
CUUC110411	Xyloglucan endotransglucosylase/hydrolase protein 30	-1.19538	-2.29006	P:GO:0005975; C:GO:0005618; C:GO:0005576; F:GO:0016740; P:GO:0009987	P:carbohydrate metabolic process; C:cell wall; C:extracellular region; F:transferase activity; P:cellular process	EC:2.4.1.207	Xyloglucan:xyloglucosyl transferase
CUUC111205	Cellulose synthaseprotein D5	1.92675	3.80197	P:GO:0005975; C:GO:0016020; P:GO:0009058; F:GO:0016740; P:GO:0009987	P:carbohydrate metabolic process; C:membrane; P:biosynthetic process; F:transferase activity; P:cellular process	EC:2.4.1.12	Cellulose synthase (UDP-forming)
CUUC111206	Cellulose synthaseprotein D5	1.40495	2.64809	P:GO:0005975; C:GO:0016020; P:GO:0009058; F:GO:0016740; P:GO:0009987	P:carbohydrate metabolic process; C:membrane; P:biosynthetic process; F:transferase activity; P:cellular process	EC:2.4.1.12	Cellulose synthase (UDP-forming)
CUUC111423	Similar to Glucan endo-1,3-beta-glucosidase 12 OS=Arabidopsis thaliana GN=At4g29360 PE=1 SV=1 (uniprot_sprot:sp|Q8VYE5|E1312_ARATH)	1.68212	3.20899	P:GO:0005975; F:GO:0016787	P:carbohydrate metabolic process; F:hydrolase activity	-
CUUC111874	Glucan endo-1,3-beta-glucosidase 13	2.18093	4.53446	F:GO:0000166; P:GO:0005975; F:GO:0003824	F:nucleotide binding; P:carbohydrate metabolic process; F:catalytic activity	-
CUUC111879	Glucan endo-1,3-beta-glucosidase 13	1.74937	3.36211	F:GO:0000166; P:GO:0005975; F:GO:0003824	F:nucleotide binding; P:carbohydrate metabolic process; F:catalytic activity	-
CUUC111937	Cellulose synthase E1-like(UDP-forming)	-1.83743	-3.57373	P:GO:0005975; C:GO:0016020; P:GO:0009058; F:GO:0016740; P:GO:0009987	P:carbohydrate metabolic process; C:membrane; P:biosynthetic process; F:transferase activity; P:cellular process	EC:2.4.1.12	Cellulose synthase (UDP-forming)
CUUC111991	Phosphoenolpyruvate carboxykinase 1	1.61274	3.05832	F:GO:0000166; P:GO:0005975; F:GO:0003824; P:GO:0009058	F:nucleotide binding; P:carbohydrate metabolic process; F:catalytic activity; P:biosynthetic process	EC:4.1.1.49	Phosphoenolpyruvate carboxykinase (ATP)
CUUC112058	Cellulose synthase A catalytic subunit 8 [UDP-forming	1.24118	2.36391	P:GO:0005975; C:GO:0016020; P:GO:0009058; F:GO:0016740; P:GO:0009987	P:carbohydrate metabolic process; C:membrane; P:biosynthetic process; F:transferase activity; P:cellular process	EC:2.4.1.12	Cellulose synthase (UDP-forming)
CUUC112356	Alpha-amylase 3	-2.11973	-4.34614	P:GO:0005975; F:GO:0005488; F:GO:0016787	P:carbohydrate metabolic process; F:binding; F:hydrolase activity	EC:3.2.1.1	Alpha-amylase
CUUC112455	Endoglucanase 11	1.49542	2.81946	P:GO:0005975; F:GO:0016787	P:carbohydrate metabolic process; F:hydrolase activity	-
CUUC112714	Unknow protein	-1.34558	-2.54132	F:GO:0030246	F:carbohydrate binding	-
CUUC113073	Trehalose-phosphatase/synthase 9	-1.22704	-2.34086	P:GO:0005975; F:GO:0003824; P:GO:0009058; P:GO:0009987	P:carbohydrate metabolic process; F:catalytic activity; P:biosynthetic process; P:cellular process	-
CUUC113075	Alpha-trehalose-phosphate synthase	-1.95317	-3.87223	P:GO:0005975; F:GO:0003824; P:GO:0009058; P:GO:0009987	P:carbohydrate metabolic process; F:catalytic activity; P:biosynthetic process; P:cellular process	-
CUUC113077	Trehalose-phosphatase/synthase 9	-1.46923	-2.76873	P:GO:0005975; F:GO:0003824; P:GO:0009058; P:GO:0009987	P:carbohydrate metabolic process; F:catalytic activity; P:biosynthetic process; P:cellular process	-
CUUC113078	Trehalose phosphate synthase family	-1.8478	-3.5995	P:GO:0005975; F:GO:0003824; P:GO:0009058; P:GO:0009987	P:carbohydrate metabolic process; F:catalytic activity; P:biosynthetic process; P:cellular process	-
CUUC113122	Protein kinase superfamily protein	-1.47044	-2.77106	F:GO:0000166; P:GO:0006464; F:GO:0030246; F:GO:0016301	F:nucleotide binding; P:cellular protein modification process; F:carbohydrate binding; F:kinase activity	-
CUUC113398	L-type lectin-domain containing receptor kinase VII.1	-2.64622	-6.26025	F:GO:0000166; P:GO:0006464; F:GO:0030246; F:GO:0016301	F:nucleotide binding; P:cellular protein modification process; F:carbohydrate binding; F:kinase activity	-
CUUC113587	Glucan endo-1,3-beta-glucosidase 2	1.15287	2.22355	P:GO:0005975; F:GO:0016787	P:carbohydrate metabolic process; F:hydrolase activity	-
CUUC113589	Glucan endo-1,3-beta-glucosidase 2	1.26211	2.39847	P:GO:0005975; F:GO:0016787	P:carbohydrate metabolic process; F:hydrolase activity	-
CUUC115095	Endoglucanase 6	1.09968	2.14307	P:GO:0005975; F:GO:0030246; F:GO:0016787	P:carbohydrate metabolic process; F:carbohydrate binding; F:hydrolase activity	-
CUUC116859	Beta-galactosidase 1	-1.43418	-2.70229	P:GO:0005975; F:GO:0030246; F:GO:0016787	P:carbohydrate metabolic process; F:carbohydrate binding; F:hydrolase activity	-
CUUC117133	Beta-galactosidase	-1.51152	-2.85111	P:GO:0005975; F:GO:0016787	P:carbohydrate metabolic process; F:hydrolase activity	-
CUUC117134	Beta-galactosidase	-1.27837	-2.42565	P:GO:0005975; F:GO:0016787	P:carbohydrate metabolic process; F:hydrolase activity	-
CUUC117193	Alpha-L-arabinofuranosidase 1	-1.18488	-2.27344	P:GO:0005975; F:GO:0016787	P:carbohydrate metabolic process; F:hydrolase activity	EC:3.2.1.55	Non-reducing end alpha-L-arabinofuranosidase
CUUC121295	Polygalacturonase	1.64713	3.1321	P:GO:0005975; F:GO:0016787	P:carbohydrate metabolic process; F:hydrolase activity	EC:3.2.1.15	Polygalacturonase
CUUC61684	Sucrose synthase 2	-1.09096	-2.13016	P:GO:0005975; F:GO:0016740; P:GO:0009987	P:carbohydrate metabolic process; F:transferase activity; P:cellular process	EC:2.4.1.13	Sucrose synthase
CUUC62419	Sucrose synthase	-1.93752	-3.83048	P:GO:0005975; F:GO:0016740; P:GO:0009987	P:carbohydrate metabolic process; F:transferase activity; P:cellular process	EC:2.4.1.13	Sucrose synthase
CUUC62676	Alpha-glucosidase	-1.68717	-3.22025	P:GO:0005975; F:GO:0030246; F:GO:0016787	P:carbohydrate metabolic process; F:carbohydrate binding; F:hydrolase activity	-
CUUC62737	Alpha-trehalose-phosphate synthase	-1.22442	-2.33662	P:GO:0005975; F:GO:0003824; P:GO:0009058; P:GO:0009987	P:carbohydrate metabolic process; F:catalytic activity; P:biosynthetic process; P:cellular process	-
CUUC62906	1,4-alpha-glucan-branching enzyme, chloroplastic	1.60203	3.03569	P:GO:0005975; P:GO:0006091; P:GO:0009058; F:GO:0016740; F:GO:0005488; F:GO:0016787	P:carbohydrate metabolic process; P:generation of precursor metabolites and energy; P:biosynthetic process; F:transferase activity; F:binding; F:hydrolase activity	EC:2.4.1.18	1,4-alpha-glucan branching enzyme
CUUC63146	Isoamylase 1, chloroplastic	1.50908	2.84628	P:GO:0005975; F:GO:0003824	P:carbohydrate metabolic process; F:catalytic activity	-
CUUC63238	Glucan endo-1,3-beta-glucosidase 13	1.13013	2.18878	P:GO:0005975; F:GO:0016787	P:carbohydrate metabolic process; F:hydrolase activity	-
CUUC63351	Beta-glucosidase 24	-1.28547	-2.43761	P:GO:0005975; F:GO:0016787	P:carbohydrate metabolic process; F:hydrolase activity	-
CUUC64908	Beta-galactosidase 9 like	-1.43096	-2.69626	P:GO:0005975; F:GO:0016787	P:carbohydrate metabolic process; F:hydrolase activity	-
CUUC77430	Endochitinase	-1.45181	-2.73551	P:GO:0005975; P:GO:0009056; F:GO:0005488; P:GO:0009987; F:GO:0016787	P:carbohydrate metabolic process; P:catabolic process; F:binding; P:cellular process; F:hydrolase activity	EC:3.2.1.14	Chitinase
CUUC79452	Acidic endochitinase	-1.02487	-2.03478	P:GO:0005975	P:carbohydrate metabolic process	-
CUUC79783	Unknow	1.018	2.02511	F:GO:0030246	F:carbohydrate binding	-
CUUC82544	Beta-galactosidase 13	-3.49598	-11.2822	P:GO:0005975; F:GO:0030246; F:GO:0016787	P:carbohydrate metabolic process; F:carbohydrate binding; F:hydrolase activity	-
CUUC84356	Acidic endochitinase	-3.29551	-9.81857	P:GO:0005975; F:GO:0016787	P:carbohydrate metabolic process; F:hydrolase activity	-
CUUC85349	Phosphoglucan phosphatase amyloplastic	2.86667	7.29378	P:GO:0005975; P:GO:0009987; F:GO:0016787	P:carbohydrate metabolic process; P:cellular process; F:hydrolase activity	EC:3.1.3.41	4-nitrophenylphosphatase
CUUC85503	Inositol oxygenase 2	-2.51528	-5.7171	P:GO:0005975; C:GO:0005737; F:GO:0003824; P:GO:0009056; F:GO:0005488; P:GO:0009987	P:carbohydrate metabolic process; C:cytoplasm; F:catalytic activity; P:catabolic process; F:binding; P:cellular process	EC:1.13.99.1	Inositol oxygenase
CUUC87854	L-type lectin-domain containing receptor kinase	-1.28785	-2.44163	F:GO:0000166; P:GO:0006464; F:GO:0030246; F:GO:0016301	F:nucleotide binding; P:cellular protein modification process; F:carbohydrate binding; F:kinase activity	-
CUUC88111	Prolyl 4-hydroxylase 7	1.15327	2.22417	F:GO:0003824; P:GO:0008152; F:GO:0030246	F:catalytic activity; P:metabolic process; F:carbohydrate binding	-
CUUC90030	Unknow protein	-1.79065	-3.4597	F:GO:0030246	F:carbohydrate binding	-
CUUC90322	Rhamnogalacturonate lyase B	-1.06592	-2.09351	F:GO:0030246	F:carbohydrate binding	-
CUUC91376	Phosphoglucan phosphatase amyloplastic	1.45419	2.74002	P:GO:0005975; P:GO:0009987; F:GO:0016787	P:carbohydrate metabolic process; P:cellular process; F:hydrolase activity	EC:3.1.3.41	4-nitrophenylphosphatase
CUUC91546	Xyloglucan endotransglucosylase/hydrolase protein 23	1.26314	2.40017	P:GO:0005975; F:GO:0016787	P:carbohydrate metabolic process; F:hydrolase activity	-
CUUC91776	Wall-associated receptor kinase-like 20	-1.21384	-2.31954	F:GO:0000166; P:GO:0006464; F:GO:0030246; F:GO:0016301	F:nucleotide binding; P:cellular protein modification process; F:carbohydrate binding; F:kinase activity	-
CUUC91878	Endochitinase	-3.07256	-8.41266	P:GO:0005975; P:GO:0009056; F:GO:0005488; P:GO:0009987; F:GO:0016787	P:carbohydrate metabolic process; P:catabolic process; F:binding; P:cellular process; F:hydrolase activity	EC:3.2.1.14	Chitinase
CUUC91895	Beta-D-xylosidase 1-like	1.24339	2.36755	P:GO:0005975; F:GO:0016787	P:carbohydrate metabolic process; F:hydrolase activity	-
CUUC92444	Beta-amylase-like	-1.92508	-3.79757	P:GO:0005975; P:GO:0009056; F:GO:0016787	P:carbohydrate metabolic process; P:catabolic process; F:hydrolase activity	EC:3.2.1.2	Beta-amylase
CUUC93289	Polygalacturonase	2.23446	4.70587	P:GO:0005975; F:GO:0016787	P:carbohydrate metabolic process; F:hydrolase activity	EC:3.2.1.15	Polygalacturonase
CUUC93385	Xyloglucan endotransglucosylase hydrolase 22-like	-3.8338	-14.2589	P:GO:0005975; C:GO:0005618; C:GO:0005576; F:GO:0016740; P:GO:0009987; F:GO:0016787	P:carbohydrate metabolic process; C:cell wall; C:extracellular region; F:transferase activity; P:cellular process; F:hydrolase activity	EC:2.4.1.207	Xyloglucan:xyloglucosyl transferase
CUUC93386	Xyloglucan endotransglucosylase/hydrolase protein 24	-1.72711	-3.31063	P:GO:0005975; C:GO:0005618; C:GO:0005576; F:GO:0016740; P:GO:0009987; F:GO:0016787	P:carbohydrate metabolic process; C:cell wall; C:extracellular region; F:transferase activity; P:cellular process; F:hydrolase activity	EC:2.4.1.207	Xyloglucan:xyloglucosyl transferase
CUUC94091	alpha-amylase-like	-2.32181	-4.99958	P:GO:0005975; F:GO:0005488; F:GO:0016787	P:carbohydrate metabolic process; F:binding; F:hydrolase activity	EC:3.2.1.1	Alpha-amylase
CUUC94624	Beta-amylase chloroplastic	-3.34622	-10.1698	P:GO:0005975; P:GO:0009056; F:GO:0016787	P:carbohydrate metabolic process; P:catabolic process; F:hydrolase activity	EC:3.2.1.2	Beta-amylase
CUUC94892	Xyloglucan endotransglucosylase/hydrolase protein 24	-1.73705	-3.33354	P:GO:0005975; F:GO:0016787	P:carbohydrate metabolic process; F:hydrolase activity	-
CUUC95001	Beta-galactosidase 3	1.45158	2.73507	P:GO:0005975; F:GO:0030246; F:GO:0016787	P:carbohydrate metabolic process; F:carbohydrate binding; F:hydrolase activity	-
CUUC95542	Polygalacturonase	-1.41306	-2.66302	P:GO:0005975; F:GO:0016787	P:carbohydrate metabolic process; F:hydrolase activity	EC:3.2.1.15	Polygalacturonase
CUUC96636	malate synthase	-1.35286	-2.55419	P:GO:0005975; F:GO:0016740; P:GO:0009987	P:carbohydrate metabolic process; F:transferase activity; P:cellular process	EC:2.3.3.9	Malate synthase
CUUC97800	Unknow protein	-1.57179	-2.97274	F:GO:0030246	F:carbohydrate binding	-
CUUC97801	L-type lectin-domain containing receptor kinase	-1.51815	-2.86423	F:GO:0030246	F:carbohydrate binding	-
CUUC98043	Cellulose synthase-like protein B3	-4.0311	-16.3487	P:GO:0005975; C:GO:0016020; P:GO:0009058; F:GO:0016740; P:GO:0009987	P:carbohydrate metabolic process; C:membrane; P:biosynthetic process; F:transferase activity; P:cellular process	EC:2.4.1.12	Cellulose synthase (UDP-forming)
CUUC98045	Cellulose synthase-like protein B3	-4.05735	-16.6489	P:GO:0005975; C:GO:0016020; P:GO:0009058; F:GO:0016740; P:GO:0009987	P:carbohydrate metabolic process; C:membrane; P:biosynthetic process; F:transferase activity; P:cellular process	EC:2.4.1.12	Cellulose synthase (UDP-forming)
CUUC98457	O-Glycosyl hydrolases family 17 protein	1.76233	3.39245	P:GO:0005975; F:GO:0016787	P:carbohydrate metabolic process; F:hydrolase activity	-
CUUC99069	Glycosyl hydrolase family protein with chitinase insertion domain	1.82241	3.53671	P:GO:0005975; F:GO:0005488	P:carbohydrate metabolic process; F:binding	-
CUUC99285	UDP-glucose 4-epimerase GEPI48-like	-1.78092	-3.43644	P:GO:0005975; F:GO:0003824	P:carbohydrate metabolic process; F:catalytic activity	EC:5.1.3.2	UDP-glucose 4-epimerase
CUUC99708	Cellulose synthase (UDP-forming)	-3.99692	-15.9659	P:GO:0005975; C:GO:0016020; P:GO:0009058; F:GO:0016740; P:GO:0009987	P:carbohydrate metabolic process; C:membrane; P:biosynthetic process; F:transferase activity; P:cellular process	EC:2.4.1.12	Cellulose synthase (UDP-forming)
CUUC99714	Cellulose synthase B3	-2.86665	-7.29367	P:GO:0005975; C:GO:0016020; P:GO:0009058; F:GO:0016740; P:GO:0009987	P:carbohydrate metabolic process; C:membrane; P:biosynthetic process; F:transferase activity; P:cellular process	EC:2.4.1.12	Cellulose synthase (UDP-forming)
CUUC99716	Cellulose synthase H1	-6.27659	-77.5252	P:GO:0005975; C:GO:0016020; P:GO:0009058; F:GO:0016740; P:GO:0009987	P:carbohydrate metabolic process; C:membrane; P:biosynthetic process; F:transferase activity; P:cellular process	EC:2.4.1.12	Cellulose synthase (UDP-forming)
CUUC99844	Aldolase-type TIM barrel family protein	-2.15239	-4.44565	P:GO:0005975; C:GO:0005737; F:GO:0016740; P:GO:0006139	P:carbohydrate metabolic process; C:cytoplasm; F:transferase activity; P:nucleobase-containing compound metabolic process	EC:2.2.1.2	Transaldolase

## Sheet: UF WHT vs UF MU16
Accesion	Gene annotation	Log₂ fold change	Fold change	GO IDs list	GO Names list	Enzyme Codes list	Enzyme Names list
CUUC100152	L-type lectin-domain containing receptor kinase -like	2.16594	4.48758	F:GO:0030246	F:carbohydrate binding	-
CUUC102011	Beta-fructofuranosidase, insoluble isoenzyme 1	1.37975	2.60223	P:GO:0005975; F:GO:0016787	P:carbohydrate metabolic process; F:hydrolase activity	-
CUUC102220	UDP-glucuronate 4-epimerase 3	-1.22027	-2.32991	P:GO:0005975; F:GO:0003824; F:GO:0005488	P:carbohydrate metabolic process; F:catalytic activity; F:binding	-
CUUC102535	Polygalacturonase	-1.18295	-2.27041	P:GO:0005975; F:GO:0016787	P:carbohydrate metabolic process; F:hydrolase activity	EC:3.2.1.15	Polygalacturonase
CUUC102690	Fructose-1,6-bisphosphatase, cytosolic	1.73032	3.31801	P:GO:0005975; F:GO:0016787	P:carbohydrate metabolic process; F:hydrolase activity	EC:3.1.3.23; EC:3.1.3.11; EC:3.1.3.41	Sugar-phosphatase; Fructose-bisphosphatase; 4-nitrophenylphosphatase
CUUC102777	Glycosyl hydrolase family protein	-1.3211	-2.49857	P:GO:0005975; F:GO:0016787	P:carbohydrate metabolic process; F:hydrolase activity	-
CUUC104167	Beta-galactosidase 12	1.2055	2.30618	P:GO:0005975; F:GO:0016787	P:carbohydrate metabolic process; F:hydrolase activity	-
CUUC104233	Pyruvate kinase, cytosolic isozyme	1.82852	3.55172	P:GO:0005975; P:GO:0006091; P:GO:0009056; F:GO:0005488; F:GO:0016740; P:GO:0006139	P:carbohydrate metabolic process; P:generation of precursor metabolites and energy; P:catabolic process; F:binding; F:transferase activity; P:nucleobase-containing compound metabolic process	EC:2.7.1.40	Pyruvate kinase
CUUC104567	Arabinosekinase	1.19692	2.2925	F:GO:0000166; F:GO:0030246	F:nucleotide binding; F:carbohydrate binding	-
CUUC104626	Beta-amylase 3, chloroplastic	3.22541	9.35289	P:GO:0005975; P:GO:0009056; F:GO:0016787	P:carbohydrate metabolic process; P:catabolic process; F:hydrolase activity	EC:3.2.1.2	Beta-amylase
CUUC105226	O-Glycosyl hydrolases family	-1.25085	-2.37981	P:GO:0005975; F:GO:0016787	P:carbohydrate metabolic process; F:hydrolase activity	-
CUUC106750	Polygalacturonase	-1.10195	-2.14644	P:GO:0005975; F:GO:0016787	P:carbohydrate metabolic process; F:hydrolase activity	EC:3.2.1.15	Polygalacturonase
CUUC107459	Beta-D-xylosidase 2	-1.69198	-3.23099	P:GO:0005975; F:GO:0016787	P:carbohydrate metabolic process; F:hydrolase activity	-
CUUC108071	Sucrose synthase 4	-1.18887	-2.27974	P:GO:0005975; F:GO:0016740; P:GO:0009987	P:carbohydrate metabolic process; F:transferase activity; P:cellular process	EC:2.4.1.13	Sucrose synthase
CUUC108072	Sucrose synthase 4	-1.29977	-2.4619	P:GO:0005975; F:GO:0016740; P:GO:0009987	P:carbohydrate metabolic process; F:transferase activity; P:cellular process	EC:2.4.1.13	Sucrose synthase
CUUC109538	Glycosyl hydrolase family	1.29988	2.46208	P:GO:0005975; F:GO:0005488; F:GO:0016787	P:carbohydrate metabolic process; F:binding; F:hydrolase activity	-
CUUC109686	Trehalose 6-phosphate phosphatase	1.8249	3.54281	P:GO:0005975; F:GO:0003824; P:GO:0009058; P:GO:0009987	P:carbohydrate metabolic process; F:catalytic activity; P:biosynthetic process; P:cellular process	-
CUUC110232	L-type lectin-domain containing receptor kinase VI.1	1.62532	3.08511	F:GO:0000166; P:GO:0006464; F:GO:0030246; F:GO:0016301	F:nucleotide binding; P:cellular protein modification process; F:carbohydrate binding; F:kinase activity	-
CUUC110347	Unknow protein	1.60857	3.04949	P:GO:0005975; F:GO:0016787	P:carbohydrate metabolic process; F:hydrolase activity	-
CUUC111205	Cellulose synthaseprotein D5	-1.66068	-3.16166	P:GO:0005975; C:GO:0016020; P:GO:0009058; F:GO:0016740; P:GO:0009987	P:carbohydrate metabolic process; C:membrane; P:biosynthetic process; F:transferase activity; P:cellular process	EC:2.4.1.12	Cellulose synthase (UDP-forming)
CUUC111206	Cellulose synthaseprotein D5	-1.37457	-2.5929	P:GO:0005975; C:GO:0016020; P:GO:0009058; F:GO:0016740; P:GO:0009987	P:carbohydrate metabolic process; C:membrane; P:biosynthetic process; F:transferase activity; P:cellular process	EC:2.4.1.12	Cellulose synthase (UDP-forming)
CUUC111246	Beta-glucosidase 24	-1.37303	-2.59014	P:GO:0005975; F:GO:0016787	P:carbohydrate metabolic process; F:hydrolase activity	-
CUUC111248	Beta-glucosidase 10	-1.8309	-3.55759	P:GO:0005975; F:GO:0016787	P:carbohydrate metabolic process; F:hydrolase activity	-
CUUC111874	Glucan endo-1,3-beta-glucosidase 13	-4.86361	-29.1135	F:GO:0000166; P:GO:0005975; F:GO:0003824	F:nucleotide binding; P:carbohydrate metabolic process; F:catalytic activity	-
CUUC111875	Glyceraldehyde-3-phosphate dehydrogenase, cytosolic	1.38844	2.61796	F:GO:0000166; P:GO:0005975; F:GO:0003824	F:nucleotide binding; P:carbohydrate metabolic process; F:catalytic activity	-
CUUC111879	Glucan endo-1,3-beta-glucosidase 13	-1.61494	-3.06299	F:GO:0000166; P:GO:0005975; F:GO:0003824	F:nucleotide binding; P:carbohydrate metabolic process; F:catalytic activity	-
CUUC111899	Fructose-1,6-bisphosphatase, chloroplastic	2.24178	4.72979	P:GO:0005975; F:GO:0016787	P:carbohydrate metabolic process; F:hydrolase activity	EC:3.1.3.41	4-nitrophenylphosphatase
CUUC111900	Fructose-1,6- chloroplastic-like	2.65477	6.29746	P:GO:0005975; F:GO:0016787	P:carbohydrate metabolic process; F:hydrolase activity	EC:3.1.3.41	4-nitrophenylphosphatase
CUUC111901	Fructose-1,6- chloroplastic-like	2.05124	4.14462	P:GO:0005975; F:GO:0016787	P:carbohydrate metabolic process; F:hydrolase activity	EC:3.1.3.23; EC:3.1.3.11; EC:3.1.3.41	Sugar-phosphatase; Fructose-bisphosphatase; 4-nitrophenylphosphatase
CUUC111991	Phosphoenolpyruvate carboxykinase 1	-1.44982	-2.73175	F:GO:0000166; P:GO:0005975; F:GO:0003824; P:GO:0009058	F:nucleotide binding; P:carbohydrate metabolic process; F:catalytic activity; P:biosynthetic process	EC:4.1.1.49	Phosphoenolpyruvate carboxykinase (ATP)
CUUC112085	6-phosphofructokinase 5, chloroplastic	1.55044	2.92907	P:GO:0005975; P:GO:0006091; P:GO:0009056; F:GO:0016301; P:GO:0006139	P:carbohydrate metabolic process; P:generation of precursor metabolites and energy; P:catabolic process; F:kinase activity; P:nucleobase-containing compound metabolic process	EC:2.7.1.11	6-phosphofructokinase
CUUC112455	Endoglucanase 11	-1.75177	-3.36772	P:GO:0005975; F:GO:0016787	P:carbohydrate metabolic process; F:hydrolase activity	-
CUUC112456	Endoglucanase 11	-1.23774	-2.35829	P:GO:0005975; F:GO:0016787	P:carbohydrate metabolic process; F:hydrolase activity	-
CUUC113073	Trehalose-phosphatase/synthase 9	1.11597	2.16741	P:GO:0005975; F:GO:0003824; P:GO:0009058; P:GO:0009987	P:carbohydrate metabolic process; F:catalytic activity; P:biosynthetic process; P:cellular process	-
CUUC113075	Alpha-trehalose-phosphate synthase	1.11889	2.1718	P:GO:0005975; F:GO:0003824; P:GO:0009058; P:GO:0009987	P:carbohydrate metabolic process; F:catalytic activity; P:biosynthetic process; P:cellular process	-
CUUC113587	Glucan endo-1,3-beta-glucosidase 2	-1.15817	-2.23173	P:GO:0005975; F:GO:0016787	P:carbohydrate metabolic process; F:hydrolase activity	-
CUUC113589	Glucan endo-1,3-beta-glucosidase 2	-1.14512	-2.21164	P:GO:0005975; F:GO:0016787	P:carbohydrate metabolic process; F:hydrolase activity	-
CUUC115095	Endoglucanase 6	-1.11983	-2.17321	P:GO:0005975; F:GO:0030246; F:GO:0016787	P:carbohydrate metabolic process; F:carbohydrate binding; F:hydrolase activity	-
CUUC115096	Endoglucanase 6-like	-1.33066	-2.51518	F:GO:0030246	F:carbohydrate binding	-
CUUC117135	Beta-galactosidase	1.09246	2.13237	P:GO:0005975; F:GO:0016787	P:carbohydrate metabolic process; F:hydrolase activity	-
CUUC121295	Polygalacturonase	-3.35729	-10.2481	P:GO:0005975; F:GO:0016787	P:carbohydrate metabolic process; F:hydrolase activity	EC:3.2.1.15	Polygalacturonase
CUUC60556	Unknow protein	-1.48577	-2.80066	P:GO:0005975; P:GO:0009058; P:GO:0009987	P:carbohydrate metabolic process; P:biosynthetic process; P:cellular process	-
CUUC61684	Sucrose synthase 2	1.82305	3.53829	P:GO:0005975; F:GO:0016740; P:GO:0009987	P:carbohydrate metabolic process; F:transferase activity; P:cellular process	EC:2.4.1.13	Sucrose synthase
CUUC61698	Pyruvate kinase, cytosolic isozyme	-1.24166	-2.36471	P:GO:0005975; P:GO:0006091; P:GO:0009056; F:GO:0005488; F:GO:0016740; P:GO:0006139	P:carbohydrate metabolic process; P:generation of precursor metabolites and energy; P:catabolic process; F:binding; F:transferase activity; P:nucleobase-containing compound metabolic process	EC:2.7.1.40	Pyruvate kinase
CUUC61744	Glucose-6-phosphate 1-epimerase	-1.64694	-3.13169	P:GO:0005975; F:GO:0003824; F:GO:0030246	P:carbohydrate metabolic process; F:catalytic activity; F:carbohydrate binding	-
CUUC62419	Sucrose synthase	-1.24164	-2.36467	P:GO:0005975; F:GO:0016740; P:GO:0009987	P:carbohydrate metabolic process; F:transferase activity; P:cellular process	EC:2.4.1.13	Sucrose synthase
CUUC62517	Polygalacturonase	1.18939	2.28056	P:GO:0005975; F:GO:0016787	P:carbohydrate metabolic process; F:hydrolase activity	EC:3.2.1.15	Polygalacturonase
CUUC62676	Alpha-glucosidase	1.28195	2.43168	P:GO:0005975; F:GO:0030246; F:GO:0016787	P:carbohydrate metabolic process; F:carbohydrate binding; F:hydrolase activity	-
CUUC62737	Alpha-trehalose-phosphate synthase	1.03792	2.05327	P:GO:0005975; F:GO:0003824; P:GO:0009058; P:GO:0009987	P:carbohydrate metabolic process; F:catalytic activity; P:biosynthetic process; P:cellular process	-
CUUC63329	Alpha-mannosidase 2	-2.07817	-4.2227	P:GO:0005975; F:GO:0030246; F:GO:0016787	P:carbohydrate metabolic process; F:carbohydrate binding; F:hydrolase activity	EC:3.2.1.24	Alpha-mannosidase
CUUC63333	Cellulose synthase-like protein G3	-1.26974	-2.41118	P:GO:0005975; C:GO:0016020; P:GO:0009058; F:GO:0016740; P:GO:0009987	P:carbohydrate metabolic process; C:membrane; P:biosynthetic process; F:transferase activity; P:cellular process	EC:2.4.1.12	Cellulose synthase (UDP-forming)
CUUC63351	Beta-glucosidase 24	1.40238	2.64337	P:GO:0005975; F:GO:0016787	P:carbohydrate metabolic process; F:hydrolase activity	-
CUUC71939	UDP-glucuronate:xylan alpha-glucuronosyltransferase 2	1.73929	3.33871	P:GO:0005975; C:GO:0005794; P:GO:0009058; F:GO:0016740; P:GO:0009987	P:carbohydrate metabolic process; C:Golgi apparatus; P:biosynthetic process; F:transferase activity; P:cellular process	EC:2.4.1.17	Glucuronosyltransferase
CUUC72232	Beta-galactosidase 12	2.66752	6.35338	P:GO:0005975; F:GO:0016787	P:carbohydrate metabolic process; F:hydrolase activity	-
CUUC78647	Endoglucanase 9	-2.49491	-5.63694	P:GO:0005975; F:GO:0016787	P:carbohydrate metabolic process; F:hydrolase activity	-
CUUC79783	Unknow	-1.14831	-2.21655	F:GO:0030246	F:carbohydrate binding	-
CUUC81717	Glucan endo-1,3-beta-glucosidase 7	-1.61551	-3.0642	P:GO:0005975; F:GO:0016787	P:carbohydrate metabolic process; F:hydrolase activity	-
CUUC82544	Beta-galactosidase 13	1.81966	3.52998	P:GO:0005975; F:GO:0030246; F:GO:0016787	P:carbohydrate metabolic process; F:carbohydrate binding; F:hydrolase activity	-
CUUC84706	Xyloglucan endotransglucosylase/hydrolase protein 32	1.19926	2.29621	P:GO:0005975; C:GO:0005618; C:GO:0005576; F:GO:0016740; P:GO:0009987; F:GO:0016787	P:carbohydrate metabolic process; C:cell wall; C:extracellular region; F:transferase activity; P:cellular process; F:hydrolase activity	EC:2.4.1.207	Xyloglucan:xyloglucosyl transferase
CUUC85223	Exopolygalacturonase	-1.71829	-3.29047	P:GO:0005975; F:GO:0016787	P:carbohydrate metabolic process; F:hydrolase activity	EC:3.2.1.15	Polygalacturonase
CUUC85349	Phosphoglucan phosphatase amyloplastic	-2.81321	-7.02848	P:GO:0005975; P:GO:0009987; F:GO:0016787	P:carbohydrate metabolic process; P:cellular process; F:hydrolase activity	EC:3.1.3.41	4-nitrophenylphosphatase
CUUC88111	Prolyl 4-hydroxylase 7	-1.1085	-2.15621	F:GO:0003824; P:GO:0008152; F:GO:0030246	F:catalytic activity; P:metabolic process; F:carbohydrate binding	-
CUUC88239	Glucan endo-1,3-beta-glucosidase 8	1.68909	3.22453	P:GO:0005975; F:GO:0016787	P:carbohydrate metabolic process; F:hydrolase activity	-
CUUC88742	Exopolygalacturonase	1.64331	3.12382	P:GO:0005975; F:GO:0016787	P:carbohydrate metabolic process; F:hydrolase activity	EC:3.2.1.15	Polygalacturonase
CUUC89685	Glucan endo-1,3-beta-glucosidase 11	-2.30383	-4.93766	P:GO:0005975; F:GO:0016787	P:carbohydrate metabolic process; F:hydrolase activity	-
CUUC90030	Unknow protein	2.14647	4.42742	F:GO:0030246	F:carbohydrate binding	-
CUUC90322	Rhamnogalacturonate lyase B	1.16791	2.24686	F:GO:0030246	F:carbohydrate binding	-
CUUC90325	Rhamnogalacturonate lyase B	1.10846	2.15616	F:GO:0030246	F:carbohydrate binding	-
CUUC90615	Galactokinase	-1.36594	-2.57744	F:GO:0000166; P:GO:0005975; F:GO:0016301	F:nucleotide binding; P:carbohydrate metabolic process; F:kinase activity	EC:2.7.1.6	Galactokinase
CUUC91376	Phosphoglucan phosphatase amyloplastic	-1.55296	-2.93419	P:GO:0005975; P:GO:0009987; F:GO:0016787	P:carbohydrate metabolic process; P:cellular process; F:hydrolase activity	EC:3.1.3.41	4-nitrophenylphosphatase
CUUC91546	Xyloglucan endotransglucosylase/hydrolase protein 23	-1.17156	-2.25255	P:GO:0005975; F:GO:0016787	P:carbohydrate metabolic process; F:hydrolase activity	-
CUUC91895	Beta-D-xylosidase 1-like	-1.21637	-2.32362	P:GO:0005975; F:GO:0016787	P:carbohydrate metabolic process; F:hydrolase activity	-
CUUC92444	Beta-amylase-like	1.17699	2.26105	P:GO:0005975; P:GO:0009056; F:GO:0016787	P:carbohydrate metabolic process; P:catabolic process; F:hydrolase activity	EC:3.2.1.2	Beta-amylase
CUUC92675	Glucuronoxylan 4-O-methyltransferase 1	10.8893	1896.72	P:GO:0005975; P:GO:0009058; P:GO:0009987	P:carbohydrate metabolic process; P:biosynthetic process; P:cellular process	-
CUUC93289	Polygalacturonase	-2.92871	-7.61428	P:GO:0005975; F:GO:0016787	P:carbohydrate metabolic process; F:hydrolase activity	EC:3.2.1.15	Polygalacturonase
CUUC93385	Xyloglucan endotransglucosylase hydrolase 22-like	1.76572	3.40043	P:GO:0005975; C:GO:0005618; C:GO:0005576; F:GO:0016740; P:GO:0009987; F:GO:0016787	P:carbohydrate metabolic process; C:cell wall; C:extracellular region; F:transferase activity; P:cellular process; F:hydrolase activity	EC:2.4.1.207	Xyloglucan:xyloglucosyl transferase
CUUC94050	Sucrose phosphate synthase 1	-1.04944	-2.06973	P:GO:0005975; F:GO:0016740; P:GO:0009987	P:carbohydrate metabolic process; F:transferase activity; P:cellular process	EC:2.4.1.13	Sucrose synthase
CUUC94091	alpha-amylase-like	1.18833	2.27889	P:GO:0005975; F:GO:0005488; F:GO:0016787	P:carbohydrate metabolic process; F:binding; F:hydrolase activity	EC:3.2.1.1	Alpha-amylase
CUUC94257	Trehalose 6-phosphate phosphatase	-1.75444	-3.37394	P:GO:0005975; F:GO:0003824; P:GO:0009058; P:GO:0009987	P:carbohydrate metabolic process; F:catalytic activity; P:biosynthetic process; P:cellular process	-
CUUC94624	Beta-amylase chloroplastic	1.32456	2.50456	P:GO:0005975; P:GO:0009056; F:GO:0016787	P:carbohydrate metabolic process; P:catabolic process; F:hydrolase activity	EC:3.2.1.2	Beta-amylase
CUUC97800	Unknow protein	2.73395	6.65274	F:GO:0030246	F:carbohydrate binding	-
CUUC97801	L-type lectin-domain containing receptor kinase	3.69683	12.9675	F:GO:0030246	F:carbohydrate binding	-
CUUC98043	Cellulose synthase-like protein B3	3.78404	13.7756	P:GO:0005975; C:GO:0016020; P:GO:0009058; F:GO:0016740; P:GO:0009987	P:carbohydrate metabolic process; C:membrane; P:biosynthetic process; F:transferase activity; P:cellular process	EC:2.4.1.12	Cellulose synthase (UDP-forming)
CUUC98045	Cellulose synthase-like protein B3	2.59906	6.05893	P:GO:0005975; C:GO:0016020; P:GO:0009058; F:GO:0016740; P:GO:0009987	P:carbohydrate metabolic process; C:membrane; P:biosynthetic process; F:transferase activity; P:cellular process	EC:2.4.1.12	Cellulose synthase (UDP-forming)
CUUC98457	O-Glycosyl hydrolases family 17 protein	-1.74019	-3.3408	P:GO:0005975; F:GO:0016787	P:carbohydrate metabolic process; F:hydrolase activity	-
CUUC98866	Glucan endo-1,3-beta-glucosidase 4	-1.00867	-2.01205	P:GO:0005975; F:GO:0016787	P:carbohydrate metabolic process; F:hydrolase activity	-
CUUC99285	UDP-glucose 4-epimerase GEPI48-like	1.11181	2.16116	P:GO:0005975; F:GO:0003824	P:carbohydrate metabolic process; F:catalytic activity	EC:5.1.3.2	UDP-glucose 4-epimerase
CUUC99708	Unknow protein	4.06335	16.7182	P:GO:0005975; C:GO:0016020; P:GO:0009058; F:GO:0016740; P:GO:0009987	P:carbohydrate metabolic process; C:membrane; P:biosynthetic process; F:transferase activity; P:cellular process	EC:2.4.1.12	Cellulose synthase (UDP-forming)
CUUC99714	Cellulose synthase B3	1.46448	2.75964	P:GO:0005975; C:GO:0016020; P:GO:0009058; F:GO:0016740; P:GO:0009987	P:carbohydrate metabolic process; C:membrane; P:biosynthetic process; F:transferase activity; P:cellular process	EC:2.4.1.12	Cellulose synthase (UDP-forming)
CUUC99716	Cellulose synthase-like protein H1	6.33354	80.6464	P:GO:0005975; C:GO:0016020; P:GO:0009058; F:GO:0016740; P:GO:0009987	P:carbohydrate metabolic process; C:membrane; P:biosynthetic process; F:transferase activity; P:cellular process	EC:2.4.1.12	Cellulose synthase (UDP-forming)
