# Supplementary material for: First RNA-seq approach to study fruit set and parthenocarpy in zucchini (Cucurbita pepo L.)
Source: BMC Plant Biol. 2019 Feb 6;19:61. doi: 10.1186/s12870-019-1632-2 (PMC6366093; doi:10.1186/s12870-019-1632-2)
Supplement: Supplementary file 7 — Tables “PF MU16 vs UF MU16” (List of DEGs related to hormones during pollinated fruit set in MUCU-16 cultivar identified by accession, gene annotation, log2 fold change, fold change and hormone pathway), “AF MU16 vs UF MU16 (List of DEGs related to hormones during auxin treated fruit set in MUCU-16 cultivar by accession, gene annotation, log2 fold change, fold change and hormone pathway), “PF WHT vs UF WHT” (List of DEGs related to hormones during pollinated fruit set in Whitaker cultivar by accession, gene annotation, log2 fold change, fold change and hormone pathway), “AF WHT vs UF WHT (List of DEGs related to hormones during auxin treated fruit set in Whitaker cultivar by accession, gene annotation, log2 fold change, fold change and hormone pathway), “UF WHT vs UF MU16” (List of DEGs related to hormones during parthenocarpic fruit set by accession, gene annotation, log2 fold change, fold change and hormone pathway). (XLSX 72 kb) (XLSX 71 kb) [file 12870_2019_1632_MOESM7_ESM.xlsx]

## Sheet: PF MU16 vs UF MU16
Accession	Gene Annotation	Log₂ fold change	Fold Change	Hormone pathway
CUUC100167	WTR14	-1.3095	-2.47856	Auxin
CUUC100238	ERF106	-3.03329	-8.18673	Ethylene
CUUC100239	ERF105	-3.07781	-8.44332	Ethylene
CUUC100548	ERF9	-1.9543	-3.87528	Ethylene
CUUC100780	IAA13	1.66598	3.17328	Auxin
CUUC100941	JMT	1.20822	2.31053	Jasmonic acid
CUUC100971	WAT1	3.31502	9.95221	Auxin
CUUC101291	AP2-like ethylene-responsive transcription factor	-2.206	-4.61394	Ethylene
CUUC101723	ERF106	-1.63201	-3.09944	Ethylene
CUUC101867	ARR12	-1.55728	-2.94299	Cytokinin
CUUC101990	YUCCA6	2.05657	4.15996	Auxin
CUUC102026	WTR14	-2.9202	-7.56952	Auxin
CUUC102054	PIN -like	1.01732	2.02415	Auxin
CUUC102140	GH3.1	-1.7846	-3.44524	Auxin
CUUC102273	NCED1	-4.98657	-31.7034	Abscisic acid
CUUC102276	NCED3	-5.35494	-40.9259	Abscisic acid
CUUC102483	GA20ox -like	-1.3293	-2.51281	Gibberellin
CUUC102540	PIN5-like	-1.39574	-2.63123	Auxin
CUUC102568	ERF054-like	-1.11775	-2.17008	Ethylene
CUUC102821	ERF92	-5.11586	-34.676	Ethylene
CUUC103120	WTR7	-1.62513	-3.08471	Auxin
CUUC103284	IAA26	-1.88005	-3.68088	Auxin
CUUC103285	IAA26-like	-1.29022	-2.44566	Auxin
CUUC103286	IAA18-like	-2.19979	-4.59411	Auxin
CUUC103474	GH3.3	2.91762	7.556	Auxin
CUUC103498	LOG5	-2.27036	-4.82445	Cytokinin
CUUC103499	LOG5	-2.17884	-4.52789	Cytokinin
CUUC103547	WTR18	-2.09577	-4.27453	Auxin
CUUC103570	PIN5-like	-1.48435	-2.79792	Auxin
CUUC103572	PIN5-like	-2.78773	-6.90541	Auxin
CUUC104739	SAUR36	-1.92567	-3.79913	Auxin
CUUC104759	WAT1	4.2146	18.5661	Auxin
CUUC105563	GID1C	-1.3718	-2.58794	Gibberellin
CUUC105564	GID1C-like	-1.3925	-2.62534	Gibberellin
CUUC105565	GID1 -like	-1.49081	-2.81048	Gibberellin
CUUC105584	AGR13	1.8811	3.68355	Auxin
CUUC105782	IAA -like	1.48122	2.79185	Auxin
CUUC106192	SDR2A	-1.27589	-2.42149	Abscisic acid
CUUC106197	SDR2A	-1.62912	-3.09324	Abscisic acid
CUUC106858	EIN3-like	-1.124	-2.17951	Ethylene
CUUC106859	EIN3	-1.77454	-3.42129	Ethylene
CUUC107063	ARR9	-1.32572	-2.50657	Cytokinin
CUUC107064	AUX28	4.30501	19.7669	Auxin
CUUC107065	IAA16	4.96861	31.3113	Auxin
CUUC108304	GA2OX8	-2.72526	-6.6128	Gibberellin
CUUC108315	LOX15	-1.07684	-2.10941	Jasmonic acid
CUUC108502	PYL8	-3.42603	-10.7483	Abscisic acid
CUUC108794	CTR1	-1.45669	-2.74478	Ethylene
CUUC109503	IAA11	2.11724	4.33864	Auxin
CUUC109904	GA20ox1	2.72038	6.59048	Gibberellin
CUUC110363	ERF17	-3.75145	-13.4679	Ethylene
CUUC110790	CKX4	-1.91241	-3.76437	Cytokinin
CUUC110858	LAX3	1.22337	2.33491	Auxin
CUUC110859	LAX1	1.28903	2.44364	Auxin
CUUC110993	PIN1C	2.01816	4.05068	Auxin
CUUC110994	PIN1C	2.23126	4.69543	Auxin
CUUC111025	EBF1	-1.38395	-2.60982	Ethylene
CUUC111037	IAA14	2.65059	6.27924	Auxin
CUUC111041	IAA16-like	2.43805	5.41908	Auxin
CUUC111101	ACO -like	-1.18799	-2.27836	Ethylene
CUUC111166	EIN3	-1.78213	-3.43934	Ethylene
CUUC111298	Ethylene-responsive transcription factor RAP2-13-like	-1.1179	-2.17031	Ethylene
CUUC111438	KO1	-1.45893	-2.74904	Gibberellin
CUUC112573	LAX1	1.60903	3.05047	Auxin
CUUC113651	IAA13	1.3529	2.55426	Auxin
CUUC113912	IAA4	1.91275	3.76526	Auxin
CUUC114587	RTE1	-2.31421	-4.97333	Ethylene
CUUC115364	ERF11	-2.81836	-7.05359	Ethylene
CUUC116512	APRR5	1.19177	2.28433	Cytokinin
CUUC117278	ETR2	-1.32109	-2.49855	Ethylene
CUUC117713	AP2-like ethylene-responsive transcription factor	-2.04279	-4.12042	Ethylene
CUUC118111	CYP45090A1	-1.45261	-2.73703	Brassinosteroid
CUUC118324	EBF1	-1.61548	-3.06414	Ethylene
CUUC118781	ACO -like	-3.07499	-8.42683	Ethylene
CUUC118782	ACO3-like	-2.77506	-6.84506	Ethylene
CUUC118784	ACO -like	-2.42822	-5.38231	Ethylene
CUUC122301	GA20ox2	2.06235	4.17665	Gibberellin
CUUC122747	GA3OX4	1.49214	2.81305	Gibberellin
CUUC124123	SAUR72	-1.7058	-3.2621	Auxin
CUUC128674	ABAH3	-1.80692	-3.49894	Abscisic acid
CUUC129314	Ethylene-responsive transcription factor RAP2-11	-1.60803	-3.04836	Ethylene
CUUC60540	ERF3-like	-2.51	-5.6962	Ethylene
CUUC60589	ERF1A	-3.18617	-9.10189	Ethylene
CUUC60600	ERF061-like	-2.38362	-5.21844	Ethylene
CUUC60709	WTR32	-1.11527	-2.16636	Auxin
CUUC60847	LOG1	-2.3393	-5.06059	Cytokinin
CUUC60881	CYP45090A1	1.1407	2.20488	Brassinosteroid
CUUC61027	LOG8	1.36848	2.58199	Cytokinin
CUUC61135	PIN1	2.15867	4.46504	Auxin
CUUC61136	PIN1D	1.43626	2.70619	Auxin
CUUC61362	CYP714A1	-3.5409	-11.6391	Cytokinin
CUUC61408	SDR3B	-1.19969	-2.29691	Abscisic acid
CUUC61589	WTR18	-1.41872	-2.67348	Auxin
CUUC62766	GA20ox2	-2.27742	-4.8481	Gibberellin
CUUC62773	AUX22	2.1971	4.58556	Auxin
CUUC63145	EBF1	-2.75552	-6.75296	Ethylene
CUUC63164	ACO1-like	-1.56473	-2.95823	Ethylene
CUUC63179	EIN3-like	-1.77501	-3.42239	Ethylene
CUUC63569	WTR42	-1.74238	-3.34588	Auxin
CUUC64372	ACS10	-1.57124	-2.9716	Ethylene
CUUC64433	TIR3	1.32494	2.50523	Auxin
CUUC65070	WTR14	-1.4716	-2.7733	Auxin
CUUC65141	AP2-like ethylene-responsive transcription factor	1.42919	2.69296	Ethylene
CUUC66408	PYL5	1.37673	2.5968	Abscisic acid
CUUC66721	CYP735A2	1.06232	2.08829	Cytokinin
CUUC67060	ERF98-like	-1.0373	-2.05239	Ethylene
CUUC69747	ABAH4	-1.53756	-2.90303	Abscisic acid
CUUC69748	ABAH3	-1.5175	-2.86295	Abscisic acid
CUUC73700	WTR31	-1.90909	-3.75573	Auxin
CUUC74273	AUX22	2.5093	5.69342	Auxin
CUUC74293	ERF1-like	-2.27825	-4.85088	Ethylene
CUUC74937	ERF110	-1.55119	-2.93058	Ethylene
CUUC75139	Ethylene-responsive transcription factor TINY	-1.75181	-3.3678	Ethylene
CUUC75781	ACO1	-3.37233	-10.3555	Ethylene
CUUC75782	ACO1	-3.59835	-12.1119	Ethylene
CUUC76446	IAA14	1.71231	3.27684	Auxin
CUUC76447	AUX28-like	1.7055	3.26143	Auxin
CUUC76664	GH3.17	2.30062	4.92669	Auxin
CUUC76810	ERF102	-1.66211	-3.16478	Ethylene
CUUC78533	SAUR -like	1.33227	2.51799	Auxin
CUUC80042	Ethylene-responsive transcription factor RAP2-3	-1.75635	-3.37843	Ethylene
CUUC80557	SAUR32	-1.99834	-3.99541	Auxin
CUUC81640	Ethylene-responsive transcription factor CRF2	3.09355	8.53596	Ethylene
CUUC81774	ABAH3	-2.47184	-5.54752	Abscisic acid
CUUC81775	ABAH4	-3.90932	-15.0253	Abscisic acid
CUUC81776	ABAH3	-3.83592	-14.2799	Abscisic acid
CUUC81777	ABAH4	1.2453	2.37067	Abscisic acid
CUUC82051	IPT5	-2.16146	-4.47366	Cytokinin
CUUC82102	IAA13	2.31239	4.96705	Auxin
CUUC82118	IAA13	2.67946	6.40615	Auxin
CUUC83288	SAUR72	-1.0344	-2.04826	Auxin
CUUC83492	F-box GID2	-1.19618	-2.29131	Gibberellin
CUUC83780	ACS-like	-5.36901	-41.3269	Ethylene
CUUC84032	ACO1	-3.74659	-13.4226	Ethylene
CUUC84774	ARF5	-1.23592	-2.35532	Auxin
CUUC84905	ERF3	1.06644	2.09426	Ethylene
CUUC84919	ERF3-like	-1.27053	-2.4125	Ethylene
CUUC84989	PYL4	1.8729	3.66267	Abscisic acid
CUUC85491	ERF4	-1.98818	-3.96735	Ethylene
CUUC85505	WTR38	-1.33691	-2.5261	Auxin
CUUC85677	IPT3	-2.64833	-6.26942	Cytokinin
CUUC85703	PIN8	2.97466	7.8607	Auxin
CUUC85906	LOG7	-1.71034	-3.27237	Cytokinin
CUUC85910	LOG5	-2.8215	-7.06896	Cytokinin
CUUC86223	PIN1A	6.45882	87.9628	Auxin
CUUC86227	PIN1c-like	2.51675	5.7229	Auxin
CUUC86559	PIN1B	4.48906	22.4565	Auxin
CUUC86561	PIN1C-like	-1.40738	-2.65255	Auxin
CUUC87035	ABP19a-like	-1.90852	-3.75424	Auxin
CUUC87447	SAUR72	-2.40524	-5.29722	Auxin
CUUC87883	LOX15	1.41569	2.66787	Jasmonic acid
CUUC87884	LOX15	1.98961	3.9713	Jasmonic acid
CUUC87952	AUX28	-1.60803	-3.04836	Auxin
CUUC88285	IAA29-like	2.26661	4.8119	Auxin
CUUC89033	PYL2	-1.21563	-2.32242	Abscisic acid
CUUC89535	ARF16	-1.24839	-2.37576	Auxin
CUUC90097	Ethylene-responsive transcription factor RAP2-1	-2.08957	-4.2562	Ethylene
CUUC90098	Ethylene-responsive transcription factor RAP2-1	-2.05691	-4.16095	Ethylene
CUUC90682	SAUR50	2.12399	4.35897	Auxin
CUUC90961	AUX22	4.60816	24.3891	Auxin
CUUC90976	ERF92	-1.66223	-3.16506	Ethylene
CUUC91496	ERF62	-1.33008	-2.51417	Ethylene
CUUC91498	ERF61	-3.41057	-10.6337	Ethylene
CUUC91634	SABP2	-2.09757	-4.27989	SaliCylic acid
CUUC91750	ERF92	1.15035	2.21967	Ethylene
CUUC91751	ERF92	-2.61777	-6.13799	Ethylene
CUUC92361	IAA20	1.84176	3.58448	Auxin
CUUC92362	IAA28	1.46059	2.75221	Auxin
CUUC92498	ERF60	-2.35	-5.09824	Ethylene
CUUC92835	GASA4	1.38636	2.61419	Gibberellin
CUUC92965	Ethylene-responsive transcription factor -like	1.96674	3.90884	Ethylene
CUUC93054	GH3.6	-3.30244	-9.86582	Auxin
CUUC93201	WTR37	-4.6945	-25.8932	Auxin
CUUC93291	SAUR -like	-2.96269	-7.79578	Auxin
CUUC93475	ERF9	-1.21146	-2.31571	Ethylene
CUUC93476	ERFF4-like	-1.54739	-2.92288	Ethylene
CUUC93565	CKX3	-1.39381	-2.62771	Cytokinin
CUUC93595	AI5L2	-1.00056	-2.00077	Abscisic acid
CUUC93617	ERF4	-1.03627	-2.05092	Ethylene
CUUC94033	SAUR -like	-1.73106	-3.31973	Auxin
CUUC94190	GH3.5	-2.10524	-4.3027	Auxin
CUUC94523	IAA4	3.61648	12.265	Auxin
CUUC94636	EBF1	-2.42892	-5.38489	Ethylene
CUUC94638	EBF1	-1.4967	-2.82196	Ethylene
CUUC94920	GID1 -like	-1.37831	-2.59963	Gibberellin
CUUC94921	GID1B	-2.30736	-4.94976	Gibberellin
CUUC94950	AUX1	2.20199	4.60114	Auxin
CUUC94951	AUX1	3.19885	9.18225	Auxin
CUUC94952	LAX4	1.36557	2.57678	Auxin
CUUC94953	LAX4	2.2754	4.84132	Auxin
CUUC94954	LAX4	1.32746	2.5096	Auxin
CUUC95206	GA2OX1-like	-5.81468	-56.2852	Gibberellin
CUUC95533	LAX7	1.18481	2.27333	Auxin
CUUC95635	IAA19	5.55636	47.0578	Auxin
CUUC95796	ERF86	2.39709	5.2674	Ethylene
CUUC95944	GA2OX1	-2.26177	-4.79578	Gibberellin
CUUC95945	G2OX1	-3.73721	-13.3356	Gibberellin
CUUC96027	ABAH4	-2.28147	-4.86172	Abscisic acid
CUUC96063	IAMT1	3.3375	10.1085	Auxin
CUUC96116	ACO -like	-2.59278	-6.03258	Ethylene
CUUC96117	ACO3	-2.56456	-5.91576	Ethylene
CUUC96118	ACO3	-2.70018	-6.49883	Ethylene
CUUC96143	AUX/LAX -like	-2.98985	-7.94393	Auxin
CUUC96644	SAMT	1.4705	2.77118	SaliCylic acid
CUUC97143	Ethylene-responsive transcription factor WRI1	1.46241	2.75569	Ethylene
CUUC97190	SAMT	-3.65251	-12.5752	SaliCylic acid
CUUC97242	Ethylene-responsive transcription factor WRI1	-1.25445	-2.38576	Ethylene
CUUC97296	WTR14	-1.32487	-2.50509	Auxin
CUUC97672	ABAH3	-1.10887	-2.15677	Abscisic acid
CUUC97673	ABAH3	-1.34653	-2.543	Abscisic acid
CUUC97674	ABAH3	-1.73697	-3.33333	Abscisic acid
CUUC97850	KAO2	1.96502	3.90418	Gibberellin
CUUC97851	KAO1	2.04388	4.12353	Gibberellin
CUUC98015	ACO3	1.42421	2.68367	Ethylene
CUUC98087	GA2OX8-like	-1.62829	-3.09146	Gibberellin
CUUC98088	G2OX8	-1.81359	-3.51515	Gibberellin
CUUC98119	PIN6	3.52164	11.4847	Auxin
CUUC98263	GID1B	-3.11545	-8.66653	Gibberellin
CUUC98420	LOG8	-1.25994	-2.39485	Cytokinin
CUUC98705	SAUR50	1.40938	2.65623	Auxin
CUUC98904	Ethylene-responsive transcription factor CRF4	2.20789	4.62	Ethylene
CUUC99776	PIN1B	1.83166	3.55947	Auxin
CUUC99777	PIN1C	1.79297	3.46528	Auxin
CUUC99927	ACO -like	-1.48862	-2.8062	Ethylene
CUUC99945	ERF61	-1.19537	-2.29003	Ethylene

## Sheet: AF MU16 vs UF MU16
Accession	Gene Annotation	Log₂ fold change	Fold Change	Hormone pathway
CUUC100238	ERF106	-2.63208	-6.1992	Ethylene
CUUC100239	ERF105	-1.88845	-3.70236	Ethylene
CUUC100548	ERF9	-1.33998	-2.53147	Ethylene
CUUC100971	WAT1	1.339	2.52976	Auxin
CUUC101367	Auxin-repressed kDa	-2.00351	-4.00975	Auxin
CUUC101368	Auxin-repressed kDa	-2.56927	-5.9351	Auxin
CUUC101991	YUCCA8	-1.24918	-2.37707	Auxin
CUUC102273	NCED1	-1.89873	-3.72885	Abscisic acid
CUUC102276	NCED3	-1.95936	-3.88891	Abscisic acid
CUUC102540	PIN5-like	-1.38189	-2.6061	Auxin
CUUC102566	ERF54-like	1.90456	3.74395	Ethylene
CUUC102821	ERF92	-4.16574	-17.9478	Ethylene
CUUC103120	WTR7	-1.10232	-2.14699	Auxin
CUUC103286	IAA18-like	1.06896	2.09792	Auxin
CUUC103498	LOG5	-2.40451	-5.29457	Cytokinin
CUUC103499	LOG5	-2.04829	-4.13617	Cytokinin
CUUC103547	WTR18	-1.39048	-2.62167	Auxin
CUUC103570	PIN5-like	-4.95721	-31.0648	Auxin
CUUC103572	PIN5-like	-1.23221	-2.34927	Auxin
CUUC104739	SAUR36	-2.36075	-5.13636	Auxin
CUUC104759	WAT1	1.80915	3.50436	Auxin
CUUC105349	BZR1	-1.34099	-2.53325	Brassinosteroid
CUUC105584	AGR13	1.01702	2.02373	Auxin
CUUC105723	ERF118-like	1.41895	2.6739	Ethylene
CUUC106859	EIN3	-1.25693	-2.38986	Ethylene
CUUC107064	AUX28	2.7645	6.79514	Auxin
CUUC108304	GA2OX8	-1.5333	-2.89448	Gibberellin
CUUC108502	PYL8	-2.5098	-5.69541	Abscisic acid
CUUC109904	GA20ox1	1.39386	2.6278	Gibberellin
CUUC110363	ERF17	-1.11957	-2.17282	Ethylene
CUUC111037	IAA14	1.71465	3.28217	Auxin
CUUC111041	IAA16-like	1.61907	3.07177	Auxin
CUUC111166	EIN3-like	-1.87093	-3.65767	Ethylene
CUUC112292	ERF106	-2.59649	-6.04815	Ethylene
CUUC114518	AUX22	-1.17355	-2.25566	Auxin
CUUC114587	RTE1	-1.71455	-3.28195	Ethylene
CUUC115364	ERF11	-2.57474	-5.95763	Ethylene
CUUC117278	ETR2	-1.70488	-3.26001	Ethylene
CUUC118782	ACO	-2.71342	-6.55873	Ethylene
CUUC60504	ERF3-like	2.94546	7.70322	Ethylene
CUUC60540	ERF3-like	2.95	7.27491	Ethylene
CUUC60589	ERF1A	-1.96934	-3.9159	Ethylene
CUUC60709	WTR32	-1.24288	-2.3667	Auxin
CUUC60769	PYR1	-1.19211	-2.28487	Abscisic acid
CUUC60847	LOG1	-2.04891	-4.13793	Cytokinin
CUUC60881	CYP45090A1	1.14433	2.21044	Brassinosteroid
CUUC61135	PIN1	1.1692	2.24887	Auxin
CUUC61136	PIN1D	1.22554	2.33843	Auxin
CUUC61362	CYP714A1	-3.40338	-10.5808	Cytokinin
CUUC62438	ERF1-like	1.07117	2.10113	Ethylene
CUUC62766	GA20ox2	-1.25033	-2.37896	Gibberellin
CUUC63179	EIN3-like	-1.83491	-3.56748	Ethylene
CUUC64433	TIR3	1.11294	2.16286	Auxin
CUUC74293	ERF1-like	-2.39718	-5.26773	Ethylene
CUUC74937	ERF110	-1.75929	-3.38532	Ethylene
CUUC75139	Ethylene-responsive transcription factor TINY	-3.06156	-8.34873	Ethylene
CUUC75782	ACO1	-1.50216	-2.83266	Ethylene
CUUC78533	SAUR -like	1.10085	2.14481	Auxin
CUUC79462	ERF86-like	-4.64844	-25.0796	Ethylene
CUUC80557	SAUR32	-1.70346	-3.25681	Auxin
CUUC81640	Ethylene-responsive transcription factor CRF2	2.06357	4.18019	Ethylene
CUUC81929	ERF106	-2.16717	-4.49143	Ethylene
CUUC82051	IPT5	-1.14548	-2.21219	Cytokinin
CUUC82264	ERF03	-1.31609	-2.48991	Ethylene
CUUC85677	IPT3	-1.77547	-3.42349	Cytokinin
CUUC86558	AUX/LAX -like	3.03527	8.19798	Auxin
CUUC87342	ERF2	-1.73463	-3.32794	Ethylene
CUUC89032	PYL2	2.48923	5.61477	Abscisic acid
CUUC90097	Ethylene-responsive transcription factor RAP2-1	-1.89873	-3.72885	Ethylene
CUUC90098	Ethylene-responsive transcription factor RAP2-1	-1.98283	-3.95267	Ethylene
CUUC90682	SAUR50	1.47635	2.78244	Auxin
CUUC90961	AUX22	3.14234	8.82955	Auxin
CUUC91496	ERF62	-1.31648	-2.49058	Ethylene
CUUC91497	ERF61-like	-2.94354	-7.69295	Ethylene
CUUC91498	ERF61	-2.39125	-5.24613	Ethylene
CUUC91634	SABP2	-2.80471	-6.98717	Salycilic acid
CUUC91751	ERF92	-4.15765	-17.8475	Ethylene
CUUC92498	ERF60	-1.00428	-2	Ethylene
CUUC92730	Ethylene-responsive transcription factor -like	-1.34312	-2.537	Ethylene
CUUC93201	WTR37	-4.3493	-20.3831	Auxin
CUUC93291	SAUR -like	-2.82222	-7.07248	Auxin
CUUC93565	CKX3	-1.04479	-2.06307	Cytokinin
CUUC94033	SAUR -like	-1.60024	-3.03193	Auxin
CUUC94079	Ethylene-responsive transcription factor ABR1-like	-1.6307	-3.09664	Ethylene
CUUC94080	Ethylene-responsive transcription factor ABR1-like	-1.70315	-3.25611	Ethylene
CUUC94523	IAA4	2.03455	4.09695	Auxin
CUUC94920	GID1 -like	-1.37696	-2.59721	Gibberellin
CUUC95206	GA2OX1-like	-4.95356	-30.9863	Gibberellin
CUUC95635	IAA19	3.37286	10.3593	Auxin
CUUC95796	ERF86	3.05522	8.31211	Ethylene
CUUC95944	GA2OX1	-2.45321	-5.47631	Gibberellin
CUUC96027	ABAH4	-1.6005	-3.03249	Abscisic acid
CUUC96063	IAMT1	-1.19559	-2.29038	Auxin
CUUC96117	ACO3	-3.44823	-10.915	Ethylene
CUUC96118	ACO3	-2.14453	-4.42147	Ethylene
CUUC96143	AUX/LAX -like	-2.06375	-4.18073	Auxin
CUUC97242	Ethylene-responsive transcription factor WRI1	-2.76561	-6.80033	Ethylene
CUUC98119	PIN6	1.95193	3.86892	Auxin
CUUC98263	GID1B	-2.85192	-7.21963	Gibberellin

## Sheet: PF WHT vs UF WHT
Accession	Gene Annotation	Log₂ fold change	Fold Change	Hormone pathway
CUUC100238	ERF106	-2.82573	-7.08972	Ethylene
CUUC100239	ERF105	-3.33765	-10.1096	Ethylene
CUUC100240	ERF105	-1.53798	-2.90388	Ethylene
CUUC100304	Auxin-induced X10A	2.29388	4.90374	Auxin
CUUC100548	ERF9	-2.00071	-4.00196	Ethylene
CUUC100780	IAA13	2.07578	4.21573	Auxin
CUUC100939	JMT	1.95787	3.88487	Jasmonic acid
CUUC100941	JMT	2.03466	4.09727	Jasmonic acid
CUUC100971	WAT1	4.89629	29.7804	Auxin
CUUC101291	AP2-like ethylene-responsive transcription factor	-2.1087	-4.31301	Ethylene
CUUC101367	Auxin-repressed kDa	-3.55341	-11.7404	Auxin
CUUC101368	Auxin-repressed kDa	-4.22131	-18.6527	Auxin
CUUC101723	ERF106	-2.33557	-5.04749	Ethylene
CUUC101865	ARR12	-1.10513	-2.15119	Cytokinin
CUUC101867	ARR12	-1.63602	-3.10806	Cytokinin
CUUC101990	YUCCA6	3.36696	10.317	Auxin
CUUC102140	GH3.1	-2.1251	-4.36232	Auxin
CUUC102273	NCED1	-5.41225	-42.5842	Abscisic acid
CUUC102276	NCED3	-4.7901	-27.6671	Abscisic acid
CUUC102483	GA20ox -like	-1.87314	-3.66328	Gibberellin
CUUC102540	PIN5-like	-1.56177	-2.95215	Auxin
CUUC102550	CKX5	-2.05188	-4.14646	Cytokinin
CUUC102821	ERF92	-6.0654	-66.9682	Ethylene
CUUC103120	WTR7	2.57874	5.97418	Auxin
CUUC103282	IAA18-like	-2.77761	-6.85717	Auxin
CUUC103284	IAA26	-2.81564	-7.04033	Auxin
CUUC103498	LOG5	-4.36467	-20.6014	Cytokinin
CUUC103499	LOG5	-4.24873	-19.0106	Cytokinin
CUUC103547	WTR18	-2.81587	-7.04143	Auxin
CUUC103570	PIN5-like	-10.2238	-1195.85	Auxin
CUUC103572	PIN5-like	-2.93627	-7.65428	Auxin
CUUC103624	PYR1-like	1.60116	3.03387	Abscisic acid
CUUC103681	ARR11	1.85081	3.60703	Cytokinin
CUUC103692	LAX4	1.74726	3.35721	Auxin
CUUC103693	LAX3-like	2.3628	5.14369	Auxin
CUUC103694	PIN4	1.4416	2.71621	Auxin
CUUC103696	PIN3	1.79314	3.46567	Auxin
CUUC103791	YUCCA7	-1.6162	-3.06566	Auxin
CUUC104343	CKX1	-1.44042	-2.71399	Cytokinin
CUUC104536	NCED5	2.5232	5.74855	Abscisic acid
CUUC104739	SAUR36	-3.18706	-9.10751	Auxin
CUUC104759	WAT1	7.19855	146.886	Auxin
CUUC104853	AP2 ethylene-responsive transcription factor	1.19083	2.28284	Ethylene
CUUC105563	GID1C	-1.21977	-2.3291	Gibberellin
CUUC105564	GID1C-like	-1.47354	-2.77703	Gibberellin
CUUC105565	GID1 -like	-1.58314	-2.9962	Gibberellin
CUUC105584	AGR13	2.75249	6.7388	Auxin
CUUC105728	ERF118-like	1.40582	2.64968	Ethylene
CUUC105729	ERF118	1.00009	2.00012	Ethylene
CUUC105822	ARR9	-1.91117	-3.76113	Cytokinin
CUUC106192	SDR2A	-1.92701	-3.80267	Abscisic acid
CUUC106197	SDR2A	-2.21303	-4.63648	Abscisic acid
CUUC106859	EIN3	-2.01249	-4.03477	Ethylene
CUUC107063	ARR9	-1.35537	-2.55863	Cytokinin
CUUC107064	AUX28	1.31514	2.48827	Auxin
CUUC107261	GH3.6	4.14962	17.7484	Auxin
CUUC107388	Ethylene-responsive transcription factor WIN1	1.59236	3.01543	Ethylene
CUUC108304	GA2OX8	-2.6607	-6.32341	Gibberellin
CUUC108502	PYL8	-3.56505	-11.8355	Abscisic acid
CUUC109503	IAA11	3.6302	12.3823	Auxin
CUUC109651	PALY	-1.11519	-2.16623	Salicylic acid
CUUC109904	GA20ox1	4.61449	24.4963	Gibberellin
CUUC110363	ERF17	-2.94045	-7.67651	Ethylene
CUUC110676	ARF18-like	1.37642	2.59623	Auxin
CUUC110678	ARF7	1.34556	2.54129	Auxin
CUUC110790	CKX4	-3.29772	-9.83359	Cytokinin
CUUC110858	LAX3	1.45022	2.7325	Auxin
CUUC110859	LAX1	1.85958	3.62901	Auxin
CUUC110993	PIN1C	2.51933	5.73318	Auxin
CUUC110994	PIN1C	2.5247	5.75453	Auxin
CUUC111037	IAA14	2.43437	5.40527	Auxin
CUUC111040	IAA14	1.00924	2.01285	Auxin
CUUC111041	IAA16-like	2.4298	5.38819	Auxin
CUUC111042	IAA16	1.19744	2.29332	Auxin
CUUC111166	EIN3	-2.53209	-5.78409	Ethylene
CUUC111438	KO1	-1.38225	-2.60675	Gibberellin
CUUC111688	OPR3	-2.24237	-4.73174	Jasmonic acid
CUUC111707	SAUR20	-1.86853	-3.65161	Auxin
CUUC112573	LAX1	3.60261	12.1477	Auxin
CUUC112687	GA3OX1	-4.33604	-20.1965	Gibberellin
CUUC113651	IAA13	2.12079	4.34931	Auxin
CUUC113912	IAA4	2.13896	4.40445	Auxin
CUUC114587	RTE1	-2.25085	-4.75963	Ethylene
CUUC115364	ERF11	-2.77114	-6.82645	Ethylene
CUUC115368	GASA4	-1.64314	-3.12344	Gibberellin
CUUC115429	AUXI2	-1.02859	-2.04003	Auxin
CUUC115656	ARR9	1.28561	2.43785	Cytokinin
CUUC116182	PYL4, RCAR10	1.10479	2.15068	Abscisic acid
CUUC116378	LOX15	-1.72303	-3.30129	Jasmonic acid
CUUC116379	LOX15	-1.70563	-3.26172	Jasmonic acid
CUUC116948	SAMT	1.26732	2.40713	Salicylic acid
CUUC117278	ETR2	-2.05498	-4.15539	Ethylene
CUUC117713	AP2-like ethylene-responsive transcription factor	-2.78937	-6.91327	Ethylene
CUUC117742	Ethylene-responsive transcription factor RAP2-4	-1.16811	-2.24718	Ethylene
CUUC118111	CYP90A1	-1.42016	-2.67615	Brassinsteroid
CUUC118782	ACO3-like	-3.02244	-8.1254	Ethylene
CUUC118988	AOC	1.25936	2.3939	Jasmonic acid
CUUC122301	GA20ox2	3.45932	10.9991	Gibberellin
CUUC122747	GA3OX4	2.18951	4.5615	Gibberellin
CUUC124123	SAUR72	-1.34261	-2.5361	Auxin
CUUC128674	ABAH3	-2.92943	-7.61808	Abscisic acid
CUUC132704	ERF012	-2.54532	-5.83739	Ethylene
CUUC60527	GAST1	1.88023	3.68133	Gibberellin
CUUC60540	ERF3-like	-2.64258	-6.24446	Ethylene
CUUC60589	ERF1A	-3.93283	-15.2722	Ethylene
CUUC60600	ERF061-like	-1.80293	-3.48927	Ethylene
CUUC60730	OPR3	-1.30051	-2.46316	Jasmonic acid
CUUC60847	LOG1	-3.29362	-9.8057	Cytokinin
CUUC60881	CYP90A1	1.49343	2.81558	Brassinsteroid
CUUC61027	LOG8	1.54823	2.92458	Cytokinin
CUUC61052	ERF71	-1.40566	-2.6494	Ethylene
CUUC61135	PIN1	2.3217	4.9992	Auxin
CUUC61136	PIN1D	2.38645	5.22867	Auxin
CUUC61359	ARR12, RR12	-1.28743	-2.44093	Cytokinin
CUUC61362	CYP714A1	-5.47211	-44.3885	Cytokinin
CUUC61589	WTR18	-1.09084	-2.12999	Auxin
CUUC62351	WTR24	1.47877	2.78711	Auxin
CUUC62678	LOX21	-2.61869	-6.14192	Jasmonic acid
CUUC62773	AUX22	3.86646	14.5855	Auxin
CUUC62902	PIN -like	-1.38708	-2.61549	Auxin
CUUC63179	EIN3-like	-2.64181	-6.24114	Ethylene
CUUC63569	WTR42	-1.75754	-3.38121	Auxin
CUUC63838	BAK1	1.78218	3.43945	Brassinsteroid
CUUC64689	LOX21	2.71266	6.55528	Jasmonic acid
CUUC65068	ABF2	-1.83679	-3.57214	Abscisic acid
CUUC65070	WTR14	-1.17631	-2.25998	Auxin
CUUC66408	PYL5	2.13231	4.38419	Abscisic acid
CUUC66721	CYP735A2	2.67725	6.39635	Cytokinin
CUUC69747	ABAH4	-1.11521	-2.16626	Abscisic acid
CUUC69748	ABAH3	-1.15345	-2.22445	Abscisic acid
CUUC70494	PYL4	2.38559	5.22559	Abscisic acid
CUUC73700	WTR31	-1.53785	-2.90361	Auxin
CUUC74273	AUX22	5.73345	53.2035	Auxin
CUUC74293	ERF1-like	-4.31892	-19.9584	Ethylene
CUUC74937	ERF110	-1.38998	-2.62075	Ethylene
CUUC75139	Ethylene-responsive transcription factor TINY	-2.63835	-6.22619	Ethylene
CUUC75160	AUX1	3.45961	11.0013	Auxin
CUUC75253	AP2-like ethylene-responsive transcription factor	1.5093	2.84673	Ethylene
CUUC75782	ACO1	-4.22508	-18.7015	Ethylene
CUUC75845	SAUR36-like	-2.02689	-4.07526	Auxin
CUUC76189	GA2OX2	-5.46956	-44.31	Gibberellin
CUUC76446	IAA14	2.09967	4.28612	Auxin
CUUC76810	ERF102	-2.65892	-6.3156	Ethylene
CUUC76901	AGR2-like	-3.33068	-10.0609	Auxin
CUUC76996	GID1C	-1.09458	-2.13551	Gibberellin
CUUC77369	ABA1	-1.22302	-2.33435	Abscisic acid
CUUC78533	SAUR -like	1.76482	3.39832	Auxin
CUUC79156	SAUR21-like	-1.80456	-3.49322	Auxin
CUUC79462	ERF86-like	-10.6163	-1569.72	Ethylene
CUUC80448	ERF9	-1.37394	-2.59178	Ethylene
CUUC80557	SAUR32	-1.93739	-3.83013	Auxin
CUUC81275	AOS3	-2.66742	-6.35293	Jasmonic acid
CUUC81331	ARG13	1.01569	2.02187	Auxin
CUUC81640	Ethylene-responsive transcription factor CRF2	1.82155	3.53461	Ethylene
CUUC81775	ABAH4	-3.02375	-8.13278	Abscisic acid
CUUC81780	ALDO1	-1.15155	-2.22152	Auxin
CUUC81929	ERF106	-2.55178	-5.86358	Ethylene
CUUC82051	IPT5	-2.74301	-6.69468	Cytokinin
CUUC82056	CYP707A4	-4.5917	-24.1124	Abscisic acid
CUUC82057	CYP707A4	-6.4679	-88.5181	Abscisic acid
CUUC82102	IAA13	3.7067	13.0565	Auxin
CUUC82456	PYL4	1.93209	3.81609	Abscisic acid
CUUC82467	WTR45	-4.24265	-18.9307	Auxin
CUUC83127	ERF109	-2.10243	-4.29432	Ethylene
CUUC83492	F-box GID2	-1.13759	-2.20013	Gibberellin
CUUC83494	SAUR72	1.72484	3.30544	Auxin
CUUC84386	CYP735A1	1.90659	3.74921	Cytokinin
CUUC84429	Auxin-induced 15A-like	2.89431	7.43487	Auxin
CUUC84527	GH3.5	-2.94628	-7.70758	Auxin
CUUC84603	CYP735A2	1.33242	2.51825	Cytokinin
CUUC84745	ARF5	1.40264	2.64386	Auxin
CUUC84905	ERF3	2.98813	7.93445	Ethylene
CUUC84989	PYL4	2.32988	5.02765	Abscisic acid
CUUC85491	ERF4	-2.3128	-4.96845	Ethylene
CUUC85702	PIN5	2.01091	4.03035	Auxin
CUUC85703	PIN8	1.32467	2.50476	Auxin
CUUC85905	LOG7	-2.18204	-4.53796	Cytokinin
CUUC85906	LOG7	-1.81781	-3.52545	Cytokinin
CUUC85942	ARR18	-2.97107	-7.8412	Cytokinin
CUUC86222	PIN1A	5.47033	44.3338	Auxin
CUUC86223	PIN1A	5.53658	46.4171	Auxin
CUUC86306	PIN5	1.85463	3.61658	Auxin
CUUC86558	AUX/LAX -like	10.8619	1861.04	Auxin
CUUC86559	PIN1B	5.28234	38.9173	Auxin
CUUC87027	ABP19a-like	1.50541	2.83905	Auxin
CUUC87165	ERF35	1.28997	2.44524	Ethylene
CUUC87342	ERF2	-2.53944	-5.81362	Ethylene
CUUC87447	SAUR72	-2.32482	-5.01004	Auxin
CUUC87750	AGR7	2.91622	7.54865	Auxin
CUUC87952	AUX28	-2.52824	-5.76867	Auxin
CUUC88896	ARF9	-1.08438	-2.12046	Auxin
CUUC89032	PYL2	-2.75633	-6.75674	Abscisic acid
CUUC89033	PYL2	-1.81608	-3.52124	Abscisic acid
CUUC90097	Ethylene-responsive transcription factor RAP2-1	-3.53515	-11.5928	Ethylene
CUUC90098	Ethylene-responsive transcription factor RAP2-1	-2.62413	-6.16511	Ethylene
CUUC90682	SAUR50	3.23263	9.39982	Auxin
CUUC90961	AUX22	3.78269	13.7627	Auxin
CUUC90976	ERF92	-2.87755	-7.34901	Ethylene
CUUC91497	ERF61-like	-2.19824	-4.58919	Ethylene
CUUC91498	ERF61	-4.60232	-24.2905	Ethylene
CUUC91634	SABP2	-4.80226	-27.9013	Salicylic acid
CUUC92360	IAA20	2.43309	5.4005	Auxin
CUUC92361	IAA20	2.45239	5.47321	Auxin
CUUC92362	IAA28	1.72308	3.3014	Auxin
CUUC92498	ERF60	-4.70329	-26.0514	Ethylene
CUUC92835	GASA4	2.94984	7.72665	Gibberellin
CUUC93021	AP2-like ethylene-responsive transcription factor AIL6	3.19362	9.14902	Ethylene
CUUC93054	GH3.6	-2.5586	-5.89137	Auxin
CUUC93201	WTR37	-4.96269	-31.183	Auxin
CUUC93273	SDR1	-1.05786	-2.08185	Abscisic acid
CUUC93291	SAUR -like	-4.2054	-18.4481	Auxin
CUUC93475	ERF9	-1.91695	-3.77624	Ethylene
CUUC93595	AI5L2	-1.05881	-2.08321	Abscisic acid
CUUC94033	SAUR -like	-2.94594	-7.70578	Auxin
CUUC94190	GH3.5	-2.20569	-4.61294	Auxin
CUUC94520	OPR2	-1.89519	-3.71972	Jasmonic acid
CUUC94523	IAA4	4.40876	21.2406	Auxin
CUUC94816	PYR1-like	-1.0313	-2.04386	Abscisic acid
CUUC94919	GID1B	-1.33702	-2.52629	Gibberellin
CUUC94920	GID1 -like	-1.88292	-3.68822	Gibberellin
CUUC94950	AUX1	3.47629	11.1293	Auxin
CUUC94951	AUX1	5.93016	60.9756	Auxin
CUUC94952	LAX4	2.5076	5.68675	Auxin
CUUC94953	LAX4	3.94002	15.3485	Auxin
CUUC94954	LAX4	2.16239	4.47657	Auxin
CUUC95206	GA2OX1-like	-5.77003	-54.5697	Gibberellin
CUUC95533	LAX7	3.37841	10.3993	Auxin
CUUC95624	GA2OX2	1.41096	2.65914	Gibberellin
CUUC95635	IAA19	6.58034	95.6927	Auxin
CUUC95636	CYP707A1	-1.30611	-2.47274	Abscisic acid
CUUC95637	CYP707A1	1.01225	2.01706	Abscisic acid
CUUC95944	GA2OX1	-3.87933	-14.7161	Gibberellin
CUUC96027	ABAH4	-1.49357	-2.81586	Abscisic acid
CUUC96063	IAMT1	3.62883	12.3705	Auxin
CUUC96064	IAMT1	1.89027	3.70704	Auxin
CUUC96069	LOG1	-2.20968	-4.62574	Cytokinin
CUUC96117	ACO3	-4.68061	-25.645	Ethylene
CUUC96118	ACO3	-3.75603	-13.5107	Ethylene
CUUC96143	AUX/LAX -like	-3.96274	-15.5921	Auxin
CUUC96644	SAMT	-3.18997	-9.1259	Salicylic acid
CUUC96645	SAMT	-4.41079	-21.2706	Salicylic acid
CUUC97143	Ethylene-responsive transcription factor WRI1	1.77181	3.41483	Ethylene
CUUC97190	SAMT	-1.83072	-3.55714	Salicylic acid
CUUC97242	Ethylene-responsive transcription factor WRI1	-1.65198	-3.14265	Ethylene
CUUC97674	ABAH3	-1.45351	-2.73874	Abscisic acid
CUUC97850	KAO2	2.48155	5.58496	Gibberellin
CUUC97851	KAO1	2.52577	5.7588	Gibberellin
CUUC98087	GA2OX8-like	-1.72711	-3.31063	Gibberellin
CUUC98119	PIN6	4.10862	17.2512	Auxin
CUUC98263	GID1B	-4.84668	-28.7737	Gibberellin
CUUC98420	LOG8	-2.18821	-4.55738	Cytokinin
CUUC98705	SAUR50	2.13382	4.38879	Auxin
CUUC98904	Ethylene-responsive transcription factor CRF4	2.87884	7.35561	Ethylene
CUUC99687	ARF5	1.97046	3.91893	Auxin
CUUC99776	PIN1B	2.13042	4.37845	Auxin

## Sheet: AF WHT vs UF WHT
Accession	Gene Annotation	Log₂ fold change	Fold Change	Hormone pathway
CUUC100238	ERF106	-2.42767	-5.38022	Ethylene
CUUC100239	ERF105	-2.22477	-4.67437	Ethylene
CUUC100240	ERF105	-1.30333	-2.46798	Ethylene
CUUC100304	Auxin-induced X10A	2.38308	5.21648	Auxin
CUUC100548	ERF9	-1.25297	-2.38331	Ethylene
CUUC100941	JMT	1.23165	2.34836	Jasmonic acid
CUUC100971	WAT1	2.34254	5.07196	Auxin
CUUC101291	AP2-like ethylene-responsive transcription factor	-1.28058	-2.42937	Ethylene
CUUC101367	Auxin-repressed kDa	-2.0779	-4.22193	Auxin
CUUC101368	Auxin-repressed kDa	-2.7583	-6.76599	Auxin
CUUC101723	ERF106	-2.30202	-4.93148	Ethylene
CUUC102140	GH3.1	-2.61249	-6.11558	Auxin
CUUC102273	NCED1	-1.42498	-2.68511	Abscisic acid
CUUC102276	NCED3	-1.35604	-2.55981	Abscisic acid
CUUC102483	GA20ox -like	-1.18624	-2.27559	Gibberellin
CUUC102540	PIN5-like	-1.23233	-2.34946	Auxin
CUUC102550	CKX5	-2.02824	-4.07906	Cytokinin
CUUC102821	ERF92	-3.69341	-12.9368	Ethylene
CUUC103120	WTR7	1.89658	3.72329	Auxin
CUUC103284	IAA26	-1.19387	-2.28766	Auxin
CUUC103498	LOG5	-4.52062	-22.9532	Cytokinin
CUUC103499	LOG5	-4.02008	-16.2243	Cytokinin
CUUC103547	WTR18	-2.30817	-4.95255	Auxin
CUUC103570	PIN5-like	-7.23197	-150.327	Auxin
CUUC103572	PIN5-like	-1.09786	-2.14037	Auxin
CUUC103624	PYR1-like	1.13646	2.19842	Abscisic acid
CUUC103636	PYL1	1.52371	2.8753	Abscisic acid
CUUC103696	PIN3	1.08435	2.12043	Auxin
CUUC103792	YUCCA7	1.1981	2.29437	Auxin
CUUC103793	YUCCA7	2.29323	4.90152	Auxin
CUUC104536	NCED5	2.71145	6.5498	Abscisic acid
CUUC104739	SAUR36	-4.11154	-17.2861	Auxin
CUUC104759	WAT1	4.75077	26.9231	Auxin
CUUC105349	BZR1	-1.33441	-2.52173	Brassinosteroid
CUUC105584	AGR13	1.77615	3.42511	Auxin
CUUC106859	EIN3	-1.25693	-2.38986	Ethylene
CUUC108502	PYL8	-1.90932	-3.75632	Abscisic acid
CUUC108506	PYL8	-1.1516	-2.2216	Abscisic acid
CUUC109213	SAUR -like	1.77848	3.43064	Auxin
CUUC109503	IAA11	2.46685	5.52837	Auxin
CUUC109505	AUX22B	2.59671	6.04904	Auxin
CUUC109904	GA20ox1	2.4942	5.63417	Gibberellin
CUUC110363	ERF17	-2.14371	-4.41896	Ethylene
CUUC110676	ARF18-like	1.00384	2.00533	Auxin
CUUC110993	PIN1C	1.32508	2.50546	Auxin
CUUC111032	EBF1	-1.72622	-3.30861	Ethylene
CUUC111037	IAA14	1.46111	2.7532	Auxin
CUUC111041	IAA16-like	1.23239	2.34956	Auxin
CUUC111105	ACO-like	-1.40953	-2.65651	Ethylene
CUUC111166	EIN3	-1.87093	-3.65767	Ethylene
CUUC111298	Ethylene-responsive transcription factor RAP2-13-like	-1.69559	-3.2391	Ethylene
CUUC111688	OPR3	-1.5519	-2.93204	Jasmonic acid
CUUC111707	SAUR20	-1.02393	-2.03345	Auxin
CUUC113651	IAA13	1.16217	2.23793	Auxin
CUUC114518	AUX22	-1.01345	-2.01874	Auxin
CUUC114587	RTE1	-1.71455	-3.28195	Ethylene
CUUC115364	ERF11	-2.71877	-6.5831	Ethylene
CUUC116378	LOX15	-1.35403	-2.55625	Jasmonic acid
CUUC116379	LOX15	-1.72289	-3.30098	Jasmonic acid
CUUC116948	SAMT	1.02124	2.02966	Salicylic acid
CUUC117278	ETR2	-1.70488	-3.26001	Ethylene
CUUC117713	AP2-like ethylene-responsive transcription factor	-1.91194	-3.76314	Ethylene
CUUC118617	ERF60	-1.71	-3.2716	Ethylene
CUUC118782	ACO3-like	-2.71342	-6.55873	Ethylene
CUUC122301	GA20ox2	1.55735	2.94313	Gibberellin
CUUC122747	GA3OX4	1.19901	2.29583	Gibberellin
CUUC128674	ABAH3	-1.98436	-3.95687	Abscisic acid
CUUC132704	ERF012	-4.01445	-16.161	Ethylene
CUUC60540	ERF3-like	-2.06914	-4.19636	Ethylene
CUUC60589	ERF1A	-1.93735	-3.83002	Ethylene
CUUC60730	OPR3	-1.08603	-2.12288	Jasmonic acid
CUUC60769	PYR1	-1.06147	-2.08706	Abscisic acid
CUUC60847	LOG1	-3.40627	-10.6021	Cytokinin
CUUC60881	CYP45090A1	1.31922	2.49532	brassinosteroid
CUUC61135	PIN1	1.32117	2.49869	Auxin
CUUC61136	PIN1D	1.58417	2.99835	Auxin
CUUC61362	CYP714A1	-5.19396	-36.6048	Cytokinin
CUUC61391	ERS1	-1.14426	-2.21033	Ethylene
CUUC61941	SUI1	-8.16224	-286.471	Salicylic acid
CUUC62351	WTR24	1.16672	2.24501	Auxin
CUUC62678	LOX21	-2.3703	-5.17048	Jasmonic acid
CUUC62773	AUX22	2.71588	6.56994	Auxin
CUUC62902	PIN -like	-1.04775	-2.0673	Auxin
CUUC63087	CKX1	-1.2431	-2.36707	cytokinin
CUUC63179	EIN3-like	-1.83491	-3.56748	Ethylene
CUUC63446	ETR1	-1.14947	-2.21833	Ethylene
CUUC63569	WTR42	-1.16982	-2.24984	Auxin
CUUC65068	ABF2	-1.12103	-2.17503	Abscisic acid
CUUC66721	CYP735A2	2.27878	4.85269	Cytokinin
CUUC70494	PYL4	1.32276	2.50144	Abscisic acid
CUUC70516	PYL8	1.30528	2.47132	Abscisic acid
CUUC74273	AUX22	5.66372	50.693	Auxin
CUUC74293	ERF1-like	-3.27259	-9.66381	Ethylene
CUUC74937	ERF110	-1.07099	-2.10088	Ethylene
CUUC75139	Ethylene-responsive transcription factor TINY	-2.64808	-6.26833	Ethylene
CUUC75387	ERF115	-3.06263	-8.35493	Ethylene
CUUC75782	ACO1	-1.50216	-2.83266	Ethylene
CUUC76189	GA2OX2	-3.22199	-9.33071	Gibberellin
CUUC76446	IAA14	1.4904	2.80967	Auxin
CUUC76798	LOG5	-3.29551	-9.81857	cytokinin
CUUC76810	ERF102	-1.45133	-2.7346	Ethylene
CUUC76901	AGR2-like	-2.73683	-6.66606	Auxin
CUUC77225	SDR2a	1.80083	3.48422	Jasmonic acid
CUUC77693	AOC4	2.06	4.16985	Jasmonic acid
CUUC79156	SAUR21-like	-1.71631	-3.28596	Auxin
CUUC79462	ERF86-like	-4.60455	-24.328	Ethylene
CUUC80557	SAUR32	-2.06781	-4.1925	Auxin
CUUC81275	AOS3	-2.5097	-5.695	Jasmonic acid
CUUC81331	ARG13	1.61762	3.06868	Auxin
CUUC81775	ABAH4	-2.66559	-6.34488	Abscisic acid
CUUC81780	ALDO1	-1.12953	-2.18787	Auxin
CUUC81929	ERF106	-1.31	-2.47942	Ethylene
CUUC82051	IPT5	-1.64575	-3.12911	Cytokinin
CUUC82056	CYP707A4	-2.73703	-6.66696	Abscisic acid
CUUC82057	CYP707A4	-2.18401	-4.54415	Abscisic acid
CUUC82102	IAA13	2.42179	5.35834	Auxin
CUUC82456	PYL4	1.3096	2.47873	Abscisic acid
CUUC82467	WTR45	-3.22654	-9.36024	Auxin
CUUC82621	NCED2	1.08152	2.11626	Abscisic acid
CUUC83127	ERF109	-2.08336	-4.23793	Ethylene
CUUC83781	ACS3	-5.01979	-32.442	Ethylene
CUUC84386	CYP735A1	1.29255	2.44961	Cytokinin
CUUC84527	GH3.5	-4.06204	-16.7031	Auxin
CUUC84727	ARF17	-1.00899	-2.01251	Auxin
CUUC84905	ERF3	1.67193	3.18641	Ethylene
CUUC84989	PYL4	1.77323	3.41817	Abscisic acid
CUUC85491	ERF4	-1.54024	-2.90842	Ethylene
CUUC85702	PIN5	2.32816	5.02166	Auxin
CUUC85905	LOG7	-1.38624	-2.61396	Cytokinin
CUUC85906	LOG7	-1.39792	-2.63522	Cytokinin
CUUC86259	EIN-like	-1.41756	-2.67132	Ethylene
CUUC86306	PIN5	1.77522	3.42289	Auxin
CUUC86409	ACO1-like	-1.39812	-2.63558	Ethylene
CUUC86559	PIN1B	3.02084	8.11639	Auxin
CUUC87342	ERF2	-1.55257	-2.93339	Ethylene
CUUC87447	SAUR72	-1.05037	-2.07105	Auxin
CUUC87883	LOX15	-3.47914	-11.1513	Jasmonic acid
CUUC87952	AUX28	-2.50919	-5.69301	Auxin
CUUC89032	PYL2	-1.2795	-2.42756	Abscisic acid
CUUC89033	PYL2	-1.26727	-2.40706	Abscisic acid
CUUC89052	PYL2	-1.26736	-2.4072	Abscisic acid
CUUC89466	Ethylene-responsive transcription factor TINY-like	-2.0023	-4.00638	Ethylene
CUUC89538	AP2-like ethylene-responsive transcription factor	-1.5919	-3.01446	Ethylene
CUUC90097	Ethylene-responsive transcription factor RAP2-1	-2.84814	-7.2007	Ethylene
CUUC90098	Ethylene-responsive transcription factor RAP2-1	-2.79576	-6.94397	Ethylene
CUUC90624	ERF113	-3.02551	-8.14272	Ethylene
CUUC90682	SAUR50	2.27716	4.84722	Auxin
CUUC90829	ERF11-like	-3.58313	-11.9848	Ethylene
CUUC90961	AUX22	2.89165	7.42118	Auxin
CUUC90976	ERF92	-2.62345	-6.16223	Ethylene
CUUC91498	ERF61	-1.02393	-2.03345	Ethylene
CUUC91634	SABP2	-4.53817	-23.234	Salicylic acid
CUUC91751	ERF92	-4.08897	-17.0178	Ethylene
CUUC92360	IAA20	2.05193	4.1466	Auxin
CUUC92361	IAA20	1.50482	2.83789	Auxin
CUUC92362	IAA28	1.52371	2.8753	Auxin
CUUC92498	ERF60	-3.65005	-12.5538	Ethylene
CUUC92730	Ethylene-responsive transcription factor -like	-1.65813	-3.15608	Ethylene
CUUC92731	ERF47	-2.24662	-4.74568	Ethylene
CUUC92835	GASA4	1.86612	3.6455	Gibberellin
CUUC93021	AP2-like ethylene-responsive transcription factor AIL6	2.06	4.16985	Ethylene
CUUC93201	WTR37	-3.90603	-14.9911	Auxin
CUUC93291	SAUR -like	-3.41938	-10.6988	Auxin
CUUC93475	ERF9	-1.90199	-3.73729	Ethylene
CUUC93476	ERFF4-like	-2.00128	-4.00355	Ethylene
CUUC93617	ERF4	-1.59543	-3.02184	Ethylene
CUUC94033	SAUR -like	-2.50846	-5.69012	Auxin
CUUC94190	GH3.5	-1.21471	-2.32095	Auxin
CUUC94520	OPR2	-1.89927	-3.73024	Jasmonic acid
CUUC94523	IAA4	2.96784	7.82362	Auxin
CUUC94637	EBF1	-2.86376	-7.27909	Ethylene
CUUC94646	Similar to EIN3-binding F-box protein 1 OS=Arabidopsis thaliana GN=EBF1 PE=1 SV=1 (uniprot_sprot:sp|Q9SKK0|EBF1_ARATH)	-2.27765	-4.84888	Ethylene
CUUC94919	GID1B	-1.9897	-3.97153	Gibberellin
CUUC94920	GID1 -like	-1.42689	-2.68866	Gibberellin
CUUC94921	GID1B	-2.64962	-6.27504	Gibberellin
CUUC94950	AUX1	1.41549	2.6675	Auxin
CUUC94951	AUX1	3.16827	8.98968	Auxin
CUUC94952	LAX4	1.76222	3.3922	Auxin
CUUC94953	LAX4	1.67557	3.19446	Auxin
CUUC95206	GA2OX1-like	-2.96555	-7.81121	Gibberellin
CUUC95207	GA2ox3	-2.65259	-6.28796	Gibberellin
CUUC95217	Auxin-induced 10A5-like	1.51677	2.86151	Auxin
CUUC95533	LAX7	2.1163	4.33582	Auxin
CUUC95635	IAA19	6.09931	68.5607	Auxin
CUUC95636	CYP707A1	-1.19262	-2.28567	Abscisic acid
CUUC95648	CYP707A1	-2.76101	-6.77872	Abscisic acid
CUUC95796	ERF86	1.57662	2.98271	Ethylene
CUUC95944	GA2OX1	-2.8504	-7.21201	Gibberellin
CUUC96063	IAMT1	1.85153	3.60882	Auxin
CUUC96071	IAMT1	-1.52599	-2.87985	Auxin
CUUC96117	ACO3	-3.44823	-10.915	Ethylene
CUUC96118	ACO3	-2.14453	-4.42147	Ethylene
CUUC96134	ACO -like	-5.86227	-58.1727	Ethylene
CUUC96143	AUX/LAX -like	-3.5112	-11.4019	Auxin
CUUC96644	SAMT	-1.23717	-2.35735	Salicylic acid
CUUC96645	SAMT	-1.50201	-2.83238	Salicylic acid
CUUC97143	Ethylene-responsive transcription factor WRI1	1.51464	2.85727	Ethylene
CUUC97242	Ethylene-responsive transcription factor WRI1	-1.60525	-3.04248	Ethylene
CUUC97243	AP2-like ethylene-responsive transcription factor	-3.61565	-12.258	Ethylene
CUUC97850	KAO2	1.04878	2.06878	Gibberellin
CUUC98087	GA2OX8-like	-1.02487	-2.03478	Gibberellin
CUUC98119	PIN6	3.11787	8.68103	Auxin
CUUC98263	GID1B	-3.79086	-13.8409	Gibberellin
CUUC98265	GID1B	1.03968	2.05577	Gibberellin
CUUC98420	LOG8	-2.16225	-4.47614	Cytokinin
CUUC98705	SAUR50	1.93452	3.8225	Auxin
CUUC99687	ARF5	1.14022	2.20415	Auxin
CUUC99803	Auxin-induced protein X10A	-2.02543	-4.07112	Auxin
CUUC99927	ACO -like	-1.33415	-2.52127	Ethylene
CUUC99934	ACO -like	-1.13602	-2.19774	Ethylene

## Sheet: UF WHT vs UF MU16
Accession	Gene Annotation	Log₂ fold change	Fold Change	Hormone pathway
CUUC100240	ERF105	1.31026	2.47987	Ethylene
CUUC100971	WAT1	-1.80365	-3.49103	Auxin
CUUC101940	ALDO2	1.69158	3.23011	Auxin
CUUC102104	ETR2	-1.20119	-2.29929	Ethylene
CUUC102550	CKX5	1.23946	2.36111	Cytokinin
CUUC103120	WTR7	-2.23714	-4.71461	Auxin
CUUC103177	GAox20-like	3.91153	15.0483	Gibberellin
CUUC103284	IAA26	1.48179	2.79295	Auxin
CUUC103498	LOG5	-2.72803	-6.62549	Cytokinin
CUUC103499	LOG5	2.81275	7.02625	Cytokinin
CUUC103570	PIN5-like	1.25307	2.38348	Auxin
CUUC104343	CKX1	1.36211	2.57061	Cytokinin
CUUC104739	SAUR36	1.88602	3.69615	Auxin
CUUC104759	WAT1	1.61265	3.05813	Auxin
CUUC107064	AUX28	1.04971	2.07012	Auxin
CUUC107258	GH3.6	1.40899	2.65551	Auxin
CUUC107260	GH3.6	2.22114	4.66261	Auxin
CUUC107391	Ethylene-responsive transcription factor WIN1-like	1.62293	3.08	Ethylene
CUUC108175	Ethylene-responsive transcription factor	-1.63955	-3.11569	Ethylene
CUUC108219	AP2-like ethylene-responsive transcription factor ANT	1.09419	2.13494	Ethylene
CUUC108304	GA2OX8	-3.41461	-10.6635	Gibberellin
CUUC109487	GA20ox1B	-1.44889	-2.72999	Gibberellin
CUUC109503	IAA11	2.2459	4.74334	Auxin
CUUC109505	AUX22B	3.4289	10.7696	Auxin
CUUC109904	GA20ox1	3.49566	11.2797	Gibberellin
CUUC110363	ERF17	-1.21773	-2.3258	Ethylene
CUUC110676	ARF18-like	1.27708	2.42348	Auxin
CUUC110678	ARF7	-1.33245	-2.5183	Auxin
CUUC110712	GH3.5	-1.61761	-3.06867	Auxin
CUUC110713	GH3.5	1.10706	2.15406	Auxin
CUUC112573	LAX1	2.17235	4.50758	Auxin
CUUC112687	GA3OX1	-1.60068	-3.03286	Gibberellin
CUUC113912	IAA4	-1.38057	-2.60371	Auxin
CUUC115364	ERF11	-1.62407	-3.08243	Ethylene
CUUC115368	GASA4	-1.82121	-3.53379	Gibberellin
CUUC116182	PYL4	1.31053	2.48033	Abscisic acid
CUUC117713	AP2-like ethylene-responsive transcription factor	-1.02075	-2.02898	Ethylene
CUUC122301	GA20ox2	-1.15878	-2.23268	Gibberellin
CUUC128674	ABAH3	4.62095	24.6062	Abscisic acid
CUUC129314	Ethylene-responsive transcription factor RAP2-11	1.54207	2.91213	Ethylene
CUUC131057	C7351	1.55936	2.94722	Cytokinin
CUUC132704	ERF12	-1.81598	-3.521	Ethylene
CUUC60504	ERF3-like	2.41379	5.32874	Ethylene
CUUC60847	LOG1	-1.4701	-2.7704	Cytokinin
CUUC61362	CYP714A1	1.44559	2.72374	Cytokinin
CUUC62351	WTR24	2.30054	4.92644	Auxin
CUUC62766	GA20ox2	-1.00037	-2.00051	Gibberellin
CUUC62773	AUX22	1.02687	2.0376	Auxin
CUUC63487	PIN5-like	1.31252	2.48375	Auxin
CUUC64433	TIR3	-1.77712	-3.42741	Auxin
CUUC67632	SAUR32	-1.72836	-3.3135	Auxin
CUUC68861	Auxin-induced 15A-like	-1.25276	-2.38296	Auxin
CUUC69747	ABAH4	2.30162	4.93011	Abscisic acid
CUUC69748	ABAH3	-1.56345	-2.95559	Abscisic acid
CUUC73000	WTR13	1.01419	2.01977	Auxin
CUUC73700	WTR31	-1.17811	-2.2628	Auxin
CUUC74293	ERF1-like	2.55614	5.88132	Ethylene
CUUC74539	KAO1	-2.27119	-4.82722	Gibberellin
CUUC75253	AP2-like ethylene-responsive transcription factor	1.01912	2.02668	Ethylene
CUUC75781	ACO1	1.14789	2.21589	Ethylene
CUUC75782	ACO1	1.24733	2.37402	Ethylene
CUUC76189	GA2OX2	-1.45324	-2.73822	Gibberellin
CUUC76810	ERF102	-1.2479	-2.37495	Ethylene
CUUC76901	AGR2-like	-1.40129	-2.64138	Auxin
CUUC79462	ERF086-like	1.20304	2.30224	Ethylene
CUUC80266	ERF34	1.64628	3.13025	Ethylene
CUUC80448	ERF9	1.12265	2.17747	Ethylene
CUUC81774	ABAH3	3.94945	15.4491	Abscisic acid
CUUC81780	ALDO1	1.99572	3.98816	Auxin
CUUC81929	ERF106	2.20614	4.61439	Ethylene
CUUC82056	CYP707A4	2.5741	5.95501	Cytokinin
CUUC82057	CYP707A4	2.23026	4.69217	Cytokinin
CUUC82102	IAA13	-1.6947	-3.23709	Auxin
CUUC82264	ERF03	2.77693	6.85391	Ethylene
CUUC82467	WTR45	-1.03897	-2.05476	Auxin
CUUC82931	BIG	-2.3321	-5.03539	Auxin
CUUC84032	ACO1	-1.05966	-2.08444	Ethylene
CUUC84527	GH3.5	1.5054	2.83903	Auxin
CUUC84602	C7351	1.67708	3.19779	Cytokinin
CUUC84603	CYP735A2	1.46286	2.75654	Cytokinin
CUUC84905	ERF3	2.08724	4.24934	Ethylene
CUUC85703	PIN8	1.06448	2.09142	Auxin
CUUC85905	LOG7	1.52763	2.88312	Cytokinin
CUUC85906	LOG7	1.37249	2.58916	Cytokinin
CUUC85907	LOG7	3.21169	9.26434	Cytokinin
CUUC86224	PIN1B	1.68294	3.21083	Auxin
CUUC86306	PIN5	-1.0875	-2.12506	Auxin
CUUC87165	ERF35	1.08171	2.11655	Ethylene
CUUC87342	ERF2	-1.49197	-2.81273	Ethylene
CUUC87448	PYL8	3.64578	12.5167	Abscisic acid
CUUC87671	SABP2	3.04313	8.2428	Salicylic acid
CUUC87819	ERF109	1.08285	2.11821	Ethylene
CUUC90682	SAUR50	2.58351	5.99396	Auxin
CUUC90891	AUXI1	-1.93046	-3.81178	Auxin
CUUC90976	ERF92	2.64886	6.27173	Ethylene
CUUC91634	SABP2	2.50546	5.67829	Salicylic acid
CUUC92360	IAA20	-1.60374	-3.0393	Auxin
CUUC92498	ERF60	-1.3448	-2.53996	Ethylene
CUUC92835	GASA4	3.1063	8.61172	Gibberellin
CUUC93021	AP2-like ethylene-responsive transcription factor AIL6	1.00458	2.00636	Ethylene
CUUC93476	ERFF4-like	2.51436	5.71345	Ethylene
CUUC93563	CKX9	-2.04231	-4.11905	Cytokinin
CUUC94033	SAUR -like	1.94239	3.84341	Auxin
CUUC94952	LAX4	-1.44617	-2.72484	Auxin
CUUC94953	LAX4	-1.84205	-3.58519	Auxin
CUUC95207	GA2ox3	-2.11032	-4.31786	Gibberellin
CUUC95533	LAX7	1.55936	2.94722	Auxin
CUUC95636	CYP707A1	2.24259	4.73245	Cytokinin
CUUC95864	WTR44	-1.95866	-3.88702	Auxin
CUUC95944	GA2OX1	1.94623	3.85366	Gibberellin
CUUC96027	ABAH4	3.65222	12.5727	Abscisic acid
CUUC96143	AUX/LAX -like	-1.45099	-2.73396	Auxin
CUUC96644	SAMT	-2.39901	-5.27442	Salicylic acid
CUUC96645	SAMT	-1.01843	-2.02571	Salicylic acid
CUUC97296	WTR14	2.86039	7.26212	Auxin
CUUC98013	ACO3	1.30664	2.47364	Ethylene
CUUC98088	G2OX8	1.26668	2.40608	Gibberellin
CUUC98263	GID1B	-1.1827	-2.27	Gibberellin
CUUC99331	WTR45	-1.34837	-2.54624	Auxin
CUUC99926	ACO -like	1.35212	2.55287	Ethylene
